# Supplementary material for: Nonacethrene Unchained: A Cascade to Chiral Contorted Conjugated Hydrocarbon with Two sp3-Defects
Source: JACS Au. 2022 Jul 9;2(7):1616–26. doi: 10.1021/jacsau.2c00190 (PMC9326821; doi:10.1021/jacsau.2c00190)
Supplement: Supplementary file 2 — au2c00190_si_002.cif [file au2c00190_si_002.cif]

data_cavl0706

_publ_contact_author_name         'Dr. Blacque, Olivier'
_publ_contact_author_address
;
University of Zurich, Department of Chemistry B, Winterthurerstrasse 190
8057 Zurich
Switzerland
;
_publ_contact_author_email        olivier.blacque@chem.uzh.ch
_publ_contact_author_phone        0041446354651
_publ_contact_author_id_orcid     0000-0001-9857-4042

_publ_section_references
;
Dolomanov, O.V., Bourhis, L.J., Gildea, R.J, Howard, J.A.K. & Puschmann, H.
 (2009), J. Appl. Cryst. 42, 339-341.

Sheldrick, G.M. (2015a). Acta Cryst. A71, 3-8.

Sheldrick, G.M. (2015b). Acta Cryst. C71, 3-8.
;

_audit_creation_date               2021-06-07
_audit_creation_method
;
Olex2 1.3
(compiled 2020.11.12 svn.r5f609507 for OlexSys, GUI svn.r6272)
;
_shelx_SHELXL_version_number       '2018/3'

_chemical_name_common              ?
_chemical_name_systematic          ?
_chemical_formula_moiety           'C36 H22 O2'
_chemical_formula_sum              'C36 H22 O2'
_chemical_formula_weight           486.53
_chemical_absolute_configuration   ad
_chemical_melting_point            ?

loop_
  _atom_type_symbol
  _atom_type_description
  _atom_type_scat_dispersion_real
  _atom_type_scat_dispersion_imag
  _atom_type_scat_source
 'C' 'C' 0.0181 0.0091 'International Tables Vol C Tables 4.2.6.8 and 6.1.1.4'
 'H' 'H' 0.0000 0.0000 'International Tables Vol C Tables 4.2.6.8 and 6.1.1.4'
 'O' 'O' 0.0492 0.0322 'International Tables Vol C Tables 4.2.6.8 and 6.1.1.4'

_shelx_space_group_comment
;
The symmetry employed for this shelxl refinement is uniquely defined
by the following loop, which should always be used as a source of
symmetry information in preference to the above space-group names.
They are only intended as comments.
;
_space_group_crystal_system        'monoclinic'
_space_group_IT_number             4
_space_group_name_H-M_alt          'P 1 21 1'
_space_group_name_Hall             'P 2yb'
loop_
  _space_group_symop_operation_xyz
 'x, y, z'
 '-x, y+1/2, -z'

_cell_length_a                     9.25580(10)
_cell_length_b                     14.07710(10)
_cell_length_c                     18.8124(2)
_cell_angle_alpha                  90
_cell_angle_beta                   98.9140(10)
_cell_angle_gamma                  90
_cell_volume                       2421.55(4)
_cell_formula_units_Z              4
_cell_measurement_reflns_used      24044
_cell_measurement_temperature      160(1)
_cell_measurement_theta_max        78.5060
_cell_measurement_theta_min        2.3820
_shelx_estimated_absorpt_T_max     0.981
_shelx_estimated_absorpt_T_min     0.888
_exptl_absorpt_coefficient_mu      0.637
_exptl_absorpt_correction_T_max    0.982
_exptl_absorpt_correction_T_min    0.919
_exptl_absorpt_correction_type     analytical
_exptl_absorpt_process_details
;
CrysAlisPro 1.171.40.68a (Rigaku Oxford Diffraction, 2019)
Analytical numeric absorption correction using a multifaceted crystal
model based on expressions derived by R.C. Clark & J.S. Reid.
(Clark, R. C. & Reid, J. S. (1995). Acta Cryst. A51, 887-897)
Empirical absorption correction using spherical harmonics,
 implemented in SCALE3 ABSPACK scaling algorithm.
;

_exptl_crystal_colour              yellow
_exptl_crystal_density_diffrn      1.335
_exptl_crystal_density_meas        ?
_exptl_crystal_density_method      ?
_exptl_crystal_description         plate
_exptl_crystal_F_000               1016
loop_
  _exptl_crystal_face_index_h
  _exptl_crystal_face_index_k
  _exptl_crystal_face_index_l
  _exptl_crystal_face_perp_dist
 0 0 1 0.0286
 0 0 -1 0.0010
 -1 5 -4 0.0701
 -2 -5 0 0.0810
 -5 0 3 0.0844
 5 0 -3 0.0114
 -1 -5 -3 0.0634
 -1 5 1 0.0909

_exptl_crystal_size_max            0.19
_exptl_crystal_size_mid            0.10
_exptl_crystal_size_min            0.03

_diffrn_reflns_av_R_equivalents    0.0336
_diffrn_reflns_av_unetI/netI       0.0304
_diffrn_reflns_Laue_measured_fraction_full  0.992
_diffrn_reflns_Laue_measured_fraction_max  0.986
_diffrn_reflns_limit_h_max         11
_diffrn_reflns_limit_h_min         -10
_diffrn_reflns_limit_k_max         17
_diffrn_reflns_limit_k_min         -17
_diffrn_reflns_limit_l_max         23
_diffrn_reflns_limit_l_min         -22
_diffrn_reflns_number              41713
_diffrn_reflns_point_group_measured_fraction_full  0.983
_diffrn_reflns_point_group_measured_fraction_max  0.970
_diffrn_reflns_theta_full          67.684
_diffrn_reflns_theta_max           74.484
_diffrn_reflns_theta_min           2.377
_diffrn_ambient_environment        N~2~
_diffrn_ambient_temperature        160(1)
_diffrn_detector                   'Hybrid Pixel Array Detector'
_diffrn_detector_area_resol_mean   5.8140
_diffrn_detector_type              'Pilatus 200K'
_diffrn_measured_fraction_theta_full  0.992
_diffrn_measured_fraction_theta_max  0.986
_diffrn_measurement_details
;
List of Runs (angles in degrees, time in seconds):

  # Type    Start    End  Width  t~exp~   \w     \q     \k     \f   Frames
--------------------------------------------------------------------------
  1  \w    -64.00  28.00   0.50    1.00    --  -51.79  19.00  60.00  184
  2  \w   -124.00 -37.00   0.50    1.00    --  -51.79 -57.00 -60.00  174
  3  \w    -67.00  21.00   0.50    1.00    --  -51.79  57.00 150.00  176
  4  \w   -124.00 -37.00   0.50    1.00    --  -51.79 -57.00-180.00  174
  5  \w     37.00 125.00   0.50    1.00    --   51.79  57.00  60.00  176
  6  \w     96.00 178.00   0.50    4.00    --  107.75  15.00 -60.00  164
  7  \w     32.00 120.00   0.50    4.00    --  107.75 -45.00-180.00  176
  8  \w     36.00 124.00   0.50    4.00    --  107.75 -60.00  10.40  176
  9  \w     36.00 123.00   0.50    4.00    --  107.75 -59.00 -18.45  174
 10  \w     96.00 178.00   0.50    4.00    --  107.75  15.00-120.00  164
 11  \w     36.00 124.00   0.50    4.00    --  107.75 -60.00 101.64  176
 12  \w     33.00 121.00   0.50    4.00    --  107.75 -50.00 -65.52  176
 13  \w     39.00 117.00   0.50    4.00    --  107.75 -45.00  90.00  156
 14  \w     69.00 112.00   0.50    4.00    --  107.75 -60.00  65.90   86
 15  \w     66.00 104.00   0.50    4.00    --  107.75 -60.00  46.58   76
 16  \w     48.00 115.00   0.50    4.00    --  107.75 -30.00-180.00  134
 17  \w     33.00  80.00   0.50    4.00    --  107.75 -50.00  67.14   94
 18  \w    -62.00 -37.00   0.50    1.00    --  -51.79 -57.00 120.00   50
 19  \w    -66.00 -37.00   0.50    1.00    --  -51.79 -57.00  90.00   58
 20  \w   -120.00 -93.00   0.50    1.00    --  -51.79 -57.00  90.00   54
 21  \w     41.00  70.00   0.50    1.00    --   51.79  19.00  60.00   58
 22  \w     38.00  72.00   0.50    1.00    --   51.79  57.00 150.00   68
 23  \w   -103.00 -71.00   0.50    4.00    --  -86.25 -59.00  70.72   64
 24  \w    -97.00 -71.00   0.50    4.00    --  -86.25 -59.00 100.82   52
 25  \w    -95.00 -70.00   0.50    4.00    --  -86.25 -60.00 108.86   50
 26  \w   -110.00 -75.00   0.50    4.00    --  -86.25 -15.00-120.00   70
 27  \w    -98.00 -72.00   0.50    4.00    --  -86.25 -55.00 107.90   52
 28  \w    -95.00 -70.00   0.50    4.00    --  -86.25 -60.00 143.05   50
 29  \w    -99.00 -73.00   0.50    4.00    --  -86.25 -58.00 128.43   52
 30  \w    -97.00 -71.00   0.50    4.00    --  -86.25 -56.00 112.56   52
 31  \w   -101.00 -75.00   0.50    4.00    --  -86.25 -59.00  57.52   52
 32  \w    -95.00 -70.00   0.50    4.00    --  -86.25 -60.00  89.61   50
 33  \w    -96.00 -71.00   0.50    4.00    --  -86.25 -59.00 126.14   50
 34  \w    -97.00 -71.00   0.50    4.00    --  -86.25 -60.00 139.38   52
 35  \w     97.00 123.00   0.50    4.00    --  107.75  33.00 156.33   52
 36  \w     77.00 112.00   0.50    4.00    --  107.75 -60.00 -82.87   70
 37  \w     86.00 112.00   0.50    4.00    --  107.75 -60.00 -22.95   52
 38  \w     36.00  61.00   0.50    4.00    --  107.75 -60.00 -22.95   50
 39  \w     39.00  78.00   0.50    4.00    --  107.75 -45.00  30.00   78
 40  \w     49.00  75.00   0.50    4.00    --  107.75 -15.00  90.00   52
 41  \w    137.00 163.00   0.50    4.00    --  107.75  57.00 147.85   52
 42  \w     95.00 121.00   0.50    4.00    --  107.75  57.00 147.85   52
 43  \w     39.00  67.00   0.50    4.00    --  107.75 -60.00 -82.87   56
 44  \w     95.00 120.00   0.50    4.00    --  107.75 -15.00 -30.00   50
 45  \w     96.00 130.00   0.50    4.00    --  107.75  45.00-180.00   68
 46  \w    151.00 176.00   0.50    4.00    --  107.75  45.00-180.00   50
 47  \w     60.00  90.00   0.50    4.00    --  107.75 -15.00 -30.00   60
 48  \w     93.00 119.00   0.50    4.00    --  107.75  60.00 111.05   52
 49  \w     30.00  56.00   0.50    4.00    --  107.75 -15.00 -30.00   52
 50  \w    100.00 126.00   0.50    4.00    --  107.75  15.00 -90.00   52
 51  \w     87.00 123.00   0.50    4.00    --  107.75 -60.00 130.16   72
 52  \w     96.00 122.00   0.50    4.00    --  107.75  45.00 150.00   52
 53  \w    119.00 158.00   0.50    4.00    --  107.75  15.00 -30.00   78
 54  \w     96.00 177.00   0.50    4.00    --  107.75  45.00 -30.00  162
 55  \w     95.00 122.00   0.50    4.00    --  107.75  45.00 120.00   54
 56  \w   -124.00 -79.00   0.50    1.00    --  -51.79 -57.00-120.00   90
;
_diffrn_measurement_device         'four-circle diffractometer'
_diffrn_measurement_device_type    'XtaLAB Synergy, Dualflex, Pilatus 200K'
_diffrn_measurement_method         '\w scans'
_diffrn_orient_matrix_type        
 'CrysAlisPro convention (1999,Acta A55,543-557)'
_diffrn_orient_matrix_UB_11        0.0595546000
_diffrn_orient_matrix_UB_12        -0.0542828000
_diffrn_orient_matrix_UB_13        -0.0603841000
_diffrn_orient_matrix_UB_21        0.0856512000
_diffrn_orient_matrix_UB_22        0.0890558000
_diffrn_orient_matrix_UB_23        -0.0166412000
_diffrn_orient_matrix_UB_31        0.1322033000
_diffrn_orient_matrix_UB_32        -0.0331327000
_diffrn_orient_matrix_UB_33        0.0543551000
_diffrn_radiation_monochromator    mirror
_diffrn_radiation_probe            x-ray
_diffrn_radiation_type             'Cu K\a'
_diffrn_radiation_wavelength       1.54184
_diffrn_source                     'micro-focus sealed X-ray tube'
_diffrn_source_type                'PhotonJet (Cu) X-ray Source'
_reflns_Friedel_coverage           0.886
_reflns_Friedel_fraction_full      0.972
_reflns_Friedel_fraction_max       0.952
_reflns_number_gt                  8953
_reflns_number_total               9606

_reflns_special_details
;
 Reflections were merged by SHELXL according to the crystal
 class for the calculation of statistics and refinement.
 
 _reflns_Friedel_fraction is defined as the number of unique
 Friedel pairs measured divided by the number that would be
 possible theoretically, ignoring centric projections and
 systematic absences.
;
_reflns_threshold_expression       'I > 2\s(I)'
_computing_cell_refinement         'CrysAlisPro 1.171.40.68a (Rigaku OD, 2019)'
_computing_data_collection         'CrysAlisPro 1.171.40.68a (Rigaku OD, 2019)'
_computing_data_reduction          'CrysAlisPro 1.171.40.68a (Rigaku OD, 2019)'
_computing_molecular_graphics      'Olex2 1.3 (Dolomanov et al., 2009)'
_computing_publication_material    'Olex2 1.3 (Dolomanov et al., 2009)'
_computing_structure_refinement    'SHELXL (Sheldrick, 2015b)'
_computing_structure_solution      'SHELXT (Sheldrick, 2015a)'
_refine_diff_density_max           0.661
_refine_diff_density_min           -0.506
_refine_diff_density_rms           0.056
_refine_ls_abs_structure_details
;
 Flack x determined using 3890 quotients [(I+)-(I-)]/[(I+)+(I-)]
 (Parsons, Flack and Wagner, Acta Cryst. B69 (2013) 249-259).
;
_refine_ls_abs_structure_Flack     0.01(12)
_refine_ls_extinction_coef         .
_refine_ls_extinction_method       none
_refine_ls_goodness_of_fit_ref     1.021
_refine_ls_hydrogen_treatment      constr
_refine_ls_matrix_type             full
_refine_ls_number_parameters       685
_refine_ls_number_reflns           9606
_refine_ls_number_restraints       217
_refine_ls_R_factor_all            0.0633
_refine_ls_R_factor_gt             0.0588
_refine_ls_restrained_S_all        1.111
_refine_ls_shift/su_max            0.000
_refine_ls_shift/su_mean           0.000
_refine_ls_structure_factor_coef   Fsqd
_refine_ls_weighting_details      
 'w=1/[\s^2^(Fo^2^)+(0.0941P)^2^+1.6324P] where P=(Fo^2^+2Fc^2^)/3'
_refine_ls_weighting_scheme        calc
_refine_ls_wR_factor_gt            0.1598
_refine_ls_wR_factor_ref           0.1662
_refine_special_details            ?
_olex2_refinement_description
;
1. Fixed Uiso
 At 1.2 times of:
  All C(H) groups, All C(H,H) groups
2. Uiso/Uaniso restraints and constraints
C27 \\sim C28 \\sim C30 \\sim C31 \\sim C32 \\sim C33 \\sim O2: within 3A with
sigma of 0.003 and sigma for terminal atoms of 0.006 within 3A
C51 \\sim C52 \\sim C53 \\sim C54 \\sim C55 \\sim C56 \\sim O3: within 3A with
sigma of 0.003 and sigma for terminal atoms of 0.006 within 3A
3.a Secondary CH2 refined with riding coordinates:
 C16(H16A,H16B), C17(H17A,H17B), C31(H31A,H31B), C32(H32A,H32B), C52(H52A,
 H52B), C53(H53A,H53B), C67(H67A,H67B), C68(H68A,H68B)
3.b Aromatic/amide H refined with riding coordinates:
 C2(H2), C3(H3), C9(H9), C10(H10), C12(H12), C13(H13), C14(H14), C21(H21),
 C22(H22), C23(H23), C29(H29), C34(H34), C35(H35), C36(H36), C38(H38), C39(H39),
  C45(H45), C46(H46), C48(H48), C49(H49), C50(H50), C57(H57), C58(H58),
 C59(H59), C65(H65), C70(H70), C71(H71), C72(H72)
;
_atom_sites_solution_hydrogens     geom
_atom_sites_solution_primary       dual
_atom_sites_solution_secondary     ?
loop_
  _atom_site_label
  _atom_site_type_symbol
  _atom_site_fract_x
  _atom_site_fract_y
  _atom_site_fract_z
  _atom_site_U_iso_or_equiv
  _atom_site_adp_type
  _atom_site_occupancy
  _atom_site_site_symmetry_order
  _atom_site_calc_flag
  _atom_site_refinement_flags_posn
  _atom_site_refinement_flags_adp
  _atom_site_refinement_flags_occupancy
  _atom_site_disorder_assembly
  _atom_site_disorder_group
 C1 C -0.9087(5) -0.2769(3) -0.4292(2) 0.0329(8) Uani 1 1 d . . . . .
 C2 C -1.0306(5) -0.2128(3) -0.4401(2) 0.0404(10) Uani 1 1 d . . . . .
 H2 H -1.024281 -0.155649 -0.466323 0.049 Uiso 1 1 calc R U . . .
 C3 C -1.1534(5) -0.2329(3) -0.4135(2) 0.0412(10) Uani 1 1 d . . . . .
 H3 H -1.238162 -0.195170 -0.427309 0.049 Uiso 1 1 calc R U . . .
 C4 C -1.1586(5) -0.3097(3) -0.3652(2) 0.0368(9) Uani 1 1 d . . . . .
 C5 C -1.0324(4) -0.3681(3) -0.3452(2) 0.0274(7) Uani 1 1 d . . . . .
 C6 C -0.9174(4) -0.3613(2) -0.38916(19) 0.0258(7) Uani 1 1 d . . . . .
 C7 C -0.8134(4) -0.4366(2) -0.39752(18) 0.0250(7) Uani 1 1 d . . . . .
 C8 C -0.6840(4) -0.4104(3) -0.42308(19) 0.0295(8) Uani 1 1 d . . . . .
 C9 C -0.6690(5) -0.3179(3) -0.4528(2) 0.0371(9) Uani 1 1 d . . . . .
 H9 H -0.579182 -0.300062 -0.467516 0.045 Uiso 1 1 calc R U . . .
 C10 C -0.7809(5) -0.2561(3) -0.4600(2) 0.0381(9) Uani 1 1 d . . . . .
 H10 H -0.774833 -0.198506 -0.485601 0.046 Uiso 1 1 calc R U . . .
 C11 C -0.8382(4) -0.5366(2) -0.38538(18) 0.0249(7) Uani 1 1 d . . . . .
 C12 C -0.9774(4) -0.5757(3) -0.38322(19) 0.0270(7) Uani 1 1 d . . . . .
 H12 H -1.061689 -0.536560 -0.393324 0.032 Uiso 1 1 calc R U . . .
 C13 C -0.9930(4) -0.6703(3) -0.3666(2) 0.0317(8) Uani 1 1 d . . . . .
 H13 H -1.087831 -0.695301 -0.365128 0.038 Uiso 1 1 calc R U . . .
 C14 C -0.8713(5) -0.7295(3) -0.3520(2) 0.0410(10) Uani 1 1 d . . . . .
 H14 H -0.882548 -0.792971 -0.336540 0.049 Uiso 1 1 calc R U . . .
 C15 C -0.7339(5) -0.6960(3) -0.3601(2) 0.0396(9) Uani 1 1 d . . . . .
 C16 C -0.6039(6) -0.7621(4) -0.3541(5) 0.0710(19) Uani 1 1 d . . . . .
 H16A H -0.611426 -0.809456 -0.315992 0.085 Uiso 1 1 calc R U . . .
 H16B H -0.607130 -0.796860 -0.400111 0.085 Uiso 1 1 calc R U . . .
 C17 C -0.4588(7) -0.7116(5) -0.3371(5) 0.0738(19) Uani 1 1 d . . . . .
 H17A H -0.445186 -0.689622 -0.286548 0.089 Uiso 1 1 calc R U . . .
 H17B H -0.379175 -0.756914 -0.342121 0.089 Uiso 1 1 calc R U . . .
 C18 C -0.4485(5) -0.6291(4) -0.3850(3) 0.0505(12) Uani 1 1 d . . . . .
 C19 C -0.5797(4) -0.5664(3) -0.3947(2) 0.0342(8) Uani 1 1 d . . . . .
 C20 C -0.7167(4) -0.6002(3) -0.3788(2) 0.0297(8) Uani 1 1 d . . . . .
 C21 C -0.5681(4) -0.4768(3) -0.4205(2) 0.0332(8) Uani 1 1 d . . . . .
 H21 H -0.480460 -0.458316 -0.437094 0.040 Uiso 1 1 calc R U . . .
 C22 C -1.2875(5) -0.3286(4) -0.3363(3) 0.0458(11) Uani 1 1 d . . . . .
 H22 H -1.370621 -0.288963 -0.348846 0.055 Uiso 1 1 calc R U . . .
 C23 C -1.2943(5) -0.4016(4) -0.2916(3) 0.0481(12) Uani 1 1 d . . . . .
 H23 H -1.385435 -0.418525 -0.277854 0.058 Uiso 1 1 calc R U . . .
 C24 C -1.1669(5) -0.4542(3) -0.2642(2) 0.0390(9) Uani 1 1 d . . . . .
 C25 C -1.0313(4) -0.4301(3) -0.2844(2) 0.0300(8) Uani 1 1 d . . . . .
 C26 C -0.8993(4) -0.4688(3) -0.24268(19) 0.0305(8) Uani 1 1 d . . . . .
 C27 C -0.9108(7) -0.5507(3) -0.2000(3) 0.0542(9) Uani 1 1 d . U . . .
 C28 C -1.0561(8) -0.5833(4) -0.1915(3) 0.0584(9) Uani 1 1 d . U . . .
 C29 C -1.1752(6) -0.5328(3) -0.2178(3) 0.0481(12) Uani 1 1 d . . . . .
 H29 H -1.267145 -0.549939 -0.205101 0.058 Uiso 1 1 calc R U . . .
 C30 C -1.0737(8) -0.6732(4) -0.1508(3) 0.0657(10) Uani 1 1 d . U . . .
 C31 C -0.9423(8) -0.7345(4) -0.1419(4) 0.0717(10) Uani 1 1 d . U . . .
 H31A H -0.953031 -0.783139 -0.105084 0.086 Uiso 1 1 calc R U . . .
 H31B H -0.939820 -0.768317 -0.187898 0.086 Uiso 1 1 calc R U . . .
 C32 C -0.8025(8) -0.6871(4) -0.1214(3) 0.0692(10) Uani 1 1 d . U . . .
 H32A H -0.723120 -0.731401 -0.128963 0.083 Uiso 1 1 calc R U . . .
 H32B H -0.790199 -0.671997 -0.069406 0.083 Uiso 1 1 calc R U . . .
 C33 C -0.7864(8) -0.5951(4) -0.1635(3) 0.0614(10) Uani 1 1 d . U . . .
 C34 C -0.6528(7) -0.5534(4) -0.1639(3) 0.0627(16) Uani 1 1 d . . . . .
 H34 H -0.567214 -0.584063 -0.140236 0.075 Uiso 1 1 calc R U . . .
 C35 C -0.6397(6) -0.4649(4) -0.1989(2) 0.0487(11) Uani 1 1 d . . . . .
 H35 H -0.547710 -0.433660 -0.194553 0.058 Uiso 1 1 calc R U . . .
 C36 C -0.7613(4) -0.4249(3) -0.2391(2) 0.0318(8) Uani 1 1 d . . . . .
 H36 H -0.752366 -0.367454 -0.264509 0.038 Uiso 1 1 calc R U . . .
 C37 C -0.6725(6) -0.0339(3) -0.3840(3) 0.0494(12) Uani 1 1 d . . . . .
 C38 C -0.7515(9) 0.0116(4) -0.4457(3) 0.0616(16) Uani 1 1 d . . . . .
 H38 H -0.705115 0.023651 -0.486454 0.074 Uiso 1 1 calc R U . . .
 C39 C -0.8911(9) 0.0374(3) -0.4466(2) 0.0617(16) Uani 1 1 d . . . . .
 H39 H -0.946067 0.059144 -0.490380 0.074 Uiso 1 1 calc R U . . .
 C40 C -0.9596(6) 0.0333(3) -0.3841(2) 0.0479(12) Uani 1 1 d . . . . .
 C41 C -0.8754(5) 0.0000(3) -0.3192(2) 0.0331(8) Uani 1 1 d . . . . .
 C42 C -0.7426(5) -0.0509(3) -0.3238(2) 0.0343(9) Uani 1 1 d . . . . .
 C43 C -0.6739(4) -0.1166(3) -0.2697(2) 0.0298(8) Uani 1 1 d . . . . .
 C44 C -0.5224(5) -0.1328(3) -0.2653(3) 0.0417(10) Uani 1 1 d . . . . .
 C45 C -0.4486(6) -0.1014(4) -0.3235(4) 0.0565(14) Uani 1 1 d . . . . .
 H45 H -0.345922 -0.109840 -0.319933 0.068 Uiso 1 1 calc R U . . .
 C46 C -0.5234(7) -0.0607(4) -0.3823(3) 0.0568(14) Uani 1 1 d . . . . .
 H46 H -0.476840 -0.049643 -0.423152 0.068 Uiso 1 1 calc R U . . .
 C47 C -0.7517(4) -0.1664(2) -0.21969(19) 0.0263(7) Uani 1 1 d . . . . .
 C48 C -0.9049(4) -0.1814(2) -0.2331(2) 0.0285(7) Uani 1 1 d . . . . .
 H48 H -0.959714 -0.160899 -0.277306 0.034 Uiso 1 1 calc R U . . .
 C49 C -0.9744(5) -0.2248(3) -0.1832(2) 0.0369(9) Uani 1 1 d . . . . .
 H49 H -1.077029 -0.234779 -0.193050 0.044 Uiso 1 1 calc R U . . .
 C50 C -0.8945(6) -0.2550(3) -0.1169(2) 0.0460(11) Uani 1 1 d . . . . .
 H50 H -0.945005 -0.280650 -0.080976 0.055 Uiso 1 1 calc R U . . .
 C51 C -0.7454(6) -0.2479(3) -0.1037(3) 0.0464(8) Uani 1 1 d . U . . .
 C52 C -0.6575(6) -0.2900(4) -0.0370(3) 0.0566(9) Uani 1 1 d . U . . .
 H52A H -0.644130 -0.358822 -0.044577 0.068 Uiso 1 1 calc R U . . .
 H52B H -0.712333 -0.282435 0.003828 0.068 Uiso 1 1 calc R U . . .
 C53 C -0.5074(7) -0.2428(4) -0.0180(3) 0.0610(10) Uani 1 1 d . U . . .
 H53A H -0.520335 -0.177332 -0.000966 0.073 Uiso 1 1 calc R U . . .
 H53B H -0.448718 -0.278488 0.021714 0.073 Uiso 1 1 calc R U . . .
 C54 C -0.4267(6) -0.2395(4) -0.0802(3) 0.0575(9) Uani 1 1 d . U . . .
 C55 C -0.5127(6) -0.2061(3) -0.1487(3) 0.0494(9) Uani 1 1 d . U . . .
 C56 C -0.6714(5) -0.2054(3) -0.1563(2) 0.0408(8) Uani 1 1 d . U . . .
 C57 C -0.4449(5) -0.1769(3) -0.2029(3) 0.0504(12) Uani 1 1 d . . . . .
 H57 H -0.342310 -0.186069 -0.199388 0.060 Uiso 1 1 calc R U . . .
 C58 C -1.1050(6) 0.0633(3) -0.3838(3) 0.0578(15) Uani 1 1 d . . . . .
 H58 H -1.160785 0.085999 -0.427100 0.069 Uiso 1 1 calc R U . . .
 C59 C -1.1667(6) 0.0606(3) -0.3231(3) 0.0561(14) Uani 1 1 d . . . . .
 H59 H -1.268333 0.072873 -0.325630 0.067 Uiso 1 1 calc R U . . .
 C60 C -1.0810(5) 0.0395(3) -0.2560(3) 0.0426(10) Uani 1 1 d . . . . .
 C61 C -0.9294(4) 0.0217(3) -0.2531(2) 0.0308(8) Uani 1 1 d . . . . .
 C62 C -0.8377(4) 0.0269(2) -0.18318(19) 0.0279(7) Uani 1 1 d . . . . .
 C63 C -0.9020(5) 0.0206(3) -0.1195(2) 0.0362(9) Uani 1 1 d . . . . .
 C64 C -1.0572(5) 0.0195(3) -0.1250(3) 0.0461(11) Uani 1 1 d . . . . .
 C65 C -1.1410(5) 0.0358(4) -0.1905(3) 0.0529(12) Uani 1 1 d . . . . .
 H65 H -1.243186 0.045032 -0.192476 0.063 Uiso 1 1 calc R U . . .
 C66 C -1.1264(7) 0.0039(5) -0.0599(4) 0.0651(15) Uani 1 1 d . . . . .
 C67 C -1.0257(9) -0.0247(7) 0.0043(4) 0.091(2) Uani 1 1 d . . . . .
 H67A H -1.072457 -0.010048 0.046883 0.109 Uiso 1 1 calc R U . . .
 H67B H -1.013787 -0.094528 0.002680 0.109 Uiso 1 1 calc R U . . .
 C68 C -0.8816(8) 0.0176(6) 0.0152(3) 0.079(2) Uani 1 1 d . . . . .
 H68A H -0.818339 -0.018669 0.053005 0.095 Uiso 1 1 calc R U . . .
 H68B H -0.889241 0.083233 0.033128 0.095 Uiso 1 1 calc R U . . .
 C69 C -0.8090(6) 0.0207(3) -0.0508(2) 0.0483(11) Uani 1 1 d . . . . .
 C70 C -0.6631(6) 0.0317(4) -0.0481(3) 0.0501(11) Uani 1 1 d . . . . .
 H70 H -0.601706 0.029776 -0.002703 0.060 Uiso 1 1 calc R U . . .
 C71 C -0.6005(5) 0.0455(3) -0.1094(3) 0.0440(10) Uani 1 1 d . . . . .
 H71 H -0.498249 0.056063 -0.105853 0.053 Uiso 1 1 calc R U . . .
 C72 C -0.6865(4) 0.0439(3) -0.1749(2) 0.0337(8) Uani 1 1 d . . . . .
 H72 H -0.642735 0.054625 -0.216666 0.040 Uiso 1 1 calc R U . . .
 O1 O -0.3388(4) -0.6098(3) -0.4096(2) 0.0634(11) Uani 1 1 d . . . . .
 O2 O -1.1889(7) -0.6940(4) -0.1310(3) 0.0952(14) Uani 1 1 d . U . . .
 O3 O -0.2963(5) -0.2570(4) -0.0743(3) 0.0890(14) Uani 1 1 d . U . . .
 O4 O -1.2558(5) 0.0087(5) -0.0606(3) 0.1019(19) Uani 1 1 d . . . . .

loop_
  _atom_site_aniso_label
  _atom_site_aniso_U_11
  _atom_site_aniso_U_22
  _atom_site_aniso_U_33
  _atom_site_aniso_U_23
  _atom_site_aniso_U_13
  _atom_site_aniso_U_12
 C1 0.048(2) 0.0246(18) 0.0244(18) -0.0035(14) -0.0006(16) -0.0030(16)
 C2 0.063(3) 0.0246(19) 0.030(2) -0.0004(15) -0.006(2) 0.0050(18)
 C3 0.047(2) 0.032(2) 0.040(2) -0.0065(17) -0.0091(19) 0.0149(18)
 C4 0.039(2) 0.032(2) 0.036(2) -0.0154(16) -0.0043(17) 0.0045(16)
 C5 0.0289(17) 0.0229(16) 0.0281(18) -0.0058(13) -0.0024(14) -0.0003(14)
 C6 0.0305(18) 0.0214(16) 0.0233(16) -0.0040(13) -0.0025(14) -0.0040(13)
 C7 0.0296(17) 0.0240(16) 0.0201(15) -0.0035(12) 0.0000(14) -0.0019(13)
 C8 0.0301(18) 0.0339(19) 0.0231(16) -0.0045(14) -0.0002(14) -0.0079(15)
 C9 0.042(2) 0.039(2) 0.0300(19) -0.0019(16) 0.0065(17) -0.0141(18)
 C10 0.058(3) 0.0279(19) 0.0263(19) 0.0012(15) 0.0012(18) -0.0090(17)
 C11 0.0298(18) 0.0245(17) 0.0196(16) -0.0044(13) 0.0017(14) -0.0009(13)
 C12 0.0305(18) 0.0247(17) 0.0247(17) -0.0070(13) 0.0011(14) -0.0011(13)
 C13 0.037(2) 0.0260(18) 0.0311(19) -0.0049(15) 0.0016(16) -0.0058(15)
 C14 0.052(3) 0.0224(18) 0.047(2) -0.0014(17) 0.003(2) -0.0040(17)
 C15 0.044(2) 0.0275(19) 0.045(2) -0.0036(17) -0.0030(19) 0.0068(17)
 C16 0.051(3) 0.031(2) 0.126(6) 0.002(3) -0.003(3) 0.015(2)
 C17 0.052(3) 0.056(3) 0.111(5) 0.016(3) 0.008(3) 0.025(3)
 C18 0.037(2) 0.053(3) 0.063(3) -0.005(2) 0.011(2) 0.013(2)
 C19 0.0291(18) 0.040(2) 0.033(2) -0.0074(16) 0.0029(16) 0.0050(15)
 C20 0.0305(18) 0.0289(18) 0.0285(18) -0.0076(14) 0.0011(15) 0.0018(14)
 C21 0.0274(18) 0.042(2) 0.0310(18) -0.0083(17) 0.0073(15) -0.0060(16)
 C22 0.033(2) 0.045(2) 0.058(3) -0.019(2) 0.001(2) 0.0063(18)
 C23 0.031(2) 0.060(3) 0.055(3) -0.024(2) 0.011(2) -0.0080(19)
 C24 0.047(2) 0.037(2) 0.037(2) -0.0146(17) 0.0163(18) -0.0111(17)
 C25 0.039(2) 0.0226(17) 0.0290(18) -0.0107(14) 0.0069(16) -0.0042(14)
 C26 0.045(2) 0.0257(17) 0.0206(16) -0.0066(14) 0.0044(15) 0.0016(15)
 C27 0.100(2) 0.0307(16) 0.0359(16) 0.0026(14) 0.0226(17) 0.0055(16)
 C28 0.104(2) 0.0350(16) 0.0413(17) 0.0042(14) 0.0259(17) -0.0039(17)
 C29 0.062(3) 0.041(2) 0.046(3) -0.011(2) 0.026(2) -0.019(2)
 C30 0.110(2) 0.0408(18) 0.0503(18) 0.0056(16) 0.0242(18) -0.0024(18)
 C31 0.115(2) 0.0447(18) 0.0575(18) 0.0100(16) 0.0187(19) 0.0007(18)
 C32 0.110(2) 0.0459(18) 0.0527(18) 0.0099(16) 0.0175(19) 0.0104(18)
 C33 0.104(2) 0.0386(18) 0.0437(18) 0.0078(15) 0.0198(18) 0.0081(18)
 C34 0.085(4) 0.062(3) 0.036(2) 0.006(2) -0.004(3) 0.040(3)
 C35 0.049(3) 0.062(3) 0.031(2) -0.006(2) -0.0067(19) 0.015(2)
 C36 0.039(2) 0.0328(19) 0.0224(16) -0.0050(14) 0.0009(15) 0.0057(15)
 C37 0.084(4) 0.029(2) 0.039(2) -0.0062(17) 0.020(2) -0.012(2)
 C38 0.125(5) 0.033(2) 0.029(2) -0.0001(18) 0.019(3) -0.015(3)
 C39 0.128(5) 0.028(2) 0.023(2) 0.0026(17) -0.007(3) -0.006(3)
 C40 0.077(3) 0.0243(19) 0.033(2) 0.0005(16) -0.021(2) -0.001(2)
 C41 0.050(2) 0.0189(16) 0.0253(18) 0.0010(13) -0.0100(17) -0.0030(15)
 C42 0.053(2) 0.0218(17) 0.0272(18) -0.0040(14) 0.0033(17) -0.0066(16)
 C43 0.0353(19) 0.0203(16) 0.0329(19) -0.0048(14) 0.0020(16) -0.0020(14)
 C44 0.040(2) 0.0248(19) 0.062(3) -0.0085(18) 0.014(2) 0.0003(16)
 C45 0.054(3) 0.039(3) 0.085(4) -0.016(3) 0.036(3) -0.009(2)
 C46 0.080(4) 0.036(2) 0.063(3) -0.009(2) 0.040(3) -0.012(2)
 C47 0.0346(18) 0.0155(15) 0.0268(17) -0.0019(13) -0.0011(15) 0.0011(13)
 C48 0.0342(19) 0.0186(16) 0.0300(18) -0.0035(14) -0.0037(15) -0.0006(14)
 C49 0.038(2) 0.0240(18) 0.049(2) -0.0057(16) 0.0062(19) -0.0052(15)
 C50 0.070(3) 0.033(2) 0.037(2) 0.0059(17) 0.013(2) -0.006(2)
 C51 0.0572(18) 0.0322(16) 0.0436(17) 0.0061(14) -0.0114(16) 0.0009(15)
 C52 0.0655(19) 0.0434(17) 0.0534(18) 0.0087(16) -0.0146(17) 0.0026(16)
 C53 0.0675(19) 0.0461(17) 0.0593(18) 0.0081(16) -0.0218(17) 0.0034(16)
 C54 0.0589(18) 0.0420(16) 0.0617(18) 0.0064(16) -0.0219(17) 0.0055(15)
 C55 0.0520(17) 0.0335(15) 0.0547(18) 0.0030(15) -0.0173(16) 0.0050(14)
 C56 0.0504(17) 0.0251(14) 0.0410(16) 0.0016(13) -0.0116(15) 0.0021(13)
 C57 0.028(2) 0.034(2) 0.086(4) -0.005(2) 0.003(2) 0.0024(17)
 C58 0.074(3) 0.030(2) 0.053(3) 0.004(2) -0.043(3) 0.004(2)
 C59 0.046(3) 0.034(2) 0.077(4) -0.005(2) -0.027(3) 0.0075(19)
 C60 0.040(2) 0.0262(19) 0.057(3) -0.0099(18) -0.009(2) 0.0035(16)
 C61 0.0359(19) 0.0181(16) 0.0342(19) -0.0021(14) -0.0080(16) 0.0035(14)
 C62 0.0375(19) 0.0173(15) 0.0265(17) -0.0040(13) -0.0028(15) 0.0034(14)
 C63 0.048(2) 0.0268(19) 0.034(2) -0.0069(16) 0.0068(18) -0.0005(16)
 C64 0.050(3) 0.037(2) 0.053(3) -0.013(2) 0.012(2) -0.0011(19)
 C65 0.037(2) 0.040(2) 0.081(4) -0.014(2) 0.008(2) 0.0020(19)
 C66 0.056(3) 0.064(4) 0.080(4) -0.013(3) 0.026(3) -0.003(3)
 C67 0.093(5) 0.130(7) 0.058(4) 0.004(4) 0.031(4) 0.001(5)
 C68 0.101(5) 0.098(5) 0.039(3) -0.010(3) 0.013(3) -0.018(4)
 C69 0.082(4) 0.032(2) 0.031(2) -0.0042(17) 0.011(2) -0.002(2)
 C70 0.055(3) 0.049(3) 0.039(2) -0.008(2) -0.015(2) -0.002(2)
 C71 0.045(2) 0.037(2) 0.045(2) -0.0095(18) -0.009(2) -0.0018(18)
 C72 0.038(2) 0.0250(18) 0.034(2) -0.0064(15) -0.0060(16) 0.0002(15)
 O1 0.0403(18) 0.081(3) 0.072(3) -0.002(2) 0.0187(18) 0.0183(18)
 O2 0.136(4) 0.068(3) 0.090(3) 0.018(2) 0.041(3) -0.028(3)
 O3 0.064(2) 0.082(3) 0.107(3) 0.018(2) -0.029(2) 0.017(2)
 O4 0.065(3) 0.145(5) 0.103(4) -0.020(4) 0.038(3) 0.001(3)

_geom_special_details
;
 All esds (except the esd in the dihedral angle between two l.s. planes)
 are estimated using the full covariance matrix.  The cell esds are taken
 into account individually in the estimation of esds in distances, angles
 and torsion angles; correlations between esds in cell parameters are only
 used when they are defined by crystal symmetry.  An approximate (isotropic)
 treatment of cell esds is used for estimating esds involving l.s. planes.
;
loop_
  _geom_bond_atom_site_label_1
  _geom_bond_atom_site_label_2
  _geom_bond_distance
  _geom_bond_site_symmetry_2
  _geom_bond_publ_flag
 C1 C2 1.434(6) . ?
 C1 C6 1.416(5) . ?
 C1 C10 1.426(6) . ?
 C2 H2 0.9500 . ?
 C2 C3 1.341(7) . ?
 C3 H3 0.9500 . ?
 C3 C4 1.418(6) . ?
 C4 C5 1.431(5) . ?
 C4 C22 1.412(7) . ?
 C5 C6 1.448(5) . ?
 C5 C25 1.438(5) . ?
 C6 C7 1.457(5) . ?
 C7 C8 1.407(5) . ?
 C7 C11 1.450(5) . ?
 C8 C9 1.432(6) . ?
 C8 C21 1.418(6) . ?
 C9 H9 0.9500 . ?
 C9 C10 1.342(6) . ?
 C10 H10 0.9500 . ?
 C11 C12 1.408(5) . ?
 C11 C20 1.428(5) . ?
 C12 H12 0.9500 . ?
 C12 C13 1.380(5) . ?
 C13 H13 0.9500 . ?
 C13 C14 1.394(6) . ?
 C14 H14 0.9500 . ?
 C14 C15 1.387(7) . ?
 C15 C16 1.512(6) . ?
 C15 C20 1.409(6) . ?
 C16 H16A 0.9900 . ?
 C16 H16B 0.9900 . ?
 C16 C17 1.509(9) . ?
 C17 H17A 0.9900 . ?
 C17 H17B 0.9900 . ?
 C17 C18 1.481(9) . ?
 C18 C19 1.490(6) . ?
 C18 O1 1.211(6) . ?
 C19 C20 1.429(6) . ?
 C19 C21 1.361(6) . ?
 C21 H21 0.9500 . ?
 C22 H22 0.9500 . ?
 C22 C23 1.336(8) . ?
 C23 H23 0.9500 . ?
 C23 C24 1.419(7) . ?
 C24 C25 1.408(6) . ?
 C24 C29 1.419(7) . ?
 C25 C26 1.451(6) . ?
 C26 C27 1.418(6) . ?
 C26 C36 1.412(6) . ?
 C27 C28 1.453(9) . ?
 C27 C33 1.394(9) . ?
 C28 C29 1.340(8) . ?
 C28 C30 1.502(7) . ?
 C29 H29 0.9500 . ?
 C30 C31 1.479(10) . ?
 C30 O2 1.219(8) . ?
 C31 H31A 0.9900 . ?
 C31 H31B 0.9900 . ?
 C31 C32 1.454(10) . ?
 C32 H32A 0.9900 . ?
 C32 H32B 0.9900 . ?
 C32 C33 1.538(7) . ?
 C33 C34 1.371(9) . ?
 C34 H34 0.9500 . ?
 C34 C35 1.423(8) . ?
 C35 H35 0.9500 . ?
 C35 C36 1.375(6) . ?
 C36 H36 0.9500 . ?
 C37 C38 1.425(8) . ?
 C37 C42 1.411(6) . ?
 C37 C46 1.426(8) . ?
 C38 H38 0.9500 . ?
 C38 C39 1.339(9) . ?
 C39 H39 0.9500 . ?
 C39 C40 1.421(8) . ?
 C40 C41 1.422(5) . ?
 C40 C58 1.412(8) . ?
 C41 C42 1.437(6) . ?
 C41 C61 1.441(6) . ?
 C42 C43 1.448(6) . ?
 C43 C44 1.411(6) . ?
 C43 C47 1.450(5) . ?
 C44 C45 1.446(7) . ?
 C44 C57 1.421(7) . ?
 C45 H45 0.9500 . ?
 C45 C46 1.340(9) . ?
 C46 H46 0.9500 . ?
 C47 C48 1.416(5) . ?
 C47 C56 1.414(5) . ?
 C48 H48 0.9500 . ?
 C48 C49 1.361(6) . ?
 C49 H49 0.9500 . ?
 C49 C50 1.415(7) . ?
 C50 H50 0.9500 . ?
 C50 C51 1.367(7) . ?
 C51 C52 1.507(6) . ?
 C51 C56 1.420(7) . ?
 C52 H52A 0.9900 . ?
 C52 H52B 0.9900 . ?
 C52 C53 1.531(8) . ?
 C53 H53A 0.9900 . ?
 C53 H53B 0.9900 . ?
 C53 C54 1.483(9) . ?
 C54 C55 1.482(7) . ?
 C54 O3 1.220(7) . ?
 C55 C56 1.454(7) . ?
 C55 C57 1.341(8) . ?
 C57 H57 0.9500 . ?
 C58 H58 0.9500 . ?
 C58 C59 1.353(9) . ?
 C59 H59 0.9500 . ?
 C59 C60 1.415(7) . ?
 C60 C61 1.419(6) . ?
 C60 C65 1.428(8) . ?
 C61 C62 1.453(5) . ?
 C62 C63 1.421(6) . ?
 C62 C72 1.404(6) . ?
 C63 C64 1.424(6) . ?
 C63 C69 1.437(6) . ?
 C64 C65 1.370(8) . ?
 C64 C66 1.484(8) . ?
 C65 H65 0.9500 . ?
 C66 C67 1.463(11) . ?
 C66 O4 1.197(7) . ?
 C67 H67A 0.9900 . ?
 C67 H67B 0.9900 . ?
 C67 C68 1.446(11) . ?
 C68 H68A 0.9900 . ?
 C68 H68B 0.9900 . ?
 C68 C69 1.501(7) . ?
 C69 C70 1.353(7) . ?
 C70 H70 0.9500 . ?
 C70 C71 1.383(7) . ?
 C71 H71 0.9500 . ?
 C71 C72 1.360(6) . ?
 C72 H72 0.9500 . ?

loop_
  _geom_angle_atom_site_label_1
  _geom_angle_atom_site_label_2
  _geom_angle_atom_site_label_3
  _geom_angle
  _geom_angle_site_symmetry_1
  _geom_angle_site_symmetry_3
  _geom_angle_publ_flag
 C6 C1 C2 119.7(4) . . ?
 C6 C1 C10 120.5(4) . . ?
 C10 C1 C2 119.8(4) . . ?
 C1 C2 H2 119.8 . . ?
 C3 C2 C1 120.5(4) . . ?
 C3 C2 H2 119.8 . . ?
 C2 C3 H3 119.5 . . ?
 C2 C3 C4 121.0(4) . . ?
 C4 C3 H3 119.5 . . ?
 C3 C4 C5 119.9(4) . . ?
 C22 C4 C3 120.4(4) . . ?
 C22 C4 C5 119.7(4) . . ?
 C4 C5 C6 117.0(3) . . ?
 C4 C5 C25 117.6(4) . . ?
 C25 C5 C6 125.4(3) . . ?
 C1 C6 C5 117.8(3) . . ?
 C1 C6 C7 117.4(3) . . ?
 C5 C6 C7 124.7(3) . . ?
 C8 C7 C6 117.2(3) . . ?
 C8 C7 C11 118.2(3) . . ?
 C11 C7 C6 124.5(3) . . ?
 C7 C8 C9 120.7(4) . . ?
 C7 C8 C21 119.6(4) . . ?
 C21 C8 C9 119.6(3) . . ?
 C8 C9 H9 119.7 . . ?
 C10 C9 C8 120.5(4) . . ?
 C10 C9 H9 119.7 . . ?
 C1 C10 H10 119.9 . . ?
 C9 C10 C1 120.2(4) . . ?
 C9 C10 H10 119.9 . . ?
 C12 C11 C7 123.5(3) . . ?
 C12 C11 C20 117.7(3) . . ?
 C20 C11 C7 118.7(3) . . ?
 C11 C12 H12 119.6 . . ?
 C13 C12 C11 120.8(4) . . ?
 C13 C12 H12 119.6 . . ?
 C12 C13 H13 119.6 . . ?
 C12 C13 C14 120.8(4) . . ?
 C14 C13 H13 119.6 . . ?
 C13 C14 H14 120.0 . . ?
 C15 C14 C13 120.1(4) . . ?
 C15 C14 H14 120.0 . . ?
 C14 C15 C16 121.0(4) . . ?
 C14 C15 C20 119.6(4) . . ?
 C20 C15 C16 119.2(4) . . ?
 C15 C16 H16A 108.9 . . ?
 C15 C16 H16B 108.9 . . ?
 H16A C16 H16B 107.7 . . ?
 C17 C16 C15 113.5(4) . . ?
 C17 C16 H16A 108.9 . . ?
 C17 C16 H16B 108.9 . . ?
 C16 C17 H17A 109.1 . . ?
 C16 C17 H17B 109.1 . . ?
 H17A C17 H17B 107.9 . . ?
 C18 C17 C16 112.3(5) . . ?
 C18 C17 H17A 109.1 . . ?
 C18 C17 H17B 109.1 . . ?
 C17 C18 C19 114.3(4) . . ?
 O1 C18 C17 123.1(5) . . ?
 O1 C18 C19 122.4(5) . . ?
 C20 C19 C18 120.6(4) . . ?
 C21 C19 C18 119.1(4) . . ?
 C21 C19 C20 120.3(4) . . ?
 C11 C20 C19 119.1(3) . . ?
 C15 C20 C11 120.2(4) . . ?
 C15 C20 C19 120.6(4) . . ?
 C8 C21 H21 119.3 . . ?
 C19 C21 C8 121.5(3) . . ?
 C19 C21 H21 119.3 . . ?
 C4 C22 H22 119.6 . . ?
 C23 C22 C4 120.9(4) . . ?
 C23 C22 H22 119.6 . . ?
 C22 C23 H23 119.6 . . ?
 C22 C23 C24 120.8(4) . . ?
 C24 C23 H23 119.6 . . ?
 C25 C24 C23 120.2(4) . . ?
 C25 C24 C29 119.3(4) . . ?
 C29 C24 C23 120.5(4) . . ?
 C5 C25 C26 124.0(3) . . ?
 C24 C25 C5 117.6(4) . . ?
 C24 C25 C26 118.3(4) . . ?
 C27 C26 C25 118.7(4) . . ?
 C36 C26 C25 122.7(3) . . ?
 C36 C26 C27 118.4(4) . . ?
 C26 C27 C28 118.1(5) . . ?
 C33 C27 C26 121.0(5) . . ?
 C33 C27 C28 120.8(5) . . ?
 C27 C28 C30 119.8(6) . . ?
 C29 C28 C27 121.0(4) . . ?
 C29 C28 C30 119.2(6) . . ?
 C24 C29 H29 119.3 . . ?
 C28 C29 C24 121.4(4) . . ?
 C28 C29 H29 119.3 . . ?
 C31 C30 C28 113.4(6) . . ?
 O2 C30 C28 121.9(6) . . ?
 O2 C30 C31 124.6(6) . . ?
 C30 C31 H31A 108.2 . . ?
 C30 C31 H31B 108.2 . . ?
 H31A C31 H31B 107.3 . . ?
 C32 C31 C30 116.4(6) . . ?
 C32 C31 H31A 108.2 . . ?
 C32 C31 H31B 108.2 . . ?
 C31 C32 H32A 108.8 . . ?
 C31 C32 H32B 108.8 . . ?
 C31 C32 C33 113.7(6) . . ?
 H32A C32 H32B 107.7 . . ?
 C33 C32 H32A 108.8 . . ?
 C33 C32 H32B 108.8 . . ?
 C27 C33 C32 119.6(6) . . ?
 C34 C33 C27 118.8(5) . . ?
 C34 C33 C32 121.5(6) . . ?
 C33 C34 H34 119.4 . . ?
 C33 C34 C35 121.3(5) . . ?
 C35 C34 H34 119.4 . . ?
 C34 C35 H35 120.3 . . ?
 C36 C35 C34 119.4(5) . . ?
 C36 C35 H35 120.3 . . ?
 C26 C36 H36 119.8 . . ?
 C35 C36 C26 120.3(4) . . ?
 C35 C36 H36 119.8 . . ?
 C38 C37 C46 120.7(5) . . ?
 C42 C37 C38 119.2(5) . . ?
 C42 C37 C46 120.1(5) . . ?
 C37 C38 H38 119.9 . . ?
 C39 C38 C37 120.3(5) . . ?
 C39 C38 H38 119.9 . . ?
 C38 C39 H39 118.9 . . ?
 C38 C39 C40 122.2(5) . . ?
 C40 C39 H39 118.9 . . ?
 C39 C40 C41 117.9(5) . . ?
 C58 C40 C39 122.6(5) . . ?
 C58 C40 C41 119.4(5) . . ?
 C40 C41 C42 118.2(4) . . ?
 C40 C41 C61 117.0(4) . . ?
 C42 C41 C61 124.9(3) . . ?
 C37 C42 C41 117.9(4) . . ?
 C37 C42 C43 117.8(4) . . ?
 C41 C42 C43 124.2(4) . . ?
 C42 C43 C47 123.8(3) . . ?
 C44 C43 C42 117.9(4) . . ?
 C44 C43 C47 118.3(4) . . ?
 C43 C44 C45 119.2(5) . . ?
 C43 C44 C57 119.3(4) . . ?
 C57 C44 C45 121.5(4) . . ?
 C44 C45 H45 119.6 . . ?
 C46 C45 C44 120.8(5) . . ?
 C46 C45 H45 119.6 . . ?
 C37 C46 H46 119.8 . . ?
 C45 C46 C37 120.4(5) . . ?
 C45 C46 H46 119.8 . . ?
 C48 C47 C43 122.7(3) . . ?
 C56 C47 C43 119.0(4) . . ?
 C56 C47 C48 118.2(4) . . ?
 C47 C48 H48 119.6 . . ?
 C49 C48 C47 120.7(4) . . ?
 C49 C48 H48 119.6 . . ?
 C48 C49 H49 119.8 . . ?
 C48 C49 C50 120.3(4) . . ?
 C50 C49 H49 119.8 . . ?
 C49 C50 H50 119.6 . . ?
 C51 C50 C49 120.8(4) . . ?
 C51 C50 H50 119.6 . . ?
 C50 C51 C52 121.4(5) . . ?
 C50 C51 C56 119.2(4) . . ?
 C56 C51 C52 119.3(5) . . ?
 C51 C52 H52A 109.2 . . ?
 C51 C52 H52B 109.2 . . ?
 C51 C52 C53 112.2(5) . . ?
 H52A C52 H52B 107.9 . . ?
 C53 C52 H52A 109.2 . . ?
 C53 C52 H52B 109.2 . . ?
 C52 C53 H53A 109.1 . . ?
 C52 C53 H53B 109.1 . . ?
 H53A C53 H53B 107.9 . . ?
 C54 C53 C52 112.3(5) . . ?
 C54 C53 H53A 109.1 . . ?
 C54 C53 H53B 109.1 . . ?
 C53 C54 C55 115.3(5) . . ?
 O3 C54 C53 122.3(5) . . ?
 O3 C54 C55 122.2(6) . . ?
 C56 C55 C54 119.1(5) . . ?
 C57 C55 C54 120.4(5) . . ?
 C57 C55 C56 120.5(4) . . ?
 C47 C56 C51 120.2(4) . . ?
 C47 C56 C55 118.5(4) . . ?
 C51 C56 C55 121.2(4) . . ?
 C44 C57 H57 119.1 . . ?
 C55 C57 C44 121.7(4) . . ?
 C55 C57 H57 119.1 . . ?
 C40 C58 H58 119.3 . . ?
 C59 C58 C40 121.5(4) . . ?
 C59 C58 H58 119.3 . . ?
 C58 C59 H59 119.8 . . ?
 C58 C59 C60 120.4(5) . . ?
 C60 C59 H59 119.8 . . ?
 C59 C60 C61 119.1(5) . . ?
 C59 C60 C65 122.6(5) . . ?
 C61 C60 C65 118.4(4) . . ?
 C41 C61 C62 124.0(4) . . ?
 C60 C61 C41 118.5(4) . . ?
 C60 C61 C62 117.5(4) . . ?
 C63 C62 C61 119.9(4) . . ?
 C72 C62 C61 122.8(4) . . ?
 C72 C62 C63 117.3(3) . . ?
 C62 C63 C64 119.3(4) . . ?
 C62 C63 C69 119.2(4) . . ?
 C64 C63 C69 121.4(4) . . ?
 C63 C64 C66 120.1(5) . . ?
 C65 C64 C63 119.1(4) . . ?
 C65 C64 C66 120.7(5) . . ?
 C60 C65 H65 118.6 . . ?
 C64 C65 C60 122.7(4) . . ?
 C64 C65 H65 118.6 . . ?
 C67 C66 C64 114.8(5) . . ?
 O4 C66 C64 122.8(7) . . ?
 O4 C66 C67 122.2(7) . . ?
 C66 C67 H67A 108.0 . . ?
 C66 C67 H67B 108.0 . . ?
 H67A C67 H67B 107.2 . . ?
 C68 C67 C66 117.4(7) . . ?
 C68 C67 H67A 108.0 . . ?
 C68 C67 H67B 108.0 . . ?
 C67 C68 H68A 108.6 . . ?
 C67 C68 H68B 108.6 . . ?
 C67 C68 C69 114.5(5) . . ?
 H68A C68 H68B 107.6 . . ?
 C69 C68 H68A 108.6 . . ?
 C69 C68 H68B 108.6 . . ?
 C63 C69 C68 117.5(5) . . ?
 C70 C69 C63 119.3(4) . . ?
 C70 C69 C68 123.0(5) . . ?
 C69 C70 H70 119.0 . . ?
 C69 C70 C71 122.0(4) . . ?
 C71 C70 H70 119.0 . . ?
 C70 C71 H71 120.3 . . ?
 C72 C71 C70 119.4(4) . . ?
 C72 C71 H71 120.3 . . ?
 C62 C72 H72 118.8 . . ?
 C71 C72 C62 122.5(4) . . ?
 C71 C72 H72 118.8 . . ?

loop_
  _geom_torsion_atom_site_label_1
  _geom_torsion_atom_site_label_2
  _geom_torsion_atom_site_label_3
  _geom_torsion_atom_site_label_4
  _geom_torsion
  _geom_torsion_site_symmetry_1
  _geom_torsion_site_symmetry_2
  _geom_torsion_site_symmetry_3
  _geom_torsion_site_symmetry_4
  _geom_torsion_publ_flag
 C1 C2 C3 C4 9.7(6) . . . . ?
 C1 C6 C7 C8 21.6(5) . . . . ?
 C1 C6 C7 C11 -154.6(3) . . . . ?
 C2 C1 C6 C5 -15.7(5) . . . . ?
 C2 C1 C6 C7 161.8(3) . . . . ?
 C2 C1 C10 C9 -177.0(4) . . . . ?
 C2 C3 C4 C5 -1.2(6) . . . . ?
 C2 C3 C4 C22 178.4(4) . . . . ?
 C3 C4 C5 C6 -15.4(5) . . . . ?
 C3 C4 C5 C25 165.9(4) . . . . ?
 C3 C4 C22 C23 179.0(4) . . . . ?
 C4 C5 C6 C1 23.4(5) . . . . ?
 C4 C5 C6 C7 -153.9(3) . . . . ?
 C4 C5 C25 C24 21.3(5) . . . . ?
 C4 C5 C25 C26 -158.5(3) . . . . ?
 C4 C22 C23 C24 8.6(7) . . . . ?
 C5 C4 C22 C23 -1.3(6) . . . . ?
 C5 C6 C7 C8 -161.1(3) . . . . ?
 C5 C6 C7 C11 22.7(6) . . . . ?
 C5 C25 C26 C27 -160.0(4) . . . . ?
 C5 C25 C26 C36 24.3(5) . . . . ?
 C6 C1 C2 C3 -1.0(6) . . . . ?
 C6 C1 C10 C9 1.8(6) . . . . ?
 C6 C5 C25 C24 -157.2(3) . . . . ?
 C6 C5 C25 C26 22.9(5) . . . . ?
 C6 C7 C8 C9 -12.0(5) . . . . ?
 C6 C7 C8 C21 169.0(3) . . . . ?
 C6 C7 C11 C12 17.8(5) . . . . ?
 C6 C7 C11 C20 -165.5(3) . . . . ?
 C7 C8 C9 C10 -3.3(6) . . . . ?
 C7 C8 C21 C19 1.0(6) . . . . ?
 C7 C11 C12 C13 -175.6(3) . . . . ?
 C7 C11 C20 C15 173.8(4) . . . . ?
 C7 C11 C20 C19 -8.9(5) . . . . ?
 C8 C7 C11 C12 -158.3(3) . . . . ?
 C8 C7 C11 C20 18.3(5) . . . . ?
 C8 C9 C10 C1 8.6(6) . . . . ?
 C9 C8 C21 C19 -178.0(4) . . . . ?
 C10 C1 C2 C3 177.8(4) . . . . ?
 C10 C1 C6 C5 165.5(3) . . . . ?
 C10 C1 C6 C7 -16.9(5) . . . . ?
 C11 C7 C8 C9 164.5(3) . . . . ?
 C11 C7 C8 C21 -14.5(5) . . . . ?
 C11 C12 C13 C14 -0.4(6) . . . . ?
 C12 C11 C20 C15 -9.3(5) . . . . ?
 C12 C11 C20 C19 167.9(3) . . . . ?
 C12 C13 C14 C15 -5.6(6) . . . . ?
 C13 C14 C15 C16 -171.9(5) . . . . ?
 C13 C14 C15 C20 3.9(7) . . . . ?
 C14 C15 C16 C17 -158.8(6) . . . . ?
 C14 C15 C20 C11 3.7(6) . . . . ?
 C14 C15 C20 C19 -173.5(4) . . . . ?
 C15 C16 C17 C18 -49.4(8) . . . . ?
 C16 C15 C20 C11 179.5(5) . . . . ?
 C16 C15 C20 C19 2.3(7) . . . . ?
 C16 C17 C18 C19 46.1(7) . . . . ?
 C16 C17 C18 O1 -139.4(6) . . . . ?
 C17 C18 C19 C20 -19.2(7) . . . . ?
 C17 C18 C19 C21 162.3(5) . . . . ?
 C18 C19 C20 C11 176.9(4) . . . . ?
 C18 C19 C20 C15 -5.8(6) . . . . ?
 C18 C19 C21 C8 -172.7(4) . . . . ?
 C20 C11 C12 C13 7.7(5) . . . . ?
 C20 C15 C16 C17 25.4(8) . . . . ?
 C20 C19 C21 C8 8.8(6) . . . . ?
 C21 C8 C9 C10 175.7(4) . . . . ?
 C21 C19 C20 C11 -4.6(6) . . . . ?
 C21 C19 C20 C15 172.6(4) . . . . ?
 C22 C4 C5 C6 165.0(4) . . . . ?
 C22 C4 C5 C25 -13.7(5) . . . . ?
 C22 C23 C24 C25 -0.3(6) . . . . ?
 C22 C23 C24 C29 -178.8(4) . . . . ?
 C23 C24 C25 C5 -14.8(5) . . . . ?
 C23 C24 C25 C26 165.1(4) . . . . ?
 C23 C24 C29 C28 179.9(4) . . . . ?
 C24 C25 C26 C27 20.1(5) . . . . ?
 C24 C25 C26 C36 -155.5(3) . . . . ?
 C25 C5 C6 C1 -158.0(4) . . . . ?
 C25 C5 C6 C7 24.7(6) . . . . ?
 C25 C24 C29 C28 1.5(6) . . . . ?
 C25 C26 C27 C28 -9.1(6) . . . . ?
 C25 C26 C27 C33 174.8(4) . . . . ?
 C25 C26 C36 C35 -179.8(4) . . . . ?
 C26 C27 C28 C29 -6.0(7) . . . . ?
 C26 C27 C28 C30 176.0(4) . . . . ?
 C26 C27 C33 C32 -176.4(4) . . . . ?
 C26 C27 C33 C34 6.3(8) . . . . ?
 C27 C26 C36 C35 4.5(5) . . . . ?
 C27 C28 C29 C24 10.0(7) . . . . ?
 C27 C28 C30 C31 -17.4(7) . . . . ?
 C27 C28 C30 O2 166.2(6) . . . . ?
 C27 C33 C34 C35 1.6(8) . . . . ?
 C28 C27 C33 C32 7.6(8) . . . . ?
 C28 C27 C33 C34 -169.8(5) . . . . ?
 C28 C30 C31 C32 44.2(8) . . . . ?
 C29 C24 C25 C5 163.7(4) . . . . ?
 C29 C24 C25 C26 -16.5(5) . . . . ?
 C29 C28 C30 C31 164.5(5) . . . . ?
 C29 C28 C30 O2 -11.9(9) . . . . ?
 C30 C28 C29 C24 -171.9(4) . . . . ?
 C30 C31 C32 C33 -44.5(7) . . . . ?
 C31 C32 C33 C27 18.2(8) . . . . ?
 C31 C32 C33 C34 -164.5(6) . . . . ?
 C32 C33 C34 C35 -175.7(5) . . . . ?
 C33 C27 C28 C29 170.2(5) . . . . ?
 C33 C27 C28 C30 -7.8(7) . . . . ?
 C33 C34 C35 C36 -6.4(8) . . . . ?
 C34 C35 C36 C26 3.1(6) . . . . ?
 C36 C26 C27 C28 166.8(4) . . . . ?
 C36 C26 C27 C33 -9.4(6) . . . . ?
 C37 C38 C39 C40 8.9(7) . . . . ?
 C37 C42 C43 C44 22.6(5) . . . . ?
 C37 C42 C43 C47 -157.6(4) . . . . ?
 C38 C37 C42 C41 -16.4(6) . . . . ?
 C38 C37 C42 C43 165.2(4) . . . . ?
 C38 C37 C46 C45 178.4(5) . . . . ?
 C38 C39 C40 C41 -0.3(7) . . . . ?
 C38 C39 C40 C58 177.8(5) . . . . ?
 C39 C40 C41 C42 -16.5(6) . . . . ?
 C39 C40 C41 C61 162.4(4) . . . . ?
 C39 C40 C58 C59 -178.6(5) . . . . ?
 C40 C41 C42 C37 24.7(5) . . . . ?
 C40 C41 C42 C43 -157.0(4) . . . . ?
 C40 C41 C61 C60 24.2(5) . . . . ?
 C40 C41 C61 C62 -155.6(4) . . . . ?
 C40 C58 C59 C60 8.6(7) . . . . ?
 C41 C40 C58 C59 -0.5(7) . . . . ?
 C41 C42 C43 C44 -155.7(4) . . . . ?
 C41 C42 C43 C47 24.1(6) . . . . ?
 C41 C61 C62 C63 -161.4(3) . . . . ?
 C41 C61 C62 C72 22.6(6) . . . . ?
 C42 C37 C38 C39 -0.3(7) . . . . ?
 C42 C37 C46 C45 -0.6(7) . . . . ?
 C42 C41 C61 C60 -157.0(4) . . . . ?
 C42 C41 C61 C62 23.2(6) . . . . ?
 C42 C43 C44 C45 -13.8(6) . . . . ?
 C42 C43 C44 C57 164.3(4) . . . . ?
 C42 C43 C47 C48 21.8(5) . . . . ?
 C42 C43 C47 C56 -161.0(4) . . . . ?
 C43 C44 C45 C46 -2.5(7) . . . . ?
 C43 C44 C57 C55 1.8(7) . . . . ?
 C43 C47 C48 C49 -177.1(3) . . . . ?
 C43 C47 C56 C51 175.0(4) . . . . ?
 C43 C47 C56 C55 -8.7(5) . . . . ?
 C44 C43 C47 C48 -158.4(4) . . . . ?
 C44 C43 C47 C56 18.8(5) . . . . ?
 C44 C45 C46 C37 9.9(7) . . . . ?
 C45 C44 C57 C55 179.9(5) . . . . ?
 C46 C37 C38 C39 -179.3(5) . . . . ?
 C46 C37 C42 C41 162.6(4) . . . . ?
 C46 C37 C42 C43 -15.8(6) . . . . ?
 C47 C43 C44 C45 166.4(4) . . . . ?
 C47 C43 C44 C57 -15.4(6) . . . . ?
 C47 C48 C49 C50 0.5(6) . . . . ?
 C48 C47 C56 C51 -7.7(6) . . . . ?
 C48 C47 C56 C55 168.6(4) . . . . ?
 C48 C49 C50 C51 -5.0(7) . . . . ?
 C49 C50 C51 C52 -172.9(5) . . . . ?
 C49 C50 C51 C56 3.0(7) . . . . ?
 C50 C51 C52 C53 -157.7(5) . . . . ?
 C50 C51 C56 C47 3.4(7) . . . . ?
 C50 C51 C56 C55 -172.7(4) . . . . ?
 C51 C52 C53 C54 -51.0(6) . . . . ?
 C52 C51 C56 C47 179.3(4) . . . . ?
 C52 C51 C56 C55 3.2(7) . . . . ?
 C52 C53 C54 C55 46.8(6) . . . . ?
 C52 C53 C54 O3 -137.9(6) . . . . ?
 C53 C54 C55 C56 -17.2(7) . . . . ?
 C53 C54 C55 C57 162.8(5) . . . . ?
 C54 C55 C56 C47 175.1(4) . . . . ?
 C54 C55 C56 C51 -8.7(7) . . . . ?
 C54 C55 C57 C44 -171.5(5) . . . . ?
 C56 C47 C48 C49 5.7(5) . . . . ?
 C56 C51 C52 C53 26.5(7) . . . . ?
 C56 C55 C57 C44 8.6(7) . . . . ?
 C57 C44 C45 C46 179.4(5) . . . . ?
 C57 C55 C56 C47 -4.9(7) . . . . ?
 C57 C55 C56 C51 171.3(4) . . . . ?
 C58 C40 C41 C42 165.3(4) . . . . ?
 C58 C40 C41 C61 -15.7(6) . . . . ?
 C58 C59 C60 C61 0.2(7) . . . . ?
 C58 C59 C60 C65 180.0(5) . . . . ?
 C59 C60 C61 C41 -16.7(6) . . . . ?
 C59 C60 C61 C62 163.1(4) . . . . ?
 C59 C60 C65 C64 -177.1(5) . . . . ?
 C60 C61 C62 C63 18.8(5) . . . . ?
 C60 C61 C62 C72 -157.2(4) . . . . ?
 C61 C41 C42 C37 -154.1(4) . . . . ?
 C61 C41 C42 C43 24.2(6) . . . . ?
 C61 C60 C65 C64 2.6(7) . . . . ?
 C61 C62 C63 C64 -6.7(6) . . . . ?
 C61 C62 C63 C69 176.7(4) . . . . ?
 C61 C62 C72 C71 -177.8(4) . . . . ?
 C62 C63 C64 C65 -7.7(6) . . . . ?
 C62 C63 C64 C66 174.3(4) . . . . ?
 C62 C63 C69 C68 177.8(5) . . . . ?
 C62 C63 C69 C70 3.3(6) . . . . ?
 C63 C62 C72 C71 6.1(6) . . . . ?
 C63 C64 C65 C60 9.9(7) . . . . ?
 C63 C64 C66 C67 -9.5(8) . . . . ?
 C63 C64 C66 O4 174.8(6) . . . . ?
 C63 C69 C70 C71 1.9(7) . . . . ?
 C64 C63 C69 C68 1.2(7) . . . . ?
 C64 C63 C69 C70 -173.3(4) . . . . ?
 C64 C66 C67 C68 37.0(10) . . . . ?
 C65 C60 C61 C41 163.5(4) . . . . ?
 C65 C60 C61 C62 -16.7(6) . . . . ?
 C65 C64 C66 C67 172.5(6) . . . . ?
 C65 C64 C66 O4 -3.2(9) . . . . ?
 C66 C64 C65 C60 -172.1(5) . . . . ?
 C66 C67 C68 C69 -44.9(11) . . . . ?
 C67 C68 C69 C63 25.1(10) . . . . ?
 C67 C68 C69 C70 -160.6(7) . . . . ?
 C68 C69 C70 C71 -172.3(6) . . . . ?
 C69 C63 C64 C65 168.8(4) . . . . ?
 C69 C63 C64 C66 -9.1(7) . . . . ?
 C69 C70 C71 C72 -3.1(7) . . . . ?
 C70 C71 C72 C62 -1.1(7) . . . . ?
 C72 C62 C63 C64 169.5(4) . . . . ?
 C72 C62 C63 C69 -7.1(5) . . . . ?
 O1 C18 C19 C20 166.3(5) . . . . ?
 O1 C18 C19 C21 -12.2(7) . . . . ?
 O2 C30 C31 C32 -139.6(7) . . . . ?
 O3 C54 C55 C56 167.4(5) . . . . ?
 O3 C54 C55 C57 -12.5(8) . . . . ?
 O4 C66 C67 C68 -147.3(8) . . . . ?

_shelx_res_file
;
TITL cavl0706_a.res in P2(1)
    cavl0706.res
    created by SHELXL-2018/3 at 16:16:30 on 07-Jun-2021
CELL 1.54184 9.2558 14.0771 18.8124 90 98.914 90
ZERR 4 0.0001 0.0001 0.0002 0 0.001 0
LATT -1
SYMM -X,0.5+Y,-Z
SFAC C H O
UNIT 144 88 8
SIMU 0.003 0.006 3 C27 C28 C30 > C33 O2
SIMU 0.003 0.006 3 C51 > C56 O3

L.S. 10 0 0
PLAN  20
SIZE 0.03 0.1 0.19
TEMP -113.1(10)
CONF
BOND
list 4
MORE -1
BOND $H
fmap 2 53
acta
REM <olex2.extras>
REM <HklSrc "%.\\cavl0706.hkl">
REM </olex2.extras>

WGHT    0.094100    1.632400
FVAR       3.14728
C1    1   -0.908732   -0.276871   -0.429208    11.00000    0.04769    0.02460 =
         0.02439   -0.00347   -0.00057   -0.00300
C2    1   -1.030597   -0.212781   -0.440102    11.00000    0.06292    0.02462 =
         0.02954   -0.00038   -0.00602    0.00502
AFIX  43
H2    2   -1.024281   -0.155649   -0.466323    11.00000   -1.20000
AFIX   0
C3    1   -1.153365   -0.232921   -0.413545    11.00000    0.04652    0.03216 =
         0.03982   -0.00646   -0.00907    0.01494
AFIX  43
H3    2   -1.238162   -0.195170   -0.427309    11.00000   -1.20000
AFIX   0
C4    1   -1.158594   -0.309705   -0.365229    11.00000    0.03912    0.03205 =
         0.03602   -0.01543   -0.00433    0.00450
C5    1   -1.032351   -0.368122   -0.345233    11.00000    0.02891    0.02289 =
         0.02815   -0.00578   -0.00244   -0.00030
C6    1   -0.917416   -0.361276   -0.389158    11.00000    0.03045    0.02140 =
         0.02331   -0.00401   -0.00254   -0.00397
C7    1   -0.813440   -0.436599   -0.397516    11.00000    0.02962    0.02400 =
         0.02008   -0.00347    0.00001   -0.00194
C8    1   -0.684044   -0.410370   -0.423082    11.00000    0.03010    0.03391 =
         0.02310   -0.00446   -0.00024   -0.00789
C9    1   -0.669016   -0.317874   -0.452782    11.00000    0.04225    0.03934 =
         0.02998   -0.00188    0.00651   -0.01414
AFIX  43
H9    2   -0.579182   -0.300062   -0.467516    11.00000   -1.20000
AFIX   0
C10   1   -0.780880   -0.256145   -0.459962    11.00000    0.05837    0.02794 =
         0.02629    0.00115    0.00117   -0.00902
AFIX  43
H10   2   -0.774833   -0.198506   -0.485601    11.00000   -1.20000
AFIX   0
C11   1   -0.838218   -0.536597   -0.385377    11.00000    0.02985    0.02455 =
         0.01956   -0.00444    0.00166   -0.00087
C12   1   -0.977431   -0.575735   -0.383224    11.00000    0.03054    0.02472 =
         0.02475   -0.00701    0.00109   -0.00111
AFIX  43
H12   2   -1.061689   -0.536560   -0.393324    11.00000   -1.20000
AFIX   0
C13   1   -0.993032   -0.670275   -0.366629    11.00000    0.03694    0.02595 =
         0.03108   -0.00487    0.00162   -0.00576
AFIX  43
H13   2   -1.087831   -0.695301   -0.365128    11.00000   -1.20000
AFIX   0
C14   1   -0.871320   -0.729538   -0.352034    11.00000    0.05229    0.02242 =
         0.04685   -0.00140    0.00277   -0.00402
AFIX  43
H14   2   -0.882548   -0.792971   -0.336540    11.00000   -1.20000
AFIX   0
C15   1   -0.733932   -0.696012   -0.360104    11.00000    0.04356    0.02746 =
         0.04455   -0.00363   -0.00301    0.00682
C16   1   -0.603896   -0.762093   -0.354147    11.00000    0.05083    0.03130 =
         0.12565    0.00249   -0.00257    0.01530
AFIX  23
H16A  2   -0.611426   -0.809456   -0.315992    11.00000   -1.20000
H16B  2   -0.607130   -0.796860   -0.400111    11.00000   -1.20000
AFIX   0
C17   1   -0.458820   -0.711630   -0.337128    11.00000    0.05210    0.05640 =
         0.11144    0.01630    0.00785    0.02515
AFIX  23
H17A  2   -0.445186   -0.689622   -0.286548    11.00000   -1.20000
H17B  2   -0.379175   -0.756914   -0.342121    11.00000   -1.20000
AFIX   0
C18   1   -0.448470   -0.629143   -0.384959    11.00000    0.03653    0.05314 =
         0.06289   -0.00506    0.01137    0.01271
C19   1   -0.579678   -0.566355   -0.394679    11.00000    0.02909    0.04013 =
         0.03269   -0.00736    0.00286    0.00504
C20   1   -0.716729   -0.600206   -0.378849    11.00000    0.03053    0.02892 =
         0.02852   -0.00757    0.00108    0.00178
C21   1   -0.568141   -0.476764   -0.420471    11.00000    0.02742    0.04202 =
         0.03098   -0.00832    0.00728   -0.00596
AFIX  43
H21   2   -0.480460   -0.458316   -0.437094    11.00000   -1.20000
AFIX   0
C22   1   -1.287548   -0.328634   -0.336311    11.00000    0.03255    0.04459 =
         0.05849   -0.01935    0.00127    0.00629
AFIX  43
H22   2   -1.370621   -0.288963   -0.348846    11.00000   -1.20000
AFIX   0
C23   1   -1.294276   -0.401600   -0.291554    11.00000    0.03098    0.05981 =
         0.05475   -0.02430    0.01050   -0.00804
AFIX  43
H23   2   -1.385435   -0.418525   -0.277854    11.00000   -1.20000
AFIX   0
C24   1   -1.166867   -0.454152   -0.264216    11.00000    0.04680    0.03667 =
         0.03663   -0.01462    0.01633   -0.01111
C25   1   -1.031263   -0.430104   -0.284367    11.00000    0.03888    0.02265 =
         0.02897   -0.01071    0.00690   -0.00416
C26   1   -0.899343   -0.468840   -0.242683    11.00000    0.04488    0.02570 =
         0.02064   -0.00662    0.00435    0.00159
C27   1   -0.910840   -0.550656   -0.199972    11.00000    0.09984    0.03069 =
         0.03594    0.00259    0.02264    0.00546
C28   1   -1.056114   -0.583260   -0.191520    11.00000    0.10356    0.03499 =
         0.04130    0.00419    0.02590   -0.00393
C29   1   -1.175224   -0.532756   -0.217804    11.00000    0.06243    0.04146 =
         0.04601   -0.01133    0.02566   -0.01870
AFIX  43
H29   2   -1.267145   -0.549939   -0.205101    11.00000   -1.20000
AFIX   0
C30   1   -1.073694   -0.673208   -0.150782    11.00000    0.10976    0.04076 =
         0.05026    0.00563    0.02415   -0.00240
C31   1   -0.942325   -0.734539   -0.141947    11.00000    0.11457    0.04473 =
         0.05750    0.01005    0.01874    0.00070
AFIX  23
H31A  2   -0.953031   -0.783139   -0.105084    11.00000   -1.20000
H31B  2   -0.939820   -0.768317   -0.187898    11.00000   -1.20000
AFIX   0
C32   1   -0.802457   -0.687149   -0.121383    11.00000    0.11048    0.04587 =
         0.05270    0.00992    0.01749    0.01044
AFIX  23
H32A  2   -0.723120   -0.731401   -0.128963    11.00000   -1.20000
H32B  2   -0.790199   -0.671997   -0.069406    11.00000   -1.20000
AFIX   0
C33   1   -0.786422   -0.595150   -0.163549    11.00000    0.10448    0.03862 =
         0.04369    0.00778    0.01983    0.00811
C34   1   -0.652778   -0.553357   -0.163862    11.00000    0.08542    0.06240 =
         0.03602    0.00598   -0.00406    0.03986
AFIX  43
H34   2   -0.567214   -0.584063   -0.140236    11.00000   -1.20000
AFIX   0
C35   1   -0.639670   -0.464858   -0.198889    11.00000    0.04917    0.06228 =
         0.03054   -0.00573   -0.00673    0.01531
AFIX  43
H35   2   -0.547710   -0.433660   -0.194553    11.00000   -1.20000
AFIX   0
C36   1   -0.761293   -0.424912   -0.239061    11.00000    0.03880    0.03284 =
         0.02243   -0.00499    0.00095    0.00572
AFIX  43
H36   2   -0.752366   -0.367454   -0.264509    11.00000   -1.20000
AFIX   0

C37   1   -0.672462   -0.033861   -0.384011    11.00000    0.08429    0.02860 =
         0.03866   -0.00622    0.01976   -0.01170
C38   1   -0.751541    0.011589   -0.445728    11.00000    0.12509    0.03314 =
         0.02882   -0.00006    0.01944   -0.01548
AFIX  43
H38   2   -0.705115    0.023651   -0.486454    11.00000   -1.20000
AFIX   0
C39   1   -0.891083    0.037380   -0.446557    11.00000    0.12840    0.02751 =
         0.02319    0.00259   -0.00671   -0.00630
AFIX  43
H39   2   -0.946067    0.059144   -0.490380    11.00000   -1.20000
AFIX   0
C40   1   -0.959598    0.033267   -0.384061    11.00000    0.07720    0.02425 =
         0.03285    0.00054   -0.02149   -0.00090
C41   1   -0.875437    0.000034   -0.319161    11.00000    0.05006    0.01890 =
         0.02528    0.00095   -0.00997   -0.00302
C42   1   -0.742595   -0.050856   -0.323772    11.00000    0.05295    0.02177 =
         0.02721   -0.00397    0.00331   -0.00665
C43   1   -0.673939   -0.116624   -0.269653    11.00000    0.03530    0.02027 =
         0.03288   -0.00484    0.00196   -0.00199
C44   1   -0.522357   -0.132780   -0.265282    11.00000    0.03954    0.02483 =
         0.06241   -0.00845    0.01356    0.00029
C45   1   -0.448628   -0.101450   -0.323460    11.00000    0.05384    0.03862 =
         0.08507   -0.01618    0.03601   -0.00864
AFIX  43
H45   2   -0.345922   -0.109840   -0.319933    11.00000   -1.20000
AFIX   0
C46   1   -0.523407   -0.060702   -0.382325    11.00000    0.08034    0.03619 =
         0.06293   -0.00950    0.03981   -0.01219
AFIX  43
H46   2   -0.476840   -0.049643   -0.423152    11.00000   -1.20000
AFIX   0
C47   1   -0.751747   -0.166397   -0.219686    11.00000    0.03464    0.01554 =
         0.02678   -0.00190   -0.00106    0.00109
C48   1   -0.904888   -0.181372   -0.233060    11.00000    0.03417    0.01860 =
         0.03005   -0.00350   -0.00368   -0.00058
AFIX  43
H48   2   -0.959714   -0.160899   -0.277306    11.00000   -1.20000
AFIX   0
C49   1   -0.974367   -0.224771   -0.183220    11.00000    0.03787    0.02402 =
         0.04872   -0.00570    0.00620   -0.00517
AFIX  43
H49   2   -1.077029   -0.234779   -0.193050    11.00000   -1.20000
AFIX   0
C50   1   -0.894455   -0.255042   -0.116861    11.00000    0.07017    0.03292 =
         0.03653    0.00588    0.01346   -0.00603
AFIX  43
H50   2   -0.945005   -0.280650   -0.080976    11.00000   -1.20000
AFIX   0
C51   1   -0.745441   -0.247912   -0.103723    11.00000    0.05717    0.03216 =
         0.04365    0.00611   -0.01139    0.00087
C52   1   -0.657505   -0.289982   -0.037017    11.00000    0.06551    0.04336 =
         0.05337    0.00872   -0.01464    0.00258
AFIX  23
H52A  2   -0.644130   -0.358822   -0.044577    11.00000   -1.20000
H52B  2   -0.712333   -0.282435    0.003828    11.00000   -1.20000
AFIX   0
C53   1   -0.507354   -0.242841   -0.018049    11.00000    0.06749    0.04614 =
         0.05930    0.00810   -0.02180    0.00343
AFIX  23
H53A  2   -0.520335   -0.177332   -0.000966    11.00000   -1.20000
H53B  2   -0.448718   -0.278488    0.021714    11.00000   -1.20000
AFIX   0
C54   1   -0.426651   -0.239506   -0.080221    11.00000    0.05887    0.04197 =
         0.06168    0.00637   -0.02191    0.00546
C55   1   -0.512687   -0.206087   -0.148689    11.00000    0.05196    0.03355 =
         0.05470    0.00300   -0.01726    0.00496
C56   1   -0.671382   -0.205389   -0.156320    11.00000    0.05036    0.02508 =
         0.04102    0.00161   -0.01156    0.00211
C57   1   -0.444859   -0.176945   -0.202852    11.00000    0.02844    0.03448 =
         0.08635   -0.00497    0.00293    0.00240
AFIX  43
H57   2   -0.342310   -0.186069   -0.199388    11.00000   -1.20000
AFIX   0
C58   1   -1.105016    0.063333   -0.383763    11.00000    0.07397    0.03004 =
         0.05275    0.00437   -0.04254    0.00389
AFIX  43
H58   2   -1.160785    0.085999   -0.427100    11.00000   -1.20000
AFIX   0
C59   1   -1.166743    0.060586   -0.323112    11.00000    0.04577    0.03367 =
         0.07744   -0.00493   -0.02688    0.00746
AFIX  43
H59   2   -1.268333    0.072873   -0.325630    11.00000   -1.20000
AFIX   0
C60   1   -1.081007    0.039541   -0.255988    11.00000    0.03979    0.02624 =
         0.05653   -0.00994   -0.00875    0.00351
C61   1   -0.929371    0.021738   -0.253140    11.00000    0.03593    0.01806 =
         0.03415   -0.00208   -0.00798    0.00353
C62   1   -0.837650    0.026911   -0.183183    11.00000    0.03749    0.01729 =
         0.02648   -0.00399   -0.00282    0.00341
C63   1   -0.901990    0.020590   -0.119513    11.00000    0.04780    0.02677 =
         0.03409   -0.00691    0.00683   -0.00051
C64   1   -1.057199    0.019453   -0.124990    11.00000    0.04992    0.03717 =
         0.05254   -0.01294    0.01226   -0.00111
C65   1   -1.140971    0.035801   -0.190515    11.00000    0.03696    0.03991 =
         0.08135   -0.01365    0.00752    0.00202
AFIX  43
H65   2   -1.243186    0.045032   -0.192476    11.00000   -1.20000
AFIX   0
C66   1   -1.126447    0.003901   -0.059903    11.00000    0.05639    0.06409 =
         0.07979   -0.01325    0.02597   -0.00335
C67   1   -1.025717   -0.024709    0.004263    11.00000    0.09269    0.12956 =
         0.05759    0.00394    0.03094    0.00110
AFIX  23
H67A  2   -1.072457   -0.010048    0.046883    11.00000   -1.20000
H67B  2   -1.013787   -0.094528    0.002680    11.00000   -1.20000
AFIX   0
C68   1   -0.881566    0.017595    0.015191    11.00000    0.10130    0.09797 =
         0.03892   -0.01039    0.01263   -0.01843
AFIX  23
H68A  2   -0.818339   -0.018669    0.053005    11.00000   -1.20000
H68B  2   -0.889241    0.083233    0.033128    11.00000   -1.20000
AFIX   0
C69   1   -0.809045    0.020739   -0.050830    11.00000    0.08211    0.03213 =
         0.03142   -0.00420    0.01081   -0.00179
C70   1   -0.663053    0.031668   -0.048111    11.00000    0.05487    0.04907 =
         0.03935   -0.00799   -0.01461   -0.00225
AFIX  43
H70   2   -0.601706    0.029776   -0.002703    11.00000   -1.20000
AFIX   0
C71   1   -0.600497    0.045505   -0.109439    11.00000    0.04494    0.03737 =
         0.04464   -0.00953   -0.00864   -0.00184
AFIX  43
H71   2   -0.498249    0.056063   -0.105853    11.00000   -1.20000
AFIX   0
C72   1   -0.686538    0.043876   -0.174926    11.00000    0.03792    0.02500 =
         0.03449   -0.00638   -0.00598    0.00020
AFIX  43
H72   2   -0.642735    0.054625   -0.216666    11.00000   -1.20000
AFIX   0

O1    3   -0.338815   -0.609821   -0.409646    11.00000    0.04028    0.08082 =
         0.07226   -0.00219    0.01869    0.01831
O2    3   -1.188901   -0.694045   -0.130959    11.00000    0.13585    0.06769 =
         0.08952    0.01827    0.04110   -0.02826
O3    3   -0.296261   -0.256972   -0.074344    11.00000    0.06430    0.08190 =
         0.10729    0.01822   -0.02910    0.01692
O4    3   -1.255753    0.008661   -0.060608    11.00000    0.06505    0.14536 =
         0.10329   -0.01983    0.03845    0.00108
HKLF 4


REM  cavl0706_a.res in P2(1)
REM wR2 = 0.1662, GooF = S = 1.021, Restrained GooF = 1.111 for all data
REM R1 = 0.0588 for 8953 Fo > 4sig(Fo) and 0.0633 for all 9606 data
REM 685 parameters refined using 217 restraints

END

WGHT      0.0936      1.5935

REM Highest difference peak  0.661,  deepest hole -0.506,  1-sigma level  0.056
Q1    1  -1.4100 -0.7621 -0.1598  11.00000  0.05    0.66
Q2    1  -0.9921  0.0469  0.0169  11.00000  0.05    0.46
Q3    1  -0.4982 -0.7514 -0.3842  11.00000  0.05    0.43
Q4    1  -1.3199  0.0644 -0.1036  11.00000  0.05    0.43
Q5    1  -1.0924 -0.7272 -0.1157  11.00000  0.05    0.42
Q6    1  -0.7130 -0.6533 -0.1020  11.00000  0.05    0.37
Q7    1  -0.8626 -0.7224 -0.1081  11.00000  0.05    0.28
Q8    1  -0.9856 -0.6902 -0.1144  11.00000  0.05    0.28
Q9    1  -1.1992  0.0353 -0.0995  11.00000  0.05    0.27
Q10   1  -0.5108 -0.2109 -0.1261  11.00000  0.05    0.25
Q11   1  -0.5976 -0.2529 -0.0126  11.00000  0.05    0.24
Q12   1  -0.5560 -0.3073 -0.0387  11.00000  0.05    0.23
Q13   1  -0.2999 -0.2819 -0.1177  11.00000  0.05    0.23
Q14   1  -0.3558 -0.2583 -0.0304  11.00000  0.05    0.22
Q15   1  -0.6740  0.0270 -0.0949  11.00000  0.05    0.22
Q16   1  -1.0703  0.0425 -0.0048  11.00000  0.05    0.22
Q17   1  -0.8018 -0.2480 -0.1153  11.00000  0.05    0.22
Q18   1  -0.5993 -0.5005 -0.1532  11.00000  0.05    0.21
Q19   1  -0.9182  0.0226 -0.0583  11.00000  0.05    0.21
Q20   1  -0.8111 -0.6148 -0.1591  11.00000  0.05    0.21
;
_shelx_res_checksum                79088
_shelx_hkl_file
;
   0 -17   0-21.8029 24.9097  43
   0 -17   1 134.505 27.2501  43
   0 -17  -1 157.903 23.6264  43
   0 -17   2 591.688 40.2103  43
   0 -17   3 845.299 65.5277  16
   0 -17   3 692.726 43.9980  43
   0 -17   4 284.238 32.5805  43
   0 -17   4 438.472 51.3178  16
   0 -17   5 452.002 49.6307  16
   0 -17  -5 437.156 33.6365  12
   0 -16   0 2196.49 131.903  16
   0 -16   0 2380.89 104.754  43
   0 -16   1 146.926 39.2655  43
   0 -16  -1 131.566 34.6637  43
   0 -16  -1 145.607 71.8004  16
   0 -16   1 74.3465 68.2287  16
   0 -16  -2 176.723 32.6643  43
   0 -16   2 83.7831 68.6196  16
   0 -16   3 1492.99 99.8822  16
   0 -16   4 161.344 64.5392  16
   0 -16   5 2146.02 116.923  16
   0 -16   6 125.595 69.5885   7
   0 -16   6 141.498 55.2737  16
   0 -16   7 301.748 67.7306   7
   0 -16  -7 326.073 35.2244  12
   0 -16   7 421.645 56.9652  16
   0 -16   8 489.357 37.7009  43
   0 -16   8 498.352 64.5395   7
   0 -16   8 435.867 52.5750  16
   0 -16   9 39.4910 23.5839  43
   0 -16   9 46.0469 49.3896   7
   0 -16   9 41.1192 36.9863  16
   0 -15   0-76.9642 95.1329   7
   0 -15   0-27.9726 82.4034  16
   0 -15  -1 321.679 92.5600   7
   0 -15  -1 485.384 91.9478  16
   0 -15   1 517.348 89.2073  16
   0 -15  -2 38.4272 39.5860  43
   0 -15   2-22.6752 77.4353  16
   0 -15  -3 109.187 37.1074  43
   0 -15   3 137.352 83.0020  16
   0 -15   4 1602.84 113.779  16
   0 -15  -5 227.588 42.9981  35
   0 -15   5 241.514 77.0985  16
   0 -15   5 191.943 83.7492   7
   0 -15  -6 1910.00 63.6589  35
   0 -15   6 1892.32 95.0838  16
   0 -15   6 2052.00 105.867   7
   0 -15  -7 305.979 48.6676  35
   0 -15  -7 304.372 47.0133  52
   0 -15   7 297.099 71.0715  16
   0 -15   7 319.824 78.9492   7
   0 -15   8 1067.83 83.1351  16
   0 -15  -8 1033.60 63.9834  35
   0 -15   8 1054.65 91.2666   7
   0 -15  -9 655.727 52.1124  35
   0 -15   9 645.599 77.2894   7
   0 -15   9 523.024 65.0797  16
   0 -15  10 371.132 66.6657   7
   0 -15  10 361.189 53.6973  16
   0 -15  11 897.057 57.3370  16
   0 -15  11 888.996 46.2188  43
   0 -15  11 876.004 72.3731   7
   0 -15  12-47.1125 44.1262   7
   0 -14   0 5556.84 258.416  16
   0 -14  -1 573.283 103.367   7
   0 -14   1 718.468 96.9024  16
   0 -14  -1 535.853 99.3664  16
   0 -14  -2 403.101 100.876   7
   0 -14   2 259.697 89.5599  16
   0 -14   3 1237.81 112.378  16
   0 -14  -4 303.238 53.2575  35
   0 -14   4 170.916 81.2889  16
   0 -14  -4 239.812 41.3855  43
   0 -14  -5 556.057 63.9187  52
   0 -14   5 517.413 93.8732   7
   0 -14   5 533.789 89.7141  16
   0 -14  -5 470.733 59.1017  35
   0 -14  -6 509.407 66.6216  52
   0 -14  -6 473.892 59.1066  35
   0 -14   6 450.456 83.0833  16
   0 -14   6 562.010 89.5693   7
   0 -14  -7 2064.70 96.9837  42
   0 -14  -7 1847.08 104.760  52
   0 -14  -7 1909.65 100.659  35
   0 -14   7 1855.06 122.279  16
   0 -14   7 1835.02 126.856   7
   0 -14  -8 511.788 56.2420  42
   0 -14  -8 485.091 64.8084  52
   0 -14  -8 557.786 62.5474  35
   0 -14   8 666.875 86.5285   7
   0 -14   8 594.880 80.0522  16
   0 -14  -9 712.324 59.9977  42
   0 -14  -9 761.331 70.1082  52
   0 -14  -9 724.555 65.4315  35
   0 -14   9 586.674 83.8225   7
   0 -14   9 798.714 83.4422  16
   0 -14 -10 414.774 52.2133  42
   0 -14 -10 490.423 61.7645  52
   0 -14 -10 419.035 56.6619  35
   0 -14  10 415.176 67.6772  16
   0 -14  10 462.117 76.2020   7
   0 -14 -11 923.046 64.5382  42
   0 -14 -11 1009.24 71.8494  52
   0 -14 -11 1077.24 68.5214  35
   0 -14  11 1122.51 77.8473  16
   0 -14  11 1087.08 86.1130   7
   0 -14 -12 300.699 41.4318  42
   0 -14  12 244.700 61.0745   7
   0 -14  12 243.913 47.5672  16
   0 -14  13 273.032 52.5858   7
   0 -14  14 141.983 40.7369   7
   0 -13   0-26.7906 86.3348  16
   0 -13  -1 1266.67 126.287   7
   0 -13  -1 1546.61 123.156  16
   0 -13   1 1436.70 121.030  16
   0 -13  -2 58.2342 92.3555   7
   0 -13   2 241.006 87.8268  16
   0 -13  -3 322.083 101.900   7
   0 -13   3 424.081 90.7799  16
   0 -13  -3 467.680 58.3657  35
   0 -13  -4 309.633 62.9452  52
   0 -13   4 218.878 89.0931   7
   0 -13   4 484.219 90.6705  16
   0 -13  -4 367.765 58.6980  35
   0 -13  -5 500.119 68.3888  52
   0 -13  -5 559.769 63.9019  35
   0 -13   5 448.059 93.7916   7
   0 -13  -5 438.407 100.282  16
   0 -13   5 452.297 87.5529  16
   0 -13  -6 518.557 62.0351  42
   0 -13  -6 483.947 69.8066  52
   0 -13  -6 465.300 64.3808  35
   0 -13   6 478.251 90.5138   7
   0 -13   6 520.573 89.0700  16
   0 -13  -7 189.008 57.2225  42
   0 -13  -7 139.389 67.6809  52
   0 -13  -7 139.589 60.4006  35
   0 -13   7 176.796 81.3085  16
   0 -13   7 225.560 80.3369   7
   0 -13  -8 4648.16 198.323  42
   0 -13  -8 4667.58 203.156  52
   0 -13  -8 4651.07 199.920  35
   0 -13   8 4641.16 219.599  16
   0 -13   8 4687.88 219.365   7
   0 -13  -9 1545.46 94.1574  42
   0 -13  -9 1663.32 103.548  52
   0 -13  -9 1573.77 95.1507  35
   0 -13   9 1635.97 113.699  16
   0 -13   9 1618.16 114.752   7
   0 -13 -10 1725.76 99.3782  42
   0 -13 -10 1702.34 105.455  52
   0 -13 -10 1810.51 101.066  35
   0 -13  10 1813.94 115.191  16
   0 -13  10 1923.61 116.985   7
   0 -13 -11 415.806 61.6749  42
   0 -13 -11 461.363 68.6396  52
   0 -13 -11 522.568 64.1658  35
   0 -13  11 528.116 74.8548   7
   0 -13  11 425.929 69.5947  16
   0 -13 -12 86.6529 51.7207  42
   0 -13 -12 33.4440 59.9429  52
   0 -13 -12-23.3099 53.0897  35
   0 -13  12-66.3412 65.1756   7
   0 -13  12-43.0938 57.7194  16
   0 -13 -13 349.137 58.4956  52
   0 -13  13 443.018 56.5560  16
   0 -13  13 442.365 64.7419   7
   0 -13 -13 338.539 47.4847  45
   0 -13 -13 342.211 51.1835  42
   0 -13  14-49.3156 51.1165   7
   0 -13 -14 53.1459 37.5008  45
   0 -13 -14 21.3080 41.2141  42
   0 -13  15 859.319 60.1628   7
   0 -13 -15 793.259 46.9598  45
   0 -12   0 2840.46 162.876  16
   0 -12   0 2806.48 127.684  55
   0 -12  -1 696.479 102.715   7
   0 -12   1 865.711 101.133  16
   0 -12  -1 821.737 101.729  16
   0 -12   1 765.482 57.9579  55
   0 -12  -1 665.012 60.9568  55
   0 -12   2 1754.33 124.917  16
   0 -12  -2 1638.43 90.1754  55
   0 -12  -2 1411.50 127.814   7
   0 -12  -3 562.487 59.6307  55
   0 -12  -3 665.980 66.7096  52
   0 -12   3 515.465 91.2102  16
   0 -12  -3 389.983 100.570   7
   0 -12  -4 94.6387 51.0753  55
   0 -12  -4 97.4936 61.8673  52
   0 -12   4 229.654 82.1995  16
   0 -12   4 113.131 80.1726   7
   0 -12  -4 161.055 94.6672   7
   0 -12   5 1533.39 113.194   7
   0 -12  -5 1482.27 89.6534  42
   0 -12  -5 1489.59 95.1987  52
   0 -12   5 1636.87 117.338  16
   0 -12  -5 1384.54 124.925  16
   0 -12  -6 84.0294 59.8616  42
   0 -12  -6 54.4406 65.4290  52
   0 -12  -6 85.1115 58.3179  35
   0 -12   6 46.3182 75.4436   7
   0 -12  -6 83.3373 93.5079  16
   0 -12   6 119.191 79.8228  16
   0 -12  -7 402.295 66.9795  42
   0 -12  -7 379.915 73.0626  52
   0 -12  -7 451.582 66.4228  35
   0 -12   7 393.872 83.9272  16
   0 -12   7 563.785 83.7447   7
   0 -12  -8 1319.30 90.9754  42
   0 -12  -8 1411.30 97.7505  52
   0 -12  -8 1419.92 91.4339  35
   0 -12  -8 1238.36 81.2411  29
   0 -12   8 1401.10 113.659  16
   0 -12   8 1481.86 107.700   7
   0 -12  -9 2024.10 108.171  42
   0 -12  -9 1737.21 112.967  52
   0 -12  -9 1973.69 107.796  35
   0 -12  -9 1719.88 99.2976  29
   0 -12  -9 1820.87 98.6034  33
   0 -12   9 1881.87 125.694  16
   0 -12   9 2215.53 122.446   7
   0 -12 -10 737.668 76.0296  42
   0 -12 -10 741.011 84.1436  52
   0 -12 -10 697.666 62.2877  29
   0 -12 -10 936.384 77.5369  35
   0 -12 -10 765.352 61.8957  33
   0 -12  10 733.275 86.4821   7
   0 -12  10 805.644 92.2003  16
   0 -12 -11 706.766 74.1711  42
   0 -12 -11 711.099 82.8023  52
   0 -12 -11 735.986 62.1279  29
   0 -12 -11 742.009 74.4986  35
   0 -12 -11 781.042 60.1203  33
   0 -12  11 733.249 84.8522   7
   0 -12  11 792.918 89.2346  16
   0 -12 -12 194.270 62.0222  42
   0 -12 -12 207.030 72.0917  52
   0 -12 -12 258.376 45.0257  29
   0 -12 -12 183.335 43.5000  33
   0 -12 -12 202.209 64.4901  35
   0 -12  12 255.658 67.9106  16
   0 -12  12 303.201 71.0788   7
   0 -12 -13 1030.87 78.0043  42
   0 -12 -13 1145.76 86.7538  52
   0 -12 -13 978.499 64.9271  29
   0 -12 -13 1114.13 64.5405  33
   0 -12  13 1154.13 83.9324  16
   0 -12  13 1215.45 86.3602   7
   0 -12 -14 330.187 40.1449  29
   0 -12  14 374.669 64.0059   7
   0 -12  14 285.414 55.4435  16
   0 -12 -14 409.275 58.1718  42
   0 -12  15 197.633 52.4976   7
   0 -12 -15 230.318 47.3708  45
   0 -12 -15 277.841 49.0963  42
   0 -12  16 1102.62 70.1787   7
   0 -12 -16 1103.89 62.4135  45
   0 -11   0-21.9520 41.1170  55
   0 -11   0 23.2444 77.2445  16
   0 -11   0 1.98496 42.7022  48
   0 -11  -1 3080.00 130.346  55
   0 -11   1 2777.59 126.862  48
   0 -11   1 2682.30 126.030  55
   0 -11  -1 3038.58 130.053  48
   0 -11  -1 2510.96 154.881   7
   0 -11   1 3014.02 157.403  16
   0 -11  -1 3098.80 160.352  16
   0 -11  -2 1800.73 92.8248  48
   0 -11  -2 1815.88 92.5410  55
   0 -11   2 1793.24 121.623  16
   0 -11  -2 1567.39 123.122   7
   0 -11  -3 2590.95 120.680  55
   0 -11  -3 2502.15 119.684  48
   0 -11  -3 2668.19 117.527  30
   0 -11   3 2789.17 148.013  16
   0 -11  -4 575.568 56.5974  48
   0 -11  -4 548.762 50.8374  30
   0 -11  -4 517.793 57.9106  55
   0 -11   4 515.060 86.4026  16
   0 -11   4 473.306 77.8655   7
   0 -11  -4 419.236 94.7156   7
   0 -11  -5 3050.01 135.446  33
   0 -11  -5 2920.37 130.877  30
   0 -11  -5 3005.60 136.327  29
   0 -11  -5 2827.41 133.907  48
   0 -11  -5 2778.34 133.978  55
   0 -11   5 3133.29 161.724  16
   0 -11  -5 2861.72 167.121  16
   0 -11   5 2807.61 152.744   7
   0 -11  -6 396.911 47.7902  27
   0 -11  -6 414.055 50.3599  30
   0 -11  -6 423.455 57.4160  29
   0 -11  -6 552.407 58.9387  33
   0 -11  -6 522.621 60.2131  55
   0 -11   6 491.285 78.7882   7
   0 -11   6 446.387 85.9578  16
   0 -11  -6 460.964 98.8827  16
   0 -11  -7 920.341 69.3106  33
   0 -11  -7 950.932 63.9423  30
   0 -11  -7 938.376 71.2787  29
   0 -11  -7 819.391 60.2208  27
   0 -11  -7 985.484 84.7317  52
   0 -11   7 897.381 95.2204  16
   0 -11   7 984.953 90.4109   7
   0 -11   8 2692.72 156.136  51
   0 -11  -8 2812.49 141.009  52
   0 -11  -8 2739.13 134.166  35
   0 -11  -8 2756.13 125.743  30
   0 -11  -8 2731.44 131.307  29
   0 -11  -8 2642.80 129.307  33
   0 -11  -8 2847.95 133.587  34
   0 -11  -8 2496.76 122.464  27
   0 -11   8 2727.76 152.981  16
   0 -11   8 2860.48 146.221   7
   0 -11  -9 33.2228 65.0510  42
   0 -11   9-68.9122 80.9144  51
   0 -11  -9-32.5257 71.1352  52
   0 -11  -9 2.38230 39.8882  27
   0 -11  -9-17.4239 49.3099  29
   0 -11  -9-30.9262 54.1817  34
   0 -11  -9-9.84727 42.4525  30
   0 -11  -9 11.1249 48.2171  33
   0 -11  -9 32.7883 64.8818  35
   0 -11   9 48.1490 79.6168  16
   0 -11   9-54.7528 69.9141   7
   0 -11 -10 2654.16 131.971  42
   0 -11 -10 2749.39 137.648  52
   0 -11  10 2267.77 147.937  51
   0 -11 -10 2539.46 128.927  34
   0 -11 -10 2732.98 126.590  29
   0 -11 -10 2498.16 123.938  33
   0 -11 -10 2677.78 120.553  30
   0 -11 -10 2244.08 117.099  27
   0 -11 -10 2598.47 130.384  35
   0 -11  10 2571.47 147.679  16
   0 -11  10 2646.27 141.276   7
   0 -11 -11 940.708 82.5307  42
   0 -11  11 1047.76 100.981  51
   0 -11 -11 963.803 89.8809  52
   0 -11 -11 784.043 79.4675  35
   0 -11 -11 851.011 69.5628  29
   0 -11 -11 938.229 74.3767  34
   0 -11 -11 732.324 61.6556  30
   0 -11 -11 889.076 67.7683  33
   0 -11  11 827.378 90.8993  16
   0 -11  11 1007.68 90.0526   7
   0 -11 -12 1454.72 94.5212  42
   0 -11 -12 1419.15 100.691  52
   0 -11  12 1175.61 107.268  51
   0 -11 -12 1322.04 77.5657  30
   0 -11 -12 1414.49 82.3866  33
   0 -11 -12 1383.24 86.6494  34
   0 -11 -12 1297.15 83.2345  29
   0 -11  12 1359.18 102.856  16
   0 -11  12 1285.56 98.5761   7
   0 -11 -13 100.627 66.3001  42
   0 -11  13-14.0104 76.1434  51
   0 -11 -13 110.409 47.3182  29
   0 -11 -13 55.6099 49.0525  34
   0 -11 -13 71.0592 44.1269  33
   0 -11  13 129.500 66.0557   7
   0 -11  13 76.8947 64.9258  16
   0 -11 -14 585.447 68.4794  42
   0 -11 -14 495.094 52.4214  33
   0 -11 -14 518.623 52.6242  29
   0 -11 -14 562.488 56.4431  34
   0 -11  14 591.236 79.9724  51
   0 -11  14 660.890 72.9863  16
   0 -11  14 626.480 69.3746   7
   0 -11  15 1346.21 93.7694  51
   0 -11 -15 1229.65 88.3713  52
   0 -11 -15 1464.26 76.1387  34
   0 -11 -15 1333.16 70.8465  33
   0 -11 -15 1317.58 72.0701  29
   0 -11  15 1447.22 89.2417   7
   0 -11 -16 417.439 39.1607  29
   0 -11 -16 318.854 54.0063  45
   0 -11  16 363.325 57.3505   7
   0 -11 -17 589.364 52.4919  45
   0 -11  17 679.635 55.8206   7
   0 -11 -18 1253.61 63.0622  45
   0 -11  18 1330.11 65.8132   7
   0 -10   0 13211.8 507.120  16
   0 -10   0 12520.8 486.945  55
   0 -10   0 12565.7 486.734  48
   0 -10  -1 4103.35 170.472  27
   0 -10  -1 4135.77 172.791  48
   0 -10  -1 4102.15 172.959  55
   0 -10   1 4348.58 171.644  48
   0 -10   1 4294.71 171.819  55
   0 -10   1 4396.19 194.042  16
   0 -10  -1 3981.41 194.385  16
   0 -10  -1 3532.53 190.977   7
   0 -10  -2 817.409 53.4256  27
   0 -10  -2 804.005 54.7797  30
   0 -10  -2 837.561 59.1654  55
   0 -10   2 761.323 53.7005  48
   0 -10  -2 920.269 59.5271  48
   0 -10   2 809.010 81.4596  16
   0 -10  -2 655.829 85.4943   7
   0 -10  -3 4004.93 169.841  55
   0 -10  -3 3934.27 169.250  48
   0 -10  -3 4223.73 168.587  30
   0 -10  -3 4332.13 173.586  29
   0 -10  -3 4043.89 167.408  27
   0 -10   3 3988.14 188.837  16
   0 -10  -4 29.2323 42.3585  55
   0 -10  -4 82.1260 41.7064  48
   0 -10  -4 63.2414 38.1009  30
   0 -10  -4 69.0034 34.3556  27
   0 -10  -4 38.9361 43.4761  33
   0 -10  -4 21.5228 44.9191  29
   0 -10   4 70.6042 65.6289  16
   0 -10  -4 4.55957 77.4455  16
   0 -10  -4 37.7832 74.2255   7
   0 -10   4 63.6794 57.7868   7
   0 -10  -5 2900.80 163.913   1
   0 -10  -5 2654.52 120.971  55
   0 -10  -5 2495.78 119.778  48
   0 -10  -5 2690.32 119.043  30
   0 -10  -5 2685.93 118.058  27
   0 -10  -5 2760.58 122.821  33
   0 -10  -5 2593.10 122.995  29
   0 -10  -5 2590.64 124.632  34
   0 -10   5 2689.13 141.537  16
   0 -10  -5 2445.69 148.063  16
   0 -10   5 2700.26 134.306   7
   0 -10  -6 2016.05 137.918   1
   0 -10  -6 1729.91 95.9914  55
   0 -10   6 1896.48 120.908  51
   0 -10  -6 1904.94 98.9031  29
   0 -10  -6 1744.57 92.1016  30
   0 -10  -6 1966.22 101.888  34
   0 -10  -6 1931.10 92.6425  27
   0 -10  -6 1711.37 95.4503  33
   0 -10   6 2074.02 121.121  16
   0 -10  -6 1798.74 127.760  16
   0 -10   6 1980.73 110.678   7
   0 -10  -7 4000.81 213.404   1
   0 -10  -7 4536.66 235.115   4
   0 -10  -7 3750.75 170.777  48
   0 -10   7 3839.59 195.706  51
   0 -10  -7 3893.80 176.120  28
   0 -10  -7 4031.87 174.018  33
   0 -10  -7 4029.61 170.612  30
   0 -10  -7 3952.00 175.985  34
   0 -10  -7 4208.05 175.667  29
   0 -10   7 4042.55 193.092  16
   0 -10   7 3991.31 184.608   7
   0 -10  -8 1360.45 116.988   1
   0 -10  -8 1483.90 139.718   4
   0 -10  -8 1231.16 78.2056  55
   0 -10   8 1260.77 106.032  51
   0 -10  -8 1367.75 77.9800  48
   0 -10  -8 1302.62 82.2338  29
   0 -10  -8 1192.43 75.2103  30
   0 -10  -8 1335.71 85.4603  28
   0 -10  -8 1415.22 86.5481  34
   0 -10  -8 1311.87 80.3953  33
   0 -10   8 1194.32 103.469  16
   0 -10   8 1147.20 90.3673   7
   0 -10  -9 442.909 87.7095   1
   0 -10  -9 286.137 101.007   4
   0 -10  -9 320.702 71.7183  52
   0 -10   9 166.523 75.9588  51
   0 -10  -9 297.109 54.4384  29
   0 -10  -9 349.932 61.8120  28
   0 -10  -9 369.463 56.1077  33
   0 -10  -9 320.349 59.5273  34
   0 -10  -9 374.100 66.3783  35
   0 -10   9 346.534 79.8082  16
   0 -10   9 346.122 69.8581   7
   0 -10 -10 4243.10 187.514  52
   0 -10  10 3893.22 200.577  51
   0 -10 -10 4051.06 236.273   4
   0 -10 -10 3805.86 211.990   1
   0 -10 -10 4038.06 181.819  34
   0 -10 -10 3920.11 178.762  33
   0 -10 -10 4262.52 184.020  28
   0 -10 -10 4015.79 181.134  35
   0 -10 -10 4065.09 180.436  29
   0 -10  10 4026.30 198.463  16
   0 -10  10 4294.90 192.313   7
   0 -10 -11 1105.21 94.7168  52
   0 -10  11 1147.08 109.359  51
   0 -10 -11 1133.52 88.8954  42
   0 -10 -11 981.725 128.055   4
   0 -10 -11 1026.93 75.4707  33
   0 -10 -11 1087.81 79.1597  29
   0 -10 -11 1156.57 82.6162  34
   0 -10 -11 995.112 81.6284  28
   0 -10  11 1081.59 102.874  16
   0 -10  11 1141.12 91.1190   7
   0 -10  12 926.021 100.466  51
   0 -10 -12 962.478 85.1632  42
   0 -10 -12 1014.54 125.225   4
   0 -10 -12 878.120 71.4124  33
   0 -10 -12 893.998 76.0672  34
   0 -10 -12 808.711 72.0251  29
   0 -10 -12 960.948 78.0270  28
   0 -10  12 836.591 84.2119   7
   0 -10  12 895.143 91.3593  16
   0 -10  13 210.936 84.1488  51
   0 -10 -13 286.356 72.3445  42
   0 -10 -13 266.629 58.9055  28
   0 -10 -13 292.752 55.9863  29
   0 -10 -13 281.736 58.2132  34
   0 -10 -13 256.453 53.5875  33
   0 -10  13 403.009 75.4154  16
   0 -10 -13 390.851 104.587   4
   0 -10  13 417.725 72.9639   7
   0 -10 -14 3193.21 151.033  52
   0 -10  14 2492.08 158.198  51
   0 -10  14 2834.46 152.097  16
   0 -10  14 3322.30 151.570   7
   0 -10 -14 3026.38 144.273  35
   0 -10 -14 3207.91 142.331  34
   0 -10 -14 3052.16 138.847  33
   0 -10 -14 2687.19 137.868  29
   0 -10 -14 2976.37 142.404  28
   0 -10 -15 1783.71 106.905  52
   0 -10  15 1584.28 116.635  51
   0 -10 -15 1748.49 92.4508  29
   0 -10 -15 1690.75 94.5699  28
   0 -10 -15 1821.09 91.9878  33
   0 -10 -15 1783.42 95.9359  34
   0 -10 -15 1802.70 99.6229  35
   0 -10  15 1531.91 103.493  16
   0 -10  15 1764.72 102.745   7
   0 -10 -16 2137.95 91.2652  42
   0 -10 -16 2188.93 95.6819  52
   0 -10  16 1872.24 105.280  51
   0 -10 -16 2137.99 86.3853  28
   0 -10 -16 2153.39 86.3348  34
   0 -10 -16 2080.42 81.5072  33
   0 -10 -16 2032.86 82.5335  29
   0 -10  16 2148.72 95.8884   7
   0 -10 -17 215.136 38.3872  29
   0 -10 -17 317.670 41.8899  34
   0 -10 -17 345.591 37.1326  33
   0 -10  17 306.534 60.7969  51
   0 -10 -17 280.997 56.1158  45
   0 -10 -17 296.094 50.6415  42
   0 -10  17 321.375 52.1703   7
   0 -10  18 495.905 56.9600  51
   0 -10 -18 511.070 53.4079  45
   0 -10  19 120.780 26.8009   7
   0 -10 -19 23.7408 33.7366  45
   0  -9   0 29.8116 30.4330  27
   0  -9   0-1.56522 34.1186  55
   0  -9   0 41.7938 55.1311  16
   0  -9   0 3.10680 33.2103  48
   0  -9  -1 2119.12 97.5944  55
   0  -9  -1 2195.52 97.2332  48
   0  -9  -1 2156.34 97.5129  30
   0  -9  -1 2213.82 96.5302  27
   0  -9   1 1986.73 114.075  16
   0  -9  -1 2141.55 96.0767  25
   0  -9  -1 1842.30 114.132   7
   0  -9  -2 2373.67 138.232   1
   0  -9  -2 2120.00 99.8549  33
   0  -9  -2 2134.82 101.074  29
   0  -9  -2 2122.31 96.3713  27
   0  -9  -2 2176.97 97.7294  30
   0  -9  -2 2155.76 98.1084  48
   0  -9  -2 2035.25 97.6512  55
   0  -9  -2 2143.09 96.0559  25
   0  -9   2 2113.68 115.780  16
   0  -9  -2 1919.37 116.902   7
   0  -9   3 952.925 72.3243   7
   0  -9  -3 756.133 83.1776   7
   0  -9  -3 973.046 61.5090  33
   0  -9  -3 1013.96 58.8282  30
   0  -9  -3 1004.63 56.2326  27
   0  -9  -3 924.553 61.7525  29
   0  -9  -3 947.548 58.9927  48
   0  -9  -3 857.026 58.1734  55
   0  -9  -3 1005.30 56.6547  25
   0  -9   3 828.194 80.0143  16
   0  -9  -4 1965.24 93.5345  55
   0  -9  -4 1930.90 92.0928  48
   0  -9   4 1822.54 113.717  51
   0  -9  -4 2064.81 92.3916  30
   0  -9  -4 1913.20 95.5606  33
   0  -9  -4 2051.66 96.9004  29
   0  -9  -4 2030.18 91.5279  27
   0  -9  -4 2000.97 97.2121  34
   0  -9   4 1959.08 113.640  16
   0  -9  -4 1749.70 116.843  16
   0  -9  -4 1936.15 91.7557  25
   0  -9  -4 1503.75 116.827   7
   0  -9   4 1973.20 103.391   7
   0  -9  -5 1867.11 128.243   1
   0  -9  -5 1864.93 142.573   4
   0  -9   5 2058.72 117.848  51
   0  -9  -5 1909.69 92.0787  55
   0  -9  -5 1842.80 95.8302  34
   0  -9  -5 1983.01 91.3518  30
   0  -9  -5 1805.12 98.1114  28
   0  -9  -5 1813.95 94.9618  29
   0  -9  -5 1840.85 93.9023  33
   0  -9   5 2116.22 113.924  16
   0  -9  -5 1796.10 119.465  16
   0  -9   5 2073.23 102.554   7
   0  -9   6 1195.71 79.3017   7
   0  -9  -6 1239.92 118.174   4
   0  -9  -6 1183.88 105.573   1
   0  -9   6 1171.64 92.0110  51
   0  -9  -6 1073.88 72.9865  29
   0  -9  -6 1278.43 77.5974  28
   0  -9  -6 1200.56 74.6495  34
   0  -9  -6 1181.95 72.4526  33
   0  -9   6 1229.07 92.5116  16
   0  -9  -6 980.890 98.6348  16
   0  -9  -7 2496.18 118.343  48
   0  -9   7 2607.53 142.578  51
   0  -9  -7 2514.83 122.678  33
   0  -9  -7 2691.93 124.602  29
   0  -9  -7 2580.40 126.281  28
   0  -9  -7 2653.25 125.765  34
   0  -9  -7 2595.80 156.684   1
   0  -9  -7 2556.63 173.038   4
   0  -9   7 2772.52 142.192  16
   0  -9  -7 2475.00 149.160  16
   0  -9   7 2980.73 131.923   7
   0  -9  -8 1706.51 89.5169  48
   0  -9  -8 1674.30 90.2615  55
   0  -9   8 1661.63 113.836  51
   0  -9  -8 1659.94 124.065   1
   0  -9  -8 1821.13 148.720   4
   0  -9  -8 1838.89 94.3280  33
   0  -9  -8 1780.27 96.0079  34
   0  -9  -8 1733.72 97.7120  28
   0  -9  -8 1664.87 94.9578  29
   0  -9   8 1954.80 115.097  16
   0  -9   8 1848.14 102.280   7
   0  -9   9 151.381 72.8873  51
   0  -9  -9 63.5212 45.5235  55
   0  -9  -9 89.6685 44.3269  48
   0  -9  -9 78.2082 49.0391  29
   0  -9  -9 92.8300 52.6524  34
   0  -9  -9 116.651 55.4099  28
   0  -9  -9 56.4396 48.0012  33
   0  -9   9 96.5553 74.5911  16
   0  -9   9 76.2354 57.6662   7
   0  -9  -9 51.3508 91.1822   4
   0  -9  -9 108.586 70.2735   1
   0  -9 -10 1374.16 140.551   4
   0  -9 -10 1200.66 111.033   1
   0  -9  10 1341.11 109.937  51
   0  -9 -10 1389.56 91.7415  28
   0  -9 -10 1438.08 89.2962  34
   0  -9  10 1386.80 104.188  16
   0  -9  10 1406.83 94.3360   7
   0  -9 -11 1140.32 104.284   1
   0  -9 -11 971.395 127.297   4
   0  -9  11 1103.90 104.011  51
   0  -9 -11 1114.88 81.8275  28
   0  -9 -11 1161.92 83.1445  34
   0  -9  11 1140.49 87.2699   7
   0  -9  11 1119.91 99.8140  16
   0  -9 -12 303.271 71.4723   1
   0  -9 -12 220.450 101.699   4
   0  -9  12 289.729 84.1728  51
   0  -9 -12 238.233 63.2543  28
   0  -9 -12 281.701 60.8583  34
   0  -9  12 325.234 79.2143  16
   0  -9  12 237.749 66.0291   7
   0  -9 -13 1804.60 157.290   4
   0  -9  13 1603.21 124.985  51
   0  -9 -13 1680.81 110.868  52
   0  -9 -13 1629.44 103.810  35
   0  -9 -13 1845.81 104.235  28
   0  -9 -13 1813.44 104.223  34
   0  -9  13 1645.10 115.171  16
   0  -9  13 1793.59 108.395   7
   0  -9  14 656.200 92.5414  51
   0  -9 -14 735.202 86.2416  52
   0  -9 -14 495.441 109.111   4
   0  -9 -14 752.184 76.8307  35
   0  -9 -14 757.840 72.6212  28
   0  -9 -14 836.438 73.4559  34
   0  -9  14 817.614 78.2189   7
   0  -9  14 752.055 85.8474  16
   0  -9 -15 402.742 69.9993  42
   0  -9  15 342.684 82.3870  51
   0  -9 -15 297.013 73.7052  52
   0  -9 -15 415.454 56.9622  29
   0  -9 -15 414.690 56.0349  33
   0  -9 -15 408.344 59.9474  28
   0  -9 -15 396.801 66.5367  35
   0  -9 -15 397.315 58.9525  34
   0  -9  15 305.726 73.9048  16
   0  -9  15 283.382 64.1895   7
   0  -9 -16 1497.64 96.0957  52
   0  -9  16 1581.39 108.356  51
   0  -9 -16 1439.24 83.3571  33
   0  -9 -16 1378.10 84.5599  34
   0  -9 -16 1272.81 85.1543  28
   0  -9 -16 1357.35 84.3122  29
   0  -9 -16 1480.29 91.4093  42
   0  -9  16 1436.92 93.1701  16
   0  -9  16 1646.62 94.8999   7
   0  -9 -17 260.978 48.5154  28
   0  -9 -17 253.384 46.3926  29
   0  -9 -17 244.065 46.1768  34
   0  -9 -17 264.618 44.6204  33
   0  -9 -17 211.426 55.3951  42
   0  -9  17 211.030 69.8718  51
   0  -9  17 307.842 56.1508   7
   0  -9 -18 37.8969 35.6712  28
   0  -9 -18 23.9053 34.0004  33
   0  -9 -18 21.5754 35.3409  29
   0  -9 -18 19.5099 36.9496  34
   0  -9 -18 26.1435 44.6110  42
   0  -9  18-6.37369 55.8853  51
   0  -9  18-6.87868 45.1277   7
   0  -9  19 183.148 49.9627  51
   0  -9  19 185.268 39.5703   7
   0  -8   0 58200.9 2172.17  27
   0  -8   0 57585.1 2172.39  30
   0  -8   0 57976.7 2172.10  25
   0  -8  -1 5609.92 227.807  30
   0  -8  -1 5947.39 229.743  33
   0  -8  -1 5806.54 230.095  29
   0  -8  -1 5774.40 227.460  27
   0  -8  -1 6012.56 259.384   1
   0  -8  -1 5652.97 227.217  25
   0  -8  -2 16462.3 612.378  29
   0  -8  -2 15889.2 610.090  27
   0  -8  -2 15649.4 610.092  30
   0  -8  -2 16301.3 611.553  33
   0  -8  -2 16060.5 640.156   1
   0  -8   2 16118.0 630.543  20
   0  -8  -2 15927.5 609.928  25
   0  -8  -3 7696.51 300.516  29
   0  -8  -3 7490.49 300.593  34
   0  -8  -3 7626.79 298.276  30
   0  -8  -3 7846.91 299.841  33
   0  -8  -3 7804.99 326.657  19
   0  -8  -3 7404.15 297.695  25
   0  -8   3 7831.24 319.748  20
   0  -8  -4 7539.37 296.229  34
   0  -8  -4 7762.74 297.363  28
   0  -8  -4 7175.38 294.499  33
   0  -8  -4 7561.86 295.798  29
   0  -8  -4 7351.92 323.320  19
   0  -8   4 7407.72 315.685  20
   0  -8  -4 7652.73 336.804   4
   0  -8  -5 9365.17 390.882   1
   0  -8  -5 9540.61 402.847   4
   0  -8   5 8957.77 373.104  51
   0  -8  -5 9596.15 361.315  34
   0  -8  -5 9230.27 359.532  33
   0  -8  -5 9535.14 361.930  28
   0  -8  -5 9335.74 359.919  29
   0  -8   5 9516.17 383.607  20
   0  -8  -5 8877.01 374.017  16
   0  -8   5 9156.21 370.576  16
   0  -8  -5 9531.06 393.039  19
   0  -8  -5 7488.76 371.892   7
   0  -8   5 9365.96 364.105   7
   0  -8  -6 3457.51 185.365   1
   0  -8  -6 3537.32 198.163   4
   0  -8  -6 3623.91 152.301  48
   0  -8   6 3585.76 170.912  51
   0  -8  -6 3717.70 155.755  33
   0  -8  -6 3761.96 157.726  34
   0  -8  -6 3541.15 155.845  29
   0  -8  -6 3551.29 157.443  28
   0  -8  -6 3611.35 175.677  16
   0  -8  -6 3695.89 192.206  19
   0  -8   6 3715.93 168.928  16
   0  -8   6 3693.75 160.256   7
   0  -8   7 1701.11 94.7325   7
   0  -8  -7 2037.07 143.174   4
   0  -8  -7 2040.09 123.898   1
   0  -8   7 1921.56 109.725  51
   0  -8  -7 1846.53 87.8066  48
   0  -8  -7 1684.59 87.6757  55
   0  -8  -7 1784.98 93.4109  34
   0  -8  -7 1820.08 94.0310  28
   0  -8  -7 1634.90 114.773  16
   0  -8  -7 1985.52 131.407  19
   0  -8   7 1701.75 106.279  16
   0  -8  -8 1750.17 120.275   1
   0  -8  -8 1746.93 137.259   4
   0  -8  -8 1651.82 84.2423  55
   0  -8  -8 1625.53 82.6317  48
   0  -8   8 1617.77 106.628  51
   0  -8  -8 1649.94 91.7515  28
   0  -8  -8 1672.43 91.0308  34
   0  -8   8 1729.08 92.9621   7
   0  -8   8 1527.42 104.894  16
   0  -8  -9 850.775 115.437   4
   0  -8  -9 1147.78 99.3012   1
   0  -8   9 1295.14 96.3126  51
   0  -8  -9 1054.89 63.3769  48
   0  -8  -9 949.925 63.9507  55
   0  -8  -9 982.858 73.1135  34
   0  -8  -9 975.198 73.0526  28
   0  -8   9 1050.17 75.8500  11
   0  -8   9 977.353 86.9174  16
   0  -8   9 1078.43 75.5816   7
   0  -8  10 3935.68 163.253   7
   0  -8 -10 3519.98 187.615   1
   0  -8 -10 3492.45 212.425   4
   0  -8  10 3821.88 179.769  51
   0  -8 -10 3480.38 148.702  48
   0  -8 -10 3429.11 159.636  34
   0  -8 -10 3287.62 158.529  28
   0  -8 -10 3651.14 237.948  18
   0  -8  10 3206.34 158.882  11
   0  -8  10 3174.14 169.071  16
   0  -8  11 1609.54 96.4367   7
   0  -8 -11 1425.15 114.046   1
   0  -8 -11 1621.92 143.260   4
   0  -8  11 1657.42 115.576  51
   0  -8 -11 1550.63 94.8965  28
   0  -8 -11 1538.54 93.2295  34
   0  -8 -11 1555.23 92.6053  35
   0  -8 -11 1620.80 168.956  18
   0  -8  11 1350.17 105.373  16
   0  -8  11 1270.80 93.4588  11
   0  -8  12 2481.84 124.746   7
   0  -8 -12 2649.83 178.892   4
   0  -8 -12 2153.94 142.107   1
   0  -8  12 2241.41 141.384  51
   0  -8 -12 2404.07 126.464  52
   0  -8 -12 2282.68 118.513  35
   0  -8 -12 2167.40 120.114  34
   0  -8 -12 2341.53 123.416  28
   0  -8 -12 2599.22 215.128  18
   0  -8  12 2068.79 132.174  16
   0  -8  12 2064.42 121.564  11
   0  -8  13 3097.70 151.747   7
   0  -8  13 3397.24 172.278  51
   0  -8 -13 3285.07 154.322  52
   0  -8 -13 2978.47 202.593   4
   0  -8 -13 2878.36 148.355  34
   0  -8 -13 3065.59 146.836  35
   0  -8 -13 3175.59 149.799  28
   0  -8 -13 3133.84 237.332  18
   0  -8  13 2966.64 162.387  16
   0  -8  13 2859.20 149.507  11
   0  -8  14 3035.67 140.809   7
   0  -8 -14 2279.55 181.448   4
   0  -8  14 2905.62 157.000  51
   0  -8 -14 2662.54 140.011  52
   0  -8 -14 2705.54 136.582  42
   0  -8 -14 2658.39 135.468  34
   0  -8 -14 2431.17 135.540  28
   0  -8 -14 2785.58 133.765  35
   0  -8 -14 3072.32 229.283  18
   0  -8  14 2412.89 135.559  11
   0  -8  14 2655.13 149.141  16
   0  -8 -15 866.457 122.249   4
   0  -8  15 1077.43 101.335  51
   0  -8 -15 931.126 87.1834  52
   0  -8 -15 962.959 84.1682  42
   0  -8  15 807.441 80.6824  11
   0  -8 -15 961.721 79.2520  28
   0  -8 -15 891.018 77.6124  34
   0  -8 -15 902.414 79.2096  35
   0  -8  15 849.033 87.8504  16
   0  -8  15 1081.67 84.1853   7
   0  -8 -16 2238.96 117.961  42
   0  -8  16 2154.74 136.634  51
   0  -8 -16 2227.56 120.147  52
   0  -8 -16 2198.64 116.633  28
   0  -8 -16 2236.74 115.713  34
   0  -8  16 1946.41 122.934  16
   0  -8  16 2314.39 119.494   7
   0  -8 -17 585.531 58.7299  28
   0  -8 -17 417.992 58.9938  34
   0  -8  17 414.038 80.7223  51
   0  -8 -17 457.282 64.3830  42
   0  -8  17 529.152 63.4296   7
   0  -8 -18 105.610 41.0554  33
   0  -8 -18 109.518 43.2073  29
   0  -8 -18 134.139 44.7650  28
   0  -8 -18 110.807 44.7327  34
   0  -8  18 108.511 65.1946  51
   0  -8 -18 152.288 50.6451  42
   0  -8  18 124.375 49.9791   7
   0  -8 -19 439.761 43.7793  29
   0  -8 -19 532.942 45.1319  33
   0  -8 -19 549.906 47.5723  34
   0  -8 -19 460.768 45.3226  28
   0  -8  19 422.332 63.2614  51
   0  -8  19 543.561 51.0811   7
   0  -8 -19 532.661 58.8235  45
   0  -8  20 779.940 62.3822  51
   0  -8  20 852.855 51.5033   7
   0  -8 -20 857.861 55.4001  45
   0  -7   0 19.9616 28.3188  25
   0  -7   0 40.9525 28.8948  27
   0  -7   0 11.0255 32.6028  29
   0  -7   0 27.5537 29.5317  30
   0  -7   0 54.3196 57.9119   1
   0  -7  -1 29158.1 1106.99  25
   0  -7   1 29018.0 1106.61  27
   0  -7  -1 29552.5 1108.32  33
   0  -7  -1 30030.2 1108.82  29
   0  -7  -1 29325.3 1107.05  27
   0  -7  -1 29325.5 1107.22  30
   0  -7  -1 30286.9 1131.86   1
   0  -7  -2 26799.2 1009.83  19
   0  -7  -2 25569.9 985.940  25
   0  -7  -2 25887.6 986.165  30
   0  -7  -2 26672.7 987.747  29
   0  -7  -2 25959.0 988.409  28
   0  -7  -2 26452.7 988.070  34
   0  -7  -2 26312.3 987.118  33
   0  -7  -2 26321.0 1010.35   1
   0  -7  -3 13165.5 529.971  19
   0  -7   3 12693.3 522.494  20
   0  -7  -3 13435.9 506.882  28
   0  -7  -3 13279.2 505.669  29
   0  -7  -3 13176.8 506.088  34
   0  -7  -3 13260.8 505.215  33
   0  -7  -3 13084.5 537.319   4
   0  -7  -4 5272.32 242.555  19
   0  -7   4 5252.53 234.378  20
   0  -7  -4 5372.68 216.979  28
   0  -7  -4 5566.63 216.201  34
   0  -7  -4 5375.71 215.534  29
   0  -7  -4 5311.47 214.706  33
   0  -7  -4 5418.04 251.192   4
   0  -7   5 9077.43 379.706  20
   0  -7  -5 9548.89 359.781  34
   0  -7  -5 9205.61 359.814  28
   0  -7  -5 8857.94 384.241   1
   0  -7  -5 8861.00 394.069   4
   0  -7  -6 8570.95 333.789  28
   0  -7  -6 8459.06 333.038  34
   0  -7  -6 8819.73 372.027   4
   0  -7  -6 8118.88 357.098   1
   0  -7   7 526.594 67.8725  51
   0  -7  -7 476.497 44.0229  55
   0  -7  -7 500.694 89.4767   4
   0  -7  -7 449.150 72.7341   1
   0  -7  -7 420.576 49.4632  28
   0  -7  -7 486.355 111.048  18
   0  -7   7 574.865 50.2455   7
   0  -7   8 598.530 71.2338  51
   0  -7  -8 599.174 48.4121  55
   0  -7  -8 693.463 47.7395  48
   0  -7   8 596.240 59.7278  11
   0  -7  -8 665.449 56.8072  28
   0  -7  -8 657.357 119.028  18
   0  -7  -8 574.048 95.8645   4
   0  -7  -8 607.776 78.0947   1
   0  -7   8 635.094 55.0979   7
   0  -7   9 987.324 66.6149   7
   0  -7   9 999.504 83.3727  51
   0  -7  -9 926.772 56.6549  48
   0  -7  -9 822.943 57.0234  55
   0  -7  -9 777.270 109.888   4
   0  -7  -9 788.665 87.7216   1
   0  -7  -9 836.094 125.013  18
   0  -7   9 902.720 69.0919  11
   0  -7 -10 387.529 71.5180   1
   0  -7 -10 482.409 96.4279   4
   0  -7  10 512.028 76.6982  51
   0  -7 -10 382.340 42.3027  48
   0  -7  10 343.799 58.7739  11
   0  -7 -10 439.807 122.829  18
   0  -7  10 386.945 54.5785   7
   0  -7  11 1052.58 77.8802   7
   0  -7 -11 976.672 94.2253   1
   0  -7 -11 1077.50 126.874   4
   0  -7  11 1290.66 100.996  51
   0  -7 -11 1006.69 76.3564  35
   0  -7 -11 1042.59 151.053  18
   0  -7  11 1102.98 80.4127  11
   0  -7  12 2948.25 141.076   7
   0  -7 -12 2924.32 193.161   4
   0  -7 -12 2728.97 158.618   1
   0  -7  12 3232.14 161.280  51
   0  -7 -12 2889.44 142.035  52
   0  -7 -12 2874.24 136.883  35
   0  -7 -12 3475.07 236.287  18
   0  -7  12 2560.80 140.079  11
   0  -7  13 1963.80 105.933   7
   0  -7 -13 1721.79 108.303  52
   0  -7  13 1862.27 125.870  51
   0  -7 -13 1733.07 153.399   4
   0  -7 -13 1690.36 102.070  35
   0  -7 -13 1760.48 185.769  18
   0  -7  13 1738.09 107.757  11
   0  -7  14 2477.02 127.436   7
   0  -7 -14 2290.88 130.143  52
   0  -7  14 2768.50 151.896  51
   0  -7 -14 2394.29 126.461  42
   0  -7 -14 2413.84 179.056   4
   0  -7 -14 2393.37 124.778  35
   0  -7 -14 2542.10 215.068  18
   0  -7  14 2149.67 128.506  11
   0  -7  15 3092.75 147.821   7
   0  -7 -15 3024.99 200.798   4
   0  -7 -15 3010.85 148.270  52
   0  -7  15 3105.06 167.872  51
   0  -7 -15 2998.88 144.450  42
   0  -7 -15 2860.66 147.173  28
   0  -7 -15 3156.84 142.849  35
   0  -7 -15 2865.92 229.537  18
   0  -7  15 2678.49 148.122  11
   0  -7  16 386.726 63.8630   7
   0  -7 -16 424.355 108.069   4
   0  -7 -16 312.248 71.2544  52
   0  -7  16 287.481 84.9664  51
   0  -7 -16 366.890 68.6803  42
   0  -7  16 245.895 68.7580  11
   0  -7 -16 349.123 64.7810  28
   0  -7 -16 110.859 119.492  18
   0  -7  16 245.058 70.0067  16
   0  -7  17-18.4784 73.3563  51
   0  -7 -17 40.3370 58.2268  42
   0  -7  17 18.1500 61.1836  11
   0  -7 -17 21.0210 52.6586  34
   0  -7 -17 24.3541 53.6585  28
   0  -7  17 82.3028 55.8046   7
   0  -7  17-81.4238 60.5620  16
   0  -7 -18 112.114 51.3506  42
   0  -7  18 63.9377 56.3186  11
   0  -7  18 45.4629 71.1238  51
   0  -7  18 112.114 50.1347   7
   0  -7 -18 157.571 49.9688  28
   0  -7 -18 104.885 48.6844  34
   0  -7 -19 184.639 58.0619  45
   0  -7  19 183.126 64.3013  51
   0  -7  19 219.731 46.0685   7
   0  -7 -19 105.915 43.9328  28
   0  -7 -19 154.757 43.1795  34
   0  -7 -20 172.101 46.0920  45
   0  -7  20 90.0526 52.9199  51
   0  -7  20 176.637 38.8057   7
   0  -7 -20 104.371 34.5299  29
   0  -7 -20 172.663 35.4177  33
   0  -7 -20 177.117 36.0848  34
   0  -7 -20 99.8905 35.7964  28
   0  -7 -21 83.0253 32.3297  45
   0  -7  21 61.3985 37.9906  51
   0  -6   0 32085.1 1226.17   1
   0  -6   0 32327.9 1208.74  29
   0  -6   0 32012.8 1208.22  33
   0  -6  -1 7693.34 298.201  33
   0  -6  -1 7704.02 298.747  29
   0  -6  -1 7840.67 299.174  34
   0  -6  -1 7869.34 318.627   1
   0  -6   1 7858.01 317.320   1
   0  -6  -1 7381.47 316.525  19
   0  -6  -2 164.578 36.2454  34
   0  -6  -2 123.796 34.9186  29
   0  -6  -2 160.413 34.8749  33
   0  -6  -2 158.070 37.4618  28
   0  -6  -2 228.707 55.2882  22
   0  -6  -2 172.215 60.4079  19
   0  -6  -3 906.523 57.9436  28
   0  -6  -3 980.013 56.4642  34
   0  -6   3 1036.53 74.8494  20
   0  -6  -3 1037.57 82.9794  22
   0  -6  -3 1153.82 85.0241  19
   0  -6  -4 36621.5 1350.85  28
   0  -6  -4 36044.5 1350.17  34
   0  -6  -4 34005.9 1368.32   1
   0  -6   4 35479.3 1366.89  20
   0  -6  -5 1117.62 64.3436  28
   0  -6  -5 1252.00 118.070  18
   0  -6   5 996.596 82.1681  20
   0  -6  -5 1136.41 101.770   4
   0  -6  -5 1207.30 89.5086   1
   0  -6  -6 25097.0 972.033  18
   0  -6  -6 23626.5 955.284   4
   0  -6  -6 24770.6 947.204   1
   0  -6  -7 4760.59 255.996  18
   0  -6  -7 5306.98 227.264   1
   0  -6  -7 4693.81 237.560   4
   0  -6  -8 532.051 114.151  18
   0  -6  -8 564.053 71.9639   1
   0  -6  -8 509.350 88.9369   4
   0  -6   9 4761.84 211.719  11
   0  -6  -9 5100.13 275.572  18
   0  -6   9 5286.82 212.310   7
   0  -6  -9 5078.64 253.806   4
   0  -6  -9 5634.91 237.412   1
   0  -6  10 9960.16 375.453   7
   0  -6 -10 9774.15 419.779   4
   0  -6 -10 9608.82 397.222   1
   0  -6 -10 9189.21 364.343  48
   0  -6 -10 9671.75 443.634  18
   0  -6  10 9223.23 373.939  11
   0  -6 -11 4108.07 199.286   1
   0  -6 -11 3894.89 225.594   4
   0  -6  11 4102.25 180.681  11
   0  -6 -11 3963.70 173.453  35
   0  -6 -11 4112.21 254.348  18
   0  -6  11 4231.91 179.611   7
   0  -6  12 1226.52 81.6945   7
   0  -6 -12 1377.62 132.206   4
   0  -6 -12 1224.60 98.6368   1
   0  -6 -12 1124.56 84.8757  52
   0  -6 -12 1161.45 79.0366  35
   0  -6 -12 1331.17 158.175  18
   0  -6  12 1313.39 86.4936  11
   0  -6  13 4855.00 202.026   7
   0  -6 -13 4423.69 198.834  52
   0  -6 -13 4387.26 253.225   4
   0  -6 -13 4504.52 194.725  35
   0  -6 -13 5176.28 291.988  18
   0  -6  13 4359.50 202.091  11
   0  -6  14 4802.70 201.045   7
   0  -6 -14 4346.06 253.534   4
   0  -6 -14 4550.11 198.780  52
   0  -6  14 5731.99 228.020  51
   0  -6 -14 4601.82 196.067  42
   0  -6 -14 4212.79 193.010  35
   0  -6 -14 5175.50 296.773  18
   0  -6  14 4156.29 200.397  11
   0  -6  14 3881.76 203.219  13
   0  -6  15 16.5520 56.0160   7
   0  -6 -15-11.4120 99.5402   4
   0  -6  15 77.0078 80.3171  51
   0  -6 -15 2.64076 66.9255  52
   0  -6 -15 80.5517 64.6936  42
   0  -6  15 20.7674 68.3579  11
   0  -6 -15 53.8724 61.2910  35
   0  -6 -15 16.1481 125.203  18
   0  -6  15 19.2786 69.5230  13
   0  -6  16 2751.46 136.823   7
   0  -6  16 2943.24 157.639  51
   0  -6 -16 2664.29 134.412  52
   0  -6 -16 2724.54 132.902  42
   0  -6 -16 2446.77 185.616   4
   0  -6 -16 2876.35 226.012  18
   0  -6  16 2600.41 139.637  11
   0  -6 -17 142.844 96.2764   4
   0  -6  17 43.4974 74.3311  51
   0  -6  17 128.451 65.9434  11
   0  -6 -17 154.142 58.3917  42
   0  -6 -17 206.015 122.949  18
   0  -6  17 105.978 56.1483   7
   0  -6 -18 65.6245 52.4119  42
   0  -6  18 21.0766 60.8334  11
   0  -6  18 84.1427 72.0200  51
   0  -6  18-2.83933 49.8914   7
   0  -6 -19 258.885 61.3694  45
   0  -6  19 211.248 58.2445  11
   0  -6 -19 285.995 51.7845  28
   0  -6  19 209.607 69.8764  51
   0  -6  19 229.503 51.1383   7
   0  -6 -20 204.152 52.9670  45
   0  -6  20 237.104 50.5124  11
   0  -6  20 244.029 60.1115  51
   0  -6  20 206.223 43.9659   7
   0  -6 -20 254.412 42.4532  28
   0  -6 -20 250.182 43.7589  34
   0  -6  21 435.620 51.6780  51
   0  -6 -21 470.753 40.6474  45
   0  -5   0 43.2953 41.2444  22
   0  -5   0 51.7548 49.2993   1
   0  -5  -1 71142.9 2697.67  22
   0  -5  -1 72100.1 2700.58  19
   0  -5   1 71956.7 2699.56   1
   0  -5  -1 72091.7 2700.70   1
   0  -5  -2 5330.62 229.529  19
   0  -5  -2 5492.28 227.303  22
   0  -5  -3 12373.6 484.118  22
   0  -5   3 12143.0 480.911  20
   0  -5  -3 12385.9 499.612  18
   0  -5   4 27434.9 1064.78  20
   0  -5  -4 28821.6 1084.31  18
   0  -5  -4 27489.8 1067.81  22
   0  -5  -4 28191.5 1065.32   1
   0  -5  -5 17524.2 687.299  22
   0  -5  -5 17502.6 703.422  18
   0  -5   5 17800.0 685.113  20
   0  -5  -5 17506.6 682.997   1
   0  -5  -6 17431.6 697.145  18
   0  -5  -6 17473.5 674.347   1
   0  -5  -6 16987.1 682.474   4
   0  -5  -7 4677.85 242.683  18
   0  -5  -7 4901.60 211.431   1
   0  -5  -7 4538.67 222.406   4
   0  -5  -8 13729.0 560.427  18
   0  -5  -8 13068.1 540.523   4
   0  -5  -8 13096.1 525.943   1
   0  -5  -9 13404.3 556.873  18
   0  -5  -9 12933.2 514.443   1
   0  -5  -9 12324.7 529.516   4
   0  -5  10 3507.32 155.555  11
   0  -5 -10 3801.62 175.560   1
   0  -5 -10 3611.53 195.412   4
   0  -5 -10 3674.14 220.229  18
   0  -5  10 3351.02 152.373   7
   0  -5  11 84.2789 56.3165  13
   0  -5  11 98.5632 51.1406  11
   0  -5 -11 71.2938 45.7379  35
   0  -5  11 116.197 45.4635   7
   0  -5 -11 11.5008 105.484  18
   0  -5 -11 32.9895 81.4337   4
   0  -5 -11 86.0271 54.3359   1
   0  -5  12 3982.24 160.814   7
   0  -5 -12 3408.40 205.073   4
   0  -5 -12 3139.79 170.902   1
   0  -5 -12 3378.63 156.603  52
   0  -5 -12 3537.65 153.623  35
   0  -5 -12 3799.03 237.911  18
   0  -5  12 3568.31 162.364  11
   0  -5  12 3410.58 164.525  13
   0  -5  13 1039.83 78.3912   7
   0  -5 -13 975.994 125.741   4
   0  -5 -13 1040.70 80.9440  52
   0  -5 -13 1254.10 77.3859  35
   0  -5 -13 1293.43 164.187  18
   0  -5  13 1010.71 89.6162  13
   0  -5  13 1263.77 87.4139  11
   0  -5  14 625.745 67.1404   7
   0  -5 -14 570.372 116.654   4
   0  -5 -14 644.549 75.8215  52
   0  -5 -14 622.520 69.6501  42
   0  -5  14 602.597 75.5233  11
   0  -5 -14 725.163 68.0739  35
   0  -5 -14 703.761 147.181  18
   0  -5  14 523.508 80.9689  13
   0  -5  15 5721.63 228.265   7
   0  -5 -15 5386.42 285.998   4
   0  -5 -15 5107.39 221.729  52
   0  -5 -15 5274.87 220.502  42
   0  -5 -15 5206.92 218.465  35
   0  -5 -15 5711.77 320.162  18
   0  -5  15 4617.58 230.474  13
   0  -5  15 5130.62 228.463  11
   0  -5  16 783.207 74.6711   7
   0  -5 -16 902.312 77.9664  52
   0  -5 -16 898.512 75.3361  42
   0  -5 -16 1104.80 131.276   4
   0  -5  16 776.742 83.7910  11
   0  -5 -16 990.617 160.336  18
   0  -5  16 769.822 90.5548  13
   0  -5  17 1619.60 117.693  13
   0  -5  17 1942.07 115.623  11
   0  -5 -17 1872.71 102.742  42
   0  -5 -17 2128.00 164.030   4
   0  -5 -17 2474.26 202.348  18
   0  -5  17 2072.62 109.243   7
   0  -5  18 125.420 74.1372  51
   0  -5  18 58.2320 63.7834  11
   0  -5 -18 48.0856 50.9368  42
   0  -5  18 122.274 52.6640   7
   0  -5  18 85.7042 68.0885  13
   0  -5 -19 504.975 67.5715  45
   0  -5  19 583.088 70.1948  11
   0  -5  19 578.216 58.7554   7
   0  -5  19 718.204 83.6155  51
   0  -5  20 1028.38 86.2146  51
   0  -5 -20 1039.18 69.9345  28
   0  -5 -20 1043.94 72.1229  45
   0  -5  20 1051.51 67.6437   7
   0  -5  20 946.067 74.9875  11
   0  -5  21 1087.89 78.5879  51
   0  -5 -21 1015.86 63.7646  34
   0  -5 -21 1174.84 64.7825  28
   0  -5  21 1116.00 60.3782   7
   0  -5  21 952.105 68.3045  11
   0  -5 -21 1222.32 64.1577  45
   0  -5  22 1205.50 69.5488  51
   0  -4   0 521357. 19317.6   1
   0  -4   0 514104. 19313.7  22
   0  -4   0 517342. 19317.3  19
   0  -4  -1 108642. 4056.20   1
   0  -4   1 109053. 4055.82   1
   0  -4  -1 106655. 4054.53  22
   0  -4   1 108817. 4049.87  22
   0  -4  -1 107970. 4056.94  19
   0  -4   2 82022.9 3050.03   5
   0  -4  -2 80963.0 3052.15  22
   0  -4  -2 80659.3 3062.65  18
   0  -4   3 49729.8 1891.15   5
   0  -4  -3 51218.7 1906.58  18
   0  -4  -3 51781.8 1895.73  22
   0  -4   3 48981.1 1893.17  20
   0  -4  -4 8099.35 311.193   1
   0  -4   4 7474.28 307.278   5
   0  -4  -4 7620.89 327.488  18
   0  -4  -4 8093.30 314.356  22
   0  -4   4 7474.94 311.208  20
   0  -4  -5 5017.68 201.080   1
   0  -4   5 4684.23 196.045   5
   0  -4  -5 4739.05 222.540  18
   0  -4  -5 4347.96 204.578  22
   0  -4  -6 8635.49 365.373  22
   0  -4  -6 9291.56 360.719   1
   0  -4  -7 8339.33 350.405   4
   0  -4  -7 8378.03 339.344   1
   0  -4  -8 6680.38 295.849   4
   0  -4  -8 6808.34 281.779   1
   0  -4  -9 9979.94 396.827   1
   0  -4  -9 9527.23 414.728   4
   0  -4 -10 7173.02 301.708   1
   0  -4 -10 7197.72 324.371   4
   0  -4 -11 346.423 47.6767  35
   0  -4  11 372.039 55.4161  11
   0  -4 -11 360.332 56.8212   1
   0  -4 -11 252.558 83.2925   4
   0  -4  11 291.737 60.1242  13
   0  -4 -12 275.284 53.6051  52
   0  -4 -12 285.028 50.1124  35
   0  -4  12 262.498 55.0773  11
   0  -4 -12 280.744 54.4715   1
   0  -4 -12 388.939 91.1743   4
   0  -4  12 317.294 64.0358  13
   0  -4 -13 3156.19 142.377  52
   0  -4 -13 3193.09 138.366  35
   0  -4  13 2940.21 147.402  11
   0  -4  13 3113.04 152.952  13
   0  -4 -13 2942.31 190.533   4
   0  -4 -14 2549.96 178.792   4
   0  -4 -14 2483.14 123.568  52
   0  -4 -14 2609.19 121.324  42
   0  -4 -14 2417.76 118.689  35
   0  -4  14 2637.06 127.329   7
   0  -4  14 2612.12 132.620  11
   0  -4  14 2210.05 134.901  13
   0  -4 -15 642.519 74.8689  52
   0  -4 -15 565.793 68.7347  42
   0  -4 -15 515.005 121.624   4
   0  -4  15 757.591 83.4758  11
   0  -4  15 563.571 85.0645  13
   0  -4  15 604.445 70.9755   7
   0  -4  16 3229.02 178.999  13
   0  -4  16 3545.85 172.114  11
   0  -4 -16 3842.71 228.690   4
   0  -4 -16 3530.67 160.411  42
   0  -4 -16 4252.10 267.812  18
   0  -4  16 3883.45 168.905   7
   0  -4  17 2416.09 142.179  13
   0  -4  17 2481.83 135.929  11
   0  -4 -17 2669.71 122.416  42
   0  -4 -17 2766.63 192.144   4
   0  -4 -17 2791.90 226.460  18
   0  -4  17 2586.87 130.972   7
   0  -4  18 316.631 78.0281  13
   0  -4 -18 372.886 70.5241  45
   0  -4 -18 493.644 108.136   4
   0  -4  18 356.309 71.6211  11
   0  -4 -18 223.216 124.847  18
   0  -4  18 336.036 57.4055   7
   0  -4  19 117.223 65.0632  11
   0  -4 -19 118.177 60.0933  45
   0  -4  19 148.105 50.1208   7
   0  -4  19 172.161 71.6624  13
   0  -4  20 303.158 63.4841  11
   0  -4  20 406.123 73.8317  51
   0  -4 -20 421.319 58.0162  45
   0  -4  20 263.839 48.0040   7
   0  -4  21 56.6500 49.4310  11
   0  -4  21-18.3417 55.0118  51
   0  -4 -21 65.2360 39.6173  45
   0  -4  21 73.2082 36.6162   7
   0  -4  22 156.231 39.8806  11
   0  -4  22 225.397 46.1107  51
   0  -3   0 33.6292 37.3456   1
   0  -3   0 57.3789 32.2090  22
   0  -3   0 65.1162 38.4793  19
   0  -3   1 74274.8 2792.61   1
   0  -3  -1 73571.7 2792.91   1
   0  -3  -1 76434.3 2792.74  22
   0  -3   1 74142.7 2787.73  22
   0  -3  -2 98225.5 3717.65  18
   0  -3  -2 99619.5 3710.47  22
   0  -3   3 354066. 13323.9   5
   0  -3  -3 360894. 13335.7  18
   0  -3   3 357498. 13327.1  20
   0  -3  -4 133425. 4931.47   1
   0  -3   4 131127. 4929.49   5
   0  -3   4 131760. 4935.08  20
   0  -3  -4 130584. 4935.18  22
   0  -3   5 36458.3 1363.75   5
   0  -3  -5 35831.0 1366.15   1
   0  -3   6 14136.0 550.686   5
   0  -3  -6 14624.5 554.776   1
   0  -3  -7 4762.51 201.454   1
   0  -3  -8 1386.61 82.1551   1
   0  -3  -9 15396.1 587.109   1
   0  -3  -9 14458.6 601.913   4
   0  -3 -10 4799.56 208.896   1
   0  -3 -10 4842.21 230.451   4
   0  -3  11 4272.53 172.137  11
   0  -3 -11 4014.60 207.806   4
   0  -3 -11 4017.57 180.868   1
   0  -3  11 3782.09 166.315  54
   0  -3 -12 272.457 50.2791  52
   0  -3  12 256.030 46.6206  54
   0  -3 -12 198.502 44.9440  35
   0  -3  12 272.982 54.7089  11
   0  -3 -12 192.188 47.8814   1
   0  -3 -12 264.536 82.6443   4
   0  -3  12 305.953 53.8754  14
   0  -3  12 240.998 62.5045  13
   0  -3  13 2407.46 115.974  54
   0  -3 -13 2435.07 115.988  52
   0  -3  13 2656.50 125.139  11
   0  -3 -13 2408.37 112.352  35
   0  -3  13 2468.80 130.293  13
   0  -3  13 2461.84 121.270  14
   0  -3 -13 2515.34 164.779   4
   0  -3  14 3297.59 150.906  11
   0  -3 -14 3098.07 197.577   4
   0  -3 -14 2985.43 138.979  42
   0  -3  14 3168.45 156.684  13
   0  -3 -15 21186.1 860.968   4
   0  -3  15 22077.9 808.624  11
   0  -3  15 20504.4 811.644  13
   0  -3 -15 20380.4 796.046  42
   0  -3  16 426.309 86.4342  13
   0  -3 -16 391.875 107.887   4
   0  -3  16 399.792 77.3103  11
   0  -3 -17 89.5932 97.0963   4
   0  -3  17 146.082 68.5960  11
   0  -3  17 45.9221 74.9681  13
   0  -3  17 158.162 56.0017   7
   0  -3  18 275.325 79.4555  13
   0  -3 -18 380.442 69.2526  45
   0  -3 -18 343.144 100.569   4
   0  -3  18 309.585 72.3433  11
   0  -3 -18 437.444 135.771  18
   0  -3  18 278.537 56.6624   7
   0  -3  19 286.587 69.8921  11
   0  -3 -19 322.524 62.9822  45
   0  -3  19 405.783 56.9346   7
   0  -3  19 239.480 75.9976  13
   0  -3  20 217.676 61.6757  11
   0  -3 -20 236.860 52.6927  45
   0  -3  20 184.066 47.0112   7
   0  -3  20 181.432 66.9840  13
   0  -3  21 178.687 59.4586  51
   0  -3  21 213.382 39.9224   7
   0  -3  21 108.868 52.8533  11
   0  -3  21 111.413 56.8010  13
   0  -3  22 131.189 43.9470  11
   0  -3  22 219.021 50.2037  51
   0  -2   0 108618. 4067.90  22
   0  -2   0 109422. 4069.94  19
   0  -2   0 108026. 4071.24   4
   0  -2   0 109329. 4069.76   1
   0  -2   1 2174.38 84.1035  22
   0  -2  -1 2139.33 99.5853  18
   0  -2  -1 2154.44 90.3828  22
   0  -2  -1 2027.31 89.8752   1
   0  -2   1 2035.80 89.3912   1
   0  -2   2 42594.4 1617.82  20
   0  -2   2 43491.3 1615.85   5
   0  -2   3 26035.5 981.628  20
   0  -2  -3 26174.0 978.176   1
   0  -2   3 25688.2 977.048   5
   0  -2  -4 72087.0 2688.37   1
   0  -2   4 71462.5 2686.48   5
   0  -2  -5 64862.8 2351.21   1
   0  -2   5 61138.0 2340.87   3
   0  -2   5 65458.7 2348.70   5
   0  -2  -5 64023.1 2348.34  56
   0  -2  -6 24689.8 905.465   1
   0  -2   6 23509.5 894.487   3
   0  -2  -6 23582.0 911.333  22
   0  -2  -6 23903.4 902.538  56
   0  -2   6 24248.5 901.431   5
   0  -2   7 337.196 26.5486   3
   0  -2  -7 309.255 42.9696   1
   0  -2  -7 276.432 43.3286  56
   0  -2   7 353.497 35.2858   5
   0  -2  -8 9008.17 358.262  56
   0  -2  -8 9252.75 360.385   1
   0  -2  -9 26720.4 1026.50  56
   0  -2  -9 27334.4 1029.34   1
   0  -2 -10 13499.7 532.018  56
   0  -2 -10 13490.9 553.992   4
   0  -2 -10 13971.2 534.712   1
   0  -2 -11 1667.60 92.9657  56
   0  -2 -11 1781.88 95.2116   1
   0  -2 -11 1732.71 126.971   4
   0  -2 -12 604.950 56.8101   1
   0  -2 -12 460.805 88.4297   4
   0  -2  12 419.596 50.1633  54
   0  -2  12 475.398 60.6068  14
   0  -2  12 490.038 68.2301  13
   0  -2  12 564.077 59.1962  11
   0  -2 -13 4031.20 228.579   4
   0  -2  13 4169.81 184.594  54
   0  -2  13 4692.26 192.841  14
   0  -2  13 4531.62 198.338  13
   0  -2  13 4572.97 191.893  11
   0  -2 -14 12408.2 528.161   4
   0  -2  14 11551.0 474.686  54
   0  -2  14 12607.5 488.813  13
   0  -2  14 12051.3 481.042  14
   0  -2  14 13071.0 483.503  11
   0  -2 -15 3042.92 199.524   4
   0  -2  15 2900.27 141.385  54
   0  -2  15 3125.71 151.306  11
   0  -2  15 3096.27 150.674  14
   0  -2  15 3201.21 159.787  13
   0  -2  16 8629.69 351.820  11
   0  -2  16 8514.04 358.128  13
   0  -2 -16 8555.83 404.120   4
   0  -2  17 2783.08 154.789  13
   0  -2  17 3043.90 147.942  11
   0  -2 -17 2747.53 137.949  45
   0  -2 -17 2653.86 191.473   4
   0  -2 -18 2688.31 132.076  45
   0  -2  18 2667.57 142.099  11
   0  -2  18 2714.01 151.125  13
   0  -2  18 2752.71 135.501   7
   0  -2 -18 2926.83 190.327   4
   0  -2 -19 1499.73 86.6925  45
   0  -2  19 1464.21 87.6986   7
   0  -2  19 1471.13 100.545  11
   0  -2  19 1255.10 106.761  13
   0  -2  20 661.371 72.5581  11
   0  -2  20 540.976 55.2274   7
   0  -2  20 532.739 81.1281  13
   0  -2  21 752.861 67.7508  11
   0  -2  21 713.942 53.4350   7
   0  -2  21 698.701 76.2073  13
   0  -2  22 328.495 49.9569  11
   0  -2  23 193.787 34.2981  11
   0  -1   0 24.5294 12.5887  19
   0  -1   0 12.6359 10.5098  22
   0  -1   0 4.83728 13.8358   4
   0  -1   0 10.8855 11.1808   1
   0  -1   1 18267.0 690.148  20
   0  -1  -1 18126.7 690.639   4
   0  -1   1 18612.5 689.109   5
   0  -1   2 46171.6 1742.74  20
   0  -1   2 47385.0 1739.42   5
   0  -1  -2 45873.3 1738.89  56
   0  -1  -3 1228.48 57.9838   1
   0  -1   3 1255.30 55.7112   5
   0  -1  -3 1280.63 57.1788  56
   0  -1  -4 54795.3 2039.79   1
   0  -1   4 56400.6 2037.90   5
   0  -1  -4 51779.5 2039.15  56
   0  -1  -5 172191. 6363.87   1
   0  -1  -5 169368. 6368.49  22
   0  -1   5 171773. 6360.88   5
   0  -1  -5 166913. 6363.60  56
   0  -1  -6 27730.5 1045.91   1
   0  -1  -6 27730.6 1051.58  22
   0  -1  -6 27458.2 1046.32  56
   0  -1   6 27839.1 1041.50   5
   0  -1  -7 23634.0 872.949   1
   0  -1  -7 22353.9 873.215  56
   0  -1   7 23040.0 866.737   5
   0  -1  -8 12003.7 459.877   1
   0  -1  -8 11758.6 461.354  56
   0  -1   9 5306.81 217.279   3
   0  -1  -9 5436.33 222.279   1
   0  -1  -9 5608.80 225.172  56
   0  -1 -10 2563.80 122.627   1
   0  -1 -10 2788.32 128.078  56
   0  -1 -11 4218.43 180.257   1
   0  -1 -11 4112.76 183.988  56
   0  -1  12 1255.98 70.7906  54
   0  -1 -12 1168.55 81.7209  56
   0  -1  12 1154.62 77.7308  11
   0  -1 -12 1292.23 110.023   4
   0  -1  12 1372.72 86.7735  13
   0  -1  12 1246.21 80.0507  14
   0  -1 -13 827.510 102.743   4
   0  -1  13 743.133 60.0770  54
   0  -1  13 769.860 71.2470  14
   0  -1  13 746.246 79.8581  13
   0  -1  13 753.411 70.6214  11
   0  -1 -14 798.369 109.912   4
   0  -1  14 877.029 65.8409  54
   0  -1  14 812.128 79.4162  14
   0  -1  14 853.843 86.5691  13
   0  -1  14 909.768 76.7593  11
   0  -1 -15 13951.2 598.528   4
   0  -1  15 13362.8 542.339  54
   0  -1  15 14945.6 558.779  13
   0  -1  15 14138.1 551.091  14
   0  -1  15 14147.2 550.442  11
   0  -1 -16 71.8959 96.8494   4
   0  -1  16 111.210 70.0615  11
   0  -1  16 104.734 58.0744  54
   0  -1  16 52.5286 80.4918  13
   0  -1  16 29.1355 71.8308  14
   0  -1 -17 775.527 71.7611  45
   0  -1 -17 755.543 113.210   4
   0  -1  17 657.594 80.5583  11
   0  -1  17 595.303 67.0096  54
   0  -1  17 759.348 93.3407  13
   0  -1  18 720.229 80.4530  11
   0  -1 -18 775.662 118.561   4
   0  -1  18 815.753 95.3256  13
   0  -1 -18 664.082 67.4368  45
   0  -1  19 842.773 91.6317  13
   0  -1  19 838.705 81.3597  11
   0  -1  20 238.752 75.1831  13
   0  -1  20 82.0198 44.4838   7
   0  -1  20 99.0608 60.5950  11
   0  -1  21 789.768 79.6135  13
   0  -1  21 702.038 53.2819   7
   0  -1  21 671.677 68.4809  11
   0  -1  22 435.058 60.7711  13
   0  -1  22 490.403 53.6223  11
   0  -1  23 1182.52 63.6140  11
   0   0   1 6158.71 231.758  21
   0   0   2 45761.9 1673.57  21
   0   0   2 44351.4 1671.30   5
   0   0   3 13296.0 502.591  21
   0   0  -3 13107.7 503.678  22
   0   0   3 13380.4 498.966   5
   0   0  -4 212913. 8156.24  22
   0   0   4 215116. 8154.84  21
   0   0   4 221385. 8150.43   5
   0   0   5 154001. 5963.74  21
   0   0  -5 162682. 5962.63   1
   0   0   5 160324. 5958.02   5
   0   0   6 6456.51 263.172  21
   0   0  -6 6581.21 261.296   1
   0   0   6 6842.78 254.737   5
   0   0  -7 187.243 32.9594   1
   0   0  -8 4880.45 200.762  56
   0   0  -8 4730.58 194.395   1
   0   0  -9 2043.31 106.448  56
   0   0  -9 2153.30 99.0095   1
   0   0 -10 1440.03 85.8082  56
   0   0  10 1281.99 77.6633   3
   0   0 -10 1545.65 77.3044   1
   0   0  11 1061.07 69.5389   3
   0   0 -11 1037.39 67.3327   1
   0   0  12 2492.92 119.050  11
   0   0 -12 2438.25 127.281  56
   0   0  12 2483.60 112.021  54
   0   0  12 2589.44 127.564  13
   0   0  12 2521.55 121.156  14
   0   0  13-5.02125 54.4436  11
   0   0 -13 22.0210 78.1342   4
   0   0  13 3.73517 43.5032  54
   0   0 -13 21.5691 54.4046  56
   0   0  13 10.5437 57.7396  14
   0   0  13-6.21385 62.0168  13
   0   0  14 4989.21 208.261  54
   0   0  14 4859.63 215.128  11
   0   0 -14 5281.54 260.016   4
   0   0  14 5022.32 223.646  13
   0   0  14 5203.92 218.984  14
   0   0 -15 715.215 70.2734  45
   0   0  15 831.072 83.6987  11
   0   0  15 829.598 70.7792  54
   0   0 -15 855.823 121.600   4
   0   0  15 960.791 95.9345  13
   0   0  15 906.997 89.1192  14
   0   0  16 4452.64 196.420  11
   0   0  16 4019.42 185.319  54
   0   0 -16 4624.76 247.833   4
   0   0  16 4432.94 207.235  13
   0   0  16 4321.33 198.980  14
   0   0  17 1025.75 89.4125  11
   0   0  17 957.822 76.3408  54
   0   0 -17 1123.94 134.299   4
   0   0  17 1022.87 91.4212  14
   0   0  17 993.572 101.681  13
   0   0  18 4626.98 203.185  11
   0   0  18 4212.06 191.733  54
   0   0 -18 4178.82 248.891   4
   0   0  19 22.2472 67.9770  11
   0   0  19-20.3732 78.5712  13
   0   0  20-25.9651 62.2423  11
   0   0  20 23.2077 43.6820   7
   0   0  20-26.0036 71.9899  13
   0   0  21 626.363 64.4366  11
   0   0  21 572.678 76.1600  13
   0   0  21 499.872 46.9538   7
   0   0  22 402.497 63.9014  13
   0   0  23 67.8058 40.2835  13
   0   1   0 8.92500 10.0784   2
   0   1   1 18243.2 683.998   2
   0   1  -2 46309.0 1708.75   2
   0   1   2 45096.8 1708.77   2
   0   1   3 1232.53 51.1627   2
   0   1  -3 1233.34 50.9922   2
   0   1  -4 55411.2 2057.78   2
   0   1   4 54728.6 2057.73   2
   0   1  -5 171426. 6234.58   2
   0   1   5 158744. 6234.32   2
   0   1   5 170962. 6234.12   5
   0   1   6 27574.8 1041.94  21
   0   1   7 23009.2 873.550  21
   0   1   8 11613.4 450.804  21
   0   1   9 5376.85 226.856  21
   0   1  -9 5628.56 222.725   1
   0   1 -10 2622.71 118.083   1
   0   1 -11 4597.37 186.913   1
   0   1  11 4090.61 192.620   3
   0   1 -11 4653.36 201.655  56
   0   1  12 1168.71 81.5980   3
   0   1  12 1249.25 87.0284  13
   0   1  12 1298.74 82.7148  14
   0   1  12 1287.83 69.8860  54
   0   1 -12 1181.25 88.5215  56
   0   1  13 904.393 61.4468  54
   0   1 -13 789.870 76.7856  56
   0   1  13 753.491 64.2976  40
   0   1  13 750.254 72.8578  14
   0   1  13 775.342 78.3584  13
   0   1 -14 956.140 113.259   4
   0   1  14 891.932 69.7067  40
   0   1  14 942.227 83.5899  14
   0   1  14 1007.30 89.6321  13
   0   1  14 896.820 66.1506  54
   0   1  15 14181.1 550.950  40
   0   1  15 14035.5 549.591  54
   0   1 -15 13657.3 602.233   4
   0   1  15 14261.9 559.309  14
   0   1  15 14781.7 565.337  13
   0   1 -16 29.7632 105.178   4
   0   1  16 115.309 56.4832  54
   0   1  16 72.2833 58.1191  40
   0   1  16 190.464 86.5091  13
   0   1  16 105.953 76.6459  14
   0   1  17 699.246 67.6915  54
   0   1  17 683.724 94.8335  13
   0   1  17 795.177 91.3125  14
   0   1 -17 647.560 110.411   4
   0   1  18 704.682 66.6394  54
   0   1  18 716.575 94.5873  13
   0   1  18 666.725 88.3496  14
   0   1 -18 767.807 114.706   4
   0   1  19 835.048 93.9108  13
   0   1  19 733.323 65.0705  54
   0   1  20 118.640 76.2752  13
   0   1  21 747.939 80.9794  13
   0   1  21 569.647 45.8278   7
   0   1  22 605.487 66.3918  13
   0   1  23 1142.90 65.3856  51
   0   1  23 1183.12 68.1292  13
   0   2   0 110977. 4147.47   2
   0   2   1 2011.62 84.0382   2
   0   2   2 44134.1 1633.44   2
   0   2  -2 43080.8 1633.26   2
   0   2  -3 26483.7 992.125   2
   0   2   3 26344.1 992.324   2
   0   2   4 71439.8 2647.87   2
   0   2  -4 70138.3 2647.83   2
   0   2   5 63647.5 2419.69   2
   0   2  -5 65728.0 2419.74   2
   0   2   6 24443.4 910.435   2
   0   2  -6 24383.7 910.574   2
   0   2   6 24090.8 907.827   5
   0   2  -7 391.034 24.1460   2
   0   2   8 8877.44 351.894  21
   0   2   9 26853.5 1023.56  21
   0   2  10 13843.0 560.502  21
   0   2 -10 14836.2 555.824   1
   0   2  11 1791.31 94.8462  17
   0   2 -11 1817.25 90.6878   1
   0   2  12 535.575 63.2290   3
   0   2  12 552.761 49.1419  54
   0   2  12 459.110 60.3422  14
   0   2  12 439.939 66.9620  13
   0   2  12 546.468 60.4042  15
   0   2  12 504.983 58.6175  11
   0   2  13 3965.48 195.191   3
   0   2  13 4200.82 183.781  11
   0   2 -13 4316.81 204.482  56
   0   2  13 4334.23 177.289  54
   0   2  13 4260.00 191.652  13
   0   2  13 4280.82 187.395  14
   0   2  14 12557.9 478.996  11
   0   2 -14 11491.8 497.852  56
   0   2  14 12234.4 472.165  54
   0   2  14 12422.8 486.626  13
   0   2  14 12153.5 481.487  14
   0   2  14 11935.9 474.249  40
   0   2  15 2856.66 136.269  54
   0   2 -15 3102.04 193.046   4
   0   2  15 3058.32 152.239  14
   0   2  15 3310.98 160.457  13
   0   2  15 2705.05 139.802  40
   0   2  16 8268.90 337.189  54
   0   2 -16 9218.42 401.767   4
   0   2  16 9088.75 357.967  13
   0   2  16 8501.50 350.086  14
   0   2  16 8086.50 338.754  40
   0   2  17 2665.15 129.652  54
   0   2  17 2749.27 131.045  40
   0   2 -17 2751.66 187.754   4
   0   2  17 2710.46 147.229  14
   0   2  17 2666.63 153.905  13
   0   2 -18 2473.59 182.658   4
   0   2  18 2662.27 130.015  54
   0   2  18 3095.78 151.597  14
   0   2  18 3024.39 156.980  13
   0   2  18 2661.72 130.516  40
   0   2  19 1621.21 111.808  13
   0   2  19 1223.66 80.2496  54
   0   2  20 792.602 88.2442  13
   0   2  21 1.64419 24.6106   7
   0   2  21 620.976 71.3199  13
   0   2  22 217.477 44.4882  11
   0   2  22 310.860 60.2240  13
   0   2  23 122.049 32.2573  11
   0   2  23 98.5711 39.4193  13
   0   3   0 27.1314 30.1999   2
   0   3   1 72789.9 2726.07   2
   0   3   2 96188.8 3648.72   2
   0   3  -2 97927.6 3642.16   3
   0   3  -3 364033. 13495.0   2
   0   3   3 358699. 13495.2   2
   0   3   4 134053. 5017.25   2
   0   3  -4 134335. 5017.16   2
   0   3  -5 36747.2 1358.25   2
   0   3   5 35537.9 1358.09   2
   0   3   6 13905.3 537.889   2
   0   3  -6 14410.3 537.943   2
   0   3   7 4633.50 181.619   2
   0   3  -7 4586.66 181.598   2
   0   3  -8 1512.57 66.2944   2
   0   3   9 15248.7 594.338  21
   0   3  10 4590.75 201.422  21
   0   3  11 3954.94 167.318  11
   0   3  11 3797.36 170.612  17
   0   3  11 4023.81 168.973  15
   0   3  12 194.552 35.5447   6
   0   3  12 205.905 42.9670  54
   0   3  12 240.837 40.8181  53
   0   3  12 207.100 51.8563  11
   0   3  12 270.580 60.4632   3
   0   3  12 242.531 57.0819  17
   0   3  12 294.280 56.9666  15
   0   3  13 2527.64 139.976   3
   0   3  13 2570.89 118.515  54
   0   3  13 2509.55 116.060  53
   0   3  13 2709.76 136.814  13
   0   3  13 2609.42 125.549  11
   0   3  14 2875.11 156.842   3
   0   3  14 2807.43 135.650  54
   0   3 -14 3391.70 171.959  56
   0   3  14 3016.84 155.080  13
   0   3  14 3110.79 144.499  11
   0   3  15 20439.2 809.013  40
   0   3  15 21374.6 813.340  11
   0   3  15 20522.5 806.022  54
   0   3  15 21903.9 818.242  14
   0   3  15 22097.2 823.418  13
   0   3  16 477.990 69.4644  40
   0   3 -16 339.690 109.992   4
   0   3  16 430.473 76.0244  11
   0   3  16 536.142 63.8552  54
   0   3  16 448.115 93.5081  13
   0   3  16 498.705 89.9424  14
   0   3  17 136.563 58.8968  40
   0   3 -17 134.326 97.5010   4
   0   3  17 150.921 65.8739  11
   0   3  17 120.840 53.4795  54
   0   3  17 71.4835 78.9920  14
   0   3  17 125.681 85.5725  13
   0   3  18 293.447 57.4322  40
   0   3 -18 485.906 98.2377   4
   0   3  18 276.521 55.7245  54
   0   3  18 375.581 89.5596  13
   0   3  18 316.270 81.3217  14
   0   3  18 400.072 69.3860  11
   0   3  19 257.616 50.7568  40
   0   3  19 313.694 65.1327  11
   0   3  19 275.305 84.5956  13
   0   3  19 256.117 53.3627  54
   0   3  20 205.556 56.2276  11
   0   3  20 259.359 76.4901  13
   0   3  20 195.614 45.1704  54
   0   3  21 223.280 51.9727  11
   0   3  21 170.813 66.2241  13
   0   3  22 190.717 41.4256  11
   0   3  22 201.458 54.2994  13
   0   4   0 519806. 19410.2   2
   0   4   1 107329. 4018.34   2
   0   4   2 79005.5 3028.90   2
   0   4  -2 81485.3 3020.69   3
   0   4  -3 50090.3 1845.99   2
   0   4   3 50007.7 1846.30   2
   0   4  -3 48787.9 1834.77   3
   0   4  -4 7875.34 308.605   2
   0   4   4 7871.55 308.625   2
   0   4   5 4993.90 196.802   2
   0   4  -5 4700.16 195.435   2
   0   4   6 9055.49 351.354   2
   0   4  -6 9021.62 351.200   2
   0   4  -7 8462.39 327.291   2
   0   4   7 8346.60 326.980   2
   0   4  -8 6307.88 242.797  26
   0   4  -8 6348.90 248.531   2
   0   4  10 7166.11 300.549  21
   0   4  11 344.948 38.2498   6
   0   4  11 327.879 61.5141   3
   0   4  11 344.676 47.3378  54
   0   4  11 394.748 44.7687  53
   0   4  11 362.095 50.8043  11
   0   4  11 384.155 45.3254   8
   0   4  11 342.975 54.7886  21
   0   4  11 341.232 59.5386  14
   0   4  12 265.844 61.3668   3
   0   4  12 282.342 53.3956  11
   0   4  12 266.645 46.9018  54
   0   4  12 236.378 44.9201  53
   0   4  12 257.235 39.3868   6
   0   4  12 300.811 61.7069  14
   0   4  12 262.101 58.8866  15
   0   4  13 3359.66 175.471   3
   0   4  13 3319.91 153.669  11
   0   4  13 3395.74 146.446  53
   0   4  13 3429.90 147.683  54
   0   4  13 3312.29 143.056   6
   0   4  13 3463.52 157.562  15
   0   4  13 3319.38 160.814  14
   0   4  14 2596.22 129.158  11
   0   4  14 2639.70 119.641  53
   0   4  14 2531.47 121.777  54
   0   4  14 2395.80 147.674   3
   0   4  15 535.838 75.9271  11
   0   4  15 562.481 84.5988   3
   0   4 -15 666.715 96.1620  56
   0   4  15 495.577 63.3305  54
   0   4  16 3670.06 172.691  11
   0   4  16 3798.85 165.178  54
   0   4  16 3886.48 188.478  13
   0   4  16 3496.71 168.659  40
   0   4  17 2535.14 130.825  40
   0   4  17 2577.46 124.880  54
   0   4  17 2659.85 134.174  11
   0   4 -17 2573.62 181.448   4
   0   4  17 2810.83 153.828  13
   0   4  18 344.282 55.6456  54
   0   4  18 335.333 67.4937  11
   0   4  18 379.865 60.5782  40
   0   4 -18 446.921 101.074   4
   0   4  18 265.019 88.5462  13
   0   4  19 112.342 57.9231  11
   0   4  19 128.284 51.3752  40
   0   4  19 217.057 81.4689  13
   0   4  19 204.699 47.6278  54
   0   4  20 368.528 57.9949  11
   0   4  20 353.929 74.6682  13
   0   4  20 346.274 42.4138  54
   0   4  21 98.0061 63.2582  13
   0   4  21 77.7682 45.4049  11
   0   4  22 286.157 53.3910  13
   0   4  22 173.952 36.6367  11
   0   5   0 11.3920 43.0795   2
   0   5   1 72962.4 2699.99   2
   0   5  -1 71320.5 2691.80   3
   0   5   2 5459.44 232.641   2
   0   5  -2 5827.86 221.895   3
   0   5  -3 11776.0 470.144   2
   0   5   3 11319.7 470.004   2
   0   5  -3 12401.9 456.880   3
   0   5   4 28276.0 1049.43   2
   0   5  -4 27013.6 1048.38   2
   0   5  -5 17846.5 665.242   2
   0   5   5 16834.0 664.841   2
   0   5  -6 17551.7 676.730   2
   0   5   6 16908.6 676.306   2
   0   5  -6 17984.8 665.905  26
   0   5   7 4656.70 199.184   2
   0   5  -7 4938.63 199.480   2
   0   5  -7 4858.77 188.422  26
   0   5  -8 12838.0 512.769   2
   0   5  -8 13500.9 503.766  26
   0   5  -9 12596.9 473.895  26
   0   5  -9 12263.3 481.482   2
   0   5  10 3475.94 143.384   6
   0   5  10 3493.99 147.164  53
   0   5  10 3327.79 146.202  54
   0   5  10 3624.05 150.071  11
   0   5  10 3568.98 148.031   8
   0   5  10 3518.98 155.096  17
   0   5  10 3374.61 159.487  13
   0   5  10 3406.40 153.176  15
   0   5  10 3318.99 153.744  14
   0   5  11 25.2783 34.1955   6
   0   5  11 27.3507 60.6445   3
   0   5  11 12.3980 43.7021  54
   0   5  11 49.3278 41.0357  53
   0   5  11 10.9257 45.5079  11
   0   5  11 26.5959 53.2018  17
   0   5  11 34.0735 50.7158  21
   0   5  11 37.3817 61.5198  13
   0   5  11 2.61198 55.8421  14
   0   5  12 3600.02 149.056   6
   0   5  12 3528.04 181.557   3
   0   5  12 3605.98 153.000  53
   0   5  12 3395.69 152.027  54
   0   5  12 3646.23 157.241  11
   0   5  12 3433.67 162.755  17
   0   5  12 3399.89 168.277  13
   0   5  12 3595.43 164.223  14
   0   5  13 1202.97 101.253   3
   0   5  13 1155.13 79.7525  11
   0   5  13 1153.77 75.5449  54
   0   5  13 1136.31 73.6256  53
   0   5  13 1100.52 68.0348   6
   0   5  13 1285.20 92.1602  14
   0   5  14 509.913 83.6967   3
   0   5  14 668.871 71.9750  11
   0   5  14 579.717 62.2211  54
   0   5  14 742.893 61.1141  53
   0   5  14 582.397 54.0807   6
   0   5  14 670.763 84.0902  14
   0   5  15 5211.91 220.728  54
   0   5  15 5407.82 220.237  53
   0   5 -15 4937.11 259.423  56
   0   5  15 5385.43 228.170  11
   0   5  15 5180.64 251.680   3
   0   5  15 5496.97 237.210  14
   0   5  16 882.377 81.1954  40
   0   5  16 923.136 71.1574  54
   0   5  16 816.667 79.8628  11
   0   5  16 896.781 95.5405  14
   0   5  16 894.867 88.9420   3
   0   5  17 1866.61 107.427  11
   0   5  17 1715.48 97.2894  54
   0   5  17 1921.68 106.855  40
   0   5  18 88.6483 48.7821  54
   0   5  18 97.9650 57.8760  11
   0   5  18 108.243 57.2602  40
   0   5  19 494.580 52.6154  54
   0   5  19 556.573 59.4051  40
   0   5  19 461.108 61.7655  11
   0   5  20 1127.98 72.4460  11
   0   5  21 966.132 62.5632  11
   0   5  21 1170.94 80.2422  13
   0   5  22 992.881 53.9624  11
   0   5  22 1120.48 68.0326  13
   0   6   0 33248.7 1225.96   2
   0   6   0 31631.0 1217.92   3
   0   6   1 7773.82 311.970   2
   0   6  -1 7674.69 300.781   3
   0   6   2 115.107 47.7864   2
   0   6  -2 166.235 29.1650   3
   0   6  -3 1047.11 71.3010   2
   0   6   3 972.937 70.7052   2
   0   6  -3 994.078 48.1107   3
   0   6   4 35074.6 1326.35   2
   0   6  -4 34814.7 1326.01   2
   0   6  -5 1010.94 72.1565   2
   0   6   5 1242.82 72.9720   2
   0   6   6 24573.9 918.898   2
   0   6  -6 23488.2 918.024   2
   0   6  -7 5345.87 228.024   2
   0   6   7 4926.40 226.369   2
   0   6  -8 554.057 37.6611  26
   0   6  -8 535.132 49.2549   2
   0   6   8 547.421 48.1291   2
   0   6   9 5236.58 206.171   6
   0   6  -9 5062.61 214.047   2
   0   6   9 5296.99 208.471  54
   0   6   9 4822.96 208.833  53
   0   6   9 5089.71 210.114   8
   0   6  -9 5308.01 203.113  26
   0   6   9 5223.61 215.163  17
   0   6   9 5178.27 214.481  15
   0   6  10 9758.19 370.281   6
   0   6  10 9402.15 400.666   3
   0   6  10 9687.52 371.841  54
   0   6  10 9468.50 373.285  53
   0   6  10 9512.48 374.003   8
   0   6  10 10007.4 375.276  11
   0   6  10 9577.03 379.074  17
   0   6  10 9280.56 377.635  14
   0   6  10 9462.62 377.631  15
   0   6  10 8944.41 381.972  13
   0   6  11 4227.44 172.924   6
   0   6  11 4219.66 207.653   3
   0   6  11 4196.07 175.601  54
   0   6  11 4041.16 176.169  53
   0   6  11 4325.35 179.023  11
   0   6  11 4074.99 184.580  17
   0   6  11 4064.68 200.597  21
   0   6  11 4136.65 190.608  13
   0   6  11 4265.50 183.794  15
   0   6  11 4156.10 184.394  14
   0   6  12 1225.81 70.2546   6
   0   6  12 1131.68 104.306   3
   0   6  12 1151.37 75.5906  53
   0   6  12 1279.36 75.9908  54
   0   6  12 1209.29 78.7693  11
   0   6  12 1177.42 90.2997  17
   0   6  12 1269.56 87.4318  15
   0   6  12 1233.56 95.9596  13
   0   6  12 1126.53 87.5181  14
   0   6  13 4211.81 226.112   3
   0   6  13 4777.90 199.283  11
   0   6  13 4504.63 194.939  53
   0   6  13 4676.02 194.495  54
   0   6  13 4470.50 191.412   6
   0   6  13 4625.68 206.105  14
   0   6  13 4897.30 214.323  13
   0   6  14 4005.67 224.572   3
   0   6  14 5056.72 200.807  11
   0   6  14 4534.33 194.262  54
   0   6  14 4403.03 192.884  53
   0   6  14 4286.00 190.188   6
   0   6  14 4953.91 208.337  14
   0   6  14 4753.20 214.695  13
   0   6  15 11.2541 49.9016  53
   0   6  15 26.9309 55.6285  54
   0   6  15 69.9988 69.4597   3
   0   6  15 54.7447 74.7997  14
   0   6  15 77.3828 85.8002  13
   0   6  15 70.6441 59.6485  11
   0   6  16 2826.88 131.251  54
   0   6  16 2797.58 138.018  11
   0   6  16 2962.34 163.872   3
   0   6  16 2744.13 148.786  14
   0   6  17 112.914 59.2310  11
   0   6  17 113.883 63.9404  40
   0   6  17 155.628 52.3520  54
   0   6  17 209.255 74.0430  14
   0   6  18-17.2114 53.9349  11
   0   6  18 72.3653 57.0197  40
   0   6  18 46.3434 45.3475  54
   0   6  18 48.2008 67.4137  14
   0   6  19 120.911 51.1776  40
   0   6  19 255.663 42.4867  54
   0   6  19 200.516 49.8648  11
   0   6  20-21.0658 30.7978  40
   0   6  20 283.267 43.4181  11
   0   6  21 394.581 38.9023  11
   0   7   0-3.48833 48.9445   2
   0   7   0 34.2179 37.6914   3
   0   7   1 29422.7 1102.26   3
   0   7  -1 28213.3 1096.62   3
   0   7   1 29909.1 1109.53   2
   0   7   2 25525.5 997.587   2
   0   7  -2 25832.1 982.755   3
   0   7   2 26798.2 994.099   3
   0   7  -3 13337.5 532.202   2
   0   7   3 13750.7 533.388   2
   0   7   4 5453.16 237.174   2
   0   7  -4 5721.85 237.658   2
   0   7   5 9167.80 375.888   2
   0   7  -5 9457.23 375.952   2
   0   7   6 8406.58 341.029   2
   0   7  -6 8357.34 341.282   2
   0   7  -7 528.100 38.7983  26
   0   7   7 479.854 54.6319   2
   0   7  -7 614.587 57.9955   2
   0   7   7 450.923 46.9761   8
   0   7   7 480.702 39.7827   6
   0   7   8 667.887 46.6604   6
   0   7   8 721.020 54.8145  54
   0   7   8 635.546 56.4482   2
   0   7  -8 747.927 59.8834   2
   0   7  -8 654.462 42.4905  26
   0   7   8 649.993 59.9641  17
   0   7   8 632.550 57.5306  15
   0   7   9 830.142 53.2327   6
   0   7   9 869.238 61.5233  54
   0   7   9 773.848 60.2014  53
   0   7   9 816.668 61.3608   8
   0   7   9 817.609 59.9668  11
   0   7   9 882.209 86.7397   3
   0   7  -9 915.767 63.1767   2
   0   7  -9 889.253 49.5853  26
   0   7   9 843.026 67.6613  17
   0   7   9 929.958 68.9847  14
   0   7   9 849.205 65.8987  15
   0   7  10 455.042 44.6803   6
   0   7  10 410.346 76.6043   3
   0   7  10 412.008 51.2139  53
   0   7  10 404.485 52.0460  54
   0   7  10 366.243 50.4717  11
   0   7 -10 415.312 35.9429  26
   0   7  10 442.107 61.2225  17
   0   7  10 340.918 59.2955  14
   0   7  10 388.029 69.4156  13
   0   7  10 432.190 59.4432  15
   0   7  11 1040.87 65.5162   6
   0   7  11 988.630 99.3882   3
   0   7  11 1028.12 71.4264  53
   0   7  11 1052.46 70.7749  54
   0   7  11 1070.92 71.4604  11
   0   7  11 1002.28 81.7638  17
   0   7  11 1183.87 81.3446  14
   0   7  11 1028.78 80.7960  15
   0   7  11 1056.64 89.1718  13
   0   7  12 2796.02 130.591   6
   0   7  12 2871.50 165.290   3
   0   7  12 2758.84 133.872  53
   0   7  12 3025.09 134.143  54
   0   7  12 3065.79 136.760  11
   0   7  12 2911.77 144.955  17
   0   7  12 3040.78 152.174  13
   0   7  12 2876.78 143.539  14
   0   7  13 1663.50 126.906   3
   0   7  13 1869.75 99.0942  11
   0   7  13 1650.72 94.6285  53
   0   7  13 1708.37 93.7774  54
   0   7  13 1525.09 89.2523   6
   0   7  13 1871.90 117.975  13
   0   7  13 1734.06 108.773  14
   0   7  14 2235.65 147.728   3
   0   7  14 2329.90 119.153  11
   0   7  14 2302.79 116.205  53
   0   7  14 2273.60 114.114  54
   0   7  14 2114.95 109.995   6
   0   7  14 2403.02 129.863  14
   0   7  14 2621.64 140.349  13
   0   7  15 3129.70 141.092  54
   0   7  15 2963.27 139.328  53
   0   7  15 3039.21 173.351   3
   0   7  15 2892.95 159.852  13
   0   7  15 3140.68 155.286  14
   0   7  15 3102.44 145.201  11
   0   7  16 314.694 55.7133  54
   0   7  16 297.023 51.0342  53
   0   7  16 284.988 60.9050  11
   0   7  16 398.834 76.8989   3
   0   7  16 283.665 74.7033  14
   0   7  16 237.103 83.4712  13
   0   7  17 40.8224 54.0622  11
   0   7  17 1.91377 47.0932  54
   0   7  17 33.2405 61.2515  40
   0   7  17 87.4251 75.6776  13
   0   7  17 113.422 70.4921  14
   0   7  18 118.640 49.8738  11
   0   7  18 80.9760 43.1315  54
   0   7  18 103.272 55.5703  40
   0   7  18 128.410 61.4738  14
   0   7  18 69.2270 71.4206  13
   0   7  19 160.298 43.7062  11
   0   7  19 173.262 47.4811  40
   0   7  19 131.426 63.7228  13
   0   7  20 101.156 34.7448  11
   0   7  20 122.241 56.0875  13
   0   7  20 26.6724 29.7373  40
   0   7  21 10.2482 42.5946  13
   0   8   0 57959.8 2172.66   3
   0   8   0 57206.2 2184.34   2
   0   8   1 5631.19 243.725   2
   0   8   1 5525.30 233.351   3
   0   8  -1 5540.88 226.474   3
   0   8   2 15889.2 627.766   2
   0   8   2 15950.4 621.265   3
   0   8   3 7617.92 319.706   2
   0   8  -3 7660.60 319.348   2
   0   8   3 7654.28 316.301   3
   0   8  -4 7084.23 300.994   2
   0   8   4 7274.27 302.153   3
   0   8   4 7137.39 301.464   2
   0   8   5 9530.99 391.316   3
   0   8   5 9150.00 385.612   2
   0   8  -5 9735.76 387.264   2
   0   8  -6 3837.20 171.613   2
   0   8   6 3592.65 170.032   2
   0   8   6 3496.20 177.754   3
   0   8   6 3708.23 153.479   8
   0   8   6 3536.85 149.451   6
   0   8   7 1886.85 93.2049  15
   0   8   7 1784.45 91.7329   8
   0   8  -7 1924.35 84.7758  26
   0   8   7 1835.31 86.5262   6
   0   8   7 1831.12 93.6015  17
   0   8   7 1879.41 104.945   2
   0   8   7 1695.09 115.395   3
   0   8  -7 1653.90 101.142   2
   0   8   8 1745.28 84.8947   6
   0   8   8 1841.16 90.2506  54
   0   8  -8 1652.19 100.074   2
   0   8   8 1690.35 99.0339   2
   0   8  -8 1895.02 82.7303  26
   0   8   8 1772.04 94.5524  17
   0   8   8 1663.73 93.1886  15
   0   8   9 1024.81 62.8231   6
   0   8   9 1142.80 69.1390  54
   0   8   9 1163.64 68.8422  11
   0   8  -9 907.432 72.0649   2
   0   8  -9 1146.02 59.0996  26
   0   8   9 953.744 74.0081  17
   0   8   9 1079.13 74.0087  15
   0   8   9 1020.94 72.7535  14
   0   8  10 3392.78 152.829   6
   0   8  10 3655.94 192.439   3
   0   8  10 3463.78 158.790  53
   0   8  10 3766.69 157.309  54
   0   8  10 3639.29 156.804  11
   0   8  10 3232.53 162.114  17
   0   8 -10 3779.86 148.828  26
   0   8  10 3582.54 161.792  14
   0   8  10 3869.93 163.756  15
   0   8  10 3433.90 170.399  13
   0   8  11 1560.76 83.7586   6
   0   8  11 1588.19 120.421   3
   0   8  11 1474.00 89.0393  53
   0   8  11 1481.08 86.8844  54
   0   8  11 1659.01 87.9224  11
   0   8  11 1453.45 95.9037  17
   0   8  11 1580.18 106.104  13
   0   8  11 1563.72 96.5676  14
   0   8  12 2237.75 111.999   6
   0   8  12 2550.32 151.657   3
   0   8  12 2413.47 116.093  54
   0   8  12 2388.59 116.994  53
   0   8  12 2372.11 115.981  11
   0   8  12 2180.82 124.499  17
   0   8  12 2370.17 123.577  14
   0   8  12 2353.74 133.429  13
   0   8  13 2921.50 175.986   3
   0   8  13 3200.29 144.856  11
   0   8  13 3019.79 142.634  54
   0   8  13 3029.62 143.849  53
   0   8  13 3081.43 139.720   6
   0   8  13 3308.30 163.412  13
   0   8  13 3278.23 153.697  14
   0   8  14 2319.73 156.556   3
   0   8  14 2584.83 125.483  11
   0   8  14 2569.00 122.639  54
   0   8  14 2512.92 122.983  53
   0   8  14 2383.97 120.058   6
   0   8  14 2767.46 135.997  14
   0   8  14 2833.16 146.854  13
   0   8  15 921.901 96.2955   3
   0   8  15 868.644 68.8755  54
   0   8  15 928.150 69.4924  53
   0   8  15 794.254 64.3556   6
   0   8  15 970.949 72.9638  11
   0   8  15 918.273 85.2228  14
   0   8  15 1086.49 95.6723  13
   0   8  16 2143.16 109.714  11
   0   8  16 2163.32 105.444  53
   0   8  16 2067.00 105.987  54
   0   8  16 2255.77 119.810  14
   0   8  16 2354.96 131.402  13
   0   8  17 465.610 54.8876  11
   0   8  17 409.403 50.0159  54
   0   8  17 504.110 65.3798  40
   0   8  17 348.437 65.4251  14
   0   8  17 529.358 78.8591  13
   0   8  18-13.5061 40.7836  11
   0   8  18 16.7358 32.1906  54
   0   8  18 101.372 51.6175  40
   0   8  18 127.049 64.7856  13
   0   8  19 440.439 40.8990  11
   0   8  19 502.432 63.5089  13
   0   8  19 490.905 49.3613  40
   0   8  20 783.678 59.9398  13
   0   9   0-6.07186 38.6069   3
   0   9   0 79.6995 54.1311   2
   0   9   0 1.53483 31.7808   6
   0   9   0-20.5541 38.8586  44
   0   9  -1 2074.24 102.737   3
   0   9   1 2110.31 110.357   3
   0   9   1 2280.85 124.077   2
   0   9   1 2049.64 94.8291   6
   0   9  -1 2072.71 94.6771   6
   0   9   1 2245.74 100.156  44
   0   9   2 2268.81 115.652   3
   0   9   2 2041.12 122.295   2
   0   9   2 2154.63 96.0132   6
   0   9  -2 1974.68 94.1728   6
   0   9   2 2255.27 101.404  44
   0   9  -3 985.684 80.0788   2
   0   9   3 946.726 75.1256   3
   0   9   3 1074.08 83.1352   2
   0   9  -3 895.622 54.7355   6
   0   9   3 1034.66 57.9379   6
   0   9   3 1046.32 64.5620  44
   0   9   4 2236.83 119.961   3
   0   9   4 1849.96 117.512   2
   0   9  -4 1999.08 117.557   2
   0   9   5 1950.95 119.372   3
   0   9  -5 2118.86 117.610   2
   0   9   5 1777.84 112.354   2
   0   9   6 1035.31 62.1715   6
   0   9   6 1100.17 92.5464   3
   0   9   6 1124.98 84.5999   2
   0   9  -6 1196.23 87.3207   2
   0   9  -7 3020.15 119.360  26
   0   9   7 2686.77 119.599   6
   0   9   7 2591.05 125.743  17
   0   9   7 2612.81 152.435   3
   0   9  -7 2581.75 139.931   2
   0   9   7 2442.07 138.638   2
   0   9   8 1696.32 88.2378   6
   0   9   8 1880.67 94.1615  54
   0   9  -8 1678.50 105.365   2
   0   9   8 1755.72 122.788   3
   0   9  -8 1936.31 85.4880  26
   0   9   8 1728.30 95.4629  17
   0   9   8 1656.51 93.5222  15
   0   9  -9 139.682 47.9636   2
   0   9   9 137.053 46.0126  11
   0   9   9 66.8428 50.5151  54
   0   9  -9 166.692 34.6787  26
   0   9   9 146.851 54.2730  17
   0   9   9 69.7418 40.9587   6
   0   9  10 1379.24 77.3653   6
   0   9  10 1267.47 81.7160  54
   0   9  10 1322.72 85.2996  53
   0   9  10 1473.79 80.7941  11
   0   9  10 1251.26 88.1957  17
   0   9 -10 1405.55 70.3398  26
   0   9  10 1399.14 86.0218  14
   0   9  10 1318.55 98.0560  13
   0   9  11 1053.78 70.8219   6
   0   9  11 1135.48 107.860   3
   0   9  11 1227.99 78.8763  54
   0   9  11 1133.40 79.5782  53
   0   9  11 1261.84 76.1229  11
   0   9  11 1088.07 84.2974  17
   0   9  11 1087.32 80.8150  14
   0   9  11 1204.34 98.1523  13
   0   9  12 283.723 82.7880   3
   0   9  12 224.159 53.0138  11
   0   9  12 357.597 59.0463  54
   0   9  12 278.056 58.1455  53
   0   9  12 211.578 48.9749   6
   0   9  12 296.599 62.6181  14
   0   9  12 239.252 75.3835  13
   0   9  13 1840.70 129.085   3
   0   9  13 1741.65 94.5388  11
   0   9  13 1919.76 99.8240  53
   0   9  13 1719.97 96.1581  54
   0   9  13 1689.53 92.9451   6
   0   9  13 1697.20 103.424  14
   0   9  13 1721.59 115.385  13
   0   9  14 684.315 89.3211   3
   0   9  14 854.752 66.9040  54
   0   9  14 671.546 64.7534  53
   0   9  14 674.712 60.1805   6
   0   9  14 735.735 87.2485  13
   0   9  14 701.525 74.5669  14
   0   9  14 685.350 62.4153  11
   0   9  15 402.172 54.1168  53
   0   9  15 392.112 54.0625  54
   0   9  15 303.829 49.5099   6
   0   9  15 363.980 53.7238  11
   0   9  15 382.769 77.4027  13
   0   9  15 385.542 65.2582  14
   0   9  16 1310.94 77.4421  11
   0   9  16 1389.43 77.5550  53
   0   9  16 1228.70 76.3517  54
   0   9  16 1506.59 88.3612  14
   0   9  16 1597.85 101.946  13
   0   9  17 227.391 42.9305  11
   0   9  17 287.047 41.6743  54
   0   9  17 280.312 68.1861  13
   0   9  17 280.230 58.0233  40
   0   9  18 14.1938 55.4020  13
   0   9  18-29.0140 44.3278  40
   0   9  19 203.290 47.0189  13
   0   9  19 202.268 38.1009  40
   0  10   0 12820.0 487.717  44
   0  10   0 13073.6 517.055   2
   0  10   0 12284.4 483.732   6
   0  10  -1 4393.44 177.373  44
   0  10   1 4266.40 178.506  44
   0  10   1 4067.07 188.840   3
   0  10   1 3795.70 201.163   2
   0  10  -1 4095.82 172.982   6
   0  10   1 4152.08 173.449   6
   0  10  -1 4481.76 175.753  10
   0  10  -2 726.820 56.0960  44
   0  10   2 857.724 62.2430  44
   0  10   2 897.532 86.2326   2
   0  10   2 836.642 71.0071   3
   0  10  -2 737.109 51.7793   6
   0  10   2 826.672 54.0684   6
   0  10  -2 821.763 53.5444  10
   0  10  -3 3961.64 166.549  44
   0  10   3 4307.45 172.821  44
   0  10  -3 4027.27 195.314   2
   0  10   3 3833.02 187.454   3
   0  10   3 3809.13 194.666   2
   0  10  -3 4158.88 165.989  10
   0  10   3 3926.27 165.840   6
   0  10  -3 3812.11 164.251   6
   0  10  -4 57.0172 56.4331   2
   0  10   4 91.3058 57.8451   2
   0  10   4 47.0272 53.6510   3
   0  10  -4 22.7319 34.4498   6
   0  10   5 2521.17 143.746   2
   0  10  -5 2928.24 147.100   2
   0  10   5 2757.64 147.019   3
   0  10  -5 2515.72 114.972   6
   0  10   6 1610.33 109.481   2
   0  10   6 1928.66 120.637   3
   0  10  -6 1617.27 109.890   2
   0  10  -6 1617.71 82.7292   6
   0  10  -6 1844.92 85.5116  26
   0  10   7 3980.84 168.245  54
   0  10   7 3776.17 187.901   2
   0  10  -7 3845.57 188.143   2
   0  10   7 3540.82 196.864   3
   0  10  -7 3514.58 159.798   6
   0  10   7 3887.19 164.460   6
   0  10  -8 1427.94 72.9114  26
   0  10   8 1355.59 82.6607  54
   0  10   8 1330.62 75.5001   6
   0  10   8 1411.50 108.526   3
   0  10  -8 1100.46 91.1901   2
   0  10   9 312.009 48.6086   6
   0  10   9 400.261 61.5310  53
   0  10   9 432.397 58.8404  54
   0  10   9 332.329 58.8172  17
   0  10  -9 399.058 43.6364  26
   0  10   9 365.516 72.4025  13
   0  10   9 320.173 77.4048   3
   0  10  10 3991.47 171.301   6
   0  10  10 3758.14 208.429   3
   0  10  10 3901.22 177.362  53
   0  10  10 3886.89 173.371  54
   0  10 -10 4226.98 166.099  26
   0  10  10 3776.45 177.415  17
   0  10  10 4200.91 188.627  13
   0  10  11 1169.89 82.0627  53
   0  10  11 1133.37 77.7511  54
   0  10  11 1083.26 72.3547   6
   0  10  11 1201.07 94.7105  13
   0  10  11 1093.63 72.0412  11
   0  10  12 1019.33 71.1692  54
   0  10  12 786.321 72.1427  53
   0  10  12 897.001 64.5176  11
   0  10  12 893.791 67.0756   6
   0  10  12 858.484 89.0543  13
   0  10  13 390.585 56.6469  54
   0  10  13 312.270 57.8436  53
   0  10  13 345.343 49.9454  11
   0  10  13 223.351 71.4885   3
   0  10  13 351.104 52.5759   6
   0  10  13 281.096 75.4463  13
   0  10  13 375.330 57.8001  14
   0  10  14 3026.57 134.093  54
   0  10  14 2980.20 135.832  53
   0  10  14 3038.88 133.278   6
   0  10  14 2956.44 136.687  14
   0  10  14 3072.67 150.686  13
   0  10  14 2802.41 130.612  11
   0  10  15 1922.30 106.857  13
   0  10  15 1767.71 89.5839  54
   0  10  15 1934.18 91.6469  53
   0  10  16 1980.69 96.4343  54
   0  10  16 2025.23 96.6893  53
   0  10  17 305.666 53.9335  40
   0  10  17 309.207 57.4215  13
   0  10  18 603.725 50.0290  40
   0  10  18 586.960 53.9644  13
   0  10  19 64.6273 26.6454  40
   0  11   0 11.8256 44.8198  44
   0  11   0 32.6411 61.3479   2
   0  11   0 9.66620 37.8644   6
   0  11   1 2994.85 134.484  44
   0  11  -1 2943.78 132.420  44
   0  11   1 3087.71 164.002   2
   0  11   1 2936.48 128.536   6
   0  11  -1 2793.37 127.758   6
   0  11  -2 1898.95 91.6877  44
   0  11   2 1763.69 87.2356   6
   0  11  -2 1630.96 85.6349   6
   0  11   2 1758.55 106.526   3
   0  11   2 1684.97 118.881   2
   0  11  -3 2885.50 118.818  10
   0  11  -3 2603.24 121.190  44
   0  11   3 2471.82 142.379   3
   0  11  -3 2875.67 154.618   2
   0  11   3 2487.25 149.612   2
   0  11  -3 2580.20 117.958   6
   0  11   3 2653.56 120.417   6
   0  11   4 425.384 71.5613   2
   0  11   4 378.356 65.5111   3
   0  11  -4 548.980 76.4530   2
   0  11   4 523.256 51.7880   6
   0  11  -4 538.604 50.0306   6
   0  11  -5 3124.65 161.575   2
   0  11   5 2784.86 156.466   2
   0  11   5 2876.54 157.620   3
   0  11  -5 2766.29 125.079   6
   0  11  -6 390.573 46.0173   6
   0  11  -6 436.540 48.8736  26
   0  11  -6 400.827 70.1686   2
   0  11   6 283.322 66.2320   2
   0  11  -7 936.555 59.9908  26
   0  11   7 1108.71 72.4127  54
   0  11  -7 758.539 56.7086   6
   0  11   7 781.420 62.8839   6
   0  11  -7 713.278 81.1923   2
   0  11   7 932.227 82.5035   2
   0  11   7 849.401 92.5588   3
   0  11   8 2820.88 162.834   3
   0  11  -8 2779.75 146.282   2
   0  11   8 2949.60 128.780  54
   0  11  -8 2789.54 120.436  26
   0  11   8 2418.26 134.752  13
   0  11   8 2808.51 123.836   6
   0  11  -8 2389.29 117.133   6
   0  11  -9 48.5802 36.0210   6
   0  11   9-21.7585 45.4762   6
   0  11   9 44.1534 67.6811   3
   0  11   9 41.4258 57.4368  53
   0  11   9 30.0064 54.7363  54
   0  11  -9 8.94642 35.8171  26
   0  11   9-30.3854 63.6934  13
   0  11  10 2466.48 123.926  53
   0  11  10 2504.35 119.599  54
   0  11  10 2559.39 117.929   6
   0  11  10 2501.49 131.777  13
   0  11  11 751.242 72.2052  53
   0  11  11 943.045 69.9986  54
   0  11  11 834.218 64.1438   6
   0  11  11 890.855 83.4414  13
   0  11  11 973.070 96.3925   3
   0  11  12 1293.23 82.6947  53
   0  11  12 1292.24 79.2817  54
   0  11  12 1289.22 77.0494   6
   0  11  12 1365.73 94.4049  13
   0  11  12 1144.46 107.042   3
   0  11  13 55.4688 49.5202  53
   0  11  13 50.8299 47.7696  54
   0  11  13 135.931 64.4548  13
   0  11  13 59.1268 45.3612   6
   0  11  14 592.006 53.5878  54
   0  11  14 601.858 55.9527  53
   0  11  14 629.762 70.1087  13
   0  11  14 548.661 51.8283   6
   0  11  15 1467.20 86.9201  13
   0  11  15 1222.49 71.0693  54
   0  11  15 1403.28 73.5744  53
   0  11  16 321.246 52.1976  13
   0  11  16 421.243 54.2541  40
   0  11  17 546.163 48.3403  13
   0  11  17 604.581 50.6159  40
   0  11  18 1137.59 56.5114  40
   0  12   0 2880.28 127.459   6
   0  12   0 2687.45 162.782   2
   0  12   1 853.605 60.8672   6
   0  12  -1 827.959 59.9144   6
   0  12   1 875.163 93.1165   2
   0  12  -2 1685.75 84.8631   6
   0  12   2 1601.70 86.5578   6
   0  12   2 1683.77 121.132   2
   0  12  -3 572.052 50.9728   6
   0  12   3 538.973 53.8865   6
   0  12   3 651.593 84.0266   2
   0  12  -3 632.121 84.6474   2
   0  12  -4 170.710 41.4834   6
   0  12   4 116.584 44.0675   6
   0  12   4 47.3996 63.6356   2
   0  12  -4 163.815 64.1422   2
   0  12   4 140.576 61.9926   3
   0  12  -5 1626.19 81.6936  26
   0  12  -5 1570.42 78.1945   6
   0  12   5 1218.98 105.214   2
   0  12  -5 1360.78 109.961   2
   0  12   5 1335.70 105.045   3
   0  12  -6 138.106 40.9959  26
   0  12  -6 80.6808 38.1930   6
   0  12  -6 64.1726 59.1275   2
   0  12   6 71.0870 60.0994   3
   0  12   6 106.252 59.7187   2
   0  12  -7 476.481 45.1491   6
   0  12   7 372.614 73.9329   3
   0  12  -7 456.862 68.9272   2
   0  12   7 456.411 62.4712  54
   0  12  -7 499.123 48.8597  26
   0  12   7 396.221 64.9999  13
   0  12   8 1200.40 102.941   3
   0  12   8 1336.73 83.5409  54
   0  12  -8 1482.39 74.6900  26
   0  12   8 1335.14 89.7189  13
   0  12  -8 1262.59 69.8295   6
   0  12   8 1381.48 78.8568   6
   0  12  -9 1590.37 84.1772   6
   0  12   9 1867.42 95.1788   6
   0  12   9 1848.11 126.308   3
   0  12   9 1813.51 103.373  53
   0  12   9 1934.67 99.2574  54
   0  12  -9 1941.34 87.5749  26
   0  12   9 1987.70 106.896  13
   0  12  10 778.270 70.5557  53
   0  12  10 703.376 64.7946  54
   0  12  10 842.771 62.5268   6
   0  12  10 709.061 72.3259  13
   0  12  10 861.530 89.0657   3
   0  12  11 713.814 59.2126   6
   0  12  11 880.037 72.8640  13
   0  12  11 748.996 64.1811  54
   0  12  11 773.969 68.4091  53
   0  12  12 214.252 45.2938   6
   0  12  12 330.775 60.4937  13
   0  12  12 313.931 48.9472  54
   0  12  12 270.103 52.1800  53
   0  12  13 1174.69 67.2597   6
   0  12  13 1095.98 76.3392  13
   0  12  13 1105.50 66.2883  54
   0  12  13 1029.25 70.3203  53
   0  12  14 266.296 40.4319   6
   0  12  14 361.620 51.4081  13
   0  12  14 315.480 45.1079  53
   0  12  14 371.242 42.2278  54
   0  12  15 282.712 43.3372  13
   0  12  15 258.519 37.9611  53
   0  12  16 1085.73 63.2681  40
   0  13   0-4.07422 39.3111   6
   0  13   0 43.9384 62.9712   2
   0  13   1 1559.49 80.7114   6
   0  13  -1 1388.77 78.8918   6
   0  13   1 1433.40 113.026   2
   0  13   2 153.775 44.4730   6
   0  13  -2 203.646 42.5482   6
   0  13   2 72.0485 63.5487   2
   0  13   3 418.181 50.2432   6
   0  13  -3 540.586 47.9142   6
   0  13  -3 472.033 74.8825   2
   0  13   3 505.922 79.7968   2
   0  13  -4 372.055 47.3511  26
   0  13  -4 369.834 44.2918   6
   0  13   4 299.850 47.5240   6
   0  13  -4 212.938 67.2711   2
   0  13   4 393.906 71.8576   2
   0  13  -5 497.125 48.7762  26
   0  13   5 476.446 51.9314   6
   0  13  -5 400.743 43.7847   6
   0  13   5 503.903 71.6831   2
   0  13  -5 350.206 68.8167   2
   0  13   6 589.279 63.7503  54
   0  13  -6 454.893 47.2443  26
   0  13  -6 509.164 44.3183   6
   0  13   6 453.121 66.6793   2
   0  13  -6 532.830 68.6872   2
   0  13   7 141.636 54.3109  54
   0  13   7 111.771 58.9265   3
   0  13  -7 75.6229 53.7462   2
   0  13  -7 184.108 38.9344  26
   0  13  -7 137.765 35.2921   6
   0  13   8 4307.92 191.718  53
   0  13   8 4890.81 189.695  54
   0  13  -8 4108.32 178.423   6
   0  13  -8 4630.70 181.534  26
   0  13   9 1577.88 87.3151   6
   0  13   9 1727.86 90.7795  54
   0  13   9 1667.17 94.3186  53
   0  13  10 1785.96 91.1550   6
   0  13  10 1897.18 93.2438  54
   0  13  10 1799.94 98.3195  53
   0  13  11 463.446 48.4988   6
   0  13  11 478.224 50.6572  54
   0  13  11 515.445 56.2953  53
   0  13  12 24.5688 35.7266   6
   0  13  12 19.9678 38.1037  54
   0  13  12 26.9536 42.8789  53
   0  13  13 295.858 39.8033   6
   0  13  13 351.085 42.3183  53
   0  13  13 352.577 39.9756  54
   0  13  14 45.6175 31.5069  53
   0  13  15 706.021 49.8231  40
   0  14   0 5488.88 264.939   2
   0  14   0 5694.79 228.388   6
   0  14   1 670.324 82.5055   2
   0  14  -1 710.510 53.9655   6
   0  14   1 769.318 55.1118   6
   0  14   2 396.535 71.6568   2
   0  14  -2 355.514 66.4353   2
   0  14   2 430.976 48.4370   6
   0  14  -2 368.481 44.2852   6
   0  14  -3 1165.32 68.7594  26
   0  14  -3 1100.61 64.0370   6
   0  14   3 1155.48 68.0774   6
   0  14  -3 1059.57 93.5879   2
   0  14   3 1108.95 95.9498   2
   0  14  -4 273.161 43.8785  26
   0  14  -4 209.580 37.2677   6
   0  14   4 253.519 44.8066   6
   0  14   5 655.691 62.8595  54
   0  14  -5 517.535 44.2987   6
   0  14   5 590.869 52.5505   6
   0  14  -5 553.801 48.8654  26
   0  14   6 448.348 56.9709  54
   0  14  -6 511.678 41.4312   6
   0  14  -6 545.398 45.9898  26
   0  14   7 1911.72 101.887  53
   0  14   7 1973.86 98.0427  54
   0  14  -7 1829.92 84.3420   6
   0  14  -7 1952.53 87.8614  26
   0  14   8 592.526 55.7185  54
   0  14   8 576.406 61.3443  53
   0  14  -8 557.194 41.2425  26
   0  14   9 798.817 62.5690  53
   0  14   9 745.596 57.1802  54
   0  14  10 445.703 45.0711   6
   0  14  10 465.925 46.2616  54
   0  14  10 404.262 52.5159  53
   0  14  11 1120.49 60.2573   6
   0  14  11 1126.83 65.5210  53
   0  14  11 1006.17 59.2860  54
   0  14  12 223.492 33.1425   6
   0  14  12 204.747 37.4802  53
   0  14  12 216.439 28.2031  54
   0  14  13 235.484 33.0143  53
   0  15   0 50.5998 34.2637   6
   0  15   1 538.276 45.2368   6
   0  15  -1 520.543 44.0419   6
   0  15  -2 62.9448 34.7625  26
   0  15  -2 11.7550 32.1339   6
   0  15   2 55.2967 36.0705   6
   0  15  -3 95.4660 35.2553  26
   0  15  -3 109.378 32.6992   6
   0  15   3 128.543 38.0126   6
   0  15   4 1599.62 82.6667  54
   0  15  -4 1420.39 69.5532   6
   0  15   4 1451.37 74.7710   6
   0  15  -4 1455.43 73.3920  26
   0  15   5 198.765 49.2007  54
   0  15  -5 224.332 34.5545  26
   0  15   5 186.648 39.6250   6
   0  15  -5 219.481 29.9507   6
   0  15   6 2058.46 96.0176  54
   0  15   6 1889.48 99.8585  53
   0  15   6 2017.05 92.2884   6
   0  15  -6 1953.15 88.5218  26
   0  15   7 294.639 44.0043  54
   0  15   7 291.693 49.4295  53
   0  15  -7 257.863 30.0997  26
   0  15   8 1066.48 68.1624  53
   0  15   8 1188.16 64.5568  54
   0  15   9 620.585 45.6182  54
   0  15   9 578.034 50.1520  53
   0  15  10 391.540 40.5826  53
   0  15  10 392.092 35.6126  54
   0  15  11 788.623 48.3879  53
   0  15  11 832.696 44.9937   6
   0  15  12 13.3344 23.5302  53
   0  16   0 2400.02 97.7306   6
   0  16   0 2129.52 99.2286  26
   0  16   1 85.5415 30.1394   6
   0  16  -1 168.731 29.4174   6
   0  16  -1 147.343 31.8690  26
   0  16   2 154.072 42.0607  54
   0  16  -2 132.059 30.3306  26
   0  16  -2 99.0492 26.6173   6
   0  16   2 148.146 30.4854   6
   0  16   3 1242.92 75.3408  53
   0  16   3 1581.06 74.1627  54
   0  16   3 1404.12 67.5359   6
   0  16  -3 1435.83 63.1463   6
   0  16  -3 1280.78 66.0875  26
   0  16   4 234.510 41.3580  54
   0  16  -4 171.895 28.6365  26
   0  16   4 224.307 32.6327   6
   0  16  -4 163.253 23.5994   6
   0  16  -5 2000.36 90.6522  26
   0  16   5 2328.65 95.0394   6
   0  16   5 2265.27 97.1012  54
   0  16   6 290.289 32.0464   6
   0  16   6 248.708 36.0051  54
   0  16   7 327.944 32.7254   6
   0  16   7 366.155 40.8587  53
   0  16   7 368.424 36.4312  54
   0  16   8 493.497 34.7921  54
   0  16   8 445.485 39.7994  53
   0  16   9 38.8769 27.0133  53
   0  17   0-7.77475 18.4294   6
   0  17   0-29.7810 31.0237  54
   0  17   0-10.9444 29.5816  53
   0  17  -1 193.409 20.3779   6
   0  17   1 185.099 22.8668   6
   0  17   1 222.884 32.8885  53
   0  17  -1 193.471 33.5685  54
   0  17   1 225.987 33.4404  54
   0  17  -1 200.474 30.4936  53
   0  17   2 625.307 34.3357   6
   0  17  -2 562.039 37.9489  53
   0  17   2 609.344 42.6102  53
   0  17   2 580.800 40.9138  54
   0  17   3 692.282 36.6706   6
   0  17   3 653.799 43.5443  53
   0  17  -3 678.065 38.4298  53
   0  17   3 672.669 41.4029  54
   0  17   4 332.746 26.6603   6
   0  17   4 322.245 34.5848  53
   0  17   4 387.958 31.5652  54
   0  17   5 484.349 29.9498   6
   0  17   5 535.647 33.2661  54
  -1 -17   5 435.285 34.2535  43
   1 -17  -5 497.449 36.1812  12
  -1 -17   5 498.467 51.3963  16
  -1 -17   4 158.658 28.4981  43
   1 -17  -4 151.657 32.9065  12
  -1 -17   4 226.626 47.1027  16
  -1 -17   3 210.654 28.7654  43
  -1 -17   3 138.935 52.5933  16
   1 -17  -3 173.799 37.4167  12
  -1 -17   2 666.539 40.5990  43
  -1 -17   1 427.876 31.8071  43
   1 -17  -1 424.104 32.6596  43
  -1 -17   0 173.405 22.6818  43
   1 -17   0 127.230 28.0514  43
   1 -17   1 100.294 28.8321  43
   1 -17   2 1172.58 58.4939  43
   1 -17   3 761.927 44.5738  43
   1 -17   4 626.730 39.4376  12
  -1 -16   9 90.6470 40.7918  16
  -1 -16   8 1013.35 71.3531  16
  -1 -16   7 46.5742 61.6742   7
  -1 -16   7 60.2237 53.4948  16
   1 -16  -7 48.4187 33.6439  12
  -1 -16   6 2357.46 123.485  16
  -1 -16   6 2352.22 128.158   7
   1 -16  -6 2429.73 107.156  12
  -1 -16   5 1531.02 98.2105  16
  -1 -16   5 1524.20 103.107   7
  -1 -16   4 2008.22 117.190  16
  -1 -16   4 2101.50 122.199   7
  -1 -16   3 1394.13 99.2540  16
   1 -16  -3 1437.90 67.6963  43
  -1 -16   3 1251.71 100.951   7
   1 -16  -2 310.153 39.2144  43
  -1 -16   2 289.844 76.1253   7
   1 -16  -1 581.380 47.5823  43
   1 -16   0 1912.39 116.879  16
   1 -16   0 1893.49 89.9526  43
  -1 -16  -1 1467.49 101.320  16
   1 -16   1 1355.03 98.5121  16
   1 -16   1 1422.93 72.8034  43
  -1 -16  -1 1286.25 66.4953  43
   1 -16   2 875.298 56.1452  43
   1 -16   2 819.902 92.0926   7
   1 -16   2 694.813 80.8394  16
   1 -16   3 626.250 84.4081   7
   1 -16   3 568.306 74.1215  16
   1 -16   4 475.651 78.4796   7
   1 -16   4 340.108 64.2291  16
   1 -16   5 329.085 41.3683  43
   1 -16   5 411.977 73.4301   7
   1 -16   5 388.417 61.0286  16
   1 -16   6 1110.44 77.1617  16
   1 -16   6 1318.11 64.7030  43
   1 -16   6 1114.35 88.5208   7
   1 -16   7 314.064 36.1857  43
   1 -16   7 245.786 63.1847   7
   1 -16   7 361.875 49.4374  16
   1 -16   8 851.261 47.4535  43
   1 -16   8 846.152 68.5569   7
   1 -16   9 37.5357 21.5774  43
   1 -16   9 58.4156 42.6085   7
  -1 -15  12 237.677 47.9814   7
  -1 -15  12 263.663 39.2745  16
  -1 -15  11 53.9452 44.0278  16
  -1 -15  10 177.272 53.2256  16
  -1 -15   9 966.351 81.0578  16
   1 -15  -8 681.845 52.3341  12
  -1 -15   8 615.832 75.7844  16
  -1 -15   7 1470.25 102.782  16
  -1 -15   6 386.310 84.7624   7
  -1 -15   6 332.220 77.2556  16
  -1 -15   5 1849.97 119.998  16
  -1 -15   5 1776.75 120.924   7
  -1 -15   4 636.713 86.2940  16
   1 -15  -4 523.611 45.8816  43
  -1 -15   4 559.910 88.6278   7
  -1 -15   3 84.0817 80.2762  16
   1 -15  -3 64.1840 38.2904  43
  -1 -15   3 61.7625 82.1104   7
   1 -15  -2 578.304 94.0335  16
   1 -15  -2 752.941 55.6300  43
  -1 -15   2 724.765 97.2423   7
   1 -15  -1 300.698 85.4865  16
   1 -15  -1 410.441 49.9812  43
  -1 -15   1 398.509 89.4288   7
   1 -15   0 334.617 85.1703  16
   1 -15   0 375.057 49.7204  43
   1 -15   0 154.021 91.8584   7
  -1 -15   0 343.979 88.2057   7
   1 -15   1 101.630 92.0837   7
  -1 -15  -1 99.7973 82.2922  16
   1 -15   1 138.062 77.1910  16
   1 -15   2 309.600 91.2858   7
  -1 -15  -2 298.756 84.6862  16
   1 -15   2 191.035 81.7554  16
   1 -15   3 444.328 94.9573   7
  -1 -15  -3 520.646 85.6531  16
   1 -15   3 460.911 83.0171  16
   1 -15   4 846.785 99.2429   7
  -1 -15  -4 917.639 62.0142  35
   1 -15   4 933.459 89.8523  16
  -1 -15  -5 114.368 45.0181  35
  -1 -15  -5 23.6574 29.9532  52
   1 -15   5 75.3232 67.8912  16
  -1 -15  -6 4.53525 46.4293  35
  -1 -15  -6 83.1301 44.7051  52
   1 -15   6 10.4664 62.5471  16
   1 -15   6-4.25468 75.5758   7
  -1 -15  -7 1053.91 70.1612  52
  -1 -15  -7 1214.74 68.9377  35
   1 -15   7 1055.76 83.6493  16
   1 -15   7 1155.03 97.4791   7
   1 -15   8 477.223 44.2220  43
  -1 -15  -8 406.914 51.4262  52
  -1 -15  -8 376.383 48.5864  35
   1 -15   8 560.658 77.7420   7
   1 -15   8 357.861 59.7385  16
   1 -15   9 24.1287 33.0871  43
  -1 -15  -9-1.38799 44.2395  52
  -1 -15  -9 54.6983 40.4522  35
   1 -15   9 51.2587 61.0799   7
   1 -15   9 59.5367 40.2932  16
  -1 -15 -10 843.452 54.3458  35
   1 -15  10 943.061 73.2622   7
   1 -15  10 902.327 47.8150  43
  -1 -15 -10 809.856 57.1569  52
   1 -15  11 158.720 47.8356   7
  -1 -14  14 142.476 28.4364  16
  -1 -14  14 103.894 42.9878   7
  -1 -14  13 648.338 57.2841  16
  -1 -14  13 733.364 66.0142   7
  -1 -14  12 511.605 61.1522  16
  -1 -14  12 618.206 68.8479   7
  -1 -14  11 658.434 71.3709  16
  -1 -14  11 473.685 76.5932   7
  -1 -14  10 131.896 67.5780  16
  -1 -14   9 1305.43 99.4342  16
   1 -14  -9 1098.19 69.1697  12
   1 -14  -9 1140.58 75.9950  35
  -1 -14   8 4234.04 196.689  16
   1 -14  -8 3976.96 174.021  35
   1 -14  -8 4136.34 177.592  52
   1 -14  -7 132.312 52.9308  35
  -1 -14   7 44.5294 75.8517  16
   1 -14  -7 107.977 56.4786  52
   1 -14  -6 54.8330 51.6387  35
   1 -14  -6 89.9684 55.2154  52
  -1 -14   6 46.4994 82.1357  16
   1 -14  -5 1475.88 84.5644  35
  -1 -14   5 1484.92 117.989  16
   1 -14  -5 1491.01 76.7123  43
  -1 -14   5 1511.92 118.313   7
  -1 -14   4 1445.46 118.209  16
   1 -14  -4 1432.05 78.4718  43
  -1 -14   4 1447.14 118.184   7
   1 -14  -3 2757.66 165.457  16
  -1 -14   3 2679.00 159.750  16
   1 -14  -3 2839.74 125.999  43
  -1 -14   3 2616.57 161.658   7
  -1 -14   2 1837.76 130.555   7
   1 -14  -2 1835.58 133.636  16
  -1 -14   1 205.036 91.5303   7
   1 -14  -1 137.099 95.4409   7
   1 -14  -1 103.366 88.4937  16
   1 -14   0 1427.04 117.930  16
   1 -14   0 1151.29 120.760   7
  -1 -14   0 1465.73 120.476   7
   1 -14   1 7020.89 300.104  16
  -1 -14  -1 6663.42 301.592  16
   1 -14   1 6596.53 304.460   7
  -1 -14  -1 6698.13 302.499   7
   1 -14   2-16.4240 93.7688   7
  -1 -14  -2 134.306 88.0079   7
  -1 -14  -2 102.555 85.3288  16
   1 -14   2 84.0482 84.5349  16
  -1 -14  -2 74.0503 47.1738  35
   1 -14   3 617.810 99.4119   7
   1 -14   3 625.380 93.7217  16
  -1 -14  -3 688.654 100.803  16
  -1 -14  -3 639.916 60.7943  35
  -1 -14  -4 734.276 67.9440  52
   1 -14   4 834.711 98.8768   7
  -1 -14  -4 623.172 98.2756  16
   1 -14   4 855.214 92.2544  16
  -1 -14  -4 793.537 65.7365  35
  -1 -14  -5 297.209 59.3706  52
  -1 -14  -5 250.895 56.4444  35
   1 -14   5 290.473 87.5789   7
   1 -14   5 268.033 83.0602  16
  -1 -14  -6 602.246 53.6021  42
  -1 -14  -6 598.548 68.7063  52
  -1 -14  -6 583.711 63.0136  35
   1 -14   6 646.832 93.3999   7
   1 -14   6 490.342 84.1274  16
  -1 -14  -7 89.8779 48.8812  42
  -1 -14  -7 63.0321 58.9618  52
  -1 -14  -7 30.9962 52.9430  35
   1 -14   7 40.9237 78.5885   7
   1 -14   7 102.868 71.6037  16
  -1 -14  -8 955.221 66.9274  42
  -1 -14  -8 884.771 75.5967  52
  -1 -14  -8 1006.33 70.3897  35
   1 -14   8 819.308 83.2175  16
   1 -14   8 953.336 94.3864   7
  -1 -14  -9 1663.05 87.2611  42
  -1 -14  -9 1685.53 94.8735  52
  -1 -14  -9 1767.76 91.1581  35
   1 -14   9 1461.02 98.1920  16
   1 -14   9 1622.33 109.740   7
   1 -14  10 2737.32 113.937  43
  -1 -14 -10 2554.92 116.983  42
  -1 -14 -10 2606.07 123.018  52
  -1 -14 -10 2634.57 119.862  35
   1 -14  10 2537.83 125.243  16
   1 -14  10 2344.08 135.227   7
  -1 -14 -11 1510.15 82.2992  35
  -1 -14 -11 1590.94 86.3826  52
   1 -14  11 1582.17 96.9759   7
  -1 -14 -11 1455.42 79.4010  42
   1 -14  11 1617.38 72.3511  43
  -1 -14 -12 513.103 48.3439  35
   1 -14  12 474.756 59.9009   7
  -1 -14 -12 494.296 51.8472  52
  -1 -14 -12 513.612 45.8763  42
  -1 -14 -13 7.51381 31.3913  42
   1 -14  13 78.1319 43.8749   7
  -1 -13  15-17.8265 45.3441   7
  -1 -13  15 58.1896 36.1499  16
  -1 -13  14 905.484 58.4804  16
  -1 -13  14 928.748 63.5982   7
  -1 -13  13 716.651 67.3458   7
  -1 -13  13 633.288 65.0571  16
  -1 -13  12 1188.33 82.3997   7
  -1 -13  12 1033.27 79.0562  16
   1 -13 -12 1093.66 62.1104  42
   1 -13 -11 324.250 56.2699  42
   1 -13 -11 311.281 65.3706  52
   1 -13 -11 378.963 60.7532  35
  -1 -13  11 298.230 71.8067   7
  -1 -13  11 348.243 75.7244  16
   1 -13 -10 411.565 66.5935  35
   1 -13 -10 480.450 71.6009  52
  -1 -13  10 317.864 79.5022  16
   1 -13 -10 469.197 62.7918  42
   1 -13  -9 2636.73 129.156  35
   1 -13  -9 2551.52 132.648  52
  -1 -13   9 2751.65 149.829  16
   1 -13  -9 2569.91 125.908  42
   1 -13  -8 102.364 60.7476  35
   1 -13  -8 115.888 68.0379  52
   1 -13  -8 102.895 58.4985  42
  -1 -13   8 66.8098 80.0633  16
   1 -13  -7 191.922 61.5150  35
   1 -13  -7 160.690 66.6205  52
   1 -13  -7 163.627 57.0131  42
  -1 -13   7 182.305 86.8622  16
   1 -13  -6 1033.54 78.1124  35
   1 -13  -6 1062.17 82.1962  52
  -1 -13   6 1111.11 106.358  16
   1 -13  -6 967.120 71.9357  42
   1 -13  -5 488.757 50.8011  43
   1 -13  -5 462.439 67.0289  52
   1 -13  -5 473.797 61.0050  35
  -1 -13   5 469.951 90.9562  16
  -1 -13   5 399.838 87.6319   7
   1 -13  -4 2497.03 119.272  35
   1 -13  -4 2266.70 153.870  16
  -1 -13   4 2491.90 154.868  16
  -1 -13   4 2089.47 146.880   7
   1 -13  -4 2737.30 117.595  43
   1 -13  -3 5835.95 277.628  16
  -1 -13   3 6411.18 275.852  16
  -1 -13   3 5777.61 270.790   7
  -1 -13   2 421.128 92.1144   7
   1 -13  -2 335.431 103.376   7
   1 -13  -2 363.825 95.9456  16
  -1 -13   2 358.166 48.3698  55
   1 -13  -1 1622.30 125.873  16
  -1 -13   1 1430.87 123.385   7
   1 -13  -1 1286.54 127.529   7
  -1 -13   1 1675.47 85.7635  55
   1 -13   0 4047.07 201.166  16
  -1 -13   0 3670.85 199.549   7
   1 -13   0 3601.35 200.756   7
  -1 -13   0 3886.38 165.564  55
   1 -13   1 2091.03 137.273  16
  -1 -13  -1 1743.08 138.324  16
  -1 -13  -1 1815.25 136.301   7
   1 -13   1 1924.88 141.094   7
  -1 -13  -1 2099.12 102.038  48
  -1 -13  -1 2001.64 101.888  55
  -1 -13  -2 706.017 105.760   7
   1 -13   2 852.503 105.348   7
  -1 -13  -2 779.928 104.351  16
   1 -13   2 792.285 101.121  16
  -1 -13  -2 839.883 66.1976  48
  -1 -13  -2 869.752 67.5741  55
  -1 -13  -3 215.689 53.0460  48
  -1 -13  -3 229.657 91.8435   7
   1 -13   3 297.984 90.1754   7
  -1 -13  -3 215.529 90.6229  16
   1 -13   3 191.823 84.7133  16
  -1 -13  -3 211.764 52.4439  55
  -1 -13  -3 263.364 57.8550  52
  -1 -13  -4 69.1192 49.5293  48
  -1 -13  -4 29.1440 51.6667  55
  -1 -13  -4 24.6707 60.5596  52
   1 -13   4 56.9156 82.8655   7
   1 -13   4 59.1996 81.3510  16
  -1 -13  -4-5.35848 89.1342  16
  -1 -13  -5 135.256 52.4196  48
  -1 -13  -5 80.6609 54.2307  42
  -1 -13  -5 129.926 61.8007  52
  -1 -13  -5 169.865 53.0669  55
  -1 -13  -5 145.144 39.5419  27
  -1 -13  -5 131.995 89.4591  16
   1 -13   5 153.538 78.0192  16
   1 -13   5 111.959 83.5598   7
  -1 -13  -6 1475.32 86.0513  42
  -1 -13  -6 1403.44 93.0491  52
  -1 -13  -6 1382.84 76.0546  27
   1 -13   6 1409.74 109.057  16
   1 -13   6 1357.76 111.235   7
  -1 -13  -7 627.249 66.5833  42
  -1 -13  -7 700.286 77.3062  52
  -1 -13  -7 692.789 57.3209  30
  -1 -13  -7 757.483 71.0532  35
   1 -13   7 566.830 89.1384   7
   1 -13   7 616.009 86.4498  16
  -1 -13  -8 173.851 58.1201  42
  -1 -13  -8 185.290 67.9370  52
  -1 -13  -8 201.740 41.8431  30
  -1 -13  -8 253.312 61.0051  35
   1 -13   8 176.070 77.9362   7
   1 -13   8 215.112 74.8491  16
  -1 -13  -9 1147.18 79.5994  42
  -1 -13  -9 1237.41 88.3749  52
  -1 -13  -9 1153.18 67.4654  30
  -1 -13  -9 1169.06 81.5938  35
   1 -13   9 1074.66 97.4690   7
   1 -13   9 1067.18 92.0121  16
  -1 -13 -10 65.5968 56.8276  42
  -1 -13 -10 128.480 65.7219  52
  -1 -13 -10 98.4408 56.9424  35
   1 -13  10 64.3461 71.7179   7
   1 -13  10 6.91736 60.8633  16
  -1 -13 -11 180.236 54.7317  42
  -1 -13 -11 223.212 63.9993  52
  -1 -13 -11 225.708 58.6683  35
   1 -13  11 219.150 67.7779   7
   1 -13  11 247.818 58.0292  16
  -1 -13 -12 308.411 53.6702  35
   1 -13  12 276.226 64.0924   7
  -1 -13 -12 284.830 53.7898  42
  -1 -13 -12 320.851 60.3423  52
   1 -13  13 384.732 60.6218   7
  -1 -13 -13 438.637 50.8359  42
  -1 -13 -13 399.611 56.4101  52
   1 -13  14 208.158 49.2234   7
  -1 -13 -14 214.294 40.6997  42
  -1 -13 -14 232.857 39.4815  45
   1 -13  15 135.893 30.8375   7
  -1 -13 -15 142.829 29.2815  45
  -1 -12  17 152.112 38.7252   7
   1 -12 -17 187.236 30.5099  45
  -1 -12  16 284.625 49.7410   7
   1 -12 -16 255.740 40.6572  45
  -1 -12  16 340.645 41.2813  16
  -1 -12  15 636.279 63.1045   7
   1 -12 -15 557.195 53.6648  45
  -1 -12  15 492.226 59.8886  16
  -1 -12  14 433.418 65.6439   7
   1 -12 -14 317.581 55.1351  45
   1 -12 -14 457.163 59.0527  42
  -1 -12  14 382.718 63.9466  16
   1 -12 -13 388.142 64.8839  42
   1 -12 -13 374.847 58.3014  45
   1 -12 -13 464.233 71.1923  52
  -1 -12  13 581.220 71.4963   7
  -1 -12  13 524.329 75.6189  16
   1 -12 -12 83.1444 60.2981  42
   1 -12 -12 134.231 69.2636  52
   1 -12 -12 79.9168 62.5959  35
  -1 -12  12 175.918 67.6468   7
  -1 -12  12 91.2492 73.5958  16
   1 -12 -11 1093.40 82.0695  42
   1 -12 -11 1121.15 89.8427  52
   1 -12 -11 979.738 82.9360  35
  -1 -12  11 930.991 97.0100  16
  -1 -12  11 1026.20 94.6678   7
   1 -12 -10 2230.32 115.761  42
   1 -12 -10 1986.70 122.228  52
   1 -12 -10 2139.08 116.630  35
  -1 -12  10 2018.10 136.103  16
  -1 -12  10 2381.89 131.962   7
   1 -12  -9 2314.41 120.472  35
   1 -12  -9 2135.59 125.923  52
  -1 -12   9 2282.44 143.825  16
   1 -12  -9 2324.53 119.659  42
   1 -12  -8 2036.36 112.759  35
   1 -12  -8 1914.21 118.066  52
  -1 -12   8 2087.38 135.990  16
   1 -12  -8 2212.44 112.762  42
   1 -12  -7 4681.01 202.955  35
   1 -12  -7 4786.19 208.233  52
  -1 -12   7 4797.73 228.759  16
   1 -12  -7 4691.61 202.712  42
   1 -12  -6 4230.08 182.004  35
   1 -12  -6 4083.48 186.752  52
  -1 -12   6 4260.03 208.727  16
   1 -12  -6 4113.43 180.520  42
   1 -12  -5 3015.20 143.736  42
   1 -12  -5 3394.77 140.718  43
   1 -12  -5 3195.28 146.183  35
   1 -12  -5 3179.10 150.920  52
  -1 -12   5 3553.42 176.629  16
  -1 -12   5 3199.99 168.438   7
   1 -12  -4 134.687 55.2490  35
   1 -12  -4 116.873 62.7006  52
  -1 -12   4 157.192 84.8202  16
   1 -12  -4 92.6671 92.8760  16
  -1 -12   4 209.500 78.2728   7
   1 -12  -3 452.016 59.7074  35
  -1 -12   3 520.474 86.8728   7
   1 -12  -3 407.639 97.9386  16
  -1 -12   3 556.765 91.3500  16
  -1 -12   2 2127.36 98.3756  48
  -1 -12   2 1994.70 97.9604  55
  -1 -12   2 2033.90 131.407   7
   1 -12  -2 1707.86 140.631   7
   1 -12  -2 2009.10 138.871  16
  -1 -12   1 1560.88 81.7033  48
  -1 -12   1 1381.13 80.8152  55
   1 -12  -1 1443.57 118.857  16
  -1 -12   1 1618.70 118.494   7
   1 -12  -1 1365.29 123.044   7
  -1 -12   0 213.936 49.4468  55
   1 -12   0 142.751 85.1718  16
   1 -12   0 256.454 93.8657   7
  -1 -12   0 174.415 85.8579   7
  -1 -12   0 241.516 48.9339  48
  -1 -12  -1 1646.63 87.9264  48
  -1 -12  -1 1581.65 87.2806  55
  -1 -12  -1 1527.82 121.764  16
   1 -12   1 1549.19 118.840  16
   1 -12   1 1456.55 117.939   7
  -1 -12  -1 1421.65 120.280   7
  -1 -12  -2 517.612 57.2042  48
  -1 -12  -2 415.028 56.4763  55
   1 -12   2 516.791 89.4099  16
  -1 -12  -2 483.243 96.9195  16
  -1 -12  -2 432.938 94.2959   7
   1 -12   2 579.103 91.0047   7
  -1 -12  -3 1753.07 94.3960  48
  -1 -12  -3 1833.89 95.2202  55
  -1 -12  -3 1724.77 130.605  16
   1 -12   3 1803.98 123.838  16
  -1 -12  -3 1369.54 127.493   7
   1 -12   3 1731.49 123.591   7
  -1 -12  -3 1709.91 89.4227  27
  -1 -12  -4 2119.89 110.558  55
  -1 -12  -4 2161.45 109.969  48
  -1 -12  -4 2215.64 105.753  27
  -1 -12  -4 2365.51 108.244  30
  -1 -12  -4 2124.21 143.720  16
  -1 -12  -4 2179.39 105.504  25
   1 -12   4 2222.58 136.436  16
  -1 -12  -4 1948.21 142.857   7
   1 -12   4 1936.27 132.270   7
   1 -12   5 188.750 78.9034   7
  -1 -12  -5 135.898 52.4488  48
  -1 -12  -5 138.921 43.1794  27
  -1 -12  -5 74.0979 44.1595  30
  -1 -12  -5 109.502 52.3186  55
  -1 -12  -5 111.983 41.5010  25
  -1 -12  -5 156.272 91.2658  16
   1 -12   5 81.7211 75.7308  16
   1 -12   6 98.6979 75.8471   7
  -1 -12  -6 108.450 43.4345  27
  -1 -12  -6 141.766 46.2511  30
  -1 -12  -6 79.8941 51.5246  55
  -1 -12  -6 141.077 44.0205  25
  -1 -12  -6 53.7197 87.8912  16
   1 -12   6 132.992 75.8613  16
  -1 -12  -7 713.101 59.8160  27
  -1 -12  -7 773.500 68.6661  29
  -1 -12  -7 799.765 69.1939  33
  -1 -12  -7 874.280 64.5393  30
   1 -12   7 794.899 91.5906  16
  -1 -12  -7 737.088 57.7087  25
   1 -12   7 847.304 89.6344   7
   1 -12   8 689.200 87.2975   7
  -1 -12  -8 653.942 61.8101  30
  -1 -12  -8 767.440 59.7202  27
  -1 -12  -8 791.324 67.3376  29
  -1 -12  -8 724.181 66.6302  33
  -1 -12  -8 835.136 82.4341  52
  -1 -12  -8 761.054 57.5706  25
   1 -12   8 793.910 89.0020  16
  -1 -12  -9 955.259 84.8029  52
  -1 -12  -9 845.504 63.4715  30
  -1 -12  -9 736.055 66.5669  33
  -1 -12  -9 790.813 75.7549  35
  -1 -12  -9 764.301 61.0170  27
  -1 -12  -9 909.074 69.7576  29
   1 -12   9 934.338 89.3628  16
   1 -12   9 852.086 90.6036   7
  -1 -12 -10 1264.04 87.7273  42
  -1 -12 -10 1357.23 96.2544  52
  -1 -12 -10 1211.90 87.9303  35
  -1 -12 -10 1154.42 73.7787  27
  -1 -12 -10 1294.65 81.5920  33
  -1 -12 -10 1215.42 76.0814  30
  -1 -12 -10 1436.28 82.0750  29
   1 -12  10 1272.18 94.8461  16
   1 -12  10 1434.29 100.010   7
  -1 -12 -11 146.627 61.6084  42
  -1 -12 -11 181.273 70.2712  52
  -1 -12 -11 199.999 50.7749  29
  -1 -12 -11 219.463 50.1300  33
  -1 -12 -11 156.520 63.7985  35
  -1 -12 -11 90.3467 38.4642  27
  -1 -12 -11 177.521 43.2203  30
   1 -12  11 171.926 68.9329   7
   1 -12  11 75.4525 62.8275  16
  -1 -12 -12 236.320 60.4104  42
  -1 -12 -12 178.206 66.3301  52
  -1 -12 -12 183.658 45.0201  33
  -1 -12 -12 185.639 42.0359  30
  -1 -12 -12 168.005 46.4849  29
  -1 -12 -12 218.301 38.4067  27
   1 -12  12 185.207 67.5836   7
   1 -12  12 268.749 55.1032  16
  -1 -12 -13 225.087 44.5391  29
  -1 -12 -13 411.354 41.2250  30
  -1 -12 -13 395.853 45.9642  33
  -1 -12 -13 285.318 57.4008  42
   1 -12  13 370.326 64.7235   7
  -1 -12 -14 781.452 63.4721  35
  -1 -12 -14 797.084 54.2083  29
  -1 -12 -14 817.571 54.7109  33
   1 -12  14 880.683 70.7403   7
  -1 -12 -14 782.608 63.4508  42
   1 -12  15 106.375 48.7186   7
  -1 -12 -15 105.600 49.2220  52
  -1 -12 -15 62.3416 43.6448  42
   1 -12  16 1503.74 72.4251   7
  -1 -12 -16 1485.25 71.8359  45
  -1 -11  18 821.530 55.0086   7
   1 -11 -18 791.450 49.3210  45
  -1 -11  17 136.118 46.7207   7
   1 -11 -17 115.698 43.5253  45
  -1 -11  16 555.629 62.4463   7
  -1 -11  16 436.814 59.7052  16
   1 -11 -16 448.921 55.9017  45
  -1 -11  15 815.855 84.8198  51
  -1 -11  15 734.309 75.5432  16
   1 -11 -15 679.732 68.7539  45
   1 -11 -15 696.883 70.6321  42
  -1 -11  15 892.279 74.2634   7
   1 -11 -14 3519.42 154.295  42
  -1 -11  14 2997.88 167.628  51
  -1 -11  14 3110.35 166.298  16
  -1 -11  14 3531.85 160.615   7
   1 -11 -13 308.552 78.1371  52
  -1 -11  13 408.183 86.0523  51
   1 -11 -13 419.104 52.9124  34
   1 -11 -13 399.135 72.2265  35
   1 -11 -13 365.060 69.0867  42
  -1 -11  13 421.468 75.1959   7
  -1 -11  13 346.779 78.5820  16
  -1 -11  12 1052.24 108.624  51
   1 -11 -12 1182.21 96.3512  52
   1 -11 -12 1169.72 86.0473  42
   1 -11 -12 1082.11 70.2495  29
   1 -11 -12 1113.10 85.6454  35
   1 -11 -12 996.195 73.3114  34
  -1 -11  12 1085.90 93.8242   7
  -1 -11  12 946.103 100.457  16
   1 -11 -11 1115.99 95.7474  52
  -1 -11  11 1065.51 105.227  51
   1 -11 -11 967.831 84.7490  42
   1 -11 -11 979.728 108.121   1
   1 -11 -11 974.767 69.2840  29
   1 -11 -11 1071.61 74.1463  34
   1 -11 -11 893.940 84.5123  35
  -1 -11  11 1112.34 91.7329   7
  -1 -11  11 1056.77 105.761  16
   1 -11 -10 1117.61 94.8232  52
  -1 -11  10 986.661 106.180  51
   1 -11 -10 956.325 85.2151  42
   1 -11 -10 1116.21 109.438   1
   1 -11 -10 1030.38 85.1702  35
   1 -11 -10 920.968 68.3239  29
   1 -11 -10 946.694 72.3681  34
  -1 -11  10 1019.03 105.188  16
  -1 -11  10 1020.01 91.3940   7
   1 -11  -9 2635.69 135.868  42
   1 -11  -9 2652.64 171.638   1
   1 -11  -9 2658.32 124.396  33
   1 -11  -9 2627.42 125.621  29
   1 -11  -9 2798.41 135.811  35
  -1 -11   9 2676.76 157.250  16
   1 -11  -9 2820.47 142.373  52
  -1 -11   9 2437.97 156.505  51
   1 -11  -8 1500.71 96.2145  42
   1 -11  -8 1421.74 126.243   1
   1 -11  -8 1546.61 94.9680  35
   1 -11  -8 1528.49 84.7590  29
   1 -11  -8 1463.39 83.1187  33
  -1 -11   8 1437.57 118.931  16
   1 -11  -8 1557.57 103.098  52
   1 -11  -7 2506.90 125.978  42
   1 -11  -7 2411.93 164.688   1
   1 -11  -7 2576.08 125.622  35
   1 -11  -7 2484.76 117.128  33
   1 -11  -7 2438.59 118.156  29
  -1 -11   7 2694.97 148.992  16
   1 -11  -7 2444.71 131.009  52
   1 -11  -6 2784.92 127.548  29
   1 -11  -6 2797.02 132.995  35
   1 -11  -6 2730.85 138.273  52
  -1 -11   6 2853.40 157.590  16
   1 -11  -6 2690.12 132.235  42
   1 -11  -5 1049.00 82.5550  52
   1 -11  -5 1094.32 77.0162  42
   1 -11  -5 1023.37 74.3024  35
  -1 -11   5 1014.37 100.987  16
   1 -11  -5 938.960 110.505  16
  -1 -11   5 1183.31 94.0296   7
   1 -11  -4 2462.52 156.618   1
   1 -11  -4 2217.33 112.839  35
   1 -11  -4 2314.23 118.047  52
   1 -11  -4 2110.99 142.366  16
  -1 -11   4 2466.98 142.898  16
  -1 -11   4 2413.54 131.711   7
   1 -11  -3 228.918 52.2196  35
  -1 -11   3 157.548 68.3799   7
  -1 -11   3 205.932 80.7788  16
   1 -11  -3 208.601 84.5231  16
  -1 -11   2 2823.88 125.058  55
  -1 -11   2 2962.42 125.534  48
   1 -11  -2 2923.16 159.437  16
  -1 -11   2 2940.97 151.947   7
  -1 -11   1 462.494 50.5271  55
   1 -11  -1 416.431 86.9317  16
  -1 -11   1 562.490 49.8391  48
   1 -11  -1 434.341 87.3196   7
  -1 -11   1 358.095 76.6410   7
  -1 -11   0 1621.25 83.9186  48
  -1 -11   0 1573.48 84.5331  55
   1 -11   0 1593.49 115.737  16
  -1 -11   0 1558.52 113.034   7
   1 -11   0 1459.11 111.563   7
  -1 -11  -1 3798.70 166.814  48
  -1 -11  -1 3940.56 167.123  55
  -1 -11  -1 4164.61 166.697  27
  -1 -11  -1 3908.78 195.873  16
   1 -11   1 3803.00 191.115  16
  -1 -11  -1 3901.19 163.633  24
   1 -11   1 3563.98 189.474   7
  -1 -11  -1 3695.49 190.615   7
  -1 -11  -2 366.133 90.7989   7
   1 -11   2 517.683 86.2463   7
  -1 -11  -2 505.933 56.8155  48
  -1 -11  -2 490.288 57.5275  55
  -1 -11  -2 571.782 54.7603  30
  -1 -11  -2 508.599 51.5069  27
  -1 -11  -2 540.742 49.1528  24
  -1 -11  -2 556.729 53.8667  25
   1 -11   2 467.999 86.4078  16
  -1 -11  -2 468.460 90.2837  16
  -1 -11  -3 378.838 94.1337   7
   1 -11   3 353.788 80.8188   7
  -1 -11  -3 456.369 56.1544  48
  -1 -11  -3 485.817 50.3071  27
  -1 -11  -3 505.902 54.2163  30
  -1 -11  -3 408.602 56.8810  55
  -1 -11  -3 470.627 52.0754  25
  -1 -11  -3 456.461 48.1851  24
   1 -11   3 376.191 83.9506  16
  -1 -11  -3 459.806 91.4958  16
   1 -11   4 1197.10 96.1447   7
  -1 -11  -4 928.866 109.904   7
  -1 -11  -4 1018.17 72.6433  48
  -1 -11  -4 1137.88 73.7662  55
  -1 -11  -4 1032.08 69.7393  27
  -1 -11  -4 1220.12 78.4786  29
  -1 -11  -4 1063.60 71.9733  30
  -1 -11  -4 1101.82 70.2195  25
  -1 -11  -4 1098.73 67.1063  24
  -1 -11  -4 1043.07 106.912  16
   1 -11   4 1198.08 102.018  16
   1 -11   5 148.060 74.4239   7
  -1 -11  -5 137.583 49.9752  48
  -1 -11  -5 136.081 54.3372  29
  -1 -11  -5 114.946 52.0717  33
  -1 -11  -5 104.810 47.0503  30
  -1 -11  -5 148.840 45.4954  27
  -1 -11  -5 148.483 52.1067  55
  -1 -11  -5 135.311 41.7328  24
  -1 -11  -5 158.356 47.0995  25
  -1 -11  -5 118.916 87.6213  16
   1 -11   5 232.135 78.8024  16
  -1 -11  -6 3145.43 140.736  30
  -1 -11  -6 3117.71 145.207  29
  -1 -11  -6 3053.47 139.449  27
  -1 -11  -6 3088.32 144.132  33
   1 -11   6 3229.29 161.671   7
  -1 -11  -6 3055.61 174.172  16
  -1 -11  -6 2850.93 136.069  24
  -1 -11  -6 3150.48 139.772  25
   1 -11   6 3068.26 163.986  16
  -1 -11  -7 1302.31 86.1066  29
  -1 -11  -7 1251.67 79.1209  30
  -1 -11  -7 1190.42 84.1599  33
  -1 -11  -7 1213.18 77.9587  27
  -1 -11  -7 1316.60 77.9726  25
   1 -11   7 1353.06 104.214  16
   1 -11   7 1371.01 102.374   7
   1 -11   8 802.567 85.5584   7
  -1 -11  -8 765.629 64.4751  48
  -1 -11  -8 724.848 66.5024  55
  -1 -11  -8 900.730 75.5109  34
  -1 -11  -8 776.318 72.1939  29
  -1 -11  -8 725.702 65.0969  30
  -1 -11  -8 802.340 71.1227  33
  -1 -11  -8 900.824 64.5509  27
  -1 -11  -8 741.371 61.6220  25
   1 -11   8 967.350 92.4981  16
   1 -11   9 511.463 75.9198   7
  -1 -11  -9 405.039 55.2532  48
  -1 -11  -9 519.595 55.5327  27
  -1 -11  -9 476.227 56.0436  30
  -1 -11  -9 590.126 67.5401  34
  -1 -11  -9 481.425 61.8093  33
  -1 -11  -9 396.994 60.4346  29
   1 -11   9 602.971 82.7510  51
  -1 -11  -9 461.877 58.5401  55
  -1 -11  -9 350.877 52.4977  25
   1 -11   9 387.946 78.0438  16
   1 -11  10 99.3000 70.3327   7
  -1 -11 -10 84.2458 53.4737  29
  -1 -11 -10 43.2103 45.3822  27
  -1 -11 -10 60.4719 51.8712  33
  -1 -11 -10 63.2251 65.3764  35
  -1 -11 -10 113.485 58.5020  34
  -1 -11 -10 60.8416 47.1620  30
   1 -11  10 96.5533 74.0165  51
  -1 -11 -10 166.544 71.3607  52
  -1 -11 -10 136.493 44.6523  25
   1 -11  10 107.062 68.2975  16
   1 -11  11 140.282 67.7310   7
  -1 -11 -11 31.9334 71.5359  52
   1 -11  11 164.776 72.7039  51
  -1 -11 -11 83.9946 46.9734  30
  -1 -11 -11 100.900 52.3664  33
  -1 -11 -11 114.823 55.8254  34
  -1 -11 -11 156.223 56.2158  29
  -1 -11 -11 94.9906 43.0948  25
   1 -11  11 87.9945 65.6754  16
   1 -11  12 687.633 77.9314   7
  -1 -11 -12 630.622 73.3867  42
   1 -11  12 548.560 79.5007  51
  -1 -11 -12 609.883 57.4588  30
  -1 -11 -12 593.674 60.9352  33
  -1 -11 -12 598.267 65.0847  34
  -1 -11 -12 572.099 61.8677  29
  -1 -11 -12 512.704 52.8488  25
   1 -11  12 530.985 72.1788  16
   1 -11  13 288.198 67.3643   7
  -1 -11 -13 258.169 64.5602  42
   1 -11  13 200.126 68.8011  51
  -1 -11 -13 169.839 42.1925  27
  -1 -11 -13 297.283 54.1787  34
  -1 -11 -13 160.018 63.9376  35
  -1 -11 -13 265.836 51.1265  33
  -1 -11 -13 184.117 44.6414  30
  -1 -11 -13 239.493 51.2390  29
  -1 -11 -13 150.081 39.0758  25
   1 -11  13 6.22859 48.3656  16
  -1 -11 -14 466.208 54.9249  34
  -1 -11 -14 450.009 63.4008  35
  -1 -11 -14 510.735 52.0980  33
  -1 -11 -14 410.331 48.0483  30
  -1 -11 -14 422.104 46.1058  27
  -1 -11 -14 444.414 52.1146  29
   1 -11  14 421.869 70.1640  51
   1 -11  14 660.461 68.5330   7
  -1 -11 -14 526.284 66.3732  42
  -1 -11 -15 57.4388 40.2837  34
  -1 -11 -15 57.4557 38.4102  33
  -1 -11 -15 72.1781 50.1038  35
  -1 -11 -15 31.9763 31.9037  27
  -1 -11 -15 80.4436 33.6079  30
  -1 -11 -15 39.0667 38.0681  29
  -1 -11 -15 136.150 58.1310  52
   1 -11  15 89.3734 51.4474   7
  -1 -11 -16 581.614 45.5381  29
  -1 -11 -16 574.676 44.6833  33
   1 -11  16 679.275 57.3324   7
  -1 -11 -17 821.717 55.9824  45
  -1 -11 -17 870.903 52.9095  42
   1 -10 -19 329.965 38.2375  45
  -1 -10  19 292.470 39.5404   7
  -1 -10  18 376.495 59.9253  51
  -1 -10  18 505.182 52.0588   7
   1 -10 -18 482.337 51.8693  45
   1 -10 -17-14.5120 52.9551  45
  -1 -10  17-13.9756 61.5820  51
   1 -10 -17 20.9455 35.2117  34
  -1 -10  17 13.0317 48.6883  16
  -1 -10  17 5.27677 50.8764   7
   1 -10 -16 3589.58 158.035  45
   1 -10 -16 3450.41 151.198  28
   1 -10 -16 3440.67 150.889  34
  -1 -10  16 3129.25 170.717  51
  -1 -10  16 3620.42 166.747  16
  -1 -10  16 3685.32 162.581   7
   1 -10 -15 1797.91 91.4221  29
   1 -10 -15 1708.44 95.2940  28
   1 -10 -15 1792.03 94.4915  34
  -1 -10  15 1765.24 121.225  51
   1 -10 -15 1791.67 109.587  52
  -1 -10  15 1853.59 115.805  16
  -1 -10  15 1992.86 110.001   7
  -1 -10  14 548.666 89.9566  51
   1 -10 -14 607.580 62.8536  28
   1 -10 -14 521.683 54.3618  29
   1 -10 -14 536.336 60.0849  34
  -1 -10  14 758.582 76.4988   7
  -1 -10  14 614.722 86.6644  16
  -1 -10  13 453.545 89.9456  51
   1 -10 -13 647.315 78.6415  42
   1 -10 -13 629.040 115.995   4
   1 -10 -13 550.954 64.2934  28
   1 -10 -13 658.845 63.9041  34
   1 -10 -13 655.914 58.6433  29
   1 -10 -13 528.710 56.6719  33
  -1 -10  13 550.234 77.0444   7
  -1 -10  13 677.490 89.1449  16
   1 -10 -12-2.98253 78.3847  52
  -1 -10  12 44.6355 87.4793  51
   1 -10 -12 21.1194 67.8986  42
   1 -10 -12-24.3089 95.4881   4
   1 -10 -12-24.7337 75.3584   1
   1 -10 -12 10.1195 70.9278  35
   1 -10 -12 42.9988 53.7814  28
   1 -10 -12 24.4643 47.7682  29
   1 -10 -12 88.5913 52.3799  34
   1 -10 -12 48.9643 47.1244  33
  -1 -10  12 73.4397 79.7004  16
  -1 -10  12 118.228 67.0557   7
  -1 -10  11 2416.51 145.708  51
   1 -10 -11 2248.28 128.235  52
   1 -10 -11 2354.18 122.585  42
   1 -10 -11 1847.67 168.482   4
   1 -10 -11 2291.98 151.329   1
   1 -10 -11 2190.87 113.522  34
   1 -10 -11 1952.27 106.924  33
   1 -10 -11 2007.44 118.775  35
   1 -10 -11 2128.98 109.298  29
   1 -10 -11 2134.67 114.457  28
  -1 -10  11 2038.37 138.213  16
  -1 -10  11 2348.50 128.200   7
   1 -10 -10 4633.30 206.245  52
  -1 -10  10 4186.21 221.839  51
   1 -10 -10 4856.42 202.450  42
   1 -10 -10 4429.39 237.710   1
   1 -10 -10 5022.17 270.477   4
   1 -10 -10 4564.46 199.802  35
   1 -10 -10 4565.83 199.964  28
   1 -10 -10 4909.96 200.340  34
   1 -10 -10 4468.39 196.043  29
   1 -10 -10 4618.16 195.230  33
  -1 -10  10 4364.99 219.508  16
  -1 -10  10 4280.08 206.283   7
  -1 -10   9 196.264 83.1971  51
   1 -10  -9 213.788 74.0180  52
   1 -10  -9 187.695 64.8512  42
   1 -10  -9 176.109 80.2321   1
   1 -10  -9 148.765 98.9780   4
   1 -10  -9 244.917 64.3774  35
   1 -10  -9 214.154 52.3349  34
   1 -10  -9 158.936 48.7181  29
   1 -10  -9 153.106 44.9420  33
   1 -10  -9 150.135 54.2575  28
  -1 -10   9 122.683 78.6968  16
  -1 -10   9 188.482 68.2960   7
   1 -10  -8 4859.82 206.899  42
   1 -10  -8 5086.60 251.881   1
   1 -10  -8 4806.15 206.023  35
   1 -10  -8 4812.64 203.156  29
   1 -10  -8 4986.73 206.309  34
   1 -10  -8 4736.05 206.065  28
   1 -10  -8 4820.39 202.087  33
  -1 -10   8 4856.22 228.181  16
   1 -10  -8 4963.11 211.659  52
  -1 -10   8 4448.16 226.985  51
   1 -10  -7 1028.76 78.8757  42
   1 -10  -7 917.102 102.208   1
   1 -10  -7 1084.48 76.9142  35
   1 -10  -7 1028.69 66.4895  33
   1 -10  -7 1031.22 72.4286  34
   1 -10  -7 923.686 67.4709  29
  -1 -10   7 1036.70 99.1658  51
   1 -10  -7 1176.61 84.2807  52
  -1 -10   7 1062.25 97.2036  16
   1 -10  -6 2324.89 111.694  35
   1 -10  -6 2221.27 105.368  33
   1 -10  -6 2220.04 107.350  29
   1 -10  -6 2108.39 111.285  42
  -1 -10   6 2241.36 133.532  16
   1 -10  -6 2203.52 116.785  52
  -1 -10   6 2239.04 138.156  51
   1 -10  -5 1773.73 100.594  52
   1 -10  -5 1804.82 95.9162  42
   1 -10  -5 1762.02 89.7715  33
   1 -10  -5 1832.68 91.7162  29
   1 -10  -5 1824.95 95.3421  35
  -1 -10   5 1848.47 116.027  16
   1 -10  -5 1506.27 119.156  16
  -1 -10   5 1938.89 107.504   7
   1 -10  -4 48.9655 55.4119  52
   1 -10  -4 119.963 48.2751  42
   1 -10  -4 85.5812 38.1133  29
   1 -10  -4 184.581 78.6010   1
   1 -10  -4 151.047 74.8711  16
  -1 -10   4 68.1382 65.8997  16
  -1 -10   4 24.6109 58.5129   7
   1 -10  -3 1755.87 94.8576  52
   1 -10  -3 1888.50 90.8178  55
  -1 -10   3 1743.96 113.235  16
   1 -10  -3 1793.00 116.703  16
   1 -10  -3 1511.78 116.717   7
  -1 -10   3 1826.99 105.443   7
   1 -10  -3 1998.65 133.832   1
   1 -10  -2 2076.33 100.191  55
  -1 -10   2 2198.45 96.7017  55
  -1 -10   2 2108.78 95.9815  48
   1 -10  -2 1907.37 120.983  16
  -1 -10   2 2181.15 117.531   7
   1 -10  -2 2120.23 138.898   1
  -1 -10   1 4998.11 203.549  55
  -1 -10   1 5140.48 203.289  48
   1 -10  -1 5139.82 204.929  55
   1 -10  -1 5198.40 226.989  16
  -1 -10   1 4849.32 220.096   7
   1 -10  -1 4492.78 222.627   7
  -1 -10   0 7443.51 289.876  48
  -1 -10   0 7229.33 289.997  55
  -1 -10   0 7634.14 291.723  27
   1 -10   0 7601.68 310.233  16
  -1 -10   0 7528.40 289.739  24
  -1 -10   0 7699.04 311.967  16
  -1 -10   0 6532.24 304.740   7
   1 -10   0 6673.84 306.619   7
  -1 -10  -1 2890.39 127.221  48
  -1 -10  -1 2828.63 127.000  55
  -1 -10  -1 2968.29 127.835  27
  -1 -10  -1 3026.90 129.381  30
  -1 -10  -1 2906.35 128.017  25
   1 -10   1 3006.09 149.132  16
  -1 -10  -1 2930.78 125.799  24
  -1 -10  -1 2863.00 150.717  16
   1 -10   1 2681.81 143.500   7
  -1 -10  -1 2437.01 145.234   7
  -1 -10  -2 2129.78 101.589  48
  -1 -10  -2 2127.41 102.684  55
  -1 -10  -2 2173.75 102.174  27
  -1 -10  -2 2068.32 102.804  30
  -1 -10  -2 2233.29 100.862  24
   1 -10   2 2270.22 124.069  16
  -1 -10  -2 2228.29 102.298  25
  -1 -10  -2 2088.12 128.461  16
   1 -10   2 2250.02 121.286   7
  -1 -10  -2 1796.24 122.502   7
  -1 -10  -3 778.715 91.5794   7
   1 -10   3 1006.99 80.4378   7
  -1 -10  -3 971.228 64.0367  48
  -1 -10  -3 933.146 63.8485  55
  -1 -10  -3 971.823 69.2713  33
  -1 -10  -3 1055.15 70.2449  29
  -1 -10  -3 986.578 64.8677  30
  -1 -10  -3 1059.14 64.5880  27
  -1 -10  -3 1034.13 63.8733  25
  -1 -10  -3 1031.43 61.0498  24
   1 -10   3 1082.43 87.5186  16
  -1 -10  -3 838.969 92.4053  16
  -1 -10  -4 199.572 77.2882   7
   1 -10   4 298.831 63.0373   7
  -1 -10  -4 279.325 46.1939  48
  -1 -10  -4 318.378 50.4041  33
  -1 -10  -4 215.166 43.7313  27
  -1 -10  -4 292.827 52.7484  29
  -1 -10  -4 280.186 45.4665  30
  -1 -10  -4 256.083 46.8306  55
  -1 -10  -4 215.411 44.5543  25
  -1 -10  -4 286.296 43.1091  24
  -1 -10  -4 242.190 77.4891  16
   1 -10   4 211.636 70.4207  16
  -1 -10  -5 77.0487 78.3689   7
   1 -10   5 168.276 59.3931   7
  -1 -10  -5 103.079 48.0065  29
  -1 -10  -5 99.8652 51.4501  34
  -1 -10  -5 54.8981 41.3652  27
  -1 -10  -5 110.091 49.1139  33
  -1 -10  -5 43.6720 43.1092  30
  -1 -10  -5 107.825 47.0175  55
  -1 -10  -5 47.0319 41.4377  25
  -1 -10  -5 61.4150 77.3898  19
  -1 -10  -5 132.497 78.2401  16
   1 -10   5 169.515 69.7616  16
   1 -10   6 177.266 62.1664   7
   1 -10   6 213.296 71.4487  51
  -1 -10  -6 240.296 48.8280  30
  -1 -10  -6 233.511 56.0753  34
  -1 -10  -6 166.472 52.7035  29
  -1 -10  -6 209.929 52.4947  33
  -1 -10  -6 246.965 48.0468  25
  -1 -10  -6 213.396 79.0249  19
   1 -10   6 261.247 74.1197  16
  -1 -10  -6 117.291 78.9793  16
   1 -10   7 511.434 72.3325   7
  -1 -10  -7 597.376 57.5434  48
  -1 -10  -7 569.387 59.2196  30
  -1 -10  -7 701.428 65.4344  29
  -1 -10  -7 635.803 65.7308  34
  -1 -10  -7 664.706 61.7592  33
  -1 -10  -7 522.756 67.5475  28
   1 -10   7 455.971 79.6940  51
  -1 -10  -7 598.166 102.263  19
   1 -10   7 553.416 82.1527  16
  -1 -10  -8 1615.84 88.9536  48
  -1 -10  -8 1621.70 89.7374  55
   1 -10   8 1408.18 110.440  51
  -1 -10  -8 1647.50 98.2734  29
  -1 -10  -8 1523.93 95.0328  33
  -1 -10  -8 1725.18 99.3466  28
  -1 -10  -8 1686.29 97.1465  34
   1 -10   8 1714.22 112.254  16
   1 -10   8 1607.38 105.048   7
   1 -10   9 980.820 94.9522  51
  -1 -10  -9 1105.82 72.2787  55
  -1 -10  -9 945.277 68.0626  48
  -1 -10  -9 1259.15 128.138   4
  -1 -10  -9 924.736 77.2444  33
  -1 -10  -9 995.366 81.5299  34
  -1 -10  -9 978.565 77.9750  29
  -1 -10  -9 977.325 80.1998  28
   1 -10   9 993.823 93.7304  16
   1 -10   9 1057.36 89.2340   7
   1 -10  10 243.658 78.9716  51
  -1 -10 -10 255.248 49.6539  48
  -1 -10 -10 253.626 58.4919  33
  -1 -10 -10 241.623 60.4563  29
  -1 -10 -10 246.012 62.5946  28
  -1 -10 -10 353.977 63.2475  34
   1 -10  10 221.298 73.8396  16
   1 -10  10 280.076 69.7858   7
  -1 -10 -10 210.774 90.8130   4
  -1 -10 -11 1568.77 135.543   4
   1 -10  11 1308.56 108.579  51
  -1 -10 -11 1281.38 91.8802  29
  -1 -10 -11 1338.23 92.3826  33
  -1 -10 -11 1629.52 95.7458  28
  -1 -10 -11 1324.99 92.1408  34
   1 -10  11 1507.54 103.557  16
   1 -10  11 1571.54 99.9650   7
   1 -10  12 53.9324 75.1017  51
  -1 -10 -12 160.439 56.6296  29
  -1 -10 -12 131.033 58.9793  28
  -1 -10 -12 99.5499 65.5519  35
  -1 -10 -12 31.2244 53.7790  33
  -1 -10 -12 155.548 61.2253  34
  -1 -10 -12 20.7584 86.3916   4
   1 -10  12 99.1426 66.7925   7
   1 -10  12 102.265 63.5453  16
   1 -10  13 51.2043 70.7881  51
   1 -10  13 104.641 62.6776   7
   1 -10  13 124.432 61.8664  16
  -1 -10 -13 114.156 54.1688  34
  -1 -10 -13 25.6923 56.4370  28
  -1 -10 -13 62.6500 52.4378  33
  -1 -10 -13 49.6798 64.4171  35
  -1 -10 -13 85.8146 53.3529  29
  -1 -10 -14 497.621 59.3028  29
  -1 -10 -14 577.794 59.6163  33
  -1 -10 -14 471.476 60.5650  28
  -1 -10 -14 557.087 67.4541  35
  -1 -10 -14 410.014 59.3126  34
   1 -10  14 364.517 76.1385  51
  -1 -10 -14 498.536 77.6059  52
   1 -10  14 540.774 66.4326   7
  -1 -10 -15 34.6616 44.5258  33
  -1 -10 -15 2.54672 45.2704  29
  -1 -10 -15-59.4558 55.6559  35
  -1 -10 -15 29.5366 47.4490  28
  -1 -10 -15-23.9358 47.5536  34
   1 -10  15 83.7221 54.6077   7
  -1 -10 -15-6.91107 62.5749  52
   1 -10  15-26.7542 65.2561  51
  -1 -10 -16 354.854 49.2842  34
  -1 -10 -16 393.790 46.6466  29
  -1 -10 -16 343.188 47.0210  33
  -1 -10 -16 277.936 43.1808  30
  -1 -10 -16 399.368 49.0248  28
  -1 -10 -16 318.127 57.4340  42
   1 -10  16 384.582 55.7002   7
   1 -10  16 347.486 63.8507  51
  -1 -10 -16 370.937 62.9486  52
  -1 -10 -17 1067.37 61.6310  33
  -1 -10 -17 1076.23 58.5712  30
  -1 -10 -17 987.046 57.1624  27
  -1 -10 -17 1006.87 61.4487  29
  -1 -10 -17 1003.02 62.3907  34
  -1 -10 -17 1189.06 67.8755  42
   1 -10  17 1053.99 73.3004  51
  -1  -9  20 916.546 53.1396   7
   1  -9 -19 194.141 47.5851  45
  -1  -9  19 267.433 43.5695   7
  -1  -9  19 169.586 52.7230  51
  -1  -9  18 83.0062 61.7825  51
   1  -9 -18 93.2061 36.6976  34
   1  -9 -18 89.9343 37.3341  28
   1  -9 -18 104.966 53.6673  45
  -1  -9  18 49.6637 47.4581   7
  -1  -9  18 133.103 46.5577  16
  -1  -9  17 466.703 79.2270  51
   1  -9 -17 471.816 46.0636  29
   1  -9 -17 498.275 51.3893  34
   1  -9 -17 505.447 53.5223  28
   1  -9 -17 498.430 69.0157  45
   1  -9 -17 469.015 60.1696  42
  -1  -9  17 487.158 61.9807   7
  -1  -9  17 425.074 67.7982  16
  -1  -9  16 329.755 83.8220  51
   1  -9 -16 506.558 55.6255  28
   1  -9 -16 394.084 49.0769  29
   1  -9 -16 355.482 47.3096  33
   1  -9 -16 403.713 52.9423  34
   1  -9 -16 395.315 66.6033  42
  -1  -9  16 388.628 65.4879   7
  -1  -9  16 264.438 70.6526  16
  -1  -9  15 106.262 82.2582  51
   1  -9 -15 170.382 70.5635  52
   1  -9 -15 83.6804 45.1029  33
   1  -9 -15 46.6092 45.8344  29
   1  -9 -15 72.5246 51.1689  34
   1  -9 -15 89.2906 51.8182  28
  -1  -9  15 132.696 62.9368   7
  -1  -9  15 68.9187 74.0169  16
   1  -9 -14 1270.41 101.898  52
  -1  -9  14 1217.81 113.863  51
   1  -9 -14 1389.44 87.5378  28
   1  -9 -14 1350.68 86.8243  34
   1  -9 -14 1264.76 94.2127  35
   1  -9 -14 1456.04 84.0794  29
   1  -9 -14 1300.54 82.4957  33
   1  -9 -14 1366.49 141.027   4
  -1  -9  14 1449.09 98.5546   7
  -1  -9  14 1369.42 110.980  16
  -1  -9  13 199.257 87.3178  51
   1  -9 -13 448.698 112.101   4
   1  -9 -13 471.633 77.5334   1
   1  -9 -13 264.102 57.6979  34
   1  -9 -13 326.933 54.1002  29
   1  -9 -13 298.413 61.7043  28
   1  -9 -13 249.345 52.3653  33
  -1  -9  13 321.924 68.7125   7
  -1  -9  13 262.039 82.7920  16
  -1  -9  12 1662.68 124.210  51
   1  -9 -12 1569.36 100.404  42
   1  -9 -12 1388.43 151.394   4
   1  -9 -12 1588.21 123.305   1
   1  -9 -12 1414.79 86.1391  33
   1  -9 -12 1404.14 87.2256  29
   1  -9 -12 1453.37 93.9214  28
   1  -9 -12 1359.95 89.6852  34
  -1  -9  12 1629.99 101.674   7
  -1  -9  12 1362.13 113.369  16
  -1  -9  11 3091.63 175.117  51
   1  -9 -11 3136.53 158.892  52
   1  -9 -11 3304.21 153.974  42
   1  -9 -11 3390.25 215.448   4
   1  -9 -11 3337.41 188.626   1
   1  -9 -11 3200.54 145.553  33
   1  -9 -11 3098.40 146.696  29
   1  -9 -11 3067.31 151.653  35
   1  -9 -11 3313.75 151.468  28
   1  -9 -11 3175.26 149.497  34
  -1  -9  11 3351.66 158.792   7
  -1  -9  11 2901.67 168.317  16
   1  -9 -10 1549.62 102.970  52
  -1  -9  10 1783.98 119.819  51
   1  -9 -10 1736.49 99.6950  42
   1  -9 -10 1199.94 143.420   4
   1  -9 -10 1604.07 128.195   1
   1  -9 -10 1597.57 92.4428  28
   1  -9 -10 1389.12 85.8602  33
   1  -9 -10 1379.48 86.3358  29
   1  -9 -10 1517.90 96.0589  35
   1  -9 -10 1462.49 90.4558  34
  -1  -9  10 1675.34 100.826   7
  -1  -9  10 1549.24 112.390  16
  -1  -9   9 2921.94 165.005  51
   1  -9  -9 2973.37 148.503  52
   1  -9  -9 3275.49 144.925  42
   1  -9  -9 2931.18 137.767  33
   1  -9  -9 2862.00 139.031  29
   1  -9  -9 3081.86 142.037  34
   1  -9  -9 3174.70 143.427  35
   1  -9  -9 3183.90 144.027  28
  -1  -9   9 3024.54 162.586  16
  -1  -9   9 3258.65 150.236   7
   1  -9  -9 3100.36 179.989   1
   1  -9  -8 1366.75 79.8375  34
   1  -9  -8 1348.65 76.0930  33
   1  -9  -8 1301.54 80.9892  28
   1  -9  -8 1324.40 82.4014  35
   1  -9  -8 1332.89 77.0488  29
  -1  -9   8 1267.05 101.342  51
   1  -9  -8 1255.45 88.0198  52
   1  -9  -8 1206.77 111.955   1
  -1  -9   8 1197.06 99.1656  16
   1  -9  -7 100.833 44.0710  34
   1  -9  -7 123.423 45.4805  28
   1  -9  -7 116.831 42.0469  29
   1  -9  -7 87.4033 38.6902  33
   1  -9  -7 108.189 51.3391  35
  -1  -9   7 201.272 69.8558  51
   1  -9  -7 162.005 59.1926  52
  -1  -9   7 126.274 68.5840  16
   1  -9  -7 144.895 72.4439   1
   1  -9  -6 808.166 56.7020  33
   1  -9  -6 844.221 64.3305  28
   1  -9  -6 823.294 62.1454  34
   1  -9  -6 818.963 58.0185  29
   1  -9  -6 830.395 70.7768  52
  -1  -9   6 833.307 83.5728  51
  -1  -9   6 788.987 88.0133  20
  -1  -9   6 950.500 83.2136  16
   1  -9  -5 6824.79 264.232  33
   1  -9  -5 6816.10 265.231  29
   1  -9  -5 6637.96 266.355  34
   1  -9  -5 6034.14 283.882  16
  -1  -9   5 6826.30 282.743  16
  -1  -9   5 6752.25 300.790  20
  -1  -9   5 6190.89 284.060  51
   1  -9  -5 6584.47 264.290  55
  -1  -9   4 908.592 68.7522   7
   1  -9  -4 787.987 93.0115   1
  -1  -9   4 729.912 80.1116  51
   1  -9  -4 861.017 57.2826  55
   1  -9  -4 816.902 56.7338  48
   1  -9  -4 804.549 54.8784  33
   1  -9  -4 826.227 55.4359  29
  -1  -9   4 941.018 87.1933  20
  -1  -9   4 911.329 78.3651  16
   1  -9  -4 665.515 80.8533  16
   1  -9  -3 2536.38 109.685  55
   1  -9  -3 2425.64 108.402  48
   1  -9  -3 2569.99 146.839   1
   1  -9  -3 2440.46 108.461  29
   1  -9  -3 2330.17 128.070  16
  -1  -9   3 2597.02 141.255  20
  -1  -9   3 2462.54 119.714   7
   1  -9  -2 2154.63 99.5368  55
  -1  -9   2 2130.89 96.5189  55
   1  -9  -2 2290.71 100.191  48
  -1  -9   2 2162.31 96.4158  48
   1  -9  -2 2421.49 139.477   1
   1  -9  -2 2090.47 118.253  16
   1  -9  -2 1868.06 118.519   7
  -1  -9   2 2211.10 111.749   7
   1  -9  -1 2350.79 105.629  48
   1  -9  -1 2459.92 106.286  55
  -1  -9   1 2402.20 104.248  55
  -1  -9   1 2352.49 103.673  48
   1  -9  -1 2377.33 143.148   1
  -1  -9   1 2412.84 106.796  27
  -1  -9   1 2325.90 105.021  24
   1  -9  -1 2423.54 126.884  16
  -1  -9   1 2301.15 119.584   7
   1  -9  -1 1960.01 120.460   7
  -1  -9   0 717.447 70.7146   7
   1  -9   0 789.262 71.0186   7
   1  -9   0 873.640 52.9065  55
  -1  -9   0 908.950 55.1969  55
  -1  -9   0 815.540 53.9519  48
   1  -9   0 943.513 88.1727   1
  -1  -9   0 911.443 56.8614  30
  -1  -9   0 757.683 53.7970  27
  -1  -9   0 762.340 54.9115  25
  -1  -9   0 751.610 52.2657  24
   1  -9   0 728.530 75.4672  16
  -1  -9   0 754.214 79.0004  16
  -1  -9  -1 2278.41 105.259  48
  -1  -9  -1 2421.62 106.459  55
  -1  -9  -1 2473.39 107.013  27
  -1  -9  -1 2487.60 110.618  29
  -1  -9  -1 2434.69 107.923  30
   1  -9   1 2215.92 124.393  16
  -1  -9  -1 2469.16 107.880  25
  -1  -9  -1 2352.31 105.610  24
  -1  -9  -1 2379.42 126.459  16
  -1  -9  -1 2232.24 123.087   7
  -1  -9  -2 1804.91 86.9264  48
  -1  -9  -2 1808.22 88.0078  55
  -1  -9  -2 1852.67 92.6703  33
  -1  -9  -2 1805.90 89.4526  30
  -1  -9  -2 1813.89 88.4558  27
  -1  -9  -2 1822.34 92.6568  29
   1  -9   2 1960.24 107.859  16
  -1  -9  -2 1936.33 89.4796  25
  -1  -9  -2 1802.17 87.4081  24
  -1  -9  -2 1798.75 110.268  16
   1  -9   2 1750.55 101.914   7
  -1  -9  -2 1688.95 107.729   7
   1  -9   3 688.959 66.2841   7
  -1  -9  -3 612.956 77.2281   7
  -1  -9  -3 745.444 53.3038  48
  -1  -9  -3 721.680 54.6879  55
  -1  -9  -3 812.979 58.1114  33
  -1  -9  -3 709.728 61.3440  34
  -1  -9  -3 688.564 54.2504  27
  -1  -9  -3 816.788 60.0188  29
  -1  -9  -3 873.921 57.1511  30
  -1  -9  -3 751.218 55.0322  25
  -1  -9  -3 801.381 92.4879  19
   1  -9   3 707.603 74.2644  16
  -1  -9  -3 862.685 79.4447  16
  -1  -9  -4 406.626 75.7083   7
   1  -9   4 506.765 58.9490   7
  -1  -9  -4 429.476 46.1691  48
  -1  -9  -4 499.480 53.2226  29
  -1  -9  -4 446.433 54.6231  34
  -1  -9  -4 416.476 50.7304  33
  -1  -9  -4 522.732 48.2233  30
  -1  -9  -4 529.889 48.0704  55
   1  -9   4 418.259 65.7122  51
  -1  -9  -4 389.033 82.2053  19
  -1  -9  -4 555.839 49.7250  25
  -1  -9  -4 436.271 74.7796  16
   1  -9   4 522.618 68.7585  16
   1  -9   5 2928.80 152.690  51
  -1  -9  -5 3308.82 142.064  34
  -1  -9  -5 3276.70 141.863  29
  -1  -9  -5 3147.17 143.405  28
  -1  -9  -5 3158.84 137.763  30
  -1  -9  -5 3171.62 140.171  33
   1  -9   5 3161.58 153.115  16
  -1  -9  -5 3081.04 180.627  19
  -1  -9  -5 2893.08 159.613  16
   1  -9   5 3207.99 146.218   7
   1  -9   6 1906.39 119.264  51
  -1  -9  -6 2248.98 109.265  29
  -1  -9  -6 2249.27 107.760  33
  -1  -9  -6 2180.01 110.560  28
  -1  -9  -6 2222.12 110.490  34
  -1  -9  -6 2140.86 150.648   4
  -1  -9  -6 1943.70 148.495  19
  -1  -9  -6 1936.16 129.286  16
   1  -9   6 2292.24 123.244  16
   1  -9   6 2043.90 113.325   7
   1  -9   7 4091.20 191.048  51
  -1  -9  -7 4131.41 171.641  48
  -1  -9  -7 3884.17 171.334  55
  -1  -9  -7 4254.22 178.839  29
  -1  -9  -7 4169.48 178.053  33
  -1  -9  -7 3818.22 177.382  34
  -1  -9  -7 3991.91 178.990  28
  -1  -9  -7 4190.57 223.882   4
  -1  -9  -7 3921.77 223.715  19
   1  -9   7 4313.24 190.488  16
  -1  -9  -7 3728.56 196.693  16
   1  -9   7 4209.44 183.031   7
  -1  -9  -8 2717.76 128.398  55
   1  -9   8 2837.20 151.731  51
  -1  -9  -8 2741.65 128.485  48
  -1  -9  -8 2933.52 180.373   4
  -1  -9  -8 2780.45 135.175  33
  -1  -9  -8 2907.97 137.250  34
  -1  -9  -8 2835.81 137.708  28
  -1  -9  -8 2937.87 136.482  29
  -1  -9  -8 2828.11 186.487  19
   1  -9   8 2920.75 148.246  16
   1  -9   8 3053.19 142.352   7
   1  -9   9 38.3147 57.5516   7
  -1  -9  -9 66.5363 46.0813  55
   1  -9   9-37.2799 69.0808  51
  -1  -9  -9 25.3964 43.1256  48
  -1  -9  -9 12.1275 50.8732  29
  -1  -9  -9 40.9286 56.3054  28
  -1  -9  -9 14.7092 51.8647  33
  -1  -9  -9 58.6108 55.6714  34
   1  -9   9 49.5904 65.4232  16
  -1  -9  -9 54.4237 90.1746  19
  -1  -9  -9-9.78590 88.5796   4
  -1  -9 -10 3157.61 188.036   4
  -1  -9 -10 2541.48 124.334  48
   1  -9  10 2776.90 151.912  51
  -1  -9 -10 2699.37 126.456  55
  -1  -9 -10 3053.93 138.845  34
  -1  -9 -10 2747.00 138.182  28
  -1  -9 -10 2680.36 192.440  19
   1  -9  10 2636.13 146.527  16
   1  -9  10 2799.16 140.424   7
  -1  -9 -11 1739.27 148.987   4
  -1  -9 -11 1662.61 86.9116  48
   1  -9  11 1525.94 116.471  51
  -1  -9 -11 1651.13 103.757  28
  -1  -9 -11 1642.71 100.242  35
  -1  -9 -11 1547.19 101.355  34
  -1  -9 -11 1630.79 155.458  19
   1  -9  11 1763.41 110.742  16
   1  -9  11 1781.65 104.439   7
   1  -9  12 337.020 65.3056   7
  -1  -9 -12 493.214 105.881   4
  -1  -9 -12 380.657 77.7052  52
   1  -9  12 438.389 82.9992  51
  -1  -9 -12 370.666 68.6650  35
  -1  -9 -12 411.549 67.7251  28
  -1  -9 -12 456.726 67.0207  34
  -1  -9 -12 346.541 100.717  19
   1  -9  12 255.657 72.2061  16
   1  -9  13 638.897 75.4412   7
  -1  -9 -13 737.457 107.752   4
  -1  -9 -13 720.202 72.7487  34
  -1  -9 -13 644.109 72.2463  28
  -1  -9 -13 722.404 73.0798  35
  -1  -9 -13 726.409 84.1023  52
   1  -9  13 646.685 88.3049  51
  -1  -9 -13 565.586 120.254  19
   1  -9  13 613.670 76.9110  16
  -1  -9 -14 214.373 57.9752  29
  -1  -9 -14 123.018 58.6687  34
  -1  -9 -14 193.566 57.4876  33
  -1  -9 -14 153.829 56.7048  28
  -1  -9 -14 148.647 63.7548  35
  -1  -9 -14 113.801 70.3816  52
   1  -9  14 173.975 74.0341  51
   1  -9  14 147.096 59.0285   7
  -1  -9 -15 1610.48 91.9555  35
  -1  -9 -15 1416.26 89.2834  34
  -1  -9 -15 1330.42 89.5334  28
  -1  -9 -15 1251.70 85.5283  33
  -1  -9 -15 1427.36 88.5387  29
  -1  -9 -15 1523.37 97.5986  52
   1  -9  15 1446.86 106.989  51
  -1  -9 -15 1427.62 93.5566  42
   1  -9  15 1516.06 92.0469   7
  -1  -9 -16 201.049 52.0704  34
  -1  -9 -16 207.312 49.1797  33
  -1  -9 -16 114.958 48.0078  28
  -1  -9 -16 209.869 49.0213  29
  -1  -9 -16 179.106 55.6577  35
   1  -9  16 194.519 68.2226  51
  -1  -9 -16 184.444 61.9661  52
  -1  -9 -16 214.451 60.8220  42
   1  -9  16 201.658 53.9991   7
  -1  -9 -17 566.435 54.4387  34
  -1  -9 -17 529.695 54.5749  28
  -1  -9 -17 629.703 53.6955  33
  -1  -9 -17 556.655 52.3964  29
   1  -9  17 459.766 67.8301  51
  -1  -9 -17 546.277 59.3411  42
   1  -9  17 496.618 56.4898   7
  -1  -9 -18 34.9141 35.3764  33
  -1  -9 -18-1.80227 33.6672  29
  -1  -9 -18 19.0227 35.3723  34
  -1  -9 -18-3.82389 35.0288  28
   1  -9  18 39.2369 49.2720  51
   1  -9  18-54.2485 30.1902   7
  -1  -9 -18 15.2630 40.3616  42
   1  -9  19 445.842 46.1158  51
  -1  -9 -19 578.843 46.5674  45
  -1  -8  20 79.0759 47.3860  51
  -1  -8  20 128.290 39.0884   7
  -1  -8  19 631.410 72.9390  51
  -1  -8  19 768.140 58.8580   7
   1  -8 -19 631.442 49.7345  34
   1  -8 -19 638.432 50.1282  28
  -1  -8  18 1175.31 97.4922  51
   1  -8 -18 1251.61 71.4952  29
   1  -8 -18 1188.69 74.5543  28
   1  -8 -18 1252.38 73.9436  34
  -1  -8  18 1149.77 85.8679  16
  -1  -8  18 1415.93 82.7228   7
   1  -8 -17 660.028 78.7768  45
   1  -8 -17 733.539 69.3695  42
  -1  -8  17 670.183 87.6761  51
   1  -8 -17 769.232 62.8841  28
   1  -8 -17 838.353 64.0721  34
  -1  -8  17 713.063 71.8199   7
  -1  -8  17 566.131 77.0420  16
   1  -8 -16 3349.72 153.546  42
  -1  -8  16 3037.70 172.092  51
   1  -8 -16 3532.19 153.804  28
   1  -8 -16 3338.66 151.587  34
  -1  -8  16 3327.57 158.384   7
  -1  -8  16 2964.08 166.182  16
   1  -8 -15 864.307 121.901   4
   1  -8 -15 781.826 80.8207  42
  -1  -8  15 800.177 98.8699  51
   1  -8 -15 802.464 86.0644  52
   1  -8 -15 856.280 71.9031  28
   1  -8 -15 866.197 71.1564  34
  -1  -8  15 823.622 79.0268   7
  -1  -8  15 647.564 89.8493  16
   1  -8 -14 3593.65 230.044   4
   1  -8 -14 3657.70 175.559  52
  -1  -8  14 3790.87 193.520  51
   1  -8 -14 3917.80 172.728  42
   1  -8 -14 3463.87 169.904  28
   1  -8 -14 3973.38 171.168  35
   1  -8 -14 3639.10 169.299  34
  -1  -8  14 3243.70 174.446  11
  -1  -8  14 4157.85 179.280   7
   1  -8 -13 301.450 75.9116  52
  -1  -8  13 195.267 84.2763  51
  -1  -8  13 114.859 71.3800  11
   1  -8 -13 193.721 57.2567  34
   1  -8 -13 201.507 68.2630  35
   1  -8 -13 107.588 57.8960  28
  -1  -8  13 210.243 65.2610   7
   1  -8 -13-57.4124 113.428  18
   1  -8 -13 167.784 103.637   4
   1  -8 -13 262.573 76.2779   1
  -1  -8  12 2720.69 140.225   7
  -1  -8  12 2837.48 160.066  51
   1  -8 -12 2935.54 199.177   4
   1  -8 -12 2547.47 162.923   1
   1  -8 -12 2729.21 134.671  34
   1  -8 -12 2767.91 135.199  28
   1  -8 -12 2839.64 214.205  18
  -1  -8  12 2630.53 140.758  11
  -1  -8  11 2303.88 135.952  51
   1  -8 -11 2211.45 115.253  42
   1  -8 -11 1972.50 109.410  34
   1  -8 -11 1947.03 110.532  28
  -1  -8  11 2019.81 116.958  11
  -1  -8  11 2397.59 119.076   7
   1  -8 -11 2091.67 142.957   1
   1  -8 -10 1179.61 109.675   1
  -1  -8  10 1305.62 102.947  51
   1  -8 -10 1120.00 86.9563  52
   1  -8 -10 1204.93 77.3963  34
   1  -8 -10 1101.15 77.5783  28
  -1  -8  10 1133.17 81.6946   7
  -1  -8  10 1117.57 87.0470  11
   1  -8  -9 1985.97 103.190  28
   1  -8  -9 1992.58 102.038  34
   1  -8  -9 1913.47 101.923  35
  -1  -8   9 1881.36 122.735  51
   1  -8  -9 2108.83 108.527  52
   1  -8  -9 2000.21 135.227   1
  -1  -8   9 2000.50 107.252   7
   1  -8  -8 375.864 51.9638  28
   1  -8  -8 359.724 53.2691  35
   1  -8  -8 436.525 49.6613  34
   1  -8  -8 428.167 60.2091  52
  -1  -8   8 309.568 67.3591  51
   1  -8  -8 289.223 73.5776   1
   1  -8  -7 1011.77 67.2379  28
   1  -8  -7 886.117 61.1206  33
   1  -8  -7 1011.81 64.9454  34
  -1  -8   7 1117.89 87.1661  51
   1  -8  -7 1018.73 61.7398  48
   1  -8  -7 943.972 96.3134   1
   1  -8  -6 13834.2 524.573  29
   1  -8  -6 13640.9 523.606  33
   1  -8  -6 13905.1 526.695  28
   1  -8  -6 13895.8 525.828  34
  -1  -8   6 13464.1 540.534  51
   1  -8  -6 13369.2 522.916  48
  -1  -8   6 13861.1 559.575  20
  -1  -8   6 12945.4 535.971  16
  -1  -8   5 4052.38 169.534   7
  -1  -8   5 3789.72 180.429  51
   1  -8  -5 3745.36 161.493  55
   1  -8  -5 3907.72 162.806  29
   1  -8  -5 3879.48 161.573  33
   1  -8  -5 4029.84 164.189  34
   1  -8  -5 3889.55 165.330  28
   1  -8  -5 3692.56 181.173  16
  -1  -8   5 4116.57 196.867  20
  -1  -8   5 4069.49 178.437  16
   1  -8  -4 6004.34 234.827  34
   1  -8  -4 5876.00 232.432  33
   1  -8  -4 5891.09 233.304  29
   1  -8  -4 6035.95 236.241  28
   1  -8  -4 6324.47 267.987   1
  -1  -8   4 6238.79 266.610  20
  -1  -8   4 5778.97 246.236  16
   1  -8  -4 5380.00 247.835  16
   1  -8  -4 5833.25 232.570  48
   1  -8  -4 5726.92 232.710  55
  -1  -8   4 5577.06 249.363  51
   1  -8  -3 931.660 55.5041  29
   1  -8  -3 938.689 54.5594  33
   1  -8  -3 939.716 57.5856  34
   1  -8  -3 1046.93 89.8104   1
   1  -8  -3 869.291 103.944   4
  -1  -8   2 13116.9 507.885  24
   1  -8  -2 13393.4 508.311  29
   1  -8  -2 13173.0 507.445  33
  -1  -8   2 13498.3 505.682  32
   1  -8  -2 12987.5 537.103   1
  -1  -8   1 1980.67 90.9393  24
  -1  -8   1 1945.54 105.829  22
  -1  -8   1 1979.59 92.5281  25
  -1  -8   1 2138.19 93.3407  30
  -1  -8   1 2000.28 87.2036  32
  -1  -8   1 1926.62 91.7033  27
   1  -8  -1 2149.23 123.530   1
  -1  -8   0 5888.43 262.202  22
  -1  -8   0 6201.94 244.708  24
  -1  -8   0 6185.68 245.800  25
  -1  -8   0 6229.61 245.903  30
  -1  -8   0 6108.80 242.049  32
  -1  -8   0 6434.09 246.093  27
   1  -8   0 6338.20 272.725   1
  -1  -8  -1 2110.40 99.3193  25
  -1  -8  -1 2159.35 121.210  22
  -1  -8  -1 2183.78 98.3032  24
  -1  -8  -1 2177.20 101.029  33
  -1  -8  -1 2352.81 100.266  30
  -1  -8  -1 2195.01 98.8466  27
  -1  -8  -1 2128.79 101.101  29
   1  -8   1 2292.77 126.292   1
  -1  -8  -2 1027.86 94.8655  19
  -1  -8  -2 964.732 58.3024  25
  -1  -8  -2 937.119 83.4784  22
  -1  -8  -2 928.785 58.5526  30
  -1  -8  -2 842.599 60.4606  29
  -1  -8  -2 987.917 61.3377  34
  -1  -8  -2 940.763 57.9569  27
  -1  -8  -2 1056.87 61.7104  33
  -1  -8  -3 8329.92 366.089  19
  -1  -8  -3 8039.93 354.656  22
  -1  -8  -3 8562.37 330.208  34
  -1  -8  -3 8087.48 330.043  28
  -1  -8  -3 8572.13 329.813  29
  -1  -8  -3 8413.97 328.343  30
  -1  -8  -3 8450.92 329.384  33
  -1  -8  -4 204.223 37.4215  55
  -1  -8  -4 311.486 70.7862   1
  -1  -8  -4 259.596 74.4760   4
  -1  -8  -4 280.791 68.2385  22
  -1  -8  -4 140.820 70.6044  19
   1  -8   4 260.745 47.2327   7
  -1  -8  -4 227.947 43.0403  34
  -1  -8  -4 228.926 41.3185  33
  -1  -8  -4 245.679 45.7968  28
  -1  -8  -4 277.678 44.4388  29
  -1  -8  -5 1694.54 112.717   1
  -1  -8  -5 1438.45 117.408   4
  -1  -8  -5 1504.17 83.0374  33
  -1  -8  -5 1584.13 83.9064  29
  -1  -8  -5 1584.73 85.1758  34
  -1  -8  -5 1601.47 85.5323  28
  -1  -8  -5 1811.02 129.327  19
  -1  -8  -5 1345.76 99.4352  16
  -1  -8  -5 1544.21 112.053  22
   1  -8   5 1749.82 95.9688  16
  -1  -8  -5 1225.17 99.6181   7
   1  -8   5 1648.46 88.0227   7
  -1  -8  -6 1341.72 76.2828  55
   1  -8   6 1545.11 96.6497  51
  -1  -8  -6 1478.78 76.4632  48
  -1  -8  -6 1407.65 109.032   1
  -1  -8  -6 1653.81 122.744   4
  -1  -8  -6 1343.50 83.9645  28
  -1  -8  -6 1537.08 83.0867  34
  -1  -8  -6 1494.42 126.349  19
  -1  -8  -6 1339.01 99.8172  16
   1  -8   6 1577.74 93.4094  16
   1  -8   6 1641.75 86.4183   7
   1  -8   7 789.730 64.7425   7
  -1  -8  -7 713.874 54.4012  55
   1  -8   7 695.259 74.5324  51
  -1  -8  -7 724.751 54.2863  48
  -1  -8  -7 815.292 89.2392   1
  -1  -8  -7 774.374 98.7848   4
  -1  -8  -7 832.836 62.9885  28
  -1  -8  -7 833.133 64.6090  34
  -1  -8  -7 675.181 102.091  19
   1  -8   7 763.264 72.5427  16
  -1  -8  -7 779.579 85.2554  16
  -1  -8  -8 3962.60 215.047   4
  -1  -8  -8 3812.49 195.358   1
  -1  -8  -8 3841.90 161.942  48
  -1  -8  -8 3798.17 169.944  34
  -1  -8  -8 3744.68 170.525  28
  -1  -8  -8 3728.98 162.148  55
   1  -8   8 4011.32 182.345  51
   1  -8   8 3936.85 178.711  16
  -1  -8  -8 3950.93 220.213  19
   1  -8   8 3977.05 171.928   7
  -1  -8  -9 4681.14 219.599   1
  -1  -8  -9 4463.87 239.040   4
  -1  -8  -9 4547.60 196.120  28
  -1  -8  -9 4462.84 194.650  34
   1  -8   9 4439.84 207.314  51
  -1  -8  -9 4392.76 185.265  48
  -1  -8  -9 4373.75 186.094  55
   1  -8   9 4435.84 203.084  16
   1  -8   9 4671.94 197.191   7
  -1  -8 -10 6111.24 316.114   4
  -1  -8 -10 6592.47 295.664   1
  -1  -8 -10 6777.65 273.899  34
  -1  -8 -10 6604.64 273.220  28
   1  -8  10 7021.12 288.074  51
  -1  -8 -10 6462.99 261.801  48
  -1  -8 -10 6445.29 262.757  55
   1  -8  10 6320.45 279.123  16
   1  -8  10 6643.83 273.815   7
  -1  -8 -11 1311.52 127.467   4
  -1  -8 -11 1439.06 93.3517  28
  -1  -8 -11 1334.06 91.4247  34
   1  -8  11 1285.31 106.756  51
  -1  -8 -11 1370.70 76.6770  55
  -1  -8 -11 1428.02 75.4931  48
   1  -8  11 1081.64 93.1967  16
  -1  -8 -11 1357.14 167.320  18
   1  -8  11 1332.75 89.7455   7
  -1  -8 -12 4260.74 241.354   4
  -1  -8 -12 4507.98 195.734  28
  -1  -8 -12 4190.55 192.968  34
  -1  -8 -12 4181.71 186.728  35
   1  -8  12 4298.84 208.979  51
   1  -8  12 4041.09 198.031  16
  -1  -8 -12 4426.00 289.441  18
   1  -8  12 4353.72 192.904   7
  -1  -8 -13 2421.16 131.287  52
   1  -8  13 2614.59 146.941  51
   1  -8  13 2452.70 127.626   7
  -1  -8 -13 2042.63 168.555   4
  -1  -8 -13 2417.35 128.736  34
  -1  -8 -13 2398.14 123.547  35
  -1  -8 -13 2339.14 127.756  28
  -1  -8 -14 1913.77 114.092  52
   1  -8  14 1789.98 121.522  51
  -1  -8 -14 1828.84 109.511  28
  -1  -8 -14 1837.54 108.971  34
  -1  -8 -14 1953.78 106.428  35
   1  -8  14 1944.77 108.390   7
  -1  -8 -14 1554.00 144.643   4
  -1  -8 -15 173.450 67.7166  42
   1  -8  15 120.556 54.4072  11
  -1  -8 -15 148.013 58.6021  28
  -1  -8 -15 169.721 57.9112  34
  -1  -8 -15 165.532 60.9949  35
   1  -8  15 174.231 55.1361   7
   1  -8  15 135.833 75.5301  51
  -1  -8 -15 143.089 68.6241  52
  -1  -8 -16 490.655 62.9241  35
  -1  -8 -16 405.779 59.3781  28
  -1  -8 -16 470.173 61.5352  34
  -1  -8 -16 411.399 65.2558  42
   1  -8  16 299.305 58.8345   7
  -1  -8 -16 455.283 68.6924  52
   1  -8  16 411.583 76.4480  51
  -1  -8 -17 955.567 70.2497  28
  -1  -8 -17 802.907 69.2957  34
  -1  -8 -17 1030.37 72.9902  42
   1  -8  17 934.574 68.3685   7
  -1  -8 -17 890.290 73.3778  52
   1  -8  17 822.868 82.0632  51
  -1  -8 -18 298.286 46.1751  33
  -1  -8 -18 229.004 45.8493  28
  -1  -8 -18 249.747 44.9089  29
  -1  -8 -18 233.121 45.9709  34
  -1  -8 -18 322.054 49.0890  42
   1  -8  18 357.263 47.5845   7
   1  -8  18 294.503 62.2129  51
  -1  -8 -19 1333.29 72.7787  29
  -1  -8 -19 1411.39 74.6697  34
  -1  -8 -19 1649.34 75.7892  28
  -1  -8 -19 1410.83 73.2527  33
   1  -8  19 1233.50 83.8029  51
  -1  -8 -19 1607.86 79.5697  45
   1  -8  20 420.667 42.1071  51
  -1  -8 -20 447.126 39.4282  45
   1  -7 -21 110.864 36.9525  45
  -1  -7  21 74.8339 32.9950   7
  -1  -7  21 42.4196 42.5326  51
   1  -7 -20 111.737 34.0706  34
   1  -7 -20 107.189 35.9296  28
   1  -7 -20 166.340 49.8131  45
  -1  -7  20 40.9884 42.1547   7
  -1  -7  20 78.9420 55.3570  51
  -1  -7  19 101.066 68.5315  51
   1  -7 -19 116.959 58.4011  45
   1  -7 -19 122.627 41.8816  34
   1  -7 -19 183.395 42.8795  28
  -1  -7  19 135.896 49.2819   7
  -1  -7  19 87.1752 47.1402  16
  -1  -7  18-30.3974 73.9394  51
  -1  -7  18 2.93922 59.6410  11
   1  -7 -18 18.2211 46.6597  28
   1  -7 -18-7.63653 45.2497  34
  -1  -7  18 40.8255 52.7454   7
  -1  -7  18 24.3119 60.8486  16
   1  -7 -17 973.731 77.5603  42
  -1  -7  17 993.199 86.1378  11
   1  -7 -17 1099.27 77.1034  28
   1  -7 -17 1065.87 74.8563  34
  -1  -7  17 1097.22 81.0279   7
  -1  -7  17 889.319 98.8298  51
   1  -7 -16 1615.84 98.9361  42
   1  -7 -16 1594.72 154.981   4
   1  -7 -16 1543.01 96.1538  28
  -1  -7  16 1441.12 105.965  11
  -1  -7  16 1810.92 104.369   7
  -1  -7  15 1923.54 105.340   7
   1  -7 -15 1595.18 105.234  52
  -1  -7  15 1730.63 122.181  51
   1  -7 -15 1665.95 101.897  42
   1  -7 -15 1758.56 155.258   4
   1  -7 -15 1522.72 97.4563  28
   1  -7 -15 1514.23 167.593  18
  -1  -7  15 1391.58 106.162  11
  -1  -7  14 3488.85 158.289   7
  -1  -7  14 3519.53 180.549  51
   1  -7 -14 3121.70 157.615  52
   1  -7 -14 3144.81 152.964  42
   1  -7 -14 3635.71 222.797   4
   1  -7 -14 3154.33 152.221  35
   1  -7 -14 3145.66 233.780  18
  -1  -7  14 2918.47 159.746  11
  -1  -7  13 12806.7 486.560   7
   1  -7 -13 12744.7 548.820   4
   1  -7 -13 11547.8 511.392   1
  -1  -7  13 13494.9 504.926  51
   1  -7 -13 12255.6 481.974  52
   1  -7 -13 12359.8 479.764  42
   1  -7 -13 12154.0 477.819  35
   1  -7 -13 13171.5 570.552  18
  -1  -7  13 10742.3 484.195  11
   1  -7 -12 43.3070 68.0732  52
  -1  -7  12 45.0966 75.9497  51
  -1  -7  12 116.289 64.6144  11
   1  -7 -12 108.012 61.9777  35
   1  -7 -12-40.2106 113.638  18
   1  -7 -12 160.447 69.0309   1
  -1  -7  12 111.993 56.9563   7
  -1  -7  11 10709.8 398.243   7
  -1  -7  11 10497.1 413.502  51
   1  -7 -11 9420.76 423.582   1
   1  -7 -11 10647.0 469.223  18
  -1  -7  11 8908.71 395.791  11
  -1  -7  10 405.362 75.3555  51
  -1  -7  10 389.694 64.6874  11
  -1  -7  10 451.448 56.4484   7
   1  -7 -10 506.977 114.775  18
   1  -7 -10 537.729 77.5877   1
  -1  -7   9 979.064 68.4589   7
  -1  -7   9 1094.62 86.0971  51
   1  -7  -9 1102.36 98.9988   1
   1  -7  -9 999.856 68.7328  28
   1  -7  -9 899.250 125.519  18
  -1  -7   9 895.588 75.1668  11
  -1  -7   8 331.464 56.1001  11
   1  -7  -8 392.974 48.4165  28
   1  -7  -8 412.959 50.5657  35
   1  -7  -8 294.918 72.6014   1
   1  -7  -8 324.491 98.2607  18
  -1  -7   8 383.245 64.9166  51
   1  -7  -7 401.746 48.1187  28
   1  -7  -7 396.736 46.6302  34
   1  -7  -7 461.764 76.1575   1
   1  -7  -7 477.690 44.6706  55
  -1  -7   7 453.327 65.5943  51
  -1  -7   7 586.037 76.5314  20
   1  -7  -7 649.438 101.195  18
  -1  -7   6 2819.48 159.241  20
   1  -7  -6 2962.06 128.181  34
   1  -7  -6 3000.73 129.785  28
   1  -7  -5 5150.63 239.477   4
  -1  -7   5 5120.15 226.511  20
   1  -7  -5 4700.04 215.435  19
  -1  -7   5 5023.48 218.395   5
   1  -7  -5 4720.22 193.413  33
   1  -7  -5 4810.20 195.515  34
   1  -7  -5 4798.31 196.564  28
   1  -7  -4 19651.4 778.886   4
   1  -7  -4 19307.4 768.292   1
  -1  -7   4 19966.7 770.914  20
  -1  -7   4 19588.6 763.987   5
   1  -7  -4 19966.5 743.988  28
   1  -7  -4 19758.2 742.459  29
   1  -7  -4 19194.5 741.489  33
   1  -7  -4 19450.4 742.899  34
   1  -7  -3 12057.8 490.862   1
   1  -7  -3 12115.9 501.413   4
  -1  -7   3 11781.8 485.637   5
   1  -7  -3 12204.1 465.373  29
   1  -7  -3 12095.7 464.531  33
   1  -7  -3 12021.4 466.728  28
   1  -7  -3 12347.8 466.236  34
  -1  -7   3 12311.6 463.119  32
   1  -7  -2 5898.43 235.145  33
  -1  -7   2 6097.22 233.869  32
  -1  -7   2 6097.77 236.819  27
   1  -7  -2 5851.82 235.809  29
   1  -7  -2 6093.05 262.309   1
   1  -7  -2 6218.86 274.383   4
  -1  -7   2 5914.06 244.997  22
  -1  -7   2 6130.87 236.355  24
  -1  -7   1 10149.9 394.271  30
   1  -7  -1 10275.1 393.150  29
  -1  -7   1 10048.0 393.974  27
  -1  -7   1 10369.0 391.622  32
   1  -7  -1 10206.8 417.117   1
  -1  -7   1 10327.2 394.510  25
  -1  -7   1 10273.5 406.595  22
  -1  -7   1 10346.4 393.695  24
  -1  -7   0 18316.7 683.322  29
  -1  -7   0 18256.3 682.340  27
  -1  -7   0 17986.6 682.167  30
  -1  -7   0 18114.1 682.727  33
   1  -7   0 18033.1 703.836   1
  -1  -7   0 17868.5 682.120  25
  -1  -7   0 16940.7 695.715  22
  -1  -7   0 17844.5 681.412  24
  -1  -7  -1 30182.1 1146.68  34
  -1  -7  -1 30445.6 1146.39  33
  -1  -7  -1 29942.7 1145.74  27
  -1  -7  -1 30858.5 1147.02  29
  -1  -7  -1 30440.2 1145.91  30
   1  -7   1 30223.3 1166.20   1
  -1  -7  -1 30337.1 1174.57  19
  -1  -7  -1 30948.1 1146.24  25
  -1  -7  -1 29808.7 1162.85  22
  -1  -7  -2 18655.0 713.933  34
  -1  -7  -2 18671.7 714.344  28
  -1  -7  -2 18885.5 713.605  33
  -1  -7  -2 19131.6 714.117  29
  -1  -7  -2 18550.5 712.908  30
  -1  -7  -2 18681.6 733.283  22
  -1  -7  -2 19220.2 745.001  19
  -1  -7  -3 11425.5 448.127  33
  -1  -7  -3 11785.0 449.022  29
  -1  -7  -3 11680.6 449.255  28
  -1  -7  -3 11816.3 448.925  34
  -1  -7  -3 10953.2 473.945   4
  -1  -7  -3 12160.3 473.332   1
  -1  -7  -3 11617.0 470.707  22
  -1  -7  -3 11680.0 480.800  19
  -1  -7  -4 11378.9 429.312  34
  -1  -7  -4 11305.2 429.496  28
  -1  -7  -4 10912.9 428.559  29
  -1  -7  -4 10900.8 451.704   1
  -1  -7  -4 10482.9 455.393   4
  -1  -7  -4 11122.3 454.365  22
  -1  -7  -4 10995.1 463.475  19
  -1  -7  -5 14917.7 565.446  28
  -1  -7  -5 14808.1 565.003  34
  -1  -7  -5 14994.6 590.064   1
  -1  -7  -5 14624.8 594.994   4
  -1  -7  -5 14799.5 602.608  19
  -1  -7  -5 13680.3 590.770  22
  -1  -7  -6 2878.52 132.405  28
  -1  -7  -6 2957.45 132.186  34
  -1  -7  -6 3010.17 164.851  22
  -1  -7  -6 2948.00 167.505   4
  -1  -7  -6 3112.36 157.249   1
  -1  -7  -7 5702.09 227.868  55
   1  -7   7 5858.52 243.656  51
  -1  -7  -7 5698.12 227.383  48
  -1  -7  -7 5771.14 257.738   1
  -1  -7  -7 5749.87 269.923   4
  -1  -7  -7 5627.26 233.810  28
  -1  -7  -7 6036.70 302.923  18
  -1  -7  -7 5654.34 265.011  22
   1  -7   7 5701.36 234.359   7
   1  -7   8 391.508 50.7256   7
   1  -7   8 310.392 62.8230  51
  -1  -7  -8 286.843 40.1586  55
  -1  -7  -8 314.625 39.5681  48
  -1  -7  -8 386.298 85.3914   4
  -1  -7  -8 322.622 63.9943   1
  -1  -7  -8 230.732 49.7465  28
  -1  -7  -8 233.909 112.767  18
   1  -7   8 260.164 58.6324  16
   1  -7   9 1043.17 71.4820   7
   1  -7   9 1132.96 86.6452  51
  -1  -7  -9 992.983 62.1568  55
  -1  -7  -9 1088.26 61.1687  48
  -1  -7  -9 1066.17 88.2866   1
  -1  -7  -9 1257.74 114.812   4
  -1  -7  -9 1005.69 74.1324  28
  -1  -7  -9 931.799 141.529  18
   1  -7   9 829.410 80.5247  16
   1  -7  10 205.397 52.1490   7
  -1  -7 -10 208.699 38.5915  48
  -1  -7 -10 294.310 62.1773   1
  -1  -7 -10 237.871 87.4890   4
   1  -7  10 219.954 67.5214  51
  -1  -7 -10 169.446 39.4112  55
  -1  -7 -10 361.580 122.372  18
   1  -7  10 111.943 60.8762  16
   1  -7  11 2503.58 124.858   7
  -1  -7 -11 2575.54 111.034  48
  -1  -7 -11 2343.93 112.084  55
   1  -7  11 2894.73 144.765  51
  -1  -7 -11 2552.82 170.761   4
  -1  -7 -11 2411.45 206.164  18
   1  -7  11 2206.83 131.677  16
   1  -7  12 430.300 80.4068  51
   1  -7  12 376.886 61.6805  11
  -1  -7 -12 458.910 63.7628  35
   1  -7  12 432.117 61.4536   7
  -1  -7 -12 417.630 136.494  18
  -1  -7 -12 333.886 99.3880   4
   1  -7  13 1530.37 94.9790   7
  -1  -7 -13 1463.66 100.095  52
   1  -7  13 1609.94 116.172  51
  -1  -7 -13 1776.93 147.365   4
  -1  -7 -13 1539.65 94.0233  35
   1  -7  13 1427.88 96.1218  11
  -1  -7 -14 213.774 96.3308   4
  -1  -7 -14 306.630 72.7907  52
   1  -7  14 327.178 84.8587  51
   1  -7  14 162.381 62.4484  11
  -1  -7 -14 343.663 67.9372  28
  -1  -7 -14 293.163 63.4649  35
  -1  -7 -14 445.018 144.324  18
   1  -7  14 240.905 60.1598   7
   1  -7  15 1350.34 87.8364   7
  -1  -7 -15 1451.21 136.650   4
  -1  -7 -15 1506.96 96.9395  52
   1  -7  15 1573.00 112.834  51
  -1  -7 -15 1405.05 91.9457  42
  -1  -7 -15 1267.89 93.8276  28
  -1  -7 -15 1428.29 88.9158  35
  -1  -7 -15 1397.01 179.174  18
   1  -7  15 1141.88 89.0022  11
  -1  -7 -16 128.351 64.5968  52
   1  -7  16 124.668 73.3809  51
  -1  -7 -16 190.362 63.8794  42
   1  -7  16 106.934 59.3063  11
  -1  -7 -16 61.9411 56.6220  35
  -1  -7 -16 94.9373 59.3845  28
  -1  -7 -16 213.874 130.422  18
   1  -7  16 137.201 55.6876   7
  -1  -7 -17 584.438 65.4771  42
   1  -7  17 406.584 61.2713  11
  -1  -7 -17 600.070 64.2742  34
  -1  -7 -17 529.400 62.5647  28
   1  -7  17 485.953 78.4960  51
  -1  -7 -17 556.478 65.6975  52
   1  -7  17 527.828 61.5105   7
  -1  -7 -18 519.180 56.8365  42
   1  -7  18 502.667 57.6549  11
   1  -7  18 502.946 74.2990  51
   1  -7  18 534.126 54.8034   7
  -1  -7 -18 674.015 59.6101  34
  -1  -7 -18 584.787 58.3739  28
   1  -7  19 85.6497 56.3372  51
  -1  -7 -19 267.851 53.8190  45
  -1  -7 -19 202.624 42.5447  28
  -1  -7 -19 235.765 44.8671  34
   1  -7  20 260.855 49.8320  51
  -1  -7 -20 186.435 42.1342  45
  -1  -7 -20 242.405 35.6885  34
  -1  -7 -20 247.511 34.7141  28
  -1  -6  22 182.010 26.9790   7
   1  -6 -21-1.29072 41.7825  45
  -1  -6  21 53.0063 50.2663  51
  -1  -6  21 29.1679 35.9549   7
   1  -6 -20-24.9944 51.7437  45
   1  -6 -20 64.5256 39.6564  34
   1  -6 -20 16.5023 39.5511  28
  -1  -6  20-34.0979 61.0707  51
  -1  -6  20-4.52972 44.0488   7
   1  -6 -19 24.0745 60.8641  45
  -1  -6  19 40.0108 59.0333  11
   1  -6 -19 95.2487 46.1918  28
  -1  -6  19 24.2760 71.8931  51
  -1  -6  19 70.0445 50.4492   7
   1  -6 -18 470.550 74.1515  45
  -1  -6  18 425.622 73.1059  11
   1  -6 -18 522.174 61.2538  28
  -1  -6  18 342.975 82.2509  51
  -1  -6  18 535.392 63.2464   7
  -1  -6  17 173.288 81.2853  51
   1  -6 -17 218.797 60.0271  42
   1  -6 -17 243.311 100.938   4
  -1  -6  17 98.5853 68.7295  11
   1  -6 -17 117.364 108.814  18
  -1  -6  17 232.959 60.0387   7
  -1  -6  16 2574.21 132.807   7
  -1  -6  16 2911.43 157.302  51
   1  -6 -16 2512.59 129.128  42
   1  -6 -16 2645.90 189.759   4
   1  -6 -16 2493.42 209.306  18
  -1  -6  16 2376.21 136.800  11
  -1  -6  15 95.5052 60.8462   7
   1  -6 -15 306.123 114.710   4
  -1  -6  15 119.861 83.0332  51
   1  -6 -15 201.727 74.1416  52
   1  -6 -15 132.342 66.0423  42
  -1  -6  15 186.773 75.3839  11
   1  -6 -15 104.321 125.010  18
  -1  -6  15 158.441 83.7058  13
  -1  -6  14 177.162 62.9396   7
   1  -6 -14 74.7869 66.5881   1
   1  -6 -14 228.193 108.011   4
   1  -6 -14 171.998 73.1432  52
  -1  -6  14 240.761 84.5667  51
   1  -6 -14 146.763 66.4948  42
  -1  -6  14 154.207 73.0386  11
   1  -6 -14 136.033 63.7356  35
   1  -6 -14 71.6117 115.992  18
  -1  -6  14 163.756 76.6513  13
  -1  -6  13 8061.68 298.551   7
   1  -6 -13 6819.98 319.351   1
   1  -6 -13 6990.00 292.588  52
  -1  -6  13 8796.62 319.819  51
   1  -6 -13 7067.45 290.202  42
   1  -6 -13 6969.19 288.778  35
   1  -6 -13 7641.89 375.895  18
  -1  -6  13 6825.85 297.921  11
  -1  -6  13 6080.14 300.691  13
  -1  -6  12 1017.46 73.0986   7
   1  -6 -12 868.574 90.8259   1
  -1  -6  12 1062.26 96.2782  51
   1  -6 -12 825.674 78.4547  52
   1  -6 -12 930.978 74.4417  42
  -1  -6  12 874.006 80.7483  11
   1  -6 -12 906.499 72.8616  35
   1  -6 -12 813.727 132.930  18
  -1  -6  12 867.258 88.4975  13
  -1  -6  11 1234.66 77.1249   7
   1  -6 -11 1166.12 98.0913   1
  -1  -6  11 1437.47 99.0361  51
   1  -6 -11 1056.03 80.3680  52
   1  -6 -11 1079.33 75.1202  35
   1  -6 -11 1229.97 145.254  18
  -1  -6  11 1043.11 83.7497  11
  -1  -6  11 981.262 86.7630  13
  -1  -6  10 6212.87 236.421   7
   1  -6 -10 5792.98 261.579   1
   1  -6 -10 5618.78 234.080  52
  -1  -6  10 6707.57 254.009  51
   1  -6 -10 5552.22 230.581  35
   1  -6 -10 6057.39 298.237  18
  -1  -6  10 5447.89 237.186  11
  -1  -6  10 4837.28 238.548  13
  -1  -6   9 4890.61 193.037   7
  -1  -6   9 4886.96 206.225  51
   1  -6  -9 4248.61 243.365  18
  -1  -6   9 4216.31 193.730  11
   1  -6  -9 4402.57 216.414   1
  -1  -6   8 6688.21 283.487   5
   1  -6  -8 6594.28 291.388   1
   1  -6  -8 6723.21 317.364  18
  -1  -6   7 2105.97 116.245   5
  -1  -6   7 2162.49 130.623  20
   1  -6  -7 1901.23 146.873  18
   1  -6  -7 2225.11 126.148   1
  -1  -6   6 923.063 77.0395   5
   1  -6  -6 910.140 103.661  18
  -1  -6   6 1020.02 89.6672  20
   1  -6  -6 844.963 95.9065   4
   1  -6  -6 913.474 84.0354   1
   1  -6  -6 947.230 57.7546  28
  -1  -6   5 39606.7 1505.98   5
   1  -6  -5 40213.8 1524.45  18
  -1  -6   5 40273.1 1514.95  20
   1  -6  -5 38624.1 1518.49   4
   1  -6  -5 39877.3 1489.14  28
   1  -6  -5 39249.6 1488.47  34
  -1  -6   4 7405.61 295.512   5
  -1  -6   4 7109.49 302.634  20
   1  -6  -4 7549.74 311.877   4
   1  -6  -4 6961.19 277.816  28
   1  -6  -4 7070.36 277.125  34
  -1  -6   3 21244.7 817.564   5
  -1  -6   3 21581.0 800.507  24
  -1  -6   3 21822.7 804.791  22
   1  -6  -3 20936.1 813.703  19
   1  -6  -3 20931.0 829.439   4
   1  -6  -3 20950.2 820.949   1
   1  -6  -3 20970.2 800.145  29
  -1  -6   3 21694.6 798.924  32
   1  -6  -3 20610.5 801.250  28
   1  -6  -3 20808.9 800.730  34
  -1  -6   2 16758.9 646.886   5
   1  -6  -2 16869.3 641.446  19
  -1  -6   2 16517.8 630.865  24
  -1  -6   2 16775.5 631.560  25
  -1  -6   2 16300.0 638.247  22
   1  -6  -2 16603.1 650.491   1
   1  -6  -2 16919.9 660.256   4
   1  -6  -2 16800.6 631.853  28
   1  -6  -2 16611.3 631.180  34
  -1  -6   2 16376.1 631.143  30
  -1  -6   2 16959.0 631.371  27
  -1  -6   1 4271.78 184.252  22
  -1  -6   1 4403.74 173.125  24
  -1  -6   1 4302.45 173.632  25
   1  -6  -1 4332.13 194.433   1
  -1  -6   1 4353.79 173.601  30
  -1  -6   1 4379.06 173.497  27
  -1  -6   1 4352.42 174.488  29
  -1  -6   0 8387.42 350.094   5
  -1  -6   0 8567.04 362.461  19
  -1  -6   0 8810.33 336.707  25
  -1  -6   0 8736.89 349.515  22
   1  -6   0 8752.49 354.812   1
  -1  -6   0 8760.53 336.840  33
  -1  -6   0 8830.71 336.465  27
  -1  -6   0 8810.54 336.361  30
  -1  -6   0 8702.29 337.137  29
   1  -6   1 1815.00 81.9796  20
  -1  -6  -1 1712.47 110.775  19
  -1  -6  -1 1693.29 95.5223  22
   1  -6   1 1683.02 96.6502   1
  -1  -6  -1 1630.26 77.8357  33
  -1  -6  -1 1703.64 78.5536  29
  -1  -6  -1 1660.00 79.0016  28
  -1  -6  -1 1621.16 77.7466  34
  -1  -6  -1 1481.64 75.2806  30
   1  -6   2 3972.60 160.637  20
  -1  -6  -2 3772.72 172.786  22
  -1  -6  -2 3804.00 185.509  19
   1  -6   2 3958.45 172.034   1
  -1  -6  -2 3599.39 178.221   4
  -1  -6  -2 3820.52 155.486  29
  -1  -6  -2 3815.80 155.703  34
  -1  -6  -2 3693.26 155.697  28
  -1  -6  -2 3781.62 155.016  33
  -1  -6  -3 3962.99 192.531  19
  -1  -6  -3 3946.13 181.247  22
  -1  -6  -3 3988.31 186.594   4
  -1  -6  -3 4165.97 182.487   1
  -1  -6  -3 4043.12 161.696  34
  -1  -6  -3 3777.06 161.554  28
  -1  -6  -4 1789.24 108.269  22
  -1  -6  -4 1666.75 105.237   1
  -1  -6  -4 1754.93 113.156   4
  -1  -6  -4 1733.98 84.2240  34
  -1  -6  -4 1825.60 84.9134  28
  -1  -6  -5 12109.0 518.549  18
  -1  -6  -5 12187.0 492.114  22
  -1  -6  -5 12098.1 493.221   4
  -1  -6  -5 12451.6 487.707   1
  -1  -6  -5 12098.1 468.059  28
  -1  -6  -6 2045.33 113.347   1
  -1  -6  -6 1927.85 124.133   4
  -1  -6  -6 1884.42 154.241  18
  -1  -6  -6 1725.94 118.225  22
  -1  -6  -7 7193.96 311.622   4
  -1  -6  -7 6941.27 297.938   1
  -1  -6  -7 7059.79 339.517  18
  -1  -6  -7 6911.58 308.329  22
   1  -6   8 5919.56 233.798   7
  -1  -6  -8 6141.84 301.313  18
  -1  -6  -8 5280.63 262.515  22
  -1  -6  -8 5684.97 252.489   1
  -1  -6  -8 5466.47 266.311   4
  -1  -6  -9 3678.21 198.677   4
  -1  -6  -9 3638.06 177.579   1
  -1  -6  -9 3530.82 151.864  55
  -1  -6  -9 4046.28 238.644  18
   1  -6   9 4000.18 161.274   7
  -1  -6  -9 3625.06 151.207  48
  -1  -6 -10 681.998 46.0953  48
  -1  -6 -10 625.060 47.1666  55
  -1  -6 -10 608.959 96.5496   4
  -1  -6 -10 554.369 69.6516   1
  -1  -6 -10 556.156 127.011  18
   1  -6  10 698.585 59.5367   7
  -1  -6 -11 105.963 36.9007  55
   1  -6  11 106.754 53.3460  11
  -1  -6 -11 229.281 86.6633   4
  -1  -6 -11 152.985 120.969  18
   1  -6  11 152.763 48.6443   7
   1  -6  12 2089.54 114.371  11
   1  -6  12 2123.08 113.847   7
  -1  -6 -12 2331.34 111.108  35
  -1  -6 -12 2225.39 200.169  18
  -1  -6 -12 2341.74 164.604   4
  -1  -6 -13 607.881 107.888   4
   1  -6  13 530.068 70.0796  11
  -1  -6 -13 562.787 72.9306  52
  -1  -6 -13 644.007 65.1544  35
  -1  -6 -13 480.385 145.060  18
   1  -6  13 528.401 61.8087   7
  -1  -6 -14 895.441 111.778   4
   1  -6  14 675.737 72.8914  11
  -1  -6 -14 709.800 76.3811  52
  -1  -6 -14 724.192 70.3607  35
  -1  -6 -14 654.260 153.599  18
   1  -6  14 641.548 68.8179   7
  -1  -6 -15 800.687 116.791   4
   1  -6  15 1226.54 104.342  51
  -1  -6 -15 1053.55 85.1660  52
   1  -6  15 884.728 82.3956  11
  -1  -6 -15 1023.04 76.7153  35
  -1  -6 -15 1094.77 171.672  18
   1  -6  15 1087.21 77.5088   7
  -1  -6 -16 458.933 102.136   4
  -1  -6 -16 651.538 72.8801  52
   1  -6  16 659.201 91.1702  51
  -1  -6 -16 694.164 70.7208  42
   1  -6  16 752.469 75.2385  11
  -1  -6 -16 645.971 65.3377  35
  -1  -6 -16 919.679 154.758  18
   1  -6  16 756.441 67.3776   7
  -1  -6 -17 446.451 61.9426  42
   1  -6  17 463.305 68.5682  11
   1  -6  17 444.152 59.6361   7
   1  -6  17 523.448 80.7266  51
  -1  -6 -17 392.978 62.1730  52
  -1  -6 -18 218.286 50.8678  42
   1  -6  18 267.859 58.2687  11
  -1  -6 -18 276.475 54.0575  28
   1  -6  18 317.115 50.3613   7
   1  -6  18 222.973 71.0947  51
  -1  -6 -19 129.459 57.4240  45
   1  -6  19 122.012 50.3693  11
   1  -6  19-35.8916 33.2080   7
   1  -6  19 207.772 62.6062  51
  -1  -6 -19 172.879 47.2930  34
  -1  -6 -19 145.028 47.2340  28
  -1  -6 -20 404.731 49.5217  45
   1  -6  20 334.756 56.7023  51
  -1  -6 -20 330.370 43.1430  28
  -1  -6 -20 376.285 44.9129  34
   1  -6  21 684.358 53.7162  51
  -1  -5  22 231.364 33.2749   7
   1  -5 -22 252.244 31.2552  45
   1  -5 -21 59.4054 36.1765  34
   1  -5 -21-18.3584 36.6005  28
  -1  -5  21 74.5665 47.6946  11
  -1  -5  21-11.4653 39.0032   7
   1  -5 -21-5.63437 43.9527  45
   1  -5 -20 1218.21 80.5990  45
   1  -5 -20 1311.81 76.3356  28
  -1  -5  20 1119.66 84.1239  11
  -1  -5  20 1283.82 78.2620   7
  -1  -5  19 452.707 60.7689   7
   1  -5 -19 327.215 67.2242  45
  -1  -5  19 317.905 68.4398  11
  -1  -5  18 1854.52 114.263  11
  -1  -5  18 1697.95 121.399  13
  -1  -5  18 1972.41 108.106   7
   1  -5 -18 1986.84 112.095  45
   1  -5 -17 1089.92 83.0261  42
  -1  -5  17 1269.18 97.0896  11
  -1  -5  17 1220.64 104.879  13
   1  -5 -17 1277.71 143.670   4
   1  -5 -17 1363.66 161.355  18
  -1  -5  17 1493.94 92.3883   7
   1  -5 -16 2317.50 115.999  42
  -1  -5  16 2137.20 127.705  11
  -1  -5  16 1898.44 132.306  13
   1  -5 -16 2007.11 169.863   4
   1  -5 -16 2482.11 205.909  18
  -1  -5  16 2221.77 119.323   7
  -1  -5  15 8807.23 328.278   7
   1  -5 -15 7848.76 320.993  52
   1  -5 -15 7906.38 318.896  42
   1  -5 -15 8508.69 412.523  18
  -1  -5  15 6967.53 332.033  13
  -1  -5  15 7792.55 328.709  11
  -1  -5  14 5566.38 222.450   7
   1  -5 -14 5169.19 218.490  52
   1  -5 -14 5282.27 215.864  42
   1  -5 -14 4697.80 240.145   1
   1  -5 -14 5023.57 213.911  35
   1  -5 -14 5347.38 302.837  18
  -1  -5  14 4538.29 229.347  13
  -1  -5  14 4880.63 223.973  11
  -1  -5  13 5985.11 231.274   7
   1  -5 -13 5354.50 226.703  52
   1  -5 -13 5253.66 223.763  42
   1  -5 -13 5511.98 252.409   1
   1  -5 -13 5202.17 222.479  35
   1  -5 -13 5769.32 304.808  18
  -1  -5  13 5337.08 232.192  11
  -1  -5  13 4995.73 236.959  13
   1  -5 -12 4093.40 180.798  52
   1  -5 -12 4201.00 178.678  42
   1  -5 -12 4403.72 177.923  35
  -1  -5  12 3610.14 189.486  13
  -1  -5  12 4040.97 185.418  11
  -1  -5  12 4504.88 183.402   7
   1  -5 -12 4149.27 204.729   1
   1  -5 -11 8605.15 354.537   1
   1  -5 -11 8150.91 327.164  52
   1  -5 -11 8243.68 324.594  35
  -1  -5  11 8979.75 331.742   7
  -1  -5  11 7366.96 334.511  13
  -1  -5  11 8258.51 332.324  11
   1  -5 -10 3198.10 163.360   1
   1  -5 -10 2984.06 140.318  52
   1  -5 -10 2970.46 136.700  35
  -1  -5  10 2919.98 148.961  13
  -1  -5  10 3444.58 145.930  11
  -1  -5  10 3552.47 142.442   7
   1  -5  -9 10190.2 430.867   1
  -1  -5   9 10624.4 421.343   5
   1  -5  -9 10713.0 459.813  18
   1  -5  -8 454.650 67.6442   1
  -1  -5   8 457.257 56.0928   5
   1  -5  -8 380.342 97.6437  18
   1  -5  -7 1339.83 110.397   4
   1  -5  -7 1376.47 94.7648   1
  -1  -5   7 1482.98 85.9283   5
   1  -5  -7 1314.01 115.889  18
  -1  -5   7 1344.86 102.789  20
   1  -5  -6 11258.1 463.171   4
   1  -5  -6 10911.7 452.189   1
  -1  -5   6 11275.8 447.288   5
  -1  -5   6 11834.1 460.170  20
   1  -5  -6 11386.9 469.175  18
   1  -5  -5 11718.3 487.668   4
  -1  -5   5 12025.0 475.115   5
  -1  -5   5 12274.3 485.356  20
   1  -5  -5 12361.6 492.923  18
   1  -5  -4 1203.42 99.5971   4
  -1  -5   4 1366.47 82.4800   5
  -1  -5   4 1429.92 91.7426  20
   1  -5  -4 1266.20 103.038  18
   1  -5  -3 11819.3 498.256   4
   1  -5  -3 11876.0 491.407   1
  -1  -5   3 12396.3 489.034   5
  -1  -5   3 13142.1 478.926  22
   1  -5  -2 10191.2 411.532   1
   1  -5  -2 9979.84 419.290   4
  -1  -5   2 10614.9 409.749   5
  -1  -5   2 10833.4 402.419  22
   1  -5  -2 10098.6 405.138  19
   1  -5  -1 23733.3 907.150   4
   1  -5  -1 23212.6 899.025   1
  -1  -5   1 23594.5 892.583  22
   1  -5   0 14253.1 552.529   1
  -1  -5   0 14119.7 559.595  19
  -1  -5   0 14243.9 548.641  22
  -1  -5  -1 8557.16 351.490   4
   1  -5   1 8458.43 347.072   1
  -1  -5  -1 9400.61 347.876  22
   1  -5   1 8715.19 337.364  20
  -1  -5  -1 8772.85 357.783  19
  -1  -5  -1 8493.68 343.783   5
  -1  -5  -2 11648.3 456.966  34
  -1  -5  -2 11994.7 472.374   1
  -1  -5  -2 11816.4 474.430   4
   1  -5   2 12458.2 469.591   1
  -1  -5  -2 12409.3 482.047  19
  -1  -5  -2 12133.3 471.423  22
   1  -5   2 12725.1 462.362  20
  -1  -5  -2 11331.2 465.009   5
  -1  -5  -3 15242.6 592.705  18
  -1  -5  -3 14587.9 570.018  22
  -1  -5  -3 14191.8 553.752  34
  -1  -5  -3 15196.4 569.562   1
  -1  -5  -3 14770.8 572.815   4
  -1  -5  -4 14094.5 564.554  18
  -1  -5  -4 13731.0 540.444  22
  -1  -5  -4 13682.7 537.261   1
  -1  -5  -4 13552.8 541.949   4
  -1  -5  -5 5134.50 248.486  18
  -1  -5  -5 4694.44 216.935  22
  -1  -5  -5 4778.64 218.827   4
  -1  -5  -5 5159.79 213.681   1
  -1  -5  -6 32689.5 1262.94  18
  -1  -5  -6 31895.0 1239.59  22
  -1  -5  -6 31793.1 1239.57   4
  -1  -5  -6 32789.7 1232.36   1
  -1  -5  -7 7292.59 325.872  22
  -1  -5  -7 7952.54 358.381  18
  -1  -5  -7 7719.61 317.124   1
  -1  -5  -7 7815.08 329.451   4
  -1  -5  -8 5194.48 262.308  18
  -1  -5  -8 4521.75 225.536   4
  -1  -5  -8 4870.46 213.357   1
  -1  -5  -9 11877.0 526.166  18
  -1  -5  -9 11704.7 476.685   1
  -1  -5  -9 12257.2 497.878   4
   1  -5  10 1164.12 72.2700  11
  -1  -5 -10 983.375 134.668  18
   1  -5  10 1032.60 68.2781   7
  -1  -5 -10 1159.44 111.257   4
  -1  -5 -10 1076.61 79.2389   1
   1  -5  11 533.561 60.1191  11
  -1  -5 -11 524.484 88.4407   4
   1  -5  11 515.662 55.4971   7
   1  -5  12 506.344 61.9169  11
  -1  -5 -12 577.148 58.7767  35
   1  -5  12 522.307 56.7024   7
  -1  -5 -12 571.429 140.494  18
  -1  -5 -12 639.172 102.970   4
   1  -5  13 1399.72 87.5308   7
  -1  -5 -13 1516.86 91.4607  52
  -1  -5 -13 1478.61 135.381   4
  -1  -5 -13 1444.53 84.9288  35
  -1  -5 -13 1694.40 181.799  18
   1  -5  13 1456.94 92.8131  11
  -1  -5 -14 285.512 92.9361   4
   1  -5  14 196.593 62.8417  11
  -1  -5 -14 204.994 63.3747  52
  -1  -5 -14 176.556 55.3325  35
  -1  -5 -14 386.750 142.724  18
   1  -5  14 223.996 53.3796   7
  -1  -5 -15 740.898 118.644   4
  -1  -5 -15 817.200 76.8457  52
   1  -5  15 926.690 80.7183  11
  -1  -5 -15 854.951 70.7867  35
  -1  -5 -15 841.453 155.165  18
   1  -5  15 889.082 74.8143   7
   1  -5  16 2993.67 138.673   7
  -1  -5 -16 2765.09 135.893  52
  -1  -5 -16 2823.81 135.026  42
  -1  -5 -16 2635.85 187.673   4
  -1  -5 -16 3303.68 243.669  18
   1  -5  16 2782.39 142.525  11
   1  -5  17 481.841 70.3597  11
  -1  -5 -17 516.871 60.7655  42
  -1  -5 -17 518.374 143.897  18
   1  -5  17 454.439 58.8702   7
  -1  -5 -18 1243.24 72.7349  42
   1  -5  18 1131.90 75.5570   7
   1  -5  18 1338.42 103.406  51
  -1  -5 -19 1.95486 57.4991  45
   1  -5  19 159.952 58.4231  11
   1  -5  19 57.6036 38.9321   7
   1  -5  19 15.1448 65.3266  51
  -1  -5 -20 960.807 64.8659  45
  -1  -5 -20 1012.45 65.7694  28
   1  -5  20 895.002 66.7511  11
   1  -5  20 872.595 77.1878  51
  -1  -5 -21 1115.55 61.8870  28
  -1  -5 -21 1126.64 62.9725  34
   1  -5  21 1217.36 72.7464  51
   1  -5  21 1032.44 62.1624  11
  -1  -4  22 198.635 35.4739   7
  -1  -4  22 193.074 45.1607  11
  -1  -4  21 511.350 50.0854   7
   1  -4 -21 441.778 51.7385  45
  -1  -4  21 467.215 61.0971  11
  -1  -4  20 32.6526 48.2378   7
   1  -4 -20 110.606 55.9570  45
  -1  -4  20 31.6811 62.0310  11
   1  -4 -19 1190.12 85.9773  45
  -1  -4  19 963.403 96.8540  13
  -1  -4  19 1104.63 91.7099  11
  -1  -4  18 253.917 81.6012  13
   1  -4 -18 239.552 70.3963  45
   1  -4 -18 252.636 96.9386   4
  -1  -4  18 148.274 70.3346  11
   1  -4 -18 271.336 123.194  18
  -1  -4  18 214.159 59.7122   7
  -1  -4  17 413.424 85.3836  13
   1  -4 -17 358.101 72.9494  45
   1  -4 -17 304.437 57.0378  42
   1  -4 -17 338.764 106.057   4
  -1  -4  17 255.063 71.3157  11
   1  -4 -17 337.711 127.718  18
  -1  -4  17 299.175 60.6469   7
  -1  -4  16 11809.3 439.910   7
   1  -4 -16 11013.0 428.375  42
  -1  -4  16 10013.4 445.950  13
  -1  -4  16 10703.5 440.381  11
   1  -4 -15 6052.13 247.949  42
   1  -4 -15 6076.78 249.699  52
  -1  -4  15 6386.11 260.200  11
   1  -4 -14 1447.99 87.4314  42
   1  -4 -14 1424.30 104.164   1
   1  -4 -14 1342.92 90.9296  52
  -1  -4  14 1272.14 105.826  13
  -1  -4  14 1512.80 97.9507  11
   1  -4 -13 2692.58 125.867  42
   1  -4 -13 2814.28 149.119   1
   1  -4 -13 2792.37 124.864  35
   1  -4 -13 2658.28 127.708  52
  -1  -4  13 2540.93 142.073  13
  -1  -4  13 2566.95 133.666  11
   1  -4 -12 1905.62 99.6309  42
   1  -4 -12 2042.42 98.8413  35
   1  -4 -12 1984.42 102.766  52
   1  -4 -12 2076.70 119.600   1
  -1  -4  12 2167.22 108.557  11
  -1  -4  12 1851.45 113.499  13
   1  -4 -11 2414.63 116.400  35
   1  -4 -11 2702.89 142.252   1
   1  -4 -11 2815.56 121.461  52
  -1  -4  11 2583.25 125.254  11
  -1  -4  11 2516.48 130.108  13
  -1  -4  10 16986.1 667.745   5
   1  -4 -10 17602.4 679.886   1
  -1  -4   9 2887.93 132.864   5
   1  -4  -9 2794.76 142.861   1
   1  -4  -9 2630.39 161.916   4
  -1  -4   8 35546.8 1327.80   5
   1  -4  -8 34640.2 1334.34   1
   1  -4  -8 34375.0 1345.92   4
  -1  -4   7 7522.12 294.716   5
   1  -4  -7 7224.62 300.080   1
   1  -4  -7 6860.37 310.029   4
  -1  -4   6 18426.4 735.364  20
  -1  -4   6 19004.9 725.031   5
   1  -4  -6 19045.8 729.314   1
   1  -4  -6 18854.4 737.380   4
   1  -4  -5 11149.3 440.829  18
  -1  -4   5 10771.5 435.612  20
  -1  -4   5 10769.3 424.992   5
   1  -4  -5 10887.4 437.413   4
   1  -4  -4 9538.75 384.999  18
  -1  -4   4 9381.63 381.188  20
  -1  -4   4 9453.06 372.261   5
   1  -4  -4 9517.03 382.935   4
   1  -4  -3 25192.0 960.462  18
  -1  -4   3 24606.7 950.542   5
   1  -4  -3 24833.1 958.731   4
   1  -4  -3 25551.3 953.413   1
  -1  -4   2 9352.27 355.462   5
   1  -4  -2 8835.27 357.453   1
   1  -4  -2 8974.66 364.948   4
   1  -4  -1 29171.0 1114.47  19
   1  -4  -1 29626.2 1121.46   1
   1  -4  -1 30649.6 1127.95   4
  -1  -4   0 87112.8 3194.45  19
   1  -4   0 83565.9 3186.66   1
  -1  -4  -1 14950.5 590.606  19
  -1  -4  -1 15402.0 582.391  22
   1  -4   1 15419.7 573.842  20
  -1  -4  -1 14918.9 579.099   5
  -1  -4  -1 14668.0 584.361   4
   1  -4   1 15164.9 581.514   1
  -1  -4  -2 32638.9 1166.34  22
  -1  -4  -2 29630.9 1181.10  18
  -1  -4  -2 30125.4 1159.89   5
  -1  -4  -2 30077.6 1166.65   4
   1  -4   2 30645.2 1162.60   1
  -1  -4  -2 31172.2 1165.31   1
  -1  -4  -3 2517.56 150.471  18
  -1  -4  -3 2682.19 125.874  22
  -1  -4  -3 2693.68 124.698   1
  -1  -4  -3 2722.32 129.002   4
  -1  -4  -4 5205.61 225.570  22
  -1  -4  -4 5652.26 247.307  18
  -1  -4  -4 5366.38 226.526   4
  -1  -4  -4 5242.76 220.387   1
  -1  -4  -5 10133.6 425.620  18
  -1  -4  -5 10483.6 404.686  22
  -1  -4  -5 9937.48 404.706   4
  -1  -4  -5 9878.53 397.220   1
  -1  -4  -6 25001.2 956.475  18
  -1  -4  -6 23866.7 935.167   4
  -1  -4  -6 24248.9 927.142   1
  -1  -4  -7 25194.3 966.864   1
  -1  -4  -7 25395.3 977.612   4
  -1  -4  -8 269.525 68.4682  22
  -1  -4  -8 259.227 50.3527   1
  -1  -4  -8 222.095 71.3460   4
  -1  -4  -9 2148.67 131.639  22
  -1  -4  -9 2129.66 137.908   4
  -1  -4  -9 2308.29 113.975   1
  -1  -4 -10 1795.89 101.282   1
  -1  -4 -10 2149.77 133.324   4
   1  -4  11 2042.21 98.4091   7
   1  -4  11 2008.19 100.904  11
  -1  -4 -12 585.077 53.3656  35
  -1  -4 -12 524.194 92.1250   4
   1  -4  12 483.510 53.8358   7
   1  -4  12 406.588 59.8703  11
   1  -4  13 542.372 65.0215  11
  -1  -4 -13 447.643 55.4627  35
  -1  -4 -13 474.069 60.1705  52
   1  -4  13 488.288 57.1912   7
  -1  -4 -13 450.066 98.8006   4
   1  -4  14 3347.70 151.398   7
  -1  -4 -14 3290.27 203.649   4
  -1  -4 -14 3282.56 149.682  52
  -1  -4 -14 3785.30 252.516  18
   1  -4  14 3048.16 157.918  13
   1  -4  14 3330.51 155.841  11
   1  -4  15 770.905 84.4476  13
  -1  -4 -15 639.696 113.056   4
   1  -4  15 810.911 78.4123  11
  -1  -4 -15 869.111 154.013  18
   1  -4  15 775.440 69.0373   7
   1  -4  16 4232.06 202.540  13
   1  -4  16 4730.46 202.125  11
  -1  -4 -16 4432.18 189.763  42
  -1  -4 -16 4559.09 250.479   4
  -1  -4 -16 4800.06 301.517  18
   1  -4  16 4374.52 195.728   7
   1  -4  17 372.428 74.1311  13
   1  -4  17 433.005 72.3814  11
  -1  -4 -17 489.283 138.219  18
   1  -4  17 523.394 60.4081   7
  -1  -4 -17 723.508 109.927   4
   1  -4  18 2418.54 128.349  11
   1  -4  18 2496.62 119.281   7
  -1  -4 -19 3254.56 138.754  45
   1  -4  19 2849.10 133.965   7
   1  -4  19 2932.83 143.372  11
   1  -4  20 509.493 61.2330  11
  -1  -4 -20 629.247 54.5565  45
   1  -4  20 547.576 73.4968  51
   1  -4  21 96.7925 44.1999  11
   1  -4  21 79.7246 49.3409  51
  -1  -4 -21 150.104 36.7858  28
   1  -4  22 253.082 40.3438  51
  -1  -3  23 23.7316 34.4515  51
  -1  -3  22 142.858 47.8648  11
  -1  -3  22 55.4702 34.5589   7
  -1  -3  22 92.8039 52.3408  51
  -1  -3  21 261.979 58.1191  11
  -1  -3  21 337.496 68.6484  13
  -1  -3  21 386.439 50.3999   7
   1  -3 -21 413.083 48.7592  45
  -1  -3  20 416.052 69.0805  11
  -1  -3  20 278.141 78.5598  13
  -1  -3  20 387.889 55.3967   7
   1  -3 -20 403.738 59.8162  45
  -1  -3  19 874.704 82.6637  11
  -1  -3  19 701.520 96.1231  13
  -1  -3  19 771.935 71.6330   7
   1  -3 -19 961.407 76.7193  45
   1  -3 -18 256.568 67.8178  45
  -1  -3  18 181.207 84.7979  13
  -1  -3  18 123.958 69.8310  11
  -1  -3  18 257.370 60.7734   7
   1  -3 -18 68.9835 96.9756   4
   1  -3 -17 1702.95 153.740   4
  -1  -3  17 1489.62 118.141  13
  -1  -3  17 1530.74 105.991  11
   1  -3 -17 1651.12 101.670  45
  -1  -3  16 1542.36 116.526  13
  -1  -3  16 1742.63 108.592  11
   1  -3 -16 1441.41 87.4949  42
  -1  -3  15 9929.06 393.871  11
  -1  -3  15 9555.08 399.765  13
   1  -3 -15 9633.60 380.846  42
  -1  -3  14 9152.64 363.048  54
   1  -3 -14 9174.80 361.344  52
   1  -3 -14 8944.96 359.580  42
   1  -3 -14 9140.32 384.052   1
  -1  -3  14 9611.84 370.573  11
  -1  -3  14 8983.61 375.528  13
  -1  -3  13 2066.46 108.944  54
   1  -3 -13 2279.18 110.515  52
   1  -3 -13 2344.89 107.237  35
   1  -3 -13 2313.50 108.527  42
   1  -3 -13 2182.77 127.117   1
  -1  -3  13 2351.07 126.816  13
  -1  -3  13 2356.20 118.524  11
   1  -3 -12 1107.85 75.6634  52
  -1  -3  12 1225.65 73.7696  54
   1  -3 -12 1263.49 73.7602  42
   1  -3 -12 1284.27 73.2779  35
   1  -3 -12 1393.20 92.7499   1
  -1  -3  12 1487.42 82.2976  11
  -1  -3  12 1425.71 91.9495  13
  -1  -3  11 5519.89 225.516  11
  -1  -3  11 5218.17 218.839  54
  -1  -3  11 5447.75 229.985  13
   1  -3 -11 5884.23 241.705   1
  -1  -3  10 2086.92 100.608   5
   1  -3 -10 1936.71 134.239   4
   1  -3 -10 2100.73 114.492   1
  -1  -3   9 16482.4 625.158   5
   1  -3  -9 16306.6 633.651   1
   1  -3  -9 15467.6 646.325   4
  -1  -3   8 2628.58 116.011   5
   1  -3  -8 2425.37 125.719   1
   1  -3  -8 2276.77 138.349   4
  -1  -3   7 18195.7 689.061   5
   1  -3  -7 17821.6 694.225   1
   1  -3  -7 17833.8 702.866   4
   1  -3  -6 29185.7 1124.63   4
   1  -3  -6 29403.5 1118.41   1
  -1  -3   6 28870.7 1113.30   5
  -1  -3   6 30657.3 1127.03  20
   1  -3  -5 31144.2 1197.25   4
  -1  -3   5 31322.7 1188.24   5
  -1  -3   5 31949.1 1199.06  20
   1  -3  -4 11874.8 485.279   4
  -1  -3   4 12814.2 477.722   5
  -1  -3   4 12295.7 486.775  20
   1  -3  -3 37541.6 1431.03   1
   1  -3  -3 37234.5 1435.06   4
  -1  -3   3 38783.8 1429.18   5
   1  -3  -3 37981.3 1435.58  18
   1  -3  -2 51949.5 1959.91   4
   1  -3  -2 52059.7 1955.68   1
   1  -3  -2 52136.7 1958.72  18
   1  -3  -1 124345. 4633.17   1
   1  -3  -1 124859. 4637.08   4
   1  -3  -1 122516. 4627.03  19
  -1  -3   1 125977. 4639.34  19
   1  -3   0 2289.69 112.462   4
   1  -3   0 2392.61 105.349   1
  -1  -3   0 2383.72 116.973  19
  -1  -3  -1 55439.4 2071.03   5
  -1  -3  -1 55130.5 2074.42   4
   1  -3   1 55102.2 2072.51   1
   1  -3   2 64058.3 2477.45   1
  -1  -3  -2 66292.9 2481.22   4
  -1  -3  -2 67664.4 2480.22   1
  -1  -3  -2 65767.4 2475.76   5
  -1  -3  -2 68950.9 2494.46  18
  -1  -3  -3 17165.0 661.461   1
  -1  -3  -3 17172.2 664.213   4
  -1  -3  -3 17029.8 655.663   5
  -1  -3  -3 18171.8 679.908  18
  -1  -3  -3 17973.8 664.624  22
  -1  -3  -4 36240.1 1337.57  22
  -1  -3  -4 34128.3 1336.20   4
  -1  -3  -4 35583.7 1332.56   1
  -1  -3  -5 24373.9 922.754   1
  -1  -3  -5 24212.6 928.945   4
  -1  -3  -6 9000.68 361.550   4
  -1  -3  -6 8917.29 351.935   1
  -1  -3  -7 10943.9 438.429  22
  -1  -3  -7 10762.4 426.410   1
  -1  -3  -7 11162.5 439.119   4
  -1  -3  -8 7207.05 310.735  22
  -1  -3  -8 7385.45 312.819   4
  -1  -3  -8 7470.90 296.667   1
  -1  -3  -9 1018.05 88.8018  22
  -1  -3  -9 1184.18 70.2112   1
  -1  -3  -9 1115.18 96.1901   4
  -1  -3 -10 664.518 55.6873   1
  -1  -3 -10 668.772 86.2869   4
  -1  -3 -11 8250.05 376.064   4
   1  -3  11 8858.47 344.562  11
   1  -3  12 13430.7 512.083  11
  -1  -3 -12 12744.4 548.501   4
   1  -3  12 12986.3 514.201  13
   1  -3  13 1619.86 95.0287  11
  -1  -3 -13 1480.04 132.887   4
   1  -3  13 1535.52 99.1581  13
   1  -3  14 629.536 68.8766  11
   1  -3  14 457.556 67.7114  14
   1  -3  14 390.861 73.4386  13
  -1  -3 -14 370.863 90.9516   4
  -1  -3 -15 740.811 63.9701  42
   1  -3  15 712.102 76.0870  11
  -1  -3 -15 670.214 108.614   4
   1  -3  15 697.017 84.6718  13
   1  -3  15 551.444 62.1948   7
   1  -3  16 596.304 74.6005  11
   1  -3  16 647.198 83.5571  13
   1  -3  16 702.697 65.6221   7
  -1  -3 -16 586.461 112.772   4
   1  -3  17 2656.83 145.310  13
   1  -3  17 2692.31 140.632  11
  -1  -3 -17 2599.28 227.255  18
   1  -3  17 2921.80 132.512   7
  -1  -3 -17 2498.79 182.672   4
   1  -3  18 6076.92 272.383  13
   1  -3  18 6477.32 269.906  11
  -1  -3 -18 6814.64 367.773  18
   1  -3  18 6432.15 262.421   7
   1  -3  19 296.220 64.3049  11
  -1  -3 -19 179.486 54.1299  45
   1  -3  19 215.876 45.6537   7
   1  -3  19 154.545 66.1755  13
   1  -3  20 703.975 66.9060  11
   1  -3  21 236.990 58.8429  51
   1  -3  21 209.444 49.3187  11
   1  -3  22 1275.20 71.5195  51
   1  -3  22 1138.96 64.6613  11
  -1  -2  23 106.017 19.7863   7
  -1  -2  23 94.3912 36.1014  51
  -1  -2  23 35.0331 37.2344  11
  -1  -2  22 319.665 54.4445  51
  -1  -2  22 312.880 41.3524   7
  -1  -2  22 385.365 62.1371  13
  -1  -2  22 288.657 51.5637  11
  -1  -2  21 224.346 65.3455  51
  -1  -2  21 144.340 44.3766   7
  -1  -2  21 202.618 71.6771  13
   1  -2 -21 216.236 48.8765  10
  -1  -2  21 113.192 60.4313  11
   1  -2 -20 2356.84 110.026  45
  -1  -2  20 2125.14 115.391   7
  -1  -2  20 2284.13 132.703  13
  -1  -2  20 2209.87 121.688  11
   1  -2 -19 835.010 73.7768  45
  -1  -2  19 779.693 84.2480  11
  -1  -2  19 965.539 75.1956   7
  -1  -2  19 824.695 99.2594  13
  -1  -2  18 401.893 75.1657  11
   1  -2 -18 375.995 110.532   4
  -1  -2  18 489.455 88.2037  13
   1  -2 -18 468.145 68.2491  45
  -1  -2  17 2367.89 148.783  13
  -1  -2  17 2693.93 141.177  11
   1  -2 -17 2820.38 134.655  45
   1  -2 -16 311.595 68.9925  45
  -1  -2  16 142.657 61.9932  54
  -1  -2  16 115.497 82.3743  13
  -1  -2  16 173.285 70.3588  11
  -1  -2  15 13872.0 553.725  54
  -1  -2  15 14337.9 568.371  13
  -1  -2  15 14784.3 561.421  11
   1  -2 -14 1497.48 101.724   1
  -1  -2  14 1716.21 99.2998  11
  -1  -2  14 1684.57 92.3063  54
  -1  -2  14 1614.26 109.756  13
   1  -2 -13 120.739 44.3369  42
  -1  -2  13 43.0767 53.9229  11
   1  -2 -13 67.5220 55.8028  56
  -1  -2  13 57.8111 46.0112  54
   1  -2 -13 89.0140 50.9912   1
  -1  -2  13 59.8551 62.2302  13
  -1  -2  12 2449.92 119.251  11
  -1  -2  12 2581.58 113.492  54
   1  -2 -12 2492.20 132.608  56
  -1  -2  12 2515.96 125.993  13
  -1  -2  12 2429.30 119.035  14
   1  -2 -12 2391.92 129.855   1
   1  -2 -12 2324.89 155.527   4
   1  -2 -11 2097.52 113.473   1
   1  -2 -11 1938.97 137.581   4
   1  -2 -11 2191.54 117.345  56
   1  -2 -10 6108.02 254.678   1
   1  -2 -10 5588.74 271.302   4
   1  -2 -10 6226.93 256.986  56
   1  -2  -9 3372.68 149.324   1
   1  -2  -9 2997.88 165.705   4
  -1  -2   9 3113.78 138.050   5
   1  -2  -9 3289.78 151.608  56
   1  -2  -8 3328.71 164.471   4
   1  -2  -8 3442.75 151.710   1
  -1  -2   8 3426.26 142.770   5
   1  -2  -8 3137.42 152.381  56
   1  -2  -7 1622.46 85.3915   1
   1  -2  -7 1490.80 96.6945   4
  -1  -2   7 1539.73 76.5515   5
   1  -2  -7 1475.93 86.1831  56
   1  -2  -6 1984.19 105.045   1
   1  -2  -6 2144.02 116.635   4
  -1  -2   6 2398.48 100.734   5
   1  -2  -6 2288.72 107.758  56
   1  -2  -5 28155.2 1089.48   1
   1  -2  -5 28948.3 1094.65   4
  -1  -2   5 28879.9 1097.36  20
  -1  -2   5 28946.5 1086.41   5
   1  -2  -5 29099.4 1090.28  56
   1  -2  -4 102075. 3837.16   4
  -1  -2   4 105107. 3839.75  20
  -1  -2   4 103294. 3831.15   5
   1  -2  -4 99653.6 3833.80  56
  -1  -2   3 9150.75 340.699   5
   1  -2  -3 8497.20 342.127   1
   1  -2  -3 8743.50 346.235   4
  -1  -2   3 8931.58 349.118  20
   1  -2  -2 19290.8 727.218   4
   1  -2  -2 19005.5 723.932   1
   1  -2  -1 8256.03 318.652   1
   1  -2  -1 8320.04 322.497   4
  -1  -2   1 8304.39 325.323  19
   1  -2   0 88106.5 3304.75   4
   1  -2   0 88380.7 3301.57   1
  -1  -2   0 88284.1 3307.98  19
  -1  -2  -1 132698. 4952.71   5
   1  -2   1 131709. 4953.55   1
  -1  -2  -1 134205. 4955.09   1
  -1  -2  -1 132568. 4954.64   4
  -1  -2  -1 130859. 4964.08  18
  -1  -2  -2 19488.7 734.322   5
   1  -2   2 19076.5 735.414   1
  -1  -2  -2 19924.4 738.985   4
  -1  -2  -2 19751.6 737.792   1
  -1  -2  -2 19635.9 750.251  18
  -1  -2  -3 140447. 5074.60   4
  -1  -2  -3 138363. 5071.82   1
   1  -2   3 135485. 5066.20   3
  -1  -2  -3 132623. 5067.25   5
   1  -2   4 48484.1 1820.42   3
  -1  -2  -4 49044.7 1831.22   4
  -1  -2  -4 48920.5 1826.69   1
  -1  -2  -5 22832.7 858.481   1
   1  -2   5 22680.1 851.890   3
  -1  -2  -5 22559.4 865.380   4
  -1  -2  -6 16761.1 635.836   4
   1  -2   6 16237.0 618.591   3
  -1  -2  -6 16764.2 625.706   1
  -1  -2  -6 16209.3 635.190  22
  -1  -2  -7 2999.08 142.046   4
  -1  -2  -7 2807.36 125.010   1
  -1  -2  -7 2936.14 140.072  22
  -1  -2  -8 22938.9 875.869   1
  -1  -2  -8 23540.3 892.269   4
  -1  -2  -8 22875.5 889.534  22
  -1  -2  -9 24983.9 968.641   4
  -1  -2  -9 25060.2 948.946   1
  -1  -2  -9 24861.2 965.072  22
  -1  -2 -10 6834.94 300.094   4
   1  -2  11 205.923 50.3095  11
  -1  -2 -11 276.036 76.3932   4
   1  -2  12 2374.08 112.041  11
  -1  -2 -12 2100.01 141.959   4
   1  -2  12 2078.82 101.229  54
   1  -2  12 2139.78 115.020  13
   1  -2  12 2235.74 109.439  14
   1  -2  13 7347.61 284.191  11
  -1  -2 -13 7495.39 325.807   4
   1  -2  13 6358.21 274.600  54
   1  -2  13 7324.90 288.501  13
   1  -2  13 6853.16 281.785  14
  -1  -2 -14 3710.25 209.501   4
   1  -2  14 3758.86 166.677  14
   1  -2  14 3680.92 173.214  13
   1  -2  14 3482.90 166.804  11
  -1  -2 -15 259.730 95.7640   4
   1  -2  15 336.061 73.5897  13
   1  -2  15 289.486 67.4723  14
   1  -2  15 251.947 66.2580  11
  -1  -2 -16 1734.50 148.648   4
   1  -2  16 1608.25 102.712  14
   1  -2  16 1607.41 112.548  13
   1  -2  16 1524.52 102.112  11
  -1  -2 -17 640.222 111.572   4
   1  -2  17 747.123 78.7337  11
   1  -2  17 698.141 63.2929   7
   1  -2  17 652.425 85.8871  13
  -1  -2 -18 2243.36 112.021  45
  -1  -2 -18 2159.42 164.035   4
   1  -2  18 2328.62 111.220   7
   1  -2  18 2018.39 127.043  13
   1  -2  18 2244.39 122.720  11
   1  -2  19 2024.53 97.7049   7
   1  -2  19 1844.03 116.294  13
   1  -2  19 1916.15 110.483  11
   1  -2  20 362.212 69.3040  13
   1  -2  20 511.865 66.7897  11
   1  -2  21-2.17974 48.1157  11
   1  -2  22 152.329 45.1930  51
   1  -2  22 174.371 40.8799  11
  -1  -1  23 68.6550 36.9491  51
  -1  -1  23 116.157 20.6815   7
  -1  -1  22 536.542 61.0552  51
  -1  -1  22 393.270 44.3374   7
  -1  -1  22 547.041 65.6855  13
  -1  -1  21 859.715 64.2494   7
  -1  -1  21 844.741 85.9846  13
  -1  -1  20 200.000 82.8016  13
   1  -1 -19 493.288 61.7807  45
  -1  -1  19 591.022 90.2622  13
   1  -1 -19 461.929 111.925   4
  -1  -1  18 2877.47 138.576  54
  -1  -1  18 2644.76 158.872  13
   1  -1 -18 2974.32 136.889  45
  -1  -1  17 900.500 78.9097  54
   1  -1 -17 826.128 77.2272  45
  -1  -1  16 3996.25 180.476  54
  -1  -1  16 4305.82 200.709  13
   1  -1 -16 3996.73 180.545  45
  -1  -1  15 1364.67 86.5149  54
  -1  -1  15 1397.99 107.775  13
   1  -1 -15 1295.12 89.0379  45
   1  -1 -14 2641.26 148.256  56
  -1  -1  14 2658.45 127.878  54
  -1  -1  14 2745.22 138.017  14
  -1  -1  14 2939.28 144.372  13
  -1  -1  14 2835.38 129.668  40
  -1  -1  13 3757.63 160.857  40
   1  -1 -13 3534.54 180.467  56
  -1  -1  13 3670.36 159.638  54
   1  -1 -13 3715.65 175.429   1
   1  -1 -13 3815.47 207.013   4
  -1  -1  13 3810.14 173.608  13
  -1  -1  13 3846.59 168.377  14
  -1  -1  12 2279.52 108.077  40
   1  -1 -12 2282.38 127.291  56
  -1  -1  12 2208.52 105.250  54
   1  -1 -12 2377.32 147.930   4
  -1  -1  12 2427.23 115.618  14
  -1  -1  12 2376.04 119.435  13
   1  -1 -12 2347.08 122.448   1
   1  -1 -11 5930.93 249.013   1
   1  -1 -11 5714.05 268.474   4
   1  -1 -11 5935.13 254.610  56
   1  -1 -10 2346.23 121.270   1
   1  -1 -10 2468.45 141.103   4
   1  -1 -10 2639.94 128.684  56
   1  -1  -9 133.671 66.0007   4
   1  -1  -9 101.838 45.1706   1
  -1  -1   9 87.5273 28.4203   5
   1  -1  -9 126.645 52.6150  56
   1  -1  -8 331.944 68.3604   4
   1  -1  -8 292.443 46.4984   1
  -1  -1   8 284.648 35.0586   5
   1  -1  -8 305.478 55.5233  56
   1  -1  -7 9324.67 359.376   1
   1  -1  -7 8896.31 367.372   4
  -1  -1   7 9179.10 352.147   5
   1  -1  -7 9003.30 361.745  56
   1  -1  -6 7603.77 288.620   1
   1  -1  -6 7532.13 296.084   4
  -1  -1   6 6917.39 282.505   5
   1  -1  -6 7434.68 291.889  56
   1  -1  -5 9375.68 360.210   1
   1  -1  -5 9302.98 365.944   4
  -1  -1   5 9059.69 355.284   5
   1  -1  -5 9434.69 363.365  56
  -1  -1   4 7910.31 310.499  20
   1  -1  -4 7451.65 306.648   4
  -1  -1   4 7903.88 299.632   5
  -1  -1   3 43240.9 1741.30  20
  -1  -1   3 47103.5 1735.15   5
   1  -1  -3 47599.4 1738.91   4
   1  -1  -2 43472.0 1627.87   1
   1  -1  -2 42762.6 1628.82   4
  -1  -1   2 43877.0 1626.59   5
   1  -1  -1 4923.27 189.216   4
   1  -1  -1 4786.79 187.353   1
  -1  -1   0 6107.12 233.789  19
   1  -1   0 5650.84 228.671   4
   1  -1   0 6081.12 226.654   1
   1  -1   1 10189.0 400.727   3
   1  -1   1 10368.5 399.494   1
  -1  -1  -1 11071.6 400.620   4
  -1  -1  -1 10848.2 400.111   5
   1  -1   2 49546.6 2007.54   1
   1  -1   2 54410.7 2009.44   3
  -1  -1  -2 55761.4 2009.90   1
  -1  -1  -2 56378.1 2011.38   4
  -1  -1  -2 55780.8 2008.19   5
   1  -1   3 42998.9 1585.03   3
  -1  -1  -3 43665.0 1585.25   1
  -1  -1  -3 41121.4 1582.18   5
  -1  -1  -3 43801.0 1589.27   4
  -1  -1  -4 72243.3 2677.80   1
   1  -1   4 72267.6 2677.96   3
  -1  -1  -4 71413.7 2684.10   4
  -1  -1  -4 70974.4 2674.95  56
   1  -1   5 29989.1 1153.33   3
  -1  -1  -5 31486.9 1153.26   1
  -1  -1  -5 31420.4 1162.01  22
  -1  -1  -5 31214.0 1162.19   4
  -1  -1  -5 30266.3 1151.35  56
   1  -1   6 21865.2 840.534   3
  -1  -1  -6 22866.3 840.211   1
  -1  -1  -6 22296.2 850.081  22
  -1  -1  -6 22752.0 851.759   4
  -1  -1  -6 21944.1 838.989  56
  -1  -1  -7 25992.0 979.285   1
   1  -1   7 26670.2 980.564   3
  -1  -1  -7 25668.1 991.041  22
  -1  -1  -7 26365.1 993.581   4
  -1  -1  -7 25365.6 978.837  56
   1  -1   8 2778.55 123.725   3
  -1  -1  -8 2843.80 122.619   1
  -1  -1  -8 3121.38 141.095  22
  -1  -1  -8 3022.97 146.318   4
  -1  -1  -8 2997.25 124.107  56
  -1  -1  -9 18128.2 695.123   1
  -1  -1  -9 18208.0 696.715  56
  -1  -1  -9 18629.7 717.121   4
  -1  -1  -9 18634.8 711.932  22
  -1  -1 -10 4215.21 201.067   4
  -1  -1 -11 5699.87 273.705   4
   1  -1  11 6202.74 246.298  11
   1  -1  12 778.629 65.0972  11
  -1  -1 -12 745.284 92.9090   4
   1  -1  12 721.180 54.9466  54
   1  -1  12 734.465 72.7225  13
   1  -1  12 794.666 66.7175  14
   1  -1  13 1807.28 101.854  11
  -1  -1 -13 1720.64 134.752   4
   1  -1  13 1783.52 91.2964  54
   1  -1  13 1818.43 101.763  14
   1  -1  13 2008.27 109.465  13
   1  -1  14 1404.39 92.0815  11
  -1  -1 -14 1675.66 132.211   4
   1  -1  14 1283.73 79.0705  54
   1  -1  14 1505.67 100.452  13
   1  -1  14 1463.90 94.5054  14
   1  -1  15 1625.30 102.429  11
  -1  -1 -15 1421.62 133.824   4
   1  -1  15 1452.34 86.6496  54
   1  -1  15 1675.74 109.711  13
   1  -1  15 1602.86 102.575  14
   1  -1  16 739.928 81.8243  11
  -1  -1 -16 890.090 112.420   4
   1  -1  16 596.117 87.1860  13
   1  -1  16 627.297 81.8687  14
   1  -1  17 434.758 73.7802  11
  -1  -1 -17 467.086 104.919   4
   1  -1  17 597.833 76.9118  14
   1  -1  17 488.412 84.5103  13
   1  -1  18 977.285 82.8801  11
  -1  -1 -18 975.928 119.847   4
   1  -1  18 816.631 65.5556   7
   1  -1  18 927.353 94.2507  13
   1  -1  19 350.859 46.4003   7
   1  -1  19 279.240 77.2406  13
   1  -1  19 325.712 67.0977  11
   1  -1  20 505.998 73.2502  13
   1  -1  20 539.394 67.8500  11
   1  -1  21 128.952 59.1638  13
   1  -1  21 2.26212 50.1405  11
   1  -1  22 2983.43 127.873  51
   1  -1  22 2539.92 120.264  11
  -1   0  23 47.2501 36.2567  51
  -1   0  23-32.3805 17.7169   7
  -1   0  23 4.03053 46.8551  13
  -1   0  23-24.0243 39.5669  11
  -1   0  22 114.233 61.6610  13
  -1   0  22 49.7573 35.3319   7
  -1   0  21 70.3023 71.4875  13
  -1   0  21 41.8829 44.0396   7
  -1   0  20 283.068 82.0496  13
  -1   0  19 2542.49 127.190  54
  -1   0  19 2665.57 148.836  13
  -1   0  18 383.430 65.3484  54
  -1   0  18 290.953 86.5577  13
   1   0 -18 309.484 56.1725  45
  -1   0  17 4611.32 200.021  54
  -1   0  17 4858.39 220.724  13
   1   0 -17 4446.71 195.849  45
  -1   0  16 11500.5 441.285  54
  -1   0  16 11736.9 458.512  13
  -1   0  16 11220.4 448.900  14
  -1   0  16 11259.7 440.777  40
   1   0 -16 10637.9 437.309  45
  -1   0  15 11820.8 456.274  54
  -1   0  15 12237.6 471.359  13
  -1   0  15 11466.4 464.018  14
  -1   0  15 11873.3 457.259  40
   1   0 -15 11179.4 453.473  45
   1   0 -14 4745.40 224.008  56
  -1   0  14 4663.51 197.952  54
  -1   0  14 4837.05 200.170  40
   1   0 -14 4447.71 196.449  45
   1   0 -14 5205.06 251.923   4
  -1   0  14 4741.22 207.512  14
  -1   0  14 4929.25 213.570  13
  -1   0  13 1003.31 68.0147  40
   1   0 -13 931.142 106.968   4
   1   0 -13 872.719 71.2020   1
  -1   0  13 904.232 63.1033  54
   1   0 -13 748.622 81.0732  56
  -1   0  13 935.655 80.5865  13
  -1   0  13 697.093 72.7083  14
  -1   0  12 3628.37 150.746  54
   1   0 -12 3703.43 175.749  56
  -1   0  12 3512.00 153.237  40
  -1   0  12 3358.98 156.320  11
   1   0 -12 3610.44 190.021   4
  -1   0  12 3495.03 157.745  14
  -1   0  12 3791.44 164.760  13
   1   0 -12 3495.84 164.616   1
   1   0 -11 222.523 75.2385   4
   1   0 -11 221.976 48.4610   1
   1   0 -11 284.540 64.8495  56
   1   0 -10 311.817 72.3523   4
   1   0 -10 408.726 51.4178   1
   1   0 -10 318.815 60.8587  56
   1   0  -9 2197.90 108.346   1
   1   0  -9 2317.98 125.191   4
   1   0  -9 2156.94 118.338  56
   1   0  -8 14177.2 533.866   1
  -1   0   8 13637.7 524.186   5
   1   0  -8 13913.0 543.649   4
   1   0  -8 13580.2 538.030  56
   1   0  -7 29.4740 53.1938   4
  -1   0   7 35.9052 44.0099  21
  -1   0   7 28.4695 24.9462   5
   1   0  -7 44.6424 46.9070  56
   1   0  -6 494.852 59.2464   4
  -1   0   6 552.386 53.0064  21
  -1   0   6 531.374 36.4179   5
   1   0  -6 518.415 56.0424  56
  -1   0   5 5294.16 212.362  21
  -1   0   5 5020.83 201.546   5
   1   0  -5 5342.23 213.655  56
  -1   0   4 70110.7 2603.29  21
  -1   0   4 69088.7 2597.56   5
  -1   0   3 61062.8 2315.20  21
  -1   0   3 62194.1 2311.07   5
   1   0  -2 8743.88 328.045   4
   1   0  -2 8459.76 329.677  56
   1   0  -1 101491. 3842.95   3
   1   0  -1 102199. 3840.66   4
   1   0  -1 105458. 3843.31  56
  -1   0   0 111475. 4219.40  18
   1   0   0 113470. 4219.18   3
   1   0   0 113748. 4218.82  56
   1   0   1 86571.4 3235.38   3
   1   0   2 19945.3 750.209   3
   1   0   3 7014.33 269.607   3
  -1   0  -4 70412.8 2650.09   1
   1   0   4 72809.1 2656.02   3
  -1   0  -5 3512.85 149.625  22
   1   0   5 3567.97 146.635   3
  -1   0  -5 3610.02 138.861   1
  -1   0  -6 44.9690 36.6101  22
  -1   0  -6 102.917 20.3671   1
   1   0   6 74.5598 33.5716   3
  -1   0  -7 293.934 45.8761  22
   1   0   7 352.334 40.4512   3
  -1   0  -7 301.489 27.5140   1
  -1   0  -8 9344.00 370.516  22
  -1   0  -8 9142.12 357.014   1
   1   0   8 9555.71 365.962   3
  -1   0  -8 9702.68 379.185   4
   1   0   9 20224.2 790.799   3
  -1   0  -9 20706.9 789.825  56
  -1   0  -9 21596.6 806.270   4
   1   0  10 927.515 61.9520   3
  -1   0 -10 1020.13 90.8741   4
  -1   0 -10 863.250 62.3570  56
  -1   0 -11 3490.68 184.533   4
   1   0  11 3680.65 156.367  11
   1   0  12 1344.97 75.0628  54
   1   0  12 1457.36 84.3887  11
  -1   0 -12 1435.19 117.039   4
   1   0  12 1524.75 83.9725  15
   1   0  12 1600.12 93.7043  13
   1   0  12 1395.69 86.9949  14
   1   0  13 312.604 59.2632  11
  -1   0 -13 318.076 81.3766   4
   1   0  13 323.606 47.5465  54
   1   0  13 313.474 62.8251  14
   1   0  13 447.031 72.1674  13
   1   0  13 352.659 56.3148  15
   1   0  14 1895.41 99.9497  54
   1   0  14 2042.64 111.739  11
  -1   0 -14 2013.53 147.088   4
   1   0  14 2009.31 112.900  14
   1   0  14 2242.56 121.963  13
   1   0  15 9525.60 369.675  11
  -1   0 -15 8940.03 414.273   4
   1   0  15 8561.03 358.422  54
   1   0  15 9388.53 370.331  14
   1   0  15 9372.46 375.886  13
   1   0  16 3328.03 156.778  11
  -1   0 -16 3423.72 200.917   4
   1   0  16 2790.54 140.703  54
   1   0  16 3289.94 158.899  14
   1   0  16 3480.54 166.353  13
   1   0  17 1288.63 95.6301  11
  -1   0 -17 1496.41 133.871   4
   1   0  17 1266.58 99.4301  14
   1   0  17 1339.31 106.519  13
   1   0  18 150.848 68.5446  11
  -1   0 -18 295.559 89.3632   4
   1   0  18 258.128 75.4626  14
   1   0  18 324.514 81.2374  13
   1   0  19 380.313 46.0275   7
   1   0  19 420.846 80.5315  13
   1   0  19 461.451 72.1005  11
   1   0  20 55.7939 65.7030  13
   1   0  20 29.4467 55.8958  11
   1   0  21 593.639 67.1855  13
   1   0  21 451.093 58.4109  11
   1   0  22 129.518 44.9714  13
   1   0  22 145.021 43.3504  11
  -1   1  23 93.3302 35.9684  51
  -1   1  23 110.067 47.6099  13
  -1   1  23 108.317 36.3608  11
  -1   1  22 434.848 42.7299   7
  -1   1  22 458.591 67.7109  13
  -1   1  22 447.231 53.6580  11
  -1   1  21 834.996 85.9427  13
  -1   1  21 795.227 70.7638  11
  -1   1  20 260.386 54.9462  54
  -1   1  20 145.850 82.0414  13
  -1   1  20 176.220 62.3823  11
  -1   1  19 492.140 63.0820  54
  -1   1  19 515.863 88.5975  13
   1   1 -19 456.898 64.4402  10
  -1   1  19 649.877 75.9551  11
  -1   1  18 3315.12 150.392  54
  -1   1  18 3089.28 172.426  13
  -1   1  18 3113.43 156.927  11
  -1   1  17 1075.38 82.8834  40
  -1   1  17 1093.82 82.6261  54
  -1   1  17 1141.51 109.053  13
  -1   1  17 1022.69 90.0466  11
  -1   1  16 4268.93 193.216  40
  -1   1  16 4324.71 199.570  11
  -1   1  16 4468.91 191.987  54
  -1   1  16 4735.30 214.773  13
  -1   1  16 4333.16 204.886  14
  -1   1  15 1218.67 86.3722  40
   1   1 -15 1444.19 135.481   4
  -1   1  15 1144.09 89.0258  11
   1   1 -15 1242.95 108.349  56
  -1   1  15 1301.80 82.6505  54
  -1   1  15 1184.33 105.623  13
  -1   1  15 1046.06 95.9609  14
   1   1 -14 2812.17 153.467  56
  -1   1  14 2650.94 125.344  54
  -1   1  14 2696.02 129.379  40
  -1   1  14 2638.56 132.066  11
   1   1 -14 2665.68 172.193   4
  -1   1  14 2715.05 137.172  14
  -1   1  14 2792.41 142.984  13
   1   1 -13 4063.83 190.663  56
  -1   1  13 3734.24 159.969  54
  -1   1  13 3589.47 162.817  40
   1   1 -13 3640.38 171.616   1
  -1   1  13 3872.53 167.100  11
   1   1 -13 3693.14 203.180   4
  -1   1  13 3889.60 175.196  13
  -1   1  13 3754.04 169.204  14
   1   1 -12 2093.69 130.013  56
  -1   1  12 2268.03 104.440  54
  -1   1  12 2286.03 108.842  40
  -1   1  12 2227.36 109.897  11
   1   1 -12 2147.74 143.625   4
  -1   1  12 2525.43 115.266  14
  -1   1  12 2215.40 117.358  13
   1   1 -12 2251.58 116.864   1
   1   1 -11 6192.81 254.218   1
   1   1 -11 6030.15 274.434   4
   1   1 -11 5947.36 263.834  56
   1   1 -10 2470.09 118.861   1
  -1   1  10 2467.72 124.653  21
   1   1 -10 2376.52 138.955   4
   1   1 -10 2505.54 130.195  56
  -1   1   9 164.280 52.4463  21
  -1   1   8 296.564 51.3999  21
  -1   1   8 307.609 28.5616   5
  -1   1   7 8999.82 349.489  21
  -1   1   7 8710.08 336.723   5
  -1   1   6 7444.10 296.047  21
  -1   1   6 7399.00 284.667   5
  -1   1   5 9353.65 366.494  21
   1   1  -4 8109.77 302.750   2
  -1   1   4 7532.42 310.177  21
   1   1  -3 47267.8 1769.61   2
   1   1  -2 43637.3 1634.39   3
   1   1  -1 5122.41 189.597   2
  -1   1   1 4788.41 187.320  20
   1   1   0 6109.94 233.630   2
   1   1   1 10952.9 416.054   2
   1   1   1 10955.2 417.623   3
   1   1   1 11051.4 412.960  56
   1   1   2 58008.3 2115.13   3
   1   1   2 55561.7 2112.12   2
   1   1   3 43569.7 1616.50   2
   1   1   3 42412.9 1621.36   3
   1   1   4 72601.6 2719.86   3
  -1   1  -5 30804.3 1142.46  22
   1   1   5 31173.7 1145.85   3
  -1   1  -5 29975.7 1136.37   2
   1   1   6 22114.8 856.789  21
  -1   1  -6 22618.8 860.258  22
   1   1   6 23083.9 863.599   3
  -1   1  -6 23040.8 853.391   1
   1   1   7 24893.8 997.106  21
  -1   1  -7 27038.2 1002.42  22
  -1   1  -7 27419.6 994.103   1
   1   1   7 26101.4 1004.89   3
   1   1   8 2970.69 128.231   3
  -1   1  -8 2665.77 110.746   1
   1   1   9 18605.8 716.332   3
   1   1  10 3679.78 164.402   3
  -1   1 -11 5849.09 264.908   4
   1   1  11 5730.68 243.763   3
  -1   1 -11 5967.59 245.097  56
   1   1  11 5826.24 235.374  11
   1   1  11 5888.77 237.936  17
   1   1  11 5909.91 241.694  13
   1   1  11 5424.57 237.150  14
   1   1  12 716.138 62.7369  11
   1   1  12 709.072 72.7722  13
   1   1  12 703.792 68.4923  14
   1   1  12 785.271 63.5294  15
   1   1  12 664.721 64.5788  17
   1   1  12 779.673 63.9657   3
  -1   1 -12 678.396 93.9932   4
   1   1  13 1505.90 85.2415  54
  -1   1 -13 1946.75 134.131   4
   1   1  13 1778.67 106.251  13
   1   1  13 1633.64 100.653  14
   1   1  13 1936.36 98.5701  15
   1   1  13 1754.10 96.5514  11
   1   1  14 1486.94 83.3722  54
  -1   1 -14 1739.28 133.814   4
   1   1  14 1521.09 105.868  13
   1   1  14 1575.50 99.9848  14
   1   1  14 1539.22 95.4044  11
   1   1  15 1524.47 86.5865  54
   1   1  15 1542.90 100.852  11
  -1   1 -15 1795.66 141.059   4
   1   1  15 1500.87 107.430  14
   1   1  15 1569.21 112.184  13
   1   1  16 732.342 80.0620  11
  -1   1 -16 594.365 108.348   4
   1   1  16 771.038 63.4306  54
   1   1  16 649.316 92.3545  13
   1   1  16 762.121 88.2185  14
   1   1  17 516.947 75.5427  11
  -1   1 -17 466.286 101.393   4
   1   1  17 521.463 57.0820  54
   1   1  17 517.471 90.2355  13
   1   1  17 604.194 83.2913  14
   1   1  18 1140.46 92.6790  14
   1   1  18 928.734 97.3028  13
   1   1  18 778.689 82.8065  11
  -1   1 -18 972.471 115.773   4
   1   1  19 331.909 82.3833  13
   1   1  19 327.042 70.5013  11
   1   1  20 508.771 78.3182  13
   1   1  20 526.251 66.0313  11
   1   1  21 46.7747 59.4014  13
   1   1  21 8.83799 48.8870  11
   1   1  22 2467.78 114.891  13
   1   1  22 2356.81 109.714  11
  -1   2  23 75.7554 32.5522  51
  -1   2  23 92.1334 46.3615  13
  -1   2  23 81.4422 32.0649  11
  -1   2  22 292.269 38.3327   7
  -1   2  22 386.380 49.3848  11
  -1   2  21 219.147 72.5978  13
  -1   2  21 242.472 53.9932  11
  -1   2  20 2235.18 113.793  54
  -1   2  20 2373.18 120.958  11
  -1   2  20 2467.34 136.498  13
  -1   2  19 811.748 73.6671  54
  -1   2  19 894.042 99.3559  13
  -1   2  19 1006.28 80.0154  11
  -1   2  18 395.770 64.4469  40
  -1   2  18 427.808 64.1785  54
  -1   2  18 395.557 89.8863  13
  -1   2  18 408.222 71.3857  11
  -1   2  17 2937.21 134.197  40
  -1   2  17 2965.25 139.551  11
  -1   2  17 2843.18 131.422  54
  -1   2  17 2713.03 153.655  13
  -1   2  17 2525.23 145.419  14
  -1   2  16 267.126 65.2593  40
   1   2 -16 79.1848 99.8173   4
  -1   2  16 277.675 70.5560  11
  -1   2  16 171.372 60.9000  54
  -1   2  16 184.236 80.2362  14
  -1   2  16 213.417 87.8775  13
   1   2 -15 14514.0 604.393  56
  -1   2  15 14798.8 570.279  54
  -1   2  15 14312.1 572.865  40
  -1   2  15 14761.6 575.518  11
   1   2 -15 15330.7 625.482   4
  -1   2  15 15114.3 580.156  14
  -1   2  14 1638.12 96.3208  40
  -1   2  14 1660.08 108.367   3
  -1   2  14 1763.05 99.6964  11
  -1   2  14 1678.42 91.5946  54
   1   2 -14 1835.38 122.278  56
   1   2 -14 1578.88 137.708   4
  -1   2  13 113.770 53.1593  11
   1   2 -13 31.3309 41.3934   1
   1   2 -13 44.1936 82.9258   4
  -1   2  13 95.9373 46.3122  54
   1   2 -13 170.888 70.9390  56
  -1   2  13 50.0321 53.6953  40
  -1   2  12 2598.53 119.394  11
   1   2 -12 2616.89 143.537  56
  -1   2  12 2351.46 113.431  54
  -1   2  12 2594.68 113.389  53
   1   2 -12 2479.98 155.899   4
   1   2 -12 2580.37 127.295   1
  -1   2  11 1960.83 110.421  21
  -1   2  10 6205.66 263.439  21
  -1   2   9 3180.51 149.888  21
  -1   2   8 3250.04 151.531  21
  -1   2   8 3296.64 132.071   5
  -1   2   7 1625.64 91.0682  21
  -1   2   7 1575.63 70.5150   5
   1   2  -6 2317.79 97.2728   2
   1   2  -5 29093.9 1094.06   2
   1   2  -4 102516. 3833.65   2
   1   2  -3 9154.79 353.064   3
   1   2  -3 9381.41 354.275   2
   1   2  -2 18912.6 712.020   3
   1   2  -1 7758.03 312.514   2
   1   2  -1 8497.36 311.408   3
   1   2   0 86517.9 3236.06   2
   1   2   1 132968. 4969.13   2
   1   2   2 19434.8 726.749   2
   1   2   2 19056.6 729.318   3
   1   2   3 133815. 5119.62   2
   1   2   3 142458. 5124.28   3
   1   2   4 49950.2 1841.34   3
   1   2   4 48524.1 1834.26   2
  -1   2  -5 23187.1 869.644  22
  -1   2  -5 23810.0 870.729   2
   1   2   5 22602.4 869.550   2
   1   2   5 22984.5 879.397   3
  -1   2  -6 16445.5 629.303  22
   1   2   6 16985.6 626.680   2
  -1   2  -6 16519.4 627.545   2
   1   2   6 16376.3 640.347   3
  -1   2  -7 2570.98 101.275   2
   1   2   7 2769.49 125.671   3
   1   2   8 22828.7 859.683  21
  -1   2  -8 22337.2 853.109   1
   1   2   8 23313.5 868.790   3
   1   2   9 24420.4 937.270   3
   1   2  10 6948.25 289.491   3
   1   2  11 293.341 51.8570  17
   1   2  11 230.068 51.8052  15
   1   2  11 178.153 54.4114  13
   1   2  11 172.219 51.8289  14
   1   2  11 189.785 51.8777   3
   1   2  12 2191.01 114.891  14
   1   2  12 2291.01 119.760  13
   1   2  12 2292.97 113.296  15
   1   2  12 2351.61 114.854  17
  -1   2 -12 2128.59 144.109   4
   1   2  12 2088.49 120.851   3
   1   2  13 6923.19 281.702  54
  -1   2 -13 6975.32 329.264   4
   1   2  13 6944.01 292.962  14
   1   2  13 7429.57 291.258  15
   1   2  13 7438.48 298.776  13
   1   2  13 7111.82 302.502   3
   1   2  14 3776.89 162.892  54
  -1   2 -14 3724.87 212.046   4
   1   2  14 3775.90 174.364  15
   1   2  14 3857.42 184.815  13
   1   2  14 3995.50 179.577  14
  -1   2 -15 238.675 90.8418   4
   1   2  15 334.540 80.8577  13
   1   2  15 402.280 76.7755  14
   1   2  15 293.497 52.6969  54
  -1   2 -16 1662.33 140.954   4
   1   2  16 1411.07 107.801  14
   1   2  16 1438.76 85.3181  54
  -1   2 -17 592.292 105.298   4
   1   2  17 740.624 88.5733  14
   1   2  17 702.284 92.9602  13
   1   2  17 600.750 60.4726  54
   1   2  18 2434.79 141.189  13
   1   2  18 2409.33 135.290  14
  -1   2 -18 2374.96 171.281   4
   1   2  19 1924.54 119.422  14
   1   2  19 2034.33 124.766  13
   1   2  20 510.888 78.1525  13
   1   2  21-38.1825 60.2528  13
   1   2  22 256.940 51.3021  13
  -1   3  23 20.6207 26.0755  51
  -1   3  23 10.7290 41.7180  13
  -1   3  23 68.3505 26.4221  11
  -1   3  22 66.9095 55.8688  13
  -1   3  22 73.6564 39.4314  11
  -1   3  21 312.180 46.2754  54
  -1   3  21 345.039 72.9364  13
  -1   3  21 379.369 54.6053  11
  -1   3  20 375.363 55.0574  54
  -1   3  20 268.385 82.1594  13
  -1   3  20 322.665 59.8825  11
  -1   3  19 963.481 78.9448  11
  -1   3  19 956.906 74.4218  40
  -1   3  19 837.487 72.3749  54
  -1   3  18 175.232 64.9814  11
  -1   3  18 262.368 58.9806  54
  -1   3  18 207.736 62.6890  40
  -1   3  17 1837.81 107.427  11
   1   3 -17 1709.40 148.877   4
  -1   3  17 1734.97 98.6706  54
  -1   3  17 1685.28 103.494  40
  -1   3  16 1619.27 100.735  40
  -1   3  16 1571.00 100.941  11
   1   3 -16 1285.69 93.4001  10
  -1   3  16 1525.72 93.4463  54
   1   3 -16 1900.89 134.412  56
   1   3 -16 1810.13 149.931   4
  -1   3  15 10160.0 385.862  40
  -1   3  15 8593.00 406.428   3
   1   3 -15 8163.48 383.365  10
  -1   3  15 10026.2 386.830  11
  -1   3  15 10184.0 381.749  54
   1   3 -15 10225.1 422.843  56
   1   3 -15 10834.4 444.351   4
  -1   3  14 9502.58 367.832  40
  -1   3  14 9797.63 368.686  11
  -1   3  14 9792.02 363.869  54
   1   3 -14 9878.49 403.427  56
  -1   3  14 9106.88 389.418   3
   1   3 -14 9835.38 416.243   4
  -1   3  13 2566.10 121.390  11
  -1   3  13 2448.79 115.520  54
  -1   3  13 2598.20 115.382  53
   1   3 -13 2424.06 147.661  56
   1   3 -13 2168.97 158.405   4
   1   3 -13 2445.83 126.601   1
  -1   3  12 1197.41 66.9163   6
  -1   3  12 1318.38 78.5016  11
  -1   3  12 1358.66 93.4178  21
  -1   3  12 1215.80 83.8992  14
  -1   3  12 1256.39 90.7090  13
  -1   3  12 1322.89 73.1993  54
  -1   3  12 1331.20 72.7250  53
  -1   3  11 5536.01 222.112   6
  -1   3  11 5503.35 246.590  21
  -1   3  11 5581.23 231.943  14
  -1   3  11 5791.84 236.447  13
  -1   3  11 5690.23 225.109  54
  -1   3  10 1827.79 106.907  21
  -1   3   9 15609.3 612.429  21
   1   3  -8 2570.59 103.947  26
  -1   3   8 2465.07 108.502   2
   1   3  -8 2587.60 108.209   2
   1   3  -7 18857.4 704.073   2
  -1   3   7 18252.3 704.670   2
   1   3  -6 29623.0 1116.55   2
   1   3  -5 31350.9 1181.06   2
   1   3  -4 12447.8 476.371   2
   1   3  -3 39671.2 1480.98   3
   1   3  -3 39233.6 1484.98   2
   1   3  -2 52824.2 1978.13   3
   1   3  -1 125698. 4645.71   2
   1   3  -1 123158. 4642.69   3
   1   3   0 2183.02 97.0703   2
   1   3   0 2178.82 94.8760   3
   1   3   1 57172.9 2143.96   2
   1   3   2 66570.6 2494.47   2
   1   3   3 17194.5 663.417   2
  -1   3  -3 17777.8 664.361   2
   1   3   3 17578.4 668.118   3
  -1   3  -4 35401.3 1320.65   2
   1   3   4 35257.8 1326.03   3
   1   3   4 34732.8 1319.57   2
  -1   3  -5 23986.0 905.582   2
   1   3   5 23654.9 904.514   2
   1   3   5 24663.8 914.243   3
   1   3   6 8921.23 351.091   3
  -1   3  -6 8720.42 338.148   2
   1   3   6 8793.65 337.123   2
   1   3   7 10990.7 411.213   3
  -1   3  -7 10103.5 393.970   2
   1   3   8 7424.86 306.165   3
   1   3   9 1129.43 81.4074   3
   1   3  10 873.959 74.7242   3
   1   3  11 8088.73 315.658   8
   1   3  11 8265.53 322.410  15
   1   3  11 7965.11 326.369  13
   1   3  11 7651.73 323.524  14
   1   3  11 8383.24 324.023  17
   1   3  11 7933.00 337.140   3
   1   3  12 12614.9 484.051   8
   1   3  12 12935.7 492.919  17
   1   3  12 12060.1 492.292  14
   1   3  12 12539.2 491.050  15
   1   3  12 12791.3 496.943  13
   1   3  12 12350.2 507.289   3
  -1   3 -13 1836.41 133.266   4
   1   3  13 1582.85 82.9392  54
   1   3  13 1544.07 98.4678  17
   1   3  13 1644.77 97.9077  15
   1   3  13 1420.47 104.164  13
   1   3  13 1619.19 101.359  14
   1   3  13 1602.24 105.717   3
   1   3  14 496.819 55.8413  54
   1   3  14 572.163 76.8845  14
   1   3  14 509.570 73.4665  15
   1   3  14 635.633 85.0864  13
   1   3  14 569.659 71.4056   3
  -1   3 -14 459.270 105.388   4
   1   3  15 708.999 61.1064  54
   1   3  15 725.856 88.1985  14
   1   3  15 795.263 93.4069  13
  -1   3 -15 747.743 112.654   4
   1   3  16 616.128 61.1090  54
   1   3  16 757.259 88.9187  14
   1   3  16 784.779 96.9657  13
  -1   3 -16 747.154 111.294   4
  -1   3 -17 2994.89 188.848   4
   1   3  17 2741.29 156.137  13
   1   3  17 2684.53 150.503  14
   1   3  18 7070.79 295.240  14
   1   3  18 6817.77 300.913  13
   1   3  19 187.554 72.8886  14
   1   3  19 181.798 79.0138  13
   1   3  20 811.441 82.7034  13
   1   3  21 191.566 61.9879  13
   1   3  22 1186.74 72.8585  13
  -1   4  22 174.777 35.8433  11
  -1   4  21 360.185 45.3467  54
  -1   4  21 477.072 51.8210  11
  -1   4  20 85.3423 46.8431  54
  -1   4  20 64.4277 53.5685  11
  -1   4  19 1103.93 79.9341  11
  -1   4  19 1136.85 81.2967  40
  -1   4  19 1236.21 78.4187  54
  -1   4  18 262.592 62.6702  11
   1   4 -18 194.905 93.8471   4
  -1   4  18 197.850 62.9074  40
  -1   4  18 249.329 58.6166  54
  -1   4  17 427.415 66.6428  11
   1   4 -17 288.403 102.117   4
  -1   4  17 273.254 68.2672  40
  -1   4  17 324.547 60.6805  54
   1   4 -16 11384.2 498.565  56
  -1   4  16 11976.0 457.181  54
  -1   4  16 11718.5 461.814  40
  -1   4  16 11182.5 483.635   3
  -1   4  16 11684.0 461.401  11
   1   4 -16 11525.8 514.505   4
  -1   4  16 11540.5 467.276  14
  -1   4  15 6376.32 259.192  54
   1   4 -15 6251.85 301.406  56
  -1   4  15 5965.82 264.648  40
  -1   4  15 6082.03 287.054   3
  -1   4  15 6647.33 278.632  13
  -1   4  15 6353.65 271.352  14
   1   4 -15 6640.78 317.189   4
  -1   4  15 6325.89 264.017  11
   1   4 -14 1066.96 81.8661  10
  -1   4  14 1357.55 89.7709  11
  -1   4  14 1463.71 86.1175  54
  -1   4  14 1348.22 82.4910  53
   1   4 -14 1531.24 122.765  56
  -1   4  14 1338.68 108.161   3
   1   4 -14 1542.57 135.338   4
  -1   4  14 1514.13 100.365  14
  -1   4  14 1493.15 106.961  13
  -1   4  13 2895.46 124.314  53
  -1   4  13 2822.09 125.413  54
  -1   4  13 2896.22 142.224  13
  -1   4  13 2774.99 136.547  14
  -1   4  13 2774.64 120.283   6
  -1   4  13 2794.51 128.522  11
  -1   4  12 2079.29 94.0748   6
  -1   4  12 2057.23 98.4084  54
  -1   4  12 2144.53 99.2026  53
  -1   4  12 1929.29 118.602  21
  -1   4  12 1872.23 113.536  13
  -1   4  12 2006.78 108.968  14
  -1   4  12 2057.47 102.234  11
   1   4 -12 1791.74 100.624  10
  -1   4  11 2565.37 115.943   6
  -1   4  11 2686.65 120.277  53
  -1   4  11 2809.66 120.316  54
  -1   4  11 2698.50 122.323  11
  -1   4  11 2700.02 128.903  14
  -1   4  11 2724.14 133.806  13
  -1   4  11 2613.62 142.629  21
  -1   4  10 16607.4 656.418  21
   1   4  -9 2779.14 122.292   2
   1   4  -9 2911.76 117.215  26
  -1   4   8 34185.1 1349.97   2
   1   4  -8 35742.4 1349.83   2
   1   4  -8 36638.4 1343.07  26
  -1   4   7 7441.84 293.890   2
   1   4  -7 7482.00 292.734   2
   1   4  -7 7394.46 284.536  26
   1   4  -6 19157.4 737.960   2
  -1   4   6 19041.8 739.041   2
   1   4  -6 19611.3 729.722  26
   1   4  -5 10990.9 426.487   2
  -1   4   5 11059.9 427.987   2
   1   4  -4 9870.37 367.773   3
   1   4  -4 9204.53 374.676   2
   1   4  -3 26246.1 967.649   3
   1   4  -3 24770.3 973.621   2
   1   4  -2 9406.15 360.234   3
   1   4  -1 30569.0 1175.44   2
   1   4  -1 31514.2 1171.37   3
   1   4   0 84888.7 3187.14   3
   1   4   0 85397.6 3190.11   2
   1   4   1 14647.4 563.247   2
   1   4   1 14742.3 562.230   3
  -1   4  -2 31106.0 1178.57   2
   1   4   2 31276.5 1178.09   2
   1   4   3 2816.96 121.597   2
  -1   4  -3 2728.71 121.746   2
   1   4   4 5229.77 227.221   3
   1   4   4 5429.32 221.494   2
  -1   4  -4 5832.04 222.498   2
   1   4   5 10195.6 401.124   3
  -1   4  -5 10384.6 393.082   2
   1   4   5 9850.71 391.304   2
  -1   4  -6 23937.1 893.102   2
   1   4   6 22888.2 902.870   3
   1   4   6 23552.9 891.708   2
  -1   4  -7 24910.5 941.442   2
   1   4   7 25626.4 956.313   3
   1   4   7 24544.1 939.984   2
  -1   4  -8 239.099 30.1106   2
   1   4   8 351.167 62.2214   3
   1   4   9 2273.16 125.096   3
   1   4  10 2163.56 100.119  11
   1   4  10 1928.89 93.8652   8
   1   4  10 1826.16 107.499  13
   1   4  10 2003.65 117.605   3
   1   4  11 1968.30 117.225   3
   1   4  11 1791.41 100.071  15
   1   4  11 1831.24 109.544  13
   1   4  11 1831.02 97.9080  11
   1   4  11 1875.04 92.0299   8
   1   4  11 1923.34 103.874  17
   1   4  11 1927.18 86.4442   6
   1   4  12 601.133 71.6225   3
   1   4  12 478.407 71.7606  13
   1   4  12 467.286 63.2339  15
   1   4  12 542.213 52.3613   8
   1   4  12 497.606 61.6862  11
   1   4  12 555.558 66.2315  17
   1   4  12 448.865 41.2568   6
   1   4  13 455.239 44.9002   6
   1   4  13 389.145 71.9311   3
   1   4  13 442.719 51.4731  54
   1   4  13 483.230 53.3537   8
   1   4  13 577.367 64.0687  11
   1   4  13 543.365 69.8847  17
   1   4  13 505.313 68.8270  15
   1   4  13 594.975 80.5114  13
   1   4  14 3401.16 150.758  54
   1   4  14 3685.32 164.070  11
   1   4  14 3404.06 179.843   3
  -1   4 -14 3263.92 202.533   4
   1   4  14 3471.68 165.084  15
   1   4  14 3542.05 174.740  13
   1   4  15 792.811 84.6821   3
  -1   4 -15 910.322 120.533   4
   1   4  15 810.406 81.7292  11
   1   4  15 853.814 64.7637  54
   1   4  15 920.628 99.1609  13
   1   4  16 4485.60 198.824  40
   1   4  16 4382.65 206.427  11
   1   4  16 4848.48 220.867  13
   1   4  16 4745.70 215.533  14
   1   4  17 389.049 75.2973  11
  -1   4 -17 527.841 104.672   4
   1   4  17 522.717 86.0525  14
   1   4  17 407.299 89.6028  13
   1   4  17 484.061 61.6230  40
   1   4  18 2382.72 135.529  14
   1   4  18 2465.73 140.600  13
   1   4  18 2335.89 128.498  11
   1   4  19 3336.25 159.675  13
   1   4  19 2900.39 153.345  14
   1   4  19 3149.81 147.669  11
   1   4  20 593.162 77.2488  13
   1   4  20 493.588 62.2322  11
   1   4  21 17.0841 56.7043  13
   1   4  21 58.2404 43.0684  11
   1   4  22 223.333 45.7490  13
   1   4  22 307.402 36.6847  11
  -1   5  22 121.873 27.3778  11
  -1   5  21 37.9614 36.1970  54
  -1   5  21 36.6625 39.0997  11
  -1   5  20 1069.26 70.7612  54
  -1   5  20 1190.30 74.2933  11
  -1   5  19 355.872 60.6673  40
  -1   5  19 347.851 54.8377  54
  -1   5  19 184.170 78.8354  13
  -1   5  19 310.558 56.1812  11
  -1   5  18 2181.55 113.946  40
  -1   5  18 1989.26 108.859  11
  -1   5  18 2018.96 106.090  54
  -1   5  18 1972.98 129.223  13
  -1   5  17 1342.10 95.6870  40
   1   5 -17 1181.74 130.085   4
  -1   5  17 1319.57 90.4419  11
  -1   5  17 1423.79 87.7878  54
  -1   5  17 1525.94 112.809  13
  -1   5  17 1494.66 105.077  14
  -1   5  16 2438.39 118.346  54
   1   5 -16 2238.54 155.872  56
  -1   5  16 2299.91 125.400  40
  -1   5  16 2111.31 140.317   3
  -1   5  16 2319.09 132.634  14
  -1   5  16 2306.44 139.625  13
   1   5 -16 2379.13 169.685   4
  -1   5  16 2172.05 119.849  11
  -1   5  15 8194.69 334.071  11
  -1   5  15 8022.26 330.021  54
   1   5 -15 8503.57 378.251  56
  -1   5  15 8087.35 329.784  53
  -1   5  15 7775.33 361.489   3
   1   5 -15 9233.17 394.118   4
  -1   5  15 8499.58 347.962  13
  -1   5  15 8523.57 342.219  14
  -1   5  14 5090.22 216.537  54
  -1   5  14 5106.69 216.467  53
  -1   5  14 5449.66 233.685  13
  -1   5  14 5471.32 228.814  14
  -1   5  14 5462.50 220.900  11
  -1   5  13 5455.57 231.280  54
  -1   5  13 5707.43 231.603  53
  -1   5  13 5952.89 246.131  13
  -1   5  13 5501.54 239.601  14
  -1   5  13 5601.91 228.402   6
  -1   5  13 5626.34 234.057  11
  -1   5  12 4252.79 181.434   6
  -1   5  12 4488.92 185.871  53
  -1   5  12 4386.61 185.057  54
  -1   5  12 4217.19 210.821  21
  -1   5  12 4489.59 198.695  13
  -1   5  12 4621.63 193.881  14
  -1   5  12 4422.72 186.916  11
  -1   5  11 8601.31 330.283   6
  -1   5  11 8527.16 332.776  54
  -1   5  11 8460.41 333.485  53
  -1   5  11 8012.53 359.179  21
  -1   5  11 8398.75 338.313  14
  -1   5  11 8348.54 342.648  13
  -1   5  11 8554.67 333.675  11
  -1   5  10 3368.38 138.058   6
  -1   5  10 3005.85 141.031  53
  -1   5  10 3277.52 141.043  54
  -1   5  10 3375.60 152.351  13
   1   5 -10 3497.45 135.878  26
  -1   5  10 3372.65 148.896  17
  -1   5  10 2931.05 164.889  21
   1   5  -9 10226.5 421.232   2
   1   5  -9 11158.0 413.691  26
   1   5  -8 483.842 35.7594  26
   1   5  -8 388.769 43.7438   2
  -1   5   8 460.940 45.2818   2
   1   5  -7 1557.86 86.4340   2
  -1   5   7 1386.56 85.2899   2
   1   5  -6 12047.9 446.726  26
  -1   5   6 11377.8 458.415   2
   1   5  -6 11400.1 457.425   2
  -1   5   5 11958.5 469.768   2
   1   5  -5 12124.5 468.798   2
   1   5  -4 1516.46 67.7590   3
  -1   5   4 1368.28 83.0126   2
   1   5  -4 1488.86 81.6644   2
   1   5  -3 13388.6 491.876   3
   1   5  -3 13157.2 501.365   2
  -1   5   3 11773.6 500.333   2
  -1   5   2 10432.0 422.852   2
   1   5  -2 11007.2 414.443   3
   1   5  -1 23966.6 898.647   3
   1   5  -1 23525.7 904.557   2
  -1   5   1 23647.5 905.499   2
   1   5   0 14208.2 547.322   2
  -1   5   0 13992.6 547.614   2
   1   5   0 14233.5 542.500   3
   1   5   1 8059.34 326.110   2
   1   5   1 8323.58 323.409   3
   1   5   2 11667.9 457.226   2
  -1   5  -2 11876.2 457.750   2
   1   5   2 11679.5 457.156   3
   1   5   3 14679.5 572.668   2
  -1   5  -3 15039.5 573.605   2
   1   5   4 13364.1 508.918   2
  -1   5  -4 12905.8 509.006   2
   1   5   5 4591.01 203.747   3
   1   5   5 4678.16 193.565   2
  -1   5  -5 4673.60 194.048   2
  -1   5  -6 33618.8 1215.56   2
   1   5   6 30664.6 1213.54   2
   1   5   6 32108.4 1224.65   3
   1   5   7 7792.49 323.587   3
   1   5   7 7712.79 307.085   2
  -1   5  -7 7833.09 308.583   2
   1   5   8 4613.35 218.036   3
  -1   5  -8 4967.57 199.167   2
   1   5   9 11808.8 459.811   8
   1   5   9 11929.1 464.005  15
   1   5   9 12020.2 465.280  17
   1   5   9 12088.9 484.391   3
   1   5  10 1105.52 69.5582  11
   1   5  10 1039.81 65.7980   8
   1   5  10 892.867 76.4416  14
   1   5  10 1107.54 57.8307   6
   1   5  10 981.617 88.7644   3
   1   5  11 550.214 76.2520   3
   1   5  11 500.707 49.4092  54
   1   5  11 503.324 53.5320   8
   1   5  11 533.340 57.2760  11
   1   5  11 511.133 43.8430   6
   1   5  11 537.544 67.5803  14
   1   5  12 472.081 77.7981   3
   1   5  12 617.202 53.4856  54
   1   5  12 528.702 62.1513  11
   1   5  12 657.578 57.4425   8
   1   5  12 516.410 47.1851   6
   1   5  12 668.330 74.9263  14
   1   5  13 1506.35 113.587   3
   1   5  13 1638.51 85.0989  54
   1   5  13 1557.95 95.7894  11
   1   5  13 1575.57 104.177  14
   1   5  13 1482.32 110.463  13
   1   5  13 1587.22 102.612  15
   1   5  13 1579.64 80.3280   6
   1   5  14 215.350 49.4293  54
   1   5  14 244.550 63.2096  11
   1   5  14 276.287 71.6550   3
   1   5  14 162.012 72.1730  17
   1   5  14 186.739 83.5353  13
   1   5  14 256.921 71.6896  15
   1   5  15 822.394 89.8359   3
  -1   5 -15 943.133 120.604   4
   1   5  15 855.731 81.5379  11
   1   5  15 936.505 65.8924  54
   1   5  15 839.875 100.115  13
   1   5  16 2844.47 138.978  40
   1   5  16 2804.31 145.198  11
  -1   5 -16 3035.87 191.329   4
   1   5  16 2980.15 160.982  13
   1   5  17 483.827 71.1552  11
  -1   5 -17 432.345 98.2225   4
   1   5  17 407.621 90.2766  13
   1   5  17 488.137 62.8536  40
   1   5  18 1230.56 105.021  13
   1   5  18 1068.07 71.6215  40
   1   5  18 1139.23 83.8107  11
   1   5  19 82.2516 71.1561  13
   1   5  19 68.7666 55.8152  11
   1   5  20 902.831 80.3794  13
   1   5  20 960.045 67.2347  11
   1   5  21 1224.17 76.9502  13
   1   5  21 1026.45 62.9988  11
  -1   6  22 212.252 41.7605  13
  -1   6  21 29.7681 26.0263  54
  -1   6  21 6.79970 52.2265  13
  -1   6  21-2.07069 28.9175  11
  -1   6  20 24.2860 44.8102  40
  -1   6  20 48.8121 38.8602  54
  -1   6  20 11.2674 60.3936  13
  -1   6  20-3.20298 38.4824  11
  -1   6  19 83.1171 54.5968  40
  -1   6  19 161.556 47.5268  54
  -1   6  19 88.3572 68.7954  13
  -1   6  19 80.8534 46.2297  11
  -1   6  18 531.505 69.7908  40
  -1   6  18 440.275 58.0061  11
  -1   6  18 379.565 57.1298  54
  -1   6  18 490.868 80.8586  13
  -1   6  17 195.084 67.4943  40
   1   6 -17 129.571 89.8678   4
  -1   6  17 142.173 54.0741  11
  -1   6  17 193.787 55.3458  54
  -1   6  17 205.844 72.0348  14
  -1   6  17 204.546 84.2349  13
   1   6 -16 2693.93 171.545  56
  -1   6  16 2651.19 127.010  54
  -1   6  16 2536.49 134.613  40
  -1   6  16 2187.53 149.655   3
  -1   6  16 2420.37 137.405  14
  -1   6  16 2756.09 147.740  13
   1   6 -16 3095.36 185.139   4
  -1   6  16 2525.36 127.571  11
  -1   6  15 78.2470 73.8799   3
  -1   6  15 157.872 59.6215  54
   1   6 -15 182.116 89.3437  56
  -1   6  15 185.383 54.9401  53
  -1   6  15 47.2315 79.9967  13
  -1   6  15 128.581 74.1015  14
  -1   6  15 61.0022 57.7301  11
  -1   6  14 156.692 57.9930  11
  -1   6  14 92.7621 57.4983  53
  -1   6  14 166.433 59.0925  54
  -1   6  14 162.187 78.1600   3
  -1   6  14 104.071 46.8628   6
  -1   6  14 168.803 72.5220  14
  -1   6  14 133.344 79.7764  13
  -1   6  13 7259.29 290.021  11
  -1   6  13 7174.84 288.784  54
  -1   6  13 7183.69 289.391  53
  -1   6  13 6744.63 321.805   3
  -1   6  13 7393.92 302.975  13
  -1   6  13 7208.35 296.429  14
  -1   6  13 6968.11 285.493   6
  -1   6  12 868.044 61.1317   6
  -1   6  12 961.133 69.5721  53
  -1   6  12 861.744 67.9357  54
  -1   6  12 972.786 91.7828  21
  -1   6  12 941.744 79.2444  14
  -1   6  12 892.142 86.1789  13
  -1   6  12 961.387 68.4689  11
  -1   6  11 1092.64 64.9142   6
  -1   6  11 1132.28 72.2458  53
  -1   6  11 1159.59 71.5098  54
  -1   6  11 1022.81 93.8100  21
  -1   6  11 1095.24 86.0919  13
  -1   6  11 1210.85 81.8814  14
  -1   6  11 1145.82 71.0093  11
  -1   6  10 6003.49 232.488   6
  -1   6  10 6020.75 234.841  11
  -1   6  10 5344.81 235.361  53
  -1   6  10 5765.17 235.079  54
   1   6 -10 5839.64 229.748  26
  -1   6  10 5924.32 241.034  17
  -1   6  10 5757.60 239.214  14
  -1   6  10 6000.17 245.216  13
  -1   6   9 4081.05 180.769  53
  -1   6   9 4215.83 180.067  54
   1   6  -9 4515.60 188.187   2
   1   6  -9 4749.70 176.783  26
  -1   6   9 4352.34 177.628   6
   1   6  -8 6780.36 260.662  26
  -1   6   8 6436.36 274.034   2
   1   6  -8 6749.49 273.878   2
   1   6  -7 2266.70 93.7600  26
  -1   6   7 2028.98 108.037   2
   1   6  -7 2054.68 107.559   2
   1   6  -6 925.519 50.3683  26
  -1   6   6 855.022 66.3948   2
   1   6  -6 930.373 65.0120   2
  -1   6   5 38639.9 1512.20   2
   1   6  -5 41172.5 1512.41   2
   1   6  -4 7181.74 276.515   3
   1   6  -4 7093.20 291.164   2
  -1   6   4 7101.95 292.598   2
   1   6  -3 20886.7 831.593   2
  -1   6   3 21135.2 832.835   2
   1   6  -3 22366.4 821.101   3
  -1   6   2 16709.3 651.564   2
   1   6  -2 16873.5 640.678   3
   1   6  -1 4640.90 185.849   3
  -1   6   1 4416.42 195.026   2
   1   6  -1 4436.28 194.328   2
   1   6   0 8979.51 348.005   3
   1   6   0 8619.01 353.673   2
  -1   6   0 8870.90 355.030   2
   1   6   1 1696.26 87.6033   3
   1   6   1 1578.55 91.5198   2
   1   6   2 3795.03 168.363   2
  -1   6  -2 3990.66 169.958   2
   1   6   2 3679.03 166.071   3
   1   6   3 3703.54 169.613   3
  -1   6  -3 4029.33 170.524   2
   1   6   3 3783.94 169.112   2
  -1   6  -4 1941.51 98.7471   2
   1   6   4 1797.06 104.472   3
   1   6   4 1774.45 96.5972   2
  -1   6  -5 11930.7 467.435   2
   1   6   5 11853.4 466.319   2
   1   6   6 1720.34 95.3286   2
  -1   6  -6 2075.11 98.9606   2
   1   6   7 7210.71 296.955   3
  -1   6  -7 6821.84 281.239   2
   1   6   7 6806.85 278.744   2
   1   6   8 5656.32 245.860   3
  -1   6  -8 5685.34 226.238   2
   1   6   8 5312.66 222.808  15
   1   6   8 5236.64 218.725   8
   1   6   8 5317.32 224.203  17
   1   6   8 5542.67 215.309   6
   1   6   9 3658.80 150.560   6
   1   6   9 3622.89 183.202   3
   1   6   9 3420.90 153.083  53
   1   6   9 3714.36 152.437  54
   1   6   9 3731.81 155.922   8
   1   6   9 3747.98 163.041  17
   1   6   9 3731.84 161.979  15
   1   6  10 678.406 48.0085   6
   1   6  10 784.148 85.3127   3
   1   6  10 724.172 53.9789  54
   1   6  10 686.800 54.4704  53
   1   6  10 820.204 62.1679  11
   1   6  10 604.200 55.1423   8
   1   6  10 639.099 66.7765  17
   1   6  10 600.389 68.3285  14
   1   6  10 629.590 68.0063  15
   1   6  11 122.574 37.9408   6
   1   6  11 194.336 70.5384   3
   1   6  11 112.501 44.6073  53
   1   6  11 96.7666 42.9986  54
   1   6  11 174.806 51.3015  11
   1   6  11 121.649 47.7189   8
   1   6  11 213.607 59.9881  17
   1   6  11 19.5903 58.5949  15
   1   6  11 95.3861 61.0854  14
   1   6  12 2377.04 105.543   6
   1   6  12 2245.38 140.485   3
   1   6  12 2131.13 107.233  53
   1   6  12 2381.62 107.636  54
   1   6  12 2257.16 113.188   8
   1   6  12 2311.44 117.687  11
   1   6  12 2132.61 122.860  17
   1   6  12 2157.32 123.650  14
   1   6  13 526.465 56.0149  54
   1   6  13 569.079 55.5499  53
   1   6  13 600.642 69.4520  11
   1   6  13 559.089 82.6121   3
   1   6  13 531.754 50.4546   6
   1   6  13 654.881 81.2759  14
   1   6  14 745.035 61.8436  54
   1   6  14 769.183 74.9055  11
   1   6  14 674.435 87.2044   3
   1   6  14 729.603 56.8148   6
   1   6  14 852.327 88.7272  14
   1   6  15 1062.57 98.2347   3
  -1   6 -15 951.074 122.392   4
   1   6  15 1019.93 69.3638  54
   1   6  15 1016.62 84.0602  11
   1   6  15 1115.04 94.8147  14
   1   6  16 499.406 71.0719  11
   1   6  16 669.804 87.0144  14
  -1   6 -16 695.822 109.667   4
   1   6  16 540.492 77.6722   3
   1   6  17 382.920 88.9709  13
   1   6  17 360.598 79.4066  14
   1   6  17 381.857 62.3630  40
   1   6  17 342.519 64.5619  11
   1   6  18 138.956 78.6479  13
   1   6  18 306.394 50.5666  40
   1   6  18 205.669 58.7743  11
   1   6  19 157.238 70.1772  13
   1   6  19 110.779 49.2454  11
   1   6  20 458.068 64.8078  13
   1   6  20 389.812 47.4887  11
   1   6  21 665.431 57.2547  13
   1   6  21 593.261 43.3993  11
  -1   7  21 113.159 44.0670  13
  -1   7  20 133.063 41.8129  40
  -1   7  20 117.682 35.8795  54
  -1   7  20 119.425 54.8666  13
  -1   7  19 90.1589 51.8459  40
  -1   7  19 130.338 43.1726  54
  -1   7  19 118.549 64.9902  13
  -1   7  19 136.978 40.2229  11
  -1   7  18-12.0305 59.1228  40
  -1   7  18-1.91594 47.2239  54
  -1   7  18 62.4838 69.1857  13
  -1   7  18-44.9117 43.9211  11
  -1   7  17 954.213 82.8745  40
  -1   7  17 943.109 68.7205  11
  -1   7  17 913.871 70.7901  54
  -1   7  17 1110.89 95.8941  13
  -1   7  16 1637.50 96.3290  54
  -1   7  16 1680.28 93.5544  53
   1   7 -16 1875.95 140.937  56
  -1   7  16 1592.90 104.522  40
  -1   7  16 1703.34 121.782   3
  -1   7  16 1777.02 116.545  13
  -1   7  16 1678.98 106.847  14
   1   7 -16 1874.64 146.197   4
  -1   7  16 1557.61 93.7415  11
  -1   7  15 1409.94 120.841   3
  -1   7  15 1651.47 94.7739  53
  -1   7  15 1605.26 95.3547  54
   1   7 -15 1654.09 137.564  56
  -1   7  15 1592.71 104.641  14
  -1   7  15 1700.36 114.244  13
  -1   7  15 1533.74 91.9886  11
  -1   7  14 3360.84 147.106  11
  -1   7  14 3124.21 147.666  53
  -1   7  14 3329.62 148.882  54
  -1   7  14 3004.29 179.805   3
  -1   7  14 3107.04 143.409   6
  -1   7  14 3106.51 156.017  14
  -1   7  14 3261.73 164.236  13
  -1   7  13 12471.5 483.391  11
  -1   7  13 12349.0 485.303  53
  -1   7  13 12776.4 484.330  54
  -1   7  13 11174.2 518.451   3
  -1   7  13 13279.4 497.796  13
  -1   7  13 12334.3 489.162  14
  -1   7  13 12038.8 481.673   6
  -1   7  12 60.6025 42.3957   6
  -1   7  12 49.4889 49.0673  11
  -1   7  12 66.3836 53.8570  53
  -1   7  12 54.4136 53.5671  54
  -1   7  12 69.7061 70.6753   3
  -1   7  12 62.9565 68.4969  21
  -1   7  12 103.009 61.1720  14
  -1   7  12 115.044 69.2145  13
  -1   7  11 9740.71 390.181   6
  -1   7  11 10155.4 393.003  54
  -1   7  11 9806.54 393.532  53
   1   7 -11 10543.7 387.859  26
  -1   7  11 9074.89 422.437  21
  -1   7  11 10246.7 402.853  13
  -1   7  11 10053.7 396.493  14
  -1   7  11 9813.48 391.142  11
  -1   7  10 421.608 44.8856   6
  -1   7  10 435.864 52.6866  54
  -1   7  10 418.015 53.2965  53
  -1   7  10 368.353 57.6070  17
   1   7 -10 470.916 42.5452  26
  -1   7  10 448.731 67.7968  13
  -1   7  10 398.255 56.3910  14
  -1   7   9 922.694 58.4499   6
   1   7  -9 1002.12 69.6653   2
  -1   7   9 1012.16 65.5685  54
  -1   7   9 1053.19 66.9089  53
   1   7  -9 1055.77 57.2592  26
  -1   7   9 995.811 69.3970  17
  -1   7   9 996.071 75.9097  13
  -1   7   8 267.500 46.6409   2
   1   7  -8 315.546 50.5645   2
  -1   7   8 419.079 48.0125  54
   1   7  -8 449.030 38.2466  26
  -1   7   8 403.813 38.5760   6
   1   7  -7 600.957 43.0112  26
   1   7  -7 564.244 57.9870   2
  -1   7   7 499.704 56.6205   2
   1   7  -6 3325.73 130.238  26
  -1   7   6 2966.40 148.025   2
   1   7  -6 2815.84 145.409   2
  -1   7   5 4412.18 204.632   2
   1   7  -5 4929.73 206.160   2
   1   7  -4 19319.0 751.895   2
  -1   7   4 19494.3 753.130   2
  -1   7   3 11630.3 489.253   2
   1   7  -3 12947.8 475.550   3
   1   7  -3 11895.7 488.595   2
  -1   7   2 6012.53 254.012   2
   1   7  -2 5978.14 240.096   3
   1   7  -1 10260.2 405.375   3
   1   7  -1 10618.3 415.643   2
  -1   7   1 10287.0 416.055   2
  -1   7   0 17006.6 693.203   2
   1   7   0 17990.4 694.025   2
   1   7   0 18345.4 686.291   3
   1   7   1 30449.0 1148.26   3
   1   7   1 29831.4 1153.38   2
  -1   7  -2 17343.3 690.461   3
   1   7   2 19039.1 705.613   3
   1   7   2 19531.9 708.762   2
  -1   7  -2 18391.5 708.176   2
   1   7   3 11777.6 464.728   3
  -1   7  -3 12009.5 465.735   2
   1   7   3 11336.1 463.718   2
   1   7   4 11667.0 449.692   3
   1   7   4 10477.7 444.726   2
  -1   7  -4 11515.0 446.646   2
  -1   7  -5 14300.5 568.937   2
   1   7   5 14530.6 568.309   2
   1   7   5 14678.0 575.275   3
   1   7   6 2729.36 142.246   2
  -1   7  -6 3521.01 148.795   2
  -1   7  -7 5837.72 223.504  26
   1   7   7 5622.11 234.379  17
   1   7   7 5629.69 225.941   6
  -1   7  -7 5558.03 241.632   2
   1   7   7 5804.82 240.566   2
   1   7   8 290.154 37.1342   6
   1   7   8 250.832 67.5909   3
  -1   7  -8 323.557 48.9674   2
   1   7   8 277.219 41.3060  54
   1   7   8 296.517 55.7256  17
   1   7   8 342.563 54.7437  15
   1   7   9 959.455 57.8070   6
   1   7   9 963.438 91.4070   3
   1   7   9 1011.61 62.3981  54
   1   7   9 988.790 66.1847   8
   1   7   9 1030.01 74.7290  17
   1   7   9 809.875 72.7325  14
   1   7   9 967.145 73.3193  15
   1   7  10 248.700 39.7655   6
   1   7  10 193.395 70.9248   3
   1   7  10 152.993 46.4839  54
   1   7  10 263.170 47.0465  53
   1   7  10 236.293 49.8633   8
   1   7  10 209.064 52.7150  11
   1   7  10 315.431 60.6224  17
   1   7  10 288.729 62.0631  14
   1   7  10 257.913 59.8962  15
   1   7  11 2454.23 114.521   6
   1   7  11 2756.32 155.817   3
   1   7  11 2625.36 117.782  54
   1   7  11 2521.78 119.112  53
   1   7  11 2675.98 123.015   8
   1   7  11 2736.29 124.929  11
   1   7  11 2316.37 129.640  17
   1   7  11 2377.55 138.778  13
   1   7  11 2487.47 131.471  14
   1   7  11 2464.01 128.904  15
   1   7  12 473.185 49.0695   6
   1   7  12 507.258 83.2647   3
   1   7  12 468.434 55.4040  54
   1   7  12 459.181 55.9833  53
   1   7  12 450.025 61.6915  11
   1   7  12 544.723 74.7237  17
   1   7  12 377.247 85.1833  13
   1   7  12 404.561 72.5418  14
   1   7  12 550.939 73.6149  15
   1   7  13 1564.32 83.1740   6
   1   7  13 1517.95 122.295   3
   1   7  13 1561.00 86.2572  54
   1   7  13 1462.22 85.7496  53
   1   7  13 1541.59 95.7833  11
   1   7  13 1463.45 104.059  17
   1   7  13 1666.08 105.304  15
   1   7  13 1596.66 107.270  14
   1   7  14 263.256 51.3979  53
   1   7  14 270.766 51.8837  54
   1   7  14 161.517 74.5009   3
   1   7  14 291.928 46.1374   6
   1   7  14 272.286 64.6850  11
   1   7  14 357.600 75.9969  14
   1   7  15 1281.33 89.0875  11
   1   7  15 1403.30 111.652   3
   1   7  15 1354.32 101.082  14
   1   7  16 103.263 70.4949  14
   1   7  16 42.9878 58.2498  11
   1   7  17 536.437 77.1329  14
   1   7  17 537.930 64.8589  40
   1   7  17 531.116 64.3348  11
   1   7  18 619.134 72.4799  14
   1   7  18 596.335 58.4977  40
   1   7  18 597.567 60.9831  11
   1   7  19 211.174 46.1116  11
   1   7  20 208.283 36.7454  11
  -1   8  20 75.7524 36.3936  40
  -1   8  20 76.6253 45.5926  13
  -1   8  20-44.8124 21.3557  54
  -1   8  19 590.270 56.7342  40
  -1   8  19 589.547 64.8860  13
  -1   8  19 515.436 46.8181  54
  -1   8  18 1263.67 82.9874  40
  -1   8  18 1245.54 73.6619  54
  -1   8  18 1288.06 89.8292  13
  -1   8  17 757.044 74.9041  40
  -1   8  17 755.132 62.4732  54
  -1   8  17 621.873 54.4912  11
  -1   8  16 3398.19 148.048  53
  -1   8  16 3289.81 147.407  54
  -1   8  16 3010.22 143.163  11
  -1   8  16 3567.08 164.434  13
  -1   8  15 810.276 92.2897   3
  -1   8  15 814.318 72.2613  54
  -1   8  15 803.598 69.2485  53
  -1   8  15 985.295 90.6286  13
  -1   8  15 801.957 77.1988  14
  -1   8  15 762.443 65.0614  11
  -1   8  14 3800.31 162.244  11
  -1   8  14 3697.24 165.558  53
  -1   8  14 3928.09 166.510  54
  -1   8  14 3563.77 201.450   3
  -1   8  14 3448.86 161.161   6
  -1   8  14 3548.45 169.837  14
  -1   8  14 3810.43 179.951  13
  -1   8  13 235.500 50.9180  11
   1   8 -13 148.605 42.9106  50
  -1   8  13 194.255 60.0530  54
  -1   8  13 148.807 58.0808  53
  -1   8  13 171.088 74.2630  13
  -1   8  13 225.133 64.9617  14
  -1   8  13 178.570 48.9262   6
  -1   8  13 136.361 76.6557   3
  -1   8  12 2864.18 126.864   6
  -1   8  12 2716.17 130.722  54
  -1   8  12 2854.64 132.934  53
   1   8 -12 2421.49 124.080  50
  -1   8  12 2524.95 161.219  21
  -1   8  12 2790.01 136.498  14
  -1   8  12 2952.12 145.021  13
  -1   8  12 2740.45 167.926   3
  -1   8  11 2013.20 103.654   6
  -1   8  11 2136.11 109.367  54
   1   8 -11 1982.51 103.832  50
  -1   8  11 2255.63 111.402  53
   1   8 -11 2194.28 99.4640  26
  -1   8  11 2217.67 111.495  14
  -1   8  11 2304.08 123.300  13
  -1   8  11 2207.70 143.824   3
  -1   8  10 1133.72 70.5304   6
  -1   8  10 1296.93 79.5855  53
   1   8 -10 1076.59 70.9350  50
  -1   8  10 1260.88 78.0931  54
   1   8 -10 1310.53 67.2479  26
  -1   8  10 1232.07 88.7630  13
  -1   8   9 1888.87 92.9824   6
   1   8  -9 1699.14 93.7587  50
  -1   8   9 1886.76 99.2383  53
  -1   8   9 2053.17 98.7747  54
   1   8  -9 1955.56 106.856   2
   1   8  -9 2141.73 91.5943  26
  -1   8   9 1881.86 100.056  17
  -1   8   9 2034.05 109.269  13
  -1   8   8 400.020 51.0472  54
   1   8  -8 393.738 46.3145  50
   1   8  -8 361.265 42.5347  10
  -1   8   8 309.151 54.2053   2
   1   8  -8 372.252 55.5559   2
   1   8  -8 487.166 41.7134  26
  -1   8   8 344.939 57.8212  13
   1   8  -7 1108.19 57.5391  26
   1   8  -7 828.335 58.4045  10
   1   8  -7 839.648 73.1785   2
  -1   8   7 1034.38 77.5151   2
   1   8  -7 867.658 59.1991  50
   1   8  -6 13578.1 542.533  50
  -1   8   6 13843.6 539.499   6
   1   8  -6 13882.4 561.225   2
  -1   8   6 13706.6 560.959   2
   1   8  -6 15205.8 540.477  26
  -1   8   5 3878.27 183.638   2
   1   8  -5 4136.97 183.346   2
  -1   8   5 3851.22 159.056   6
  -1   8   4 5766.96 254.023   2
   1   8  -4 5977.87 254.565   2
  -1   8   3 1001.11 79.5006   2
   1   8  -3 1008.47 79.4253   2
   1   8  -2 13737.0 526.981   3
  -1   8   2 13420.1 542.907   2
   1   8  -1 2215.45 105.969   3
   1   8  -1 2024.11 118.778   2
  -1   8   1 2237.47 121.948   2
  -1   8   0 6054.65 267.128   2
   1   8   0 5882.25 255.610   3
   1   8   1 2195.88 111.066   3
   1   8   1 2191.51 118.242   2
  -1   8  -1 2064.00 99.0951   3
   1   8   2 999.378 74.1936   3
  -1   8  -2 1086.13 81.1307   2
   1   8   2 840.847 76.5530   2
   1   8   3 8403.56 338.041   3
   1   8   3 8127.36 338.905   2
  -1   8  -3 7932.86 339.065   2
   1   8   4 201.891 33.2554   6
   1   8   4 233.674 41.1656  44
   1   8   4 221.846 57.2993   3
  -1   8  -4 169.278 54.1665   2
   1   8   4 172.798 54.3059   2
   1   8   5 1444.79 76.8007   8
   1   8   5 1430.19 73.1523   6
   1   8   5 1540.82 101.872   3
  -1   8  -5 1653.68 98.3249   2
   1   8   5 1455.87 91.9670   2
   1   8   5 1578.45 80.1313  44
  -1   8  -6 1636.17 94.1035   2
   1   8   6 1512.35 105.382   3
   1   8   6 1523.23 91.6975   2
   1   8   6 1342.53 80.1466  15
   1   8   6 1380.83 78.6804  44
   1   8   6 1423.45 77.8166   8
   1   8   6 1505.36 83.1889  17
   1   8   6 1439.65 72.1110   6
   1   8   7 779.953 52.2122   6
   1   8   7 807.651 57.4571  54
   1   8   7 795.066 59.7388   8
  -1   8  -7 846.463 48.2336  26
   1   8   7 815.148 66.6263  17
   1   8   7 760.873 62.1915  15
   1   8   7 778.904 65.8135   2
  -1   8  -7 785.415 67.7157   2
   1   8   8 4014.00 162.504   6
   1   8   8 3789.99 163.448  54
   1   8   8 3780.51 172.471  17
   1   8   8 3869.69 170.089  15
  -1   8  -8 4082.74 179.919   2
   1   8   9 4343.75 177.867   6
   1   8   9 4480.19 218.395   3
   1   8   9 4170.55 179.216  54
   1   8   9 4510.54 190.808  17
   1   8   9 4515.91 187.954  15
   1   8   9 3933.80 187.049  14
   1   8  10 6764.56 265.045   6
   1   8  10 6558.86 303.072   3
   1   8  10 6441.14 268.266  53
   1   8  10 6454.25 265.425  54
   1   8  10 6778.12 271.025   8
   1   8  10 6915.42 271.304  11
   1   8  10 6491.69 276.027  17
   1   8  10 6777.09 274.369  15
   1   8  10 6426.03 274.703  14
   1   8  11 1420.33 78.7729   6
   1   8  11 1492.85 119.283   3
   1   8  11 1448.88 81.5908  54
   1   8  11 1270.29 83.5090  53
   1   8  11 1487.28 87.2554  11
   1   8  11 1528.84 89.9767   8
   1   8  11 1463.91 96.3250  17
   1   8  11 1469.41 108.400  13
   1   8  11 1401.84 94.0472  15
   1   8  11 1446.54 97.5950  14
   1   8  12 4184.98 183.212   6
   1   8  12 4501.93 224.685   3
   1   8  12 4593.58 187.927  53
   1   8  12 4361.67 184.569  54
   1   8  12 4367.71 190.725  11
   1   8  12 4253.78 199.247  17
   1   8  12 4501.40 198.563  14
   1   8  12 4447.21 197.358  15
   1   8  12 4375.95 207.678  13
   1   8  13 2331.66 114.737   6
   1   8  13 2237.89 150.314   3
   1   8  13 2359.90 114.807  54
   1   8  13 2433.78 117.986  53
   1   8  13 2393.26 123.022  11
   1   8  13 2502.81 131.797  17
   1   8  13 2536.12 133.123  14
   1   8  13 2560.85 132.740  15
   1   8  13 2633.31 143.168  13
   1   8  14 1864.27 98.9319  53
   1   8  14 1920.67 98.6970  54
   1   8  14 1934.60 106.700  11
   1   8  14 2093.04 135.444   3
   1   8  14 1958.16 96.3490   6
   1   8  14 2064.74 128.231  13
   1   8  14 2004.34 118.585  14
   1   8  15 85.2057 65.1157   3
   1   8  15 129.223 45.0042  53
   1   8  15 147.620 81.5128  13
   1   8  15 201.965 73.0382  14
   1   8  15 186.470 58.4725  11
   1   8  16 501.414 72.8225  14
   1   8  16 399.492 83.2482  13
   1   8  16 414.973 60.7143  11
   1   8  17 789.483 77.1040  14
   1   8  17 924.918 70.2243  40
   1   8  17 845.248 67.5872  11
   1   8  18 226.988 58.8974  14
   1   8  18 270.746 48.2413  40
   1   8  18 300.885 47.1045  11
   1   8  19 1400.99 70.5253  11
  -1   9  19 239.837 32.8180  54
  -1   9  19 211.402 46.4548  13
  -1   9  19 179.339 42.1867  40
  -1   9  18 36.2969 38.1913  54
  -1   9  18 85.8669 53.5275  13
  -1   9  18 79.6081 49.5300  40
  -1   9  17 401.277 51.6281  54
  -1   9  17 466.491 68.0983  13
  -1   9  17 554.153 66.3521  40
  -1   9  16 387.184 55.5727  54
  -1   9  16 352.565 53.9747  53
  -1   9  16 420.500 72.6462  13
  -1   9  16 372.170 69.8623  40
  -1   9  15 58.2161 53.0267  54
  -1   9  15 101.640 52.3776  53
  -1   9  15 97.9232 67.8698  13
  -1   9  14 1381.85 85.7753  54
  -1   9  14 1282.97 85.8134  53
  -1   9  14 1347.95 81.9315   6
  -1   9  14 1406.33 100.392  13
  -1   9  14 1404.39 87.4732  14
  -1   9  14 1291.91 112.017   3
  -1   9  13 324.696 60.0053  54
  -1   9  13 344.553 60.8252  53
  -1   9  13 231.086 57.5136  14
  -1   9  13 312.613 72.0181  13
  -1   9  13 306.967 52.8947   6
  -1   9  13 261.033 74.2686   3
  -1   9  12 1535.50 85.5477   6
  -1   9  12 1514.69 91.0578  54
  -1   9  12 1594.34 93.4970  53
   1   9 -12 1395.23 81.2176  50
  -1   9  12 1391.30 117.540  21
  -1   9  12 1596.99 104.997  13
  -1   9  12 1407.55 119.483   3
  -1   9  11 3330.63 146.508   6
   1   9 -11 3282.89 141.108  26
  -1   9  11 3352.43 160.994  13
   1   9 -11 3151.18 144.941  50
  -1   9  11 3239.33 152.588  53
  -1   9  11 3413.16 150.843  54
  -1   9  10 1446.67 83.2684   6
   1   9 -10 1402.74 83.2021  50
  -1   9  10 1406.25 89.9387  53
  -1   9  10 1494.22 89.1022  54
   1   9 -10 1732.61 80.2239  26
  -1   9  10 1561.20 98.7815  13
   1   9  -9 2999.65 152.176   2
  -1   9   9 2980.90 172.832   3
   1   9  -9 2786.16 137.183  50
  -1   9   9 3196.76 141.141  54
  -1   9   9 2970.75 141.829  53
  -1   9   9 3204.66 148.469  13
   1   9  -9 3372.82 134.486  26
   1   9  -8 1163.37 89.8917   2
  -1   9   8 1307.16 92.5503   2
   1   9  -8 1531.95 73.1014  26
  -1   9   8 1301.31 80.6358  54
   1   9  -8 1283.40 75.8181  50
  -1   9   8 1369.28 88.1420  13
   1   9  -7 130.473 38.8532  10
   1   9  -7 100.194 40.6738  50
   1   9  -7 118.019 38.0445  26
  -1   9   7 141.224 50.5226   2
   1   9  -7 158.852 52.9247   2
   1   9  -6 913.872 60.6256  50
   1   9  -6 1007.97 56.3216  26
   1   9  -6 830.857 75.7025   2
  -1   9   6 824.502 76.9682   2
  -1   9   6 784.261 54.9365   6
   1   9  -6 746.521 56.9182  10
   1   9  -5 6777.29 265.769  50
  -1   9   5 6447.95 287.911   2
   1   9  -5 6529.25 287.167   2
  -1   9   5 6646.95 261.501   6
   1   9  -5 6566.86 264.025  10
   1   9  -4 936.742 60.3707  50
   1   9  -4 846.032 56.3118  10
  -1   9   4 770.852 79.3907   2
   1   9  -4 924.207 77.4687   2
  -1   9   4 851.729 53.1144   6
   1   9  -3 2352.24 107.750  10
   1   9  -3 2377.42 131.251   2
  -1   9   3 2464.20 133.425   2
  -1   9   3 2335.39 103.241   6
   1   9  -2 2207.32 100.006  10
  -1   9   2 2099.71 94.5350   6
   1   9  -2 2042.43 96.4902   6
  -1   9   2 2147.57 115.232   3
  -1   9   2 2339.64 126.260   2
   1   9  -1 2423.31 107.859  10
   1   9  -1 2387.16 109.395  44
   1   9  -1 2205.14 104.490   6
  -1   9   1 2419.95 103.352   6
  -1   9   1 2434.30 119.866   3
   1   9  -1 2380.43 132.410   2
   1   9  -1 2453.00 115.779   3
  -1   9   1 2428.28 135.308   2
   1   9   0 817.946 56.2627  10
   1   9   0 751.681 57.5580  44
  -1   9   0 889.311 50.5960   6
   1   9   0 844.667 66.9451   3
  -1   9   0 758.881 80.3204   2
   1   9   0 813.143 78.2038   2
  -1   9   0 942.665 62.6718   3
   1   9   1 2497.29 124.140   3
   1   9   1 2381.17 132.250   2
   1   9   1 2460.97 109.990  10
   1   9   1 2303.93 110.818  44
   1   9   2 1801.79 91.1822  10
   1   9   2 1883.45 107.601   3
   1   9   2 1687.74 113.209   2
   1   9   3 681.353 51.4292   8
   1   9   3 734.742 50.5759   6
  -1   9  -3 678.108 73.4781   2
   1   9   3 742.630 75.6395   2
   1   9   4 439.812 46.7157   8
   1   9   4 506.012 51.8440  44
   1   9   4 470.044 43.4711   6
  -1   9  -4 545.021 67.1801   2
   1   9   4 480.092 64.0036   2
   1   9   4 463.980 67.4865   3
   1   9   5 3065.22 133.003   6
   1   9   5 3027.16 135.875   8
   1   9   5 3171.68 139.344  44
   1   9   5 2970.76 138.756  17
   1   9   5 3295.38 157.971   2
  -1   9  -5 3257.99 159.783   2
   1   9   5 3238.09 162.984   3
   1   9   6 2211.46 99.4923   6
   1   9   6 2294.56 107.421  44
   1   9   6 2205.35 121.248   2
  -1   9  -6 2026.91 121.054   2
   1   9   6 1958.36 129.591   3
   1   9   6 1979.03 106.453  17
   1   9   6 2120.38 103.371   8
   1   9   7 3972.21 167.259   6
   1   9   7 3840.27 168.081  54
   1   9   7 4002.32 171.414   8
   1   9   7 4055.35 203.719   3
  -1   9  -7 3589.02 186.604   2
   1   9   7 3763.32 184.904   2
  -1   9  -7 4516.83 165.071  26
   1   9   7 3961.87 175.459  17
   1   9   7 3814.88 171.774  15
   1   9   8 2911.15 128.287   6
   1   9   8 3039.85 130.494  54
   1   9   8 2799.01 133.429   8
  -1   9  -8 2894.16 122.813  26
   1   9   8 2874.21 138.197  17
   1   9   8 2820.71 135.003  15
   1   9   8 2777.00 134.968  14
   1   9   8 3195.44 169.244   3
  -1   9  -8 2859.69 146.770   2
   1   9   9 17.9057 40.2481   6
   1   9   9 42.4273 47.7784  54
   1   9   9 32.7156 57.1922  17
   1   9   9-5.27576 56.5910  15
   1   9   9 27.2656 56.2881  14
   1   9  10 2706.57 127.722   6
   1   9  10 2716.87 132.857  53
   1   9  10 2775.45 129.100  54
   1   9  10 2975.97 133.695  11
   1   9  10 2892.25 141.425  17
   1   9  10 2832.75 139.032  14
   1   9  10 3018.00 138.903  15
   1   9  11 1473.26 87.3757   6
   1   9  11 1673.28 127.349   3
   1   9  11 1664.99 90.2772  54
   1   9  11 1740.51 95.4033  53
   1   9  11 1826.73 96.7016  11
   1   9  11 1685.47 104.720  17
   1   9  11 1724.06 102.077  14
   1   9  11 1712.39 102.901  15
   1   9  11 1728.89 116.703  13
   1   9  12 366.777 51.1186   6
   1   9  12 362.925 80.8441   3
   1   9  12 381.552 54.5517  54
   1   9  12 499.654 58.0162  53
   1   9  12 418.128 59.5035  11
   1   9  12 288.253 69.5998  17
   1   9  12 410.544 69.5602  14
   1   9  12 492.361 84.7986  13
   1   9  13 634.464 56.3120   6
   1   9  13 532.906 86.8016   3
   1   9  13 690.467 58.6959  54
   1   9  13 564.758 59.8315  53
   1   9  13 603.793 65.3523  11
   1   9  13 709.584 76.6471  17
   1   9  13 785.804 91.7051  13
   1   9  13 823.835 77.8717  14
   1   9  14 165.973 44.8648  54
   1   9  14 191.508 49.3587  53
   1   9  14 90.7470 54.2201  11
   1   9  14 175.486 69.4167   3
   1   9  14 224.193 45.4190   6
   1   9  14 155.586 66.2936  14
   1   9  14 160.118 78.9526  13
   1   9  15 1507.20 87.3483  11
   1   9  15 1539.85 108.345  13
   1   9  15 1606.23 98.2825  14
   1   9  15 1350.05 77.8215  53
   1   9  16 172.814 60.9953  14
   1   9  16 257.753 71.4422  13
   1   9  16 153.672 48.3586  11
   1   9  17 464.582 71.2474  13
   1   9  17 504.918 60.4464  14
   1   9  17 501.916 50.7302  11
   1   9  17 461.876 55.8493  40
   1   9  18-9.05371 55.6902  13
   1   9  18-40.9372 33.6609  11
   1   9  18 38.7336 39.1130  40
   1   9  19 531.780 52.7686  13
  -1  10  19 289.910 35.5445  40
  -1  10  18 511.462 50.2303  40
  -1  10  18 533.975 47.3496  13
  -1  10  18 446.142 40.0974  54
  -1  10  17 42.9228 52.8344  40
  -1  10  17 44.5900 47.7306  13
  -1  10  17 12.5836 37.7605  54
  -1  10  16 3351.50 157.800  40
  -1  10  16 3682.74 158.938  13
  -1  10  16 3418.56 150.640  53
  -1  10  16 3531.87 149.588  54
  -1  10  15 1838.14 96.9498  54
  -1  10  15 1686.64 96.7423  53
  -1  10  14 605.325 61.8231  54
  -1  10  14 633.758 64.6288  53
  -1  10  14 492.004 54.8407   6
  -1  10  14 632.403 75.0525  13
  -1  10  13 550.881 64.8064  53
  -1  10  13 525.662 63.4083  54
  -1  10  13 455.031 55.9415   6
  -1  10  13 656.170 75.9436  13
  -1  10  13 560.667 88.1460   3
  -1  10  12 50.3059 46.4953   6
  -1  10  12 28.7439 64.3107  13
  -1  10  12-11.9158 57.2650  54
  -1  10  12 45.6361 57.2279  53
  -1  10  11 2259.98 112.069   6
   1  10 -11 2154.34 108.369  50
  -1  10  11 2387.55 116.904  54
  -1  10  11 2259.59 119.249  53
   1  10 -11 2251.43 105.016  26
  -1  10  11 2394.42 125.307  13
  -1  10  10 4653.93 192.924   6
   1  10 -10 4174.17 191.304  50
  -1  10  10 4708.63 196.436  54
  -1  10  10 4533.19 198.893  53
   1  10 -10 4813.84 189.870  26
  -1  10  10 4624.76 203.278  13
  -1  10  10 4440.08 231.942   3
  -1  10   9 200.293 59.7264  54
   1  10  -9 157.506 44.0830  50
  -1  10   9 225.897 59.4808  53
  -1  10   9 179.747 72.4162   3
   1  10  -9 180.046 55.4375   2
   1  10  -9 180.802 41.8781  26
  -1  10   9 184.804 61.9317  13
   1  10  -8 5361.85 204.630  26
   1  10  -8 4856.29 227.806   2
  -1  10   8 4855.42 241.251   3
  -1  10   8 4424.26 225.282   2
   1  10  -8 4878.49 206.475  50
  -1  10   8 4973.92 208.805  54
   1  10  -7 1187.15 67.7246  26
   1  10  -7 1144.91 67.2581  10
  -1  10   7 1135.46 96.9378   3
  -1  10   7 1018.37 87.2007   2
   1  10  -7 1109.39 88.5623   2
   1  10  -7 994.505 69.3301  50
   1  10  -6 2251.67 108.211  50
   1  10  -6 2275.33 105.391  10
   1  10  -6 2364.35 105.823  26
  -1  10   6 2196.86 103.965   6
  -1  10   6 1993.28 132.709   3
  -1  10   6 2137.50 131.139   2
   1  10  -6 2399.40 133.191   2
   1  10  -5 1814.94 89.2258  10
   1  10  -5 1724.82 88.2069  44
  -1  10   5 1859.79 88.0119   6
  -1  10   5 1838.50 117.232   3
   1  10  -5 1747.43 113.707   2
  -1  10   5 1748.24 116.913   2
   1  10  -4 76.1603 39.6515  10
   1  10  -4 54.2171 37.9151  44
   1  10  -4 70.3640 36.5182   6
  -1  10   4 103.013 37.7400   6
  -1  10   4 77.0390 60.1125   2
  -1  10   4 87.5225 52.9132   3
   1  10  -4 63.4380 59.7009   2
   1  10  -3 1868.82 89.3501  10
   1  10  -3 1738.63 89.2106  44
  -1  10   3 1838.09 85.4144   6
   1  10  -3 1784.38 86.9959   6
  -1  10   3 1561.10 115.378   2
  -1  10   3 1516.20 103.688   3
   1  10  -3 1915.42 117.251   2
   1  10  -2 2210.39 100.917  10
   1  10  -2 2194.58 102.178  44
  -1  10   2 2040.94 96.0011   6
   1  10  -2 2020.17 97.5008   6
  -1  10   2 2011.79 114.064   3
  -1  10   2 2169.60 128.303   2
   1  10  -1 5443.20 211.465  10
   1  10  -1 5023.52 211.592  44
   1  10  -1 4865.90 207.384   6
  -1  10   1 5225.64 206.380   6
   1  10  -1 5396.57 239.979   2
  -1  10   1 4993.73 239.647   2
  -1  10   1 5065.51 222.401   3
   1  10   0 7542.27 290.634  10
   1  10   0 7016.26 290.915  44
   1  10   0 7201.53 287.391   6
  -1  10   0 7347.17 285.535   6
   1  10   0 7221.21 301.690   3
   1  10   0 7367.31 318.866   2
  -1  10   0 7179.22 318.383   2
   1  10   1 2905.63 128.733  10
   1  10   1 2855.87 130.132  44
   1  10   1 2709.01 141.811   3
   1  10   1 2931.74 154.711   2
  -1  10  -1 2845.78 122.307   6
   1  10   2 2199.48 106.678  44
   1  10   2 2255.95 130.795   2
   1  10   2 1933.32 118.652   3
  -1  10  -2 2127.51 130.517   2
  -1  10  -2 2154.06 96.0390   6
   1  10   3 951.653 60.2981   8
   1  10   3 935.483 83.1817   3
   1  10   3 940.865 88.6748   2
  -1  10  -3 1003.91 88.9696   2
   1  10   3 905.422 60.4918   6
  -1  10  -3 1051.89 56.5897   6
   1  10   4 332.614 45.6956   8
  -1  10  -4 254.884 34.6736   6
   1  10   4 276.076 42.2642   6
  -1  10  -4 268.298 63.7169   2
   1  10   4 311.659 63.7220   2
   1  10   4 335.242 62.7593   3
   1  10   5 69.4185 43.0506   8
   1  10   5 91.2500 49.0661  44
   1  10   5 76.4497 38.3098   6
  -1  10  -5 69.2729 55.6302   2
   1  10   5 99.9961 56.9592   2
   1  10   5 142.722 63.8243   3
   1  10   6 155.127 48.4207   8
   1  10   6 198.248 69.8623   3
  -1  10  -6 181.516 58.7974   2
   1  10   6 231.570 55.5905   2
   1  10   6 200.128 53.8027  17
   1  10   6 193.663 42.2812   6
   1  10   7 681.296 60.7558  54
   1  10   7 674.947 61.3133   8
  -1  10  -7 627.930 47.9991  26
   1  10   7 624.119 54.2696   6
   1  10   7 665.913 66.4148  17
  -1  10  -7 463.711 69.5972   2
   1  10   7 790.228 87.8815   3
   1  10   7 616.710 69.2321   2
   1  10   8 1715.64 87.8670   6
   1  10   8 1579.67 90.9398  54
  -1  10  -8 1560.48 105.875   2
   1  10   8 1611.77 120.878   3
  -1  10  -8 1805.30 81.2319  26
   1  10   8 1606.88 97.1199  17
   1  10   8 1664.09 93.4578  15
   1  10   9 919.877 67.1551   6
   1  10   9 1012.85 103.761   3
   1  10   9 1112.73 74.8400  11
   1  10   9 1122.75 71.9366  54
   1  10   9 1069.28 81.4725  17
   1  10   9 1140.45 77.8887  15
   1  10  10 205.563 47.2530   6
   1  10  10 268.057 53.9290  11
   1  10  10 210.182 56.2619  53
   1  10  10 265.895 52.6402  54
   1  10  10 258.093 63.7692  17
   1  10  10 232.093 57.7443  14
   1  10  10 213.904 78.2980  13
   1  10  10 146.283 57.8325  15
   1  10  11 1361.08 77.6780   6
   1  10  11 1292.30 79.2552  54
   1  10  11 1292.29 83.4905  53
   1  10  11 1339.73 82.1687  11
   1  10  11 1289.22 91.2669  17
   1  10  11 1312.58 87.4369  14
   1  10  11 1263.92 103.149  13
   1  10  12 126.566 44.2985   6
   1  10  12 45.6907 66.5709   3
   1  10  12 114.448 52.3952  53
   1  10  12 114.293 45.8968  54
   1  10  12 109.623 51.1423  11
   1  10  12 100.981 59.1001  17
   1  10  12 204.057 75.6412  13
   1  10  12 177.303 58.8438  14
   1  10  13 136.583 48.8863  53
   1  10  13 149.169 45.8052  54
   1  10  13 99.3545 50.6111  11
   1  10  13 80.9314 65.1728   3
   1  10  13 49.9361 41.4943   6
   1  10  13 135.596 75.1764  13
   1  10  13 83.7759 57.7044  14
   1  10  14 451.668 52.1301  53
   1  10  14 457.529 49.3078   6
   1  10  14 541.655 56.6843  11
   1  10  14 356.428 61.4980  14
   1  10  15 54.3065 44.2436  11
   1  10  15 9.15892 65.8413  13
   1  10  15-14.6916 52.6662  14
   1  10  15 54.1805 35.2243  53
   1  10  16 369.639 50.7896  14
   1  10  16 396.075 67.1522  13
   1  10  16 315.869 44.1650  11
   1  10  17 1149.78 75.4141  13
   1  10  17 986.981 55.0364  11
   1  10  17 1098.54 65.2900  40
   1  10  18 560.277 38.8214  40
   1  10  18 441.824 50.0977  13
  -1  11  18 766.388 47.4732  40
  -1  11  17 115.410 43.1724  40
  -1  11  17 102.822 32.2511  54
  -1  11  16 409.680 56.4109  40
  -1  11  16 412.259 47.6644  13
  -1  11  16 383.042 44.2125  54
  -1  11  15 678.805 60.9428  13
  -1  11  15 748.614 59.4214  53
  -1  11  15 678.212 57.8228  54
  -1  11  14 3569.45 152.094  54
  -1  11  14 3489.03 153.275  53
  -1  11  14 3541.89 155.822  13
  -1  11  14 3280.22 148.877   6
  -1  11  13 391.237 57.7349  54
  -1  11  13 366.283 58.6635  53
   1  11 -13 303.761 37.3489   6
  -1  11  13 363.346 51.2441   6
  -1  11  13 365.726 61.0624  13
  -1  11  12 1092.60 79.0492  53
  -1  11  12 1185.66 77.5296  54
  -1  11  12 1252.08 82.0588  13
   1  11 -12 897.332 60.8884   6
  -1  11  12 1094.28 71.6719   6
  -1  11  12 1185.62 104.073   3
  -1  11  11 995.200 70.0829   6
   1  11 -11 832.898 60.0217   6
  -1  11  11 886.797 98.2542   3
  -1  11  11 927.915 104.307  21
   1  11 -11 1069.58 61.1642  26
  -1  11  11 1064.65 78.7758  13
  -1  11  11 1116.41 76.9913  54
  -1  11  11 1085.36 79.7947  53
  -1  11  10 805.663 77.9386  53
  -1  11  10 1055.17 76.2449  54
   1  11 -10 987.492 61.6260  26
  -1  11  10 924.045 99.3765   3
  -1  11   9 2416.46 157.215   3
  -1  11   9 2701.79 132.493  53
  -1  11   9 2641.94 129.896  54
   1  11  -9 2699.42 120.435  26
  -1  11   8 1507.49 90.8439  54
  -1  11   8 1374.82 90.8904  53
   1  11  -8 1633.65 80.7757  26
   1  11  -8 1530.91 102.852   2
  -1  11   8 1397.15 113.341   3
   1  11  -8 1319.13 78.0857   6
  -1  11   7 2602.82 125.107  54
   1  11  -7 2455.40 115.486  10
  -1  11   7 2540.62 118.751   6
   1  11  -7 2408.37 116.055   6
  -1  11   7 2539.41 152.648   3
  -1  11   7 2331.98 140.926   2
   1  11  -7 2755.60 145.964   2
   1  11  -7 2749.52 118.069  26
   1  11  -6 2749.52 123.673  10
   1  11  -6 2993.70 126.804  26
  -1  11   6 2920.31 124.876   6
   1  11  -6 2560.16 123.083   6
  -1  11   6 2498.33 153.999   3
   1  11  -6 2705.43 151.683   2
  -1  11   6 2558.99 152.299   2
   1  11  -5 1118.48 69.4344  44
   1  11  -5 1146.40 68.3113  10
   1  11  -5 1171.49 71.2524  26
  -1  11   5 1144.31 67.8277   6
   1  11  -5 1063.67 67.9429   6
  -1  11   5 1041.34 91.9784   3
  -1  11   5 934.787 92.6882   2
   1  11  -5 1284.54 100.221   2
   1  11  -4 2141.06 107.099  44
  -1  11   4 2313.90 105.136   6
   1  11  -4 2237.31 105.920   6
  -1  11   4 2048.94 128.401   3
  -1  11   4 2385.80 140.033   2
   1  11  -4 2283.41 138.490   2
   1  11  -4 2213.43 106.442  10
   1  11  -3 172.132 46.3722  44
   1  11  -3 184.571 43.3794   6
  -1  11   3 191.554 41.0049   6
  -1  11   3 146.341 64.0131   2
   1  11  -3 148.965 64.6326   2
  -1  11   3 216.585 56.2886   3
   1  11  -3 220.902 43.8377  10
   1  11  -2 2777.12 131.898  44
   1  11  -2 2722.50 127.922   6
  -1  11   2 2954.86 126.298   6
  -1  11   2 2836.11 161.571   2
   1  11  -2 3077.03 130.996  10
   1  11  -1 540.401 56.6275  44
  -1  11   1 518.704 47.0505   6
   1  11  -1 475.268 50.0915   6
  -1  11   1 449.732 77.0067   2
   1  11  -1 431.892 74.7387   2
   1  11  -1 602.394 53.6142  10
   1  11   0 1549.83 88.4939  44
  -1  11   0 1575.34 78.4942   6
   1  11   0 1493.80 82.0693   6
  -1  11   0 1497.46 114.923   2
   1  11   0 1547.49 114.289   2
   1  11   0 1596.33 85.4492  10
  -1  11  -1 3785.29 161.308   6
   1  11   1 4069.34 201.076   2
   1  11   1 4017.24 171.783  44
  -1  11  -2 572.487 47.6763   6
   1  11   2 430.883 65.0516   3
  -1  11  -2 613.845 82.4127   2
   1  11   2 564.138 81.8716   2
   1  11   2 491.805 62.2297  44
  -1  11  -3 549.345 82.7184   2
   1  11   3 447.197 76.7553   2
   1  11   3 411.710 69.6304   3
  -1  11  -3 452.100 44.8454   6
   1  11   4 1089.95 93.7975   3
   1  11   4 965.220 92.5319   2
  -1  11  -4 1053.88 95.9685   2
   1  11   4 1071.59 68.7720   6
  -1  11  -4 1090.68 62.3334   6
   1  11   5 158.094 61.9854   2
   1  11   5 100.812 66.9521   3
  -1  11  -5 63.4764 62.3274   2
   1  11   5 122.698 44.9624   6
  -1  11  -5 177.738 36.7308   6
  -1  11  -6 3131.61 132.419  26
  -1  11  -6 2950.56 163.472   2
   1  11   6 2835.11 165.474   3
   1  11   6 2966.21 160.810   2
   1  11   6 3043.54 136.049   6
   1  11   7 1277.36 79.6433  54
  -1  11  -7 1360.46 70.3043  26
   1  11   7 1337.45 82.9722  17
   1  11   7 1286.64 110.207   3
  -1  11  -7 1299.65 99.5592   2
   1  11   7 1225.72 75.8594   6
   1  11   8 783.185 93.0309   3
   1  11   8 891.492 67.2449  54
   1  11   8 791.554 70.0311  17
   1  11   8 827.293 62.3328   6
   1  11   9 501.671 84.8847   3
   1  11   9 445.893 56.0429  54
   1  11   9 542.830 62.7684  53
   1  11   9 367.829 54.0793  11
   1  11   9 393.536 60.8197  17
   1  11   9 509.321 52.7348   6
   1  11  10 126.357 46.7888   6
   1  11  10 45.1281 68.8028   3
   1  11  10 69.5275 54.5835  53
   1  11  10 69.0461 49.0395  54
   1  11  10 86.6335 47.1666  11
   1  11  10 53.8950 55.7082  17
   1  11  10 101.108 72.4797  13
   1  11  11 34.6117 42.7420   6
   1  11  11 52.0274 61.6318   3
   1  11  11 98.1908 44.3685  11
   1  11  11 74.8086 45.8258  54
   1  11  11 73.0200 52.6454  53
   1  11  11 105.398 56.3936  17
   1  11  11 104.973 71.2870  13
   1  11  12 621.169 55.6889  54
   1  11  12 604.492 59.7735  53
   1  11  12 647.306 55.8423   6
   1  11  12 632.742 79.9989  13
   1  11  12 652.318 56.4996  11
   1  11  13 189.159 36.6878  54
   1  11  13 194.663 48.6351  53
   1  11  13 167.668 42.2742   6
   1  11  13 261.452 67.7212  13
   1  11  13 246.253 45.5718  11
   1  11  14 541.724 47.8282  53
   1  11  14 382.372 45.9837  11
   1  11  14 404.590 44.4960   6
   1  11  14 439.327 69.5505  13
   1  11  15 58.1620 56.3530  13
   1  11  16 632.541 55.1187  40
   1  11  16 649.258 61.4905  13
   1  11  17 816.374 50.4124  40
   1  11  17 834.068 56.6590  13
  -1  12  17 172.326 31.9075  40
  -1  12  16 203.066 32.7710  54
  -1  12  16 321.285 44.0079  40
  -1  12  15 494.878 45.3419  53
  -1  12  15 436.697 44.3734  54
  -1  12  14 345.598 48.3427  53
  -1  12  14 315.264 46.6176  54
  -1  12  13 436.805 49.2405   6
  -1  12  13 529.697 56.4541  53
  -1  12  13 483.782 53.3218  54
  -1  12  12 57.9391 42.6847   6
   1  12 -12 91.2232 30.6391   6
  -1  12  12 135.243 50.9695  54
  -1  12  12 157.342 53.9447  53
   1  12 -11 1004.34 59.5916   6
  -1  12  11 1180.05 76.1808  54
  -1  12  11 1168.26 80.1552  53
  -1  12  10 1999.94 136.267   3
   1  12 -10 2429.73 101.919  26
   1  12 -10 2017.86 99.4371   6
  -1  12  10 2097.82 114.500  53
  -1  12  10 2175.24 110.548  54
  -1  12   9 2203.33 139.272   3
  -1  12   9 2029.56 114.826  53
  -1  12   9 2183.07 113.471  54
   1  12  -9 2369.06 103.544  26
   1  12  -9 2114.87 102.208   6
  -1  12   8 2030.54 113.886  53
  -1  12   8 1959.38 109.513  54
   1  12  -8 2011.37 123.139   2
  -1  12   8 1925.62 131.815   3
   1  12  -8 2091.46 100.752   6
   1  12  -8 2302.22 101.191  26
  -1  12   7 4757.74 196.733  54
   1  12  -7 4367.02 189.008   6
  -1  12   7 4681.60 191.246   6
   1  12  -7 4548.11 218.364   2
  -1  12   7 4345.69 222.869   3
  -1  12   7 4503.07 218.658   2
   1  12  -7 4524.52 189.479  26
   1  12  -6 3948.37 171.213  10
   1  12  -6 4434.26 175.315  26
  -1  12   6 4300.80 174.607   6
   1  12  -6 3905.43 173.185   6
  -1  12   6 4257.07 206.741   2
  -1  12   6 3832.70 201.994   3
   1  12  -6 4001.32 204.322   2
   1  12  -5 3054.16 133.957  44
   1  12  -5 2894.79 132.705  10
   1  12  -5 3244.06 135.926  26
  -1  12   5 3146.83 134.972   6
   1  12  -5 2867.51 133.658   6
  -1  12   5 2705.41 157.991   3
  -1  12   5 3045.65 167.312   2
   1  12  -5 3024.09 165.762   2
   1  12  -4 103.251 40.7959  10
   1  12  -4 105.449 43.4295   6
  -1  12   4 111.321 42.6469   6
   1  12  -4 101.768 45.8141  44
  -1  12   4 222.741 68.4376   2
   1  12  -4 116.170 62.7975   2
   1  12  -3 593.062 54.0620  10
   1  12  -3 471.072 51.3061   6
  -1  12   3 496.206 49.7721   6
  -1  12   3 525.830 82.2416   2
   1  12  -3 519.762 81.7403   2
   1  12  -3 507.990 55.9655  44
  -1  12   2 2343.10 103.881   6
   1  12  -2 2097.21 104.353   6
  -1  12   2 2348.32 144.029   2
   1  12  -2 1986.37 107.575  44
   1  12  -1 1597.62 85.6324   6
  -1  12   1 1668.64 82.6982   6
  -1  12   1 1650.33 120.376   2
   1  12  -1 1636.91 117.413   2
   1  12  -1 1446.55 89.4370  44
   1  12   0 157.223 46.2814   6
  -1  12   0 161.247 41.1475   6
  -1  12   0 238.050 72.0970   2
   1  12   0 275.792 74.1795   2
   1  12   0 204.474 54.1315  44
  -1  12  -1 1548.05 80.6989   6
   1  12   1 1650.95 86.4498   6
   1  12   1 1766.51 122.363   2
   1  12   1 1576.23 93.1435  44
  -1  12  -2 548.398 46.9680   6
  -1  12  -2 467.636 77.6780   2
   1  12   2 479.118 77.3836   2
   1  12   2 431.827 62.4544  44
  -1  12  -3 1690.07 83.3151   6
  -1  12  -3 1767.87 122.411   2
   1  12   3 1802.73 124.403   2
  -1  12  -4 2041.28 96.7670   6
   1  12   4 2141.16 129.206   3
   1  12   4 2347.64 136.135   2
  -1  12  -4 2198.80 135.195   2
   1  12   5 137.507 45.9083   6
  -1  12  -5 103.120 34.4771   6
   1  12   5 196.337 59.5417   2
   1  12   5 132.758 62.0577   3
  -1  12  -5 153.237 63.5501   2
   1  12   6 62.2430 53.0092  54
  -1  12  -6 76.6914 56.4378   2
   1  12   6 119.931 60.2178   3
   1  12   6 71.6458 55.5424   2
  -1  12  -6 92.1923 38.6354  26
   1  12   6 145.416 44.6109   6
   1  12   7 891.639 65.8335  54
  -1  12  -7 787.583 52.2015  26
   1  12   7 723.006 58.7654   6
  -1  12  -7 598.797 74.7040   2
   1  12   7 693.878 82.5347   3
   1  12   8 814.100 60.9081  11
   1  12   8 874.500 63.2445   6
   1  12   8 860.770 65.1586  54
   1  12   8 744.218 87.0012   3
   1  12   9 695.932 62.1156  54
   1  12   9 748.759 67.1245  53
   1  12   9 757.203 59.7633   6
   1  12   9 811.410 82.4545  13
   1  12   9 640.156 83.7631   3
   1  12  10 1261.73 72.7554  54
   1  12  10 1120.16 79.9699  53
   1  12  10 1176.96 92.4733  13
   1  12  10 1317.98 73.3563   6
   1  12  11 151.667 43.5698  54
   1  12  11 145.528 50.5049  53
   1  12  11 176.749 63.4087  13
   1  12  11 122.710 42.4906   6
   1  12  12 226.420 47.9569  53
   1  12  12 150.109 61.7500  13
   1  12  12 132.235 39.2395   6
   1  12  13 337.859 44.5767  53
   1  12  13 441.271 61.8521  13
   1  12  13 337.386 42.6465   6
   1  12  14 885.796 52.1315  53
   1  12  14 778.310 51.1820   6
   1  12  14 954.892 68.3295  13
   1  12  15 174.935 44.3600  13
   1  12  16 1347.61 68.0490  13
   1  12  16 1460.53 68.6076  40
  -1  13  15 18.0656 26.3743  54
  -1  13  14 828.340 50.9290  54
  -1  13  14 806.760 53.1021  53
  -1  13  13 645.243 48.8894   6
  -1  13  13 682.997 52.1211  54
  -1  13  13 711.986 55.1299  53
  -1  13  12 1069.76 65.2806   6
  -1  13  12 1050.15 66.7578  54
  -1  13  12 1199.07 71.3266  53
   1  13 -11 335.114 33.4651   6
  -1  13  11 396.137 54.8783  53
  -1  13  11 367.136 52.5253  54
  -1  13  10 437.685 55.8149  54
  -1  13  10 422.368 59.8796  53
   1  13 -10 345.893 38.7512   6
   1  13 -10 463.093 40.6783  26
  -1  13   9 2566.73 124.394  53
  -1  13   9 2516.34 119.767  54
   1  13  -9 2319.73 108.947   6
   1  13  -9 2524.00 110.520  26
  -1  13   8 132.015 56.4452  54
   1  13  -8 75.6263 37.9542  26
   1  13  -8 7.11763 39.2588   6
  -1  13   8 31.6311 43.3685   6
  -1  13   7 139.571 56.2441  54
   1  13  -7 88.6148 55.6062   2
   1  13  -7 175.048 41.0777  26
  -1  13   7 124.349 44.3318   6
   1  13  -7 162.777 41.3708   6
  -1  13   6 851.336 87.6700   2
   1  13  -6 1052.15 89.5111   2
   1  13  -6 1158.77 66.3225  26
  -1  13   6 1044.87 77.7759  54
  -1  13   6 978.950 66.8686   6
   1  13  -6 974.092 63.6053   6
   1  13  -5 483.964 48.1863  44
  -1  13   5 507.336 74.1547   2
   1  13  -5 568.240 75.0059   2
   1  13  -5 485.188 51.3751  26
   1  13  -5 440.278 49.5785   6
  -1  13   5 413.347 49.7282   6
   1  13  -4 2580.56 118.028  26
   1  13  -4 2482.01 116.623  44
   1  13  -4 2348.88 115.545   6
  -1  13   4 2639.50 116.602   6
   1  13  -4 2359.86 146.454   2
  -1  13   4 2657.10 152.718   2
   1  13  -3 6350.79 256.157  44
  -1  13   3 6372.38 253.122   6
   1  13  -3 6100.22 253.193   6
   1  13  -3 6399.41 290.805   2
  -1  13   3 6275.05 291.894   2
   1  13  -2 414.053 55.9928  44
  -1  13   2 378.370 46.2761   6
   1  13  -2 368.099 49.4896   6
  -1  13   2 329.438 77.3704   2
   1  13  -1 1546.75 92.5765  44
  -1  13   1 1736.59 122.979   2
   1  13  -1 1678.76 122.749   2
   1  13  -1 1688.89 89.2676   6
  -1  13   1 1740.58 85.7201   6
  -1  13   0 4112.30 209.828   2
   1  13   0 3827.70 203.085   2
  -1  13   0 4075.03 167.132   6
   1  13   0 3892.17 169.910   6
   1  13   1 2084.99 135.350   2
  -1  13  -1 2074.44 96.4926   6
   1  13   1 2037.18 102.151   6
   1  13   2 730.890 85.5668   2
  -1  13  -2 627.135 83.0045   2
  -1  13  -2 771.440 51.9908   6
  -1  13  -3 155.193 62.8189   2
   1  13   3 211.098 64.9899   2
  -1  13  -3 209.036 36.1094   6
  -1  13  -4 184.708 64.3604   2
   1  13   4 45.7607 59.0579   2
  -1  13  -4 68.8821 32.7245   6
   1  13   5 33.8507 45.3350   6
  -1  13  -5 76.9637 37.5839  26
  -1  13  -5 111.267 59.5354   2
  -1  13  -6 1518.24 76.1792  26
  -1  13  -6 1456.39 105.535   2
   1  13   6 1486.53 81.7907   6
   1  13   6 1401.25 83.9495  54
   1  13   7 567.717 58.2466  54
   1  13   7 591.888 54.3979   6
   1  13   7 462.819 68.7842  13
  -1  13  -7 585.130 44.0204  26
   1  13   8 169.489 47.1768  54
   1  13   8 182.461 56.0101  53
   1  13   8 217.190 62.3919  13
   1  13   8 209.506 46.1516   6
   1  13   9 1082.69 68.4874  54
   1  13   9 1205.31 77.2569  53
   1  13   9 1233.99 82.9469  13
   1  13   9 1135.44 70.0748   6
   1  13  10-33.5878 49.1468  53
   1  13  10 55.2669 40.4441  54
   1  13  10-27.6870 53.8750  13
   1  13  10 71.6083 41.4644   6
   1  13  11 188.012 45.9474  53
   1  13  11 265.310 54.9397  13
   1  13  11 209.125 39.1830   6
   1  13  12 350.766 43.7599  53
   1  13  12 339.715 51.5667  13
   1  13  12 343.850 40.0504   6
   1  13  13 445.624 41.4803  53
   1  13  13 401.280 37.5413   6
   1  13  13 473.670 49.2255  13
   1  13  14 204.081 34.7148  13
   1  13  15 146.443 32.6446  40
  -1  14  14 111.623 20.5004  54
  -1  14  14 110.648 32.0527  40
  -1  14  13 665.083 41.5104  54
  -1  14  13 591.626 43.8002  53
  -1  14  13 540.765 49.6536  40
  -1  14  12 600.266 46.1455  54
  -1  14  12 609.428 48.0276  53
  -1  14  11 577.835 52.3760  53
  -1  14  11 524.932 48.7993  54
  -1  14  10 122.918 44.0199  54
  -1  14  10 127.102 47.1916  53
  -1  14   9 1216.80 73.8766  54
  -1  14   9 1197.18 75.3184  53
  -1  14   9 1156.93 67.3545   6
   1  14  -9 1175.34 59.0242   6
   1  14  -9 1149.70 61.0537  26
  -1  14   8 4240.11 174.485  54
  -1  14   8 4290.83 171.108   6
   1  14  -8 3961.26 165.480   6
   1  14  -8 3990.06 167.224  26
  -1  14   7 81.5456 50.7043  54
  -1  14   7 96.7334 41.1201   6
   1  14  -7 112.541 34.6783   6
   1  14  -7 59.5357 35.4402  26
  -1  14   6 92.0295 53.2846  54
   1  14  -6 41.8648 35.6742  26
  -1  14   6 32.2920 39.7776   6
   1  14  -6 96.1317 36.5021   6
   1  14  -5 1419.40 77.9694  26
  -1  14   5 1464.18 78.8946   6
   1  14  -5 1499.90 77.7399   6
  -1  14   5 1586.55 88.3594  54
   1  14  -4 1475.93 79.6162  26
  -1  14   4 1505.90 78.0143   6
   1  14  -4 1451.50 77.6338   6
   1  14  -3 2860.45 125.055  26
   1  14  -3 2654.53 153.460   2
  -1  14   3 2538.75 153.888   2
  -1  14   3 2699.05 121.868   6
   1  14  -3 2820.45 123.194   6
  -1  14   2 1882.52 127.463   2
  -1  14   2 2014.77 94.4750   6
   1  14  -2 1991.36 96.1575   6
  -1  14   1 126.913 62.8760   2
   1  14  -1 89.0122 60.8738   2
  -1  14   1 194.998 38.2576   6
   1  14  -1 195.395 43.2047   6
  -1  14   0 1175.36 102.845   2
   1  14   0 1345.42 105.004   2
   1  14   0 1205.02 74.1916   6
  -1  14   0 1368.21 69.9713   6
   1  14   1 6363.40 311.860   2
  -1  14  -1 7197.61 276.797   6
   1  14   1 7064.56 280.948   6
   1  14   2 145.422 63.6645   2
  -1  14  -2 61.2994 60.5079   2
  -1  14  -2 76.4244 33.4854   6
   1  14   2 66.2121 42.8198   6
  -1  14  -3 582.392 43.1365   6
  -1  14  -4 723.776 45.9459   6
  -1  14  -4 792.365 53.9568  26
  -1  14  -5 234.691 37.0094  26
   1  14   5 275.602 50.3211  54
  -1  14  -6 612.259 43.6672  26
   1  14   6 599.112 52.9610   6
   1  14   6 623.298 55.8848  54
   1  14   7 72.7802 39.2899   6
   1  14   7 50.1628 42.1083  54
   1  14   7 6.79168 49.7600  53
   1  14   8 1015.05 63.5123   6
   1  14   8 1112.32 70.6953  53
   1  14   8 952.145 61.4326  54
   1  14   9 1582.53 80.8436   6
   1  14   9 1657.18 77.3137  54
   1  14   9 1606.09 85.3540  53
   1  14  10 2602.11 115.799   6
   1  14  10 2760.17 119.223  53
   1  14  11 1469.50 70.8413   6
   1  14  11 1450.62 73.3367  53
   1  14  12 441.944 35.2717   6
   1  14  12 438.143 37.8652  53
   1  14  13-12.4514 15.8732  53
  -1  15  12 238.130 31.8141  40
  -1  15  12 276.785 26.6276  54
  -1  15  12 255.617 29.1172  53
  -1  15  11 24.9529 28.6785  54
  -1  15  11 41.2708 31.3308  53
  -1  15  10 121.804 30.1260   6
  -1  15  10 215.482 35.1761  54
  -1  15  10 171.416 37.2281  53
  -1  15   9 925.687 54.0669   6
  -1  15   9 987.293 57.9727  54
  -1  15   8 534.899 51.4096  54
   1  15  -8 648.988 36.8598   6
  -1  15   8 613.561 45.0379   6
   1  15  -8 537.590 38.2286  26
  -1  15   7 1583.04 82.9220  54
  -1  15   7 1632.43 77.9851   6
   1  15  -7 1619.59 72.4989   6
   1  15  -7 1553.62 74.6456  26
  -1  15   6 371.840 52.1474  54
   1  15  -6 412.792 38.4080  26
  -1  15   6 444.304 42.1369   6
   1  15  -6 364.006 37.0417   6
  -1  15   5 1921.92 98.8343  53
  -1  15   5 2002.66 98.4345  54
  -1  15   5 2011.00 90.3919   6
   1  15  -5 1953.91 88.2297   6
   1  15  -5 1853.54 89.4574  26
  -1  15   4 603.013 59.1787  54
  -1  15   4 565.938 57.0330  53
   1  15  -4 505.545 44.3450   6
  -1  15   4 667.512 46.6265   6
   1  15  -4 551.974 45.3848  26
   1  15  -3 97.2793 35.1503   6
  -1  15   3 37.1569 34.0405   6
   1  15  -3 82.8392 34.4539  26
  -1  15   2 727.619 46.6985   6
   1  15  -2 658.486 48.7420   6
  -1  15   1 408.697 39.5414   6
   1  15  -1 427.067 44.6423   6
  -1  15   0 270.679 35.0331   6
   1  15   0 302.722 40.8680   6
  -1  15  -1 127.055 30.0819   6
   1  15   1 154.522 39.2817   6
   1  15   2 197.949 39.0505   6
  -1  15  -2 180.973 29.5904   6
  -1  15  -2 192.168 35.7683  26
  -1  15  -3 443.881 42.9070  26
   1  15   3 601.990 53.8665  54
   1  15   4 1016.23 62.6219  54
  -1  15  -4 897.539 53.4199  26
   1  15   5 134.627 40.4612  54
  -1  15  -5 112.676 27.6029  26
   1  15   6 41.8404 38.5381  54
   1  15   6-17.5607 46.2711  53
   1  15   7 1095.58 62.4756   6
   1  15   7 1196.77 61.0850  54
   1  15   7 1055.20 68.4834  53
   1  15   8 423.385 40.6560   6
   1  15   8 460.650 47.6930  53
   1  15   9 38.7496 29.7792   6
   1  15   9 57.1948 36.6965  53
   1  15  10 812.238 45.2807   6
   1  15  10 770.664 47.9865  53
   1  15  11 176.754 25.0011   6
   1  15  11 141.050 26.6924  53
  -1  16   9 133.658 22.8005   6
  -1  16   9 154.392 27.1954  54
  -1  16   8 935.448 49.2429   6
  -1  16   8 1105.12 53.5717  54
  -1  16   7 53.7299 25.8147   6
  -1  16   7 56.8354 33.0179  54
  -1  16   6 2345.15 100.310   6
   1  16  -6 2426.92 96.6324   6
  -1  16   6 2376.27 104.081  54
  -1  16   6 2383.76 106.164  53
  -1  16   5 1688.50 78.4597  54
  -1  16   5 1677.34 79.7008  53
   1  16  -5 1502.32 71.6258  26
   1  16  -5 1503.98 69.4202   6
  -1  16   5 1627.45 72.3215   6
  -1  16   4 2141.38 97.9557  53
  -1  16   4 2259.64 98.9014  54
  -1  16   4 2129.18 91.0746   6
   1  16  -4 2140.72 90.1301   6
   1  16  -4 1976.42 91.6457  26
  -1  16   3 1463.76 74.7505  54
  -1  16   3 1358.91 74.0757  53
  -1  16   3 1419.01 65.3447   6
   1  16  -3 1442.60 65.7747   6
   1  16  -3 1254.27 66.3796  26
  -1  16   2 236.711 45.1172  54
  -1  16   2 305.702 43.1946  53
  -1  16   2 273.944 31.0576   6
   1  16  -2 317.947 33.8453   6
   1  16  -2 253.146 32.9592  26
  -1  16   1 519.526 47.4770  53
  -1  16   1 603.662 37.3809   6
   1  16  -1 517.719 41.1405   6
  -1  16   0 1932.72 80.1118   6
   1  16   0 1886.51 85.1684   6
  -1  16   0 1773.96 83.7180  26
  -1  16  -1 1295.27 58.4945   6
   1  16   1 1421.21 66.2876   6
   1  16   1 1196.53 65.0609  26
  -1  16  -1 1304.11 63.9686  26
   1  16   2 910.011 54.7061  54
   1  16   2 839.504 49.7885   6
   1  16   2 823.043 48.7863  26
  -1  16  -2 728.173 46.1061  26
   1  16   3 638.455 45.3693  54
   1  16   3 631.345 43.0629   6
  -1  16  -3 517.367 36.0694  26
   1  16   3 492.524 38.9476  26
   1  16   4 287.898 31.8095  26
   1  16   4 341.483 37.3752  54
   1  16   4 288.116 44.2880  53
   1  16   5 407.045 44.2276  53
   1  16   5 483.749 35.8230  54
   1  16   6 1254.31 61.5870  53
   1  16   6 944.090 51.2480  26
   1  16   7 325.500 37.8591  53
   1  16   8 911.325 46.3415   6
   1  16   8 882.614 49.6685  53
   1  16   9 21.5339 20.5392   6
   1  16   9 19.8609 23.7689  53
  -1  17   5 478.280 33.8200  53
  -1  17   5 470.003 34.3465  54
  -1  17   4 192.392 18.8164   6
  -1  17   4 224.146 30.0893  54
  -1  17   4 179.583 28.1723  53
   1  17  -3 244.775 21.3105   6
  -1  17   3 300.198 33.3072  54
  -1  17   3 263.274 30.0764  53
   1  17  -2 694.701 37.0274   6
  -1  17   2 722.377 42.2793  53
  -1  17   2 801.869 45.5921  54
   1  17  -1 420.173 28.7613   6
  -1  17   1 416.392 38.5906  54
   1  17  -1 345.848 35.0470  54
  -1  17   1 474.348 34.5331  53
   1  17   0 132.595 22.4947   6
  -1  17   0 156.035 25.8464  53
   1  17   0 124.822 28.7282  54
  -1  17   0 137.312 32.3762  54
   1  17   1 62.4202 22.4263   6
   1  17   1 113.315 27.5269  54
  -1  17  -1 81.0453 30.6956  54
  -1  17  -1 90.5071 22.5269  53
   1  17   2 1265.09 56.4700   6
   1  17   2 1210.52 56.5699  54
   1  17   3 784.091 41.1172   6
   1  17   4 540.697 31.7149   6
   1  17   4 416.018 36.3067  53
   1  17   5 267.318 23.9141   6
   1  17   5 253.757 29.9720  53
  -2 -17   5 240.667 25.6146  43
   2 -17  -5 305.264 29.6153  12
  -2 -17   4 344.059 27.3665  43
  -2 -17   4 237.268 46.5010  16
   2 -17  -4 279.702 34.7141  12
  -2 -17   3 246.847 25.6045  43
  -2 -17   3 296.542 47.9346  16
  -2 -17   2 14.6642 19.6230  43
   2 -17  -1 23.7969 23.6352  43
   2 -17  -1 58.7146 34.8317  12
   2 -17   0 276.123 30.7724  43
   2 -17   0 339.420 39.0621  12
   2 -17   1 807.487 46.0785  43
   2 -17   1 893.231 50.8406  12
   2 -17   2 513.852 37.5755  43
   2 -17   2 603.750 40.9099  12
   2 -17   3 613.366 37.7556  12
  -2 -16   9 286.195 46.5861   7
  -2 -16   9 279.173 43.5031  16
  -2 -16   8 244.515 53.2147   7
   2 -16  -8 239.560 28.0049  12
  -2 -16   8 259.286 51.0760  16
  -2 -16   7 77.0551 53.9322   7
   2 -16  -7 74.6737 34.2173  12
  -2 -16   7 20.8775 54.6553  16
  -2 -16   6 40.3865 55.7647   7
   2 -16  -6 111.689 38.3306  12
  -2 -16   5 225.011 61.8414   7
   2 -16  -5 273.226 46.0483  12
   2 -16  -4 89.9109 27.4207  43
  -2 -16   4 157.626 62.9521   7
   2 -16  -4 180.954 47.9613  12
   2 -16  -3 147.861 33.2829  43
  -2 -16   3 233.825 64.6665   7
  -2 -16   3 252.498 65.5601  16
  -2 -16   2 1848.74 109.181  16
   2 -16  -2 1779.69 83.5339  43
  -2 -16   1 931.729 82.2851  16
   2 -16  -1 914.752 56.1055  43
  -2 -16   0-6.41800 62.8016  16
   2 -16   0-1.51773 38.8382  43
   2 -16   1 1965.57 92.2658  43
   2 -16   4 510.809 45.2936  12
   2 -16   4 471.315 44.8635  43
   2 -16   4 534.519 74.2278   7
   2 -16   5 923.920 56.3906  43
   2 -16   5 1132.11 81.2414   7
   2 -16   6 1418.53 70.3183  43
  -2 -16  -6 1456.60 67.3787  35
   2 -16   7 90.2385 27.4331  43
   2 -16   7 90.3486 50.4748   7
  -2 -16  -7 105.605 29.7270  35
   2 -16   8 24.7088 22.3039  43
  -2 -16  -8 50.5864 25.2612  35
  -2 -15  12 5.72583 40.5011   7
  -2 -15  12 44.0624 37.0530  16
  -2 -15  11 129.658 49.4914   7
  -2 -15  11 130.656 46.3929  16
  -2 -15  10-39.6527 56.5787   7
  -2 -15  10-5.31106 52.0121  16
  -2 -15   9 512.497 68.8515   7
   2 -15  -9 570.006 42.0058  12
  -2 -15   9 457.067 67.1256  16
  -2 -15   8 225.067 67.3306   7
   2 -15  -8 188.734 42.7296  12
  -2 -15   8 207.873 64.6243  16
  -2 -15   7 477.454 74.9239   7
  -2 -15   7 424.608 74.4795  16
   2 -15  -7 606.354 55.2082  12
  -2 -15   6 969.430 90.6067   7
  -2 -15   5 555.403 82.0776   7
   2 -15  -5 329.957 39.8818  43
  -2 -15   4 518.094 84.0433   7
   2 -15  -4 473.514 46.1563  43
  -2 -15   3 929.539 94.0901  16
  -2 -15   3 917.976 93.6756   7
   2 -15  -3 893.239 59.5843  43
  -2 -15   2 495.841 80.5267  16
  -2 -15   2 526.082 85.3588   7
   2 -15  -2 450.424 49.4268  43
  -2 -15   1 390.754 82.0210  16
  -2 -15   1 402.691 80.3105   7
   2 -15  -1 384.566 50.8863  43
  -2 -15   0 715.920 88.1971  16
   2 -15   0 651.759 88.2261  16
   2 -15   0 782.664 59.8207  43
   2 -15   1 758.806 87.2608  16
  -2 -15  -1 672.845 85.7142  16
   2 -15   1 719.259 97.4987   7
   2 -15   1 713.757 60.2959  43
   2 -15   2 1268.78 86.7125  16
  -2 -15  -2 1102.78 86.3361  16
   2 -15   2 1126.29 97.9493   7
  -2 -15  -3 682.183 54.6214  35
   2 -15   3 599.117 91.7186   7
   2 -15   3 760.489 82.1988  16
  -2 -15  -4 195.714 45.8482  35
   2 -15   4 243.779 64.1381  16
   2 -15   4 173.665 78.9729   7
   2 -15   4 161.427 45.3670  43
   2 -15   5 388.979 46.8087  43
  -2 -15  -5 479.075 49.4730  35
   2 -15   5 492.286 66.8985  16
   2 -15   6 233.701 42.8460  43
  -2 -15  -6 194.575 47.4206  52
  -2 -15  -6 203.950 45.5461  35
   2 -15   6 168.696 73.1574   7
   2 -15   6 269.453 54.2721  16
  -2 -15  -7 431.030 48.3931  35
  -2 -15  -7 472.731 51.3117  52
   2 -15   7 441.251 70.2477   7
   2 -15   7 431.226 43.4888  43
  -2 -15  -8 20.5439 40.2880  35
  -2 -15  -8 8.28590 43.7725  52
   2 -15   8 70.1085 60.4013   7
   2 -15   8 16.8785 33.6102  43
  -2 -15  -9 51.7116 37.7475  35
  -2 -15  -9 37.2780 40.7821  52
   2 -15   9 51.1719 53.7194   7
   2 -15   9 35.3257 27.8549  43
   2 -15  10 798.160 57.5018   7
  -2 -15 -10 679.531 46.7672  35
  -2 -15 -10 721.271 49.6499  52
  -2 -14  14 7.94276 34.6046  16
  -2 -14  13 178.169 52.5421   7
  -2 -14  13 249.917 48.5931  16
  -2 -14  12 1220.79 83.8369   7
  -2 -14  12 1159.28 82.2163  16
  -2 -14  11 1662.33 99.9370   7
  -2 -14  11 1481.79 98.5394  16
  -2 -14  10 653.519 78.2093   7
   2 -14 -10 638.801 49.1998  12
  -2 -14  10 739.660 79.0280  16
  -2 -14   9 138.110 69.7676   7
  -2 -14   9 97.8970 71.8908  16
   2 -14  -9 127.128 45.4353  12
   2 -14  -8 1144.53 75.2963  12
  -2 -14   8 1313.71 98.7566   7
  -2 -14   8 1112.65 100.548  16
  -2 -14   7 115.995 75.2019   7
  -2 -14   7 52.5435 79.7735  16
  -2 -14   6 1448.97 107.561   7
   2 -14  -6 1317.17 70.8651  43
  -2 -14   5 129.317 80.5251   7
   2 -14  -5 104.841 40.3909  43
  -2 -14   4 1062.23 99.0425   7
   2 -14  -4 922.647 64.2214  43
  -2 -14   3 9.71930 79.4976   7
  -2 -14   3-48.2264 85.2246  16
   2 -14  -3 55.2805 46.5053  43
  -2 -14   2 255.964 42.7162  55
  -2 -14   2 295.509 83.3722   7
   2 -14  -2 138.027 86.4884  16
  -2 -14   2 262.964 84.3345  16
   2 -14  -2 187.941 49.6718  43
  -2 -14   1 763.354 56.6212  55
  -2 -14   1 750.510 96.5691  16
   2 -14  -1 595.588 96.8003  16
  -2 -14   1 592.307 92.1237   7
   2 -14  -1 649.509 103.416   7
   2 -14  -1 756.353 63.9997  43
  -2 -14   0 2069.19 103.844  55
   2 -14   0 1975.26 138.118  16
  -2 -14   0 2166.55 138.270  16
  -2 -14   0 2030.48 135.374   7
   2 -14   0 2109.54 144.173   7
   2 -14   0 2410.56 111.278  43
  -2 -14  -1 1309.06 110.444   7
   2 -14   1 1336.89 121.203   7
  -2 -14  -1 1367.55 78.5860  55
  -2 -14  -1 1266.26 77.8345  48
   2 -14   1 1441.77 112.656  16
  -2 -14  -1 1336.84 112.388  16
  -2 -14  -2 402.189 52.7647  48
   2 -14   2 486.063 94.8787   7
  -2 -14  -2 523.821 90.7540  16
   2 -14   2 342.630 84.1216  16
  -2 -14  -2 363.869 53.2847  55
  -2 -14  -3 594.029 57.2446  48
  -2 -14  -3 568.044 61.3322  52
  -2 -14  -3 568.091 57.8725  55
  -2 -14  -3 665.556 88.7426  16
   2 -14   3 545.349 85.7773  16
   2 -14   3 372.106 92.2698   7
  -2 -14  -4 433.922 54.3770  55
  -2 -14  -4 459.688 59.8889  52
   2 -14   4 600.419 84.3096  16
   2 -14   4 457.941 94.3527   7
  -2 -14  -5 925.163 72.0532  52
   2 -14   5 1001.40 100.113   7
   2 -14   5 729.258 87.0229  16
  -2 -14  -6 874.548 61.6480  42
  -2 -14  -6 893.832 71.7791  52
  -2 -14  -6 849.917 68.3133  35
   2 -14   6 703.008 81.8413  16
   2 -14   7-43.0048 45.7560  43
  -2 -14  -7 54.8332 48.6405  42
  -2 -14  -7 12.5692 56.9023  52
  -2 -14  -7 31.8668 52.1682  35
   2 -14   7-76.6416 77.9466   7
   2 -14   7-19.5382 58.6586  16
  -2 -14  -8 167.460 47.7525  42
   2 -14   8 229.120 43.7732  43
  -2 -14  -8 172.575 57.6770  52
  -2 -14  -8 210.106 54.0617  35
   2 -14   8 118.153 70.7627   7
   2 -14   8-13.9244 38.6303  16
  -2 -14  -9 621.332 58.8493  35
  -2 -14  -9 553.796 61.7835  52
   2 -14   9 633.978 76.3494   7
   2 -14   9 562.835 47.1955  43
  -2 -14  -9 571.650 53.8965  42
  -2 -14 -10 465.748 53.5892  35
  -2 -14 -10 467.533 57.0059  52
   2 -14  10 539.320 66.8287   7
  -2 -14 -10 482.179 49.8395  42
   2 -14  10 439.891 39.9881  43
  -2 -14 -11 538.318 49.5762  35
   2 -14  11 505.939 58.5444   7
  -2 -14 -11 548.125 54.3486  52
  -2 -14 -11 504.070 45.9899  42
  -2 -14 -12 147.081 41.2538  52
  -2 -14 -12 151.150 34.2394  42
  -2 -13  15 341.674 45.9031  16
  -2 -13  14 1481.97 88.5899  16
  -2 -13  13 1954.79 111.011  16
  -2 -13  12 1336.03 97.3347  16
  -2 -13  11 595.275 78.4925   7
  -2 -13  11 684.369 83.0916  16
  -2 -13  10 839.898 86.3374   7
   2 -13 -10 925.778 64.6335  12
  -2 -13  10 986.741 97.5178  16
   2 -13  -9 1937.44 102.755  12
  -2 -13   9 2031.49 130.887  16
  -2 -13   9 2066.67 125.929   7
  -2 -13   8 119.248 81.2263  16
  -2 -13   8 139.331 75.0665   7
   2 -13  -8 206.499 60.3140  35
   2 -13  -7 1534.15 93.4898  35
  -2 -13   7 1679.06 123.827  16
  -2 -13   7 1685.98 116.591   7
   2 -13  -6 1315.74 83.2271  35
   2 -13  -6 1366.41 74.9854  43
  -2 -13   6 1307.42 107.929   7
   2 -13  -5 248.876 55.2360  35
  -2 -13   5 285.094 84.7631   7
   2 -13  -5 274.188 48.6450  43
   2 -13  -4 908.070 109.340  16
   2 -13  -4 984.218 69.4048  43
  -2 -13   3 364.396 46.2710  55
  -2 -13   3 453.001 87.8918   7
  -2 -13   3 358.096 90.6449  16
   2 -13  -3 302.661 94.1638  16
   2 -13  -3 396.716 53.4200  43
  -2 -13   2 279.758 46.7320  55
  -2 -13   2 324.160 84.7889   7
   2 -13  -2 267.833 97.5480   7
  -2 -13   2 369.826 89.1708  16
   2 -13  -2 294.147 90.5110  16
   2 -13  -2 339.437 55.0080  43
  -2 -13   2 256.851 44.3975  48
  -2 -13   1 94.8943 43.9767  55
  -2 -13   1 93.0681 82.0133   7
   2 -13  -1 63.3818 94.7927   7
   2 -13  -1 62.1588 85.3997  16
  -2 -13   1 82.4143 85.5845  16
  -2 -13   1 130.606 44.2917  48
  -2 -13   0 190.201 49.2349  55
  -2 -13   0 150.144 86.2635  16
   2 -13   0 173.180 85.1964  16
   2 -13   0 73.9054 92.6743   7
  -2 -13   0 124.667 86.1313   7
  -2 -13   0 97.9933 47.2382  48
  -2 -13  -1 5069.15 201.516  48
  -2 -13  -1 4830.26 201.487  55
  -2 -13  -1 4311.31 225.829   7
   2 -13   1 4276.97 229.297   7
  -2 -13  -1 4930.87 230.803  16
   2 -13   1 4731.45 229.301  16
  -2 -13  -2 3376.08 150.003  55
  -2 -13  -2 3303.52 148.886  48
   2 -13   2 3100.92 174.106  16
  -2 -13  -2 3657.64 181.421  16
   2 -13   2 3268.92 179.873   7
  -2 -13  -2 3116.79 176.833   7
  -2 -13  -3 152.658 50.1336  48
  -2 -13  -3 204.772 52.7431  55
   2 -13   3 85.3684 90.0981   7
  -2 -13  -3 137.030 84.6736  16
   2 -13   3 76.1083 79.4610  16
  -2 -13  -4 450.771 58.7544  48
  -2 -13  -4 409.053 50.1532  27
  -2 -13  -4 320.826 56.4452  55
   2 -13   4 418.304 81.8421  16
  -2 -13  -4 322.951 89.2830  16
   2 -13   4 532.755 93.6095   7
  -2 -13  -5 1918.74 100.858  48
  -2 -13  -5 1882.87 100.710  55
  -2 -13  -5 2053.22 97.7760  27
   2 -13   5 1811.95 122.904  16
   2 -13   5 1727.00 129.007   7
   2 -13   6 43.4325 82.2514   7
  -2 -13  -6 31.7521 51.0239  48
  -2 -13  -6 74.1459 41.9545  27
  -2 -13  -6 37.9683 44.7424  30
  -2 -13  -6 14.0509 51.8182  55
  -2 -13  -6-4.72451 40.8595  25
   2 -13   6 8.38964 70.3104  16
  -2 -13  -7 1314.00 76.1100  25
   2 -13   7 1373.91 101.366  16
  -2 -13  -7 1324.96 76.5615  27
  -2 -13  -7 1445.49 80.1421  30
   2 -13   7 1341.29 106.979   7
   2 -13   8 229.530 77.3777   7
  -2 -13  -8 145.108 64.2116  52
  -2 -13  -8 262.476 46.7412  30
  -2 -13  -8 194.388 43.0530  27
  -2 -13  -8 222.300 59.3722  35
  -2 -13  -8 160.473 40.5831  25
   2 -13   8 307.858 66.1608  16
  -2 -13  -9 1481.30 85.4226  42
   2 -13   9 1508.97 77.7983  43
  -2 -13  -9 1461.19 93.2191  52
  -2 -13  -9 1264.19 76.8680  30
  -2 -13  -9 1353.40 75.1941  27
  -2 -13  -9 1456.29 87.0550  35
  -2 -13  -9 1282.90 74.2646  25
   2 -13   9 1428.98 103.010   7
  -2 -13 -10 1730.51 85.3010  30
  -2 -13 -10 1647.16 92.1629  35
  -2 -13 -10 1500.03 81.4688  27
  -2 -13 -10 1941.18 99.6764  52
   2 -13  10 1494.48 105.016   7
  -2 -13 -10 1761.33 91.9807  42
   2 -13  10 1690.89 82.4322  43
  -2 -13 -11 489.558 60.0747  35
  -2 -13 -11 431.537 41.9533  27
  -2 -13 -11 553.390 45.6434  30
  -2 -13 -11 539.072 63.3896  52
   2 -13  11 589.042 69.4206   7
  -2 -13 -11 564.233 58.1294  42
  -2 -13 -12 245.525 33.4599  30
   2 -13  12 202.771 55.6812   7
  -2 -13 -12 204.733 54.3915  52
  -2 -13 -12 189.673 47.5769  42
  -2 -13 -13 1374.48 72.4081  42
  -2 -13 -14 856.585 51.5406  42
  -2 -12  17 170.075 33.2314  16
  -2 -12  17 120.260 37.4235   7
   2 -12 -17 137.716 25.4931  45
  -2 -12  16 340.358 48.7263  16
   2 -12 -16 310.026 38.8575  45
  -2 -12  15 368.341 60.7982  16
   2 -12 -15 335.125 45.4302  45
  -2 -12  14 413.431 72.7415  16
   2 -12 -14 494.491 54.3522  45
  -2 -12  13 1085.95 92.8230  16
   2 -12 -13 920.845 67.9783  45
  -2 -12  12 953.667 96.1315  16
   2 -12 -12 965.542 76.0148  42
   2 -12 -12 865.193 68.8015  45
   2 -12 -11 80.9370 61.8068  42
   2 -12 -11 122.806 53.2823  45
  -2 -12  11 4.64701 79.4937  16
  -2 -12  11 142.199 74.1537   7
  -2 -12  10 1655.39 109.635   7
   2 -12 -10 1596.46 106.648  52
   2 -12 -10 1590.17 97.2838  42
   2 -12 -10 1540.00 127.621   1
   2 -12 -10 1566.00 99.0601  35
  -2 -12  10 1605.22 121.614  16
   2 -12 -10 1543.34 89.8605  12
   2 -12  -9 5437.92 237.754  52
   2 -12  -9 5616.65 233.464  42
   2 -12  -9 5929.07 279.829   1
   2 -12  -9 5379.88 232.887  35
  -2 -12   9 5520.32 257.492  16
  -2 -12   9 5754.32 249.670   7
   2 -12  -8 5587.32 233.456  42
   2 -12  -8 5417.48 238.409  52
   2 -12  -8 5686.01 234.009  35
  -2 -12   8 5506.57 256.853  16
  -2 -12   8 5620.10 249.862   7
   2 -12  -7 388.813 76.4407  52
   2 -12  -7 491.783 65.3058  42
   2 -12  -7 482.360 67.2337  35
  -2 -12   7 554.085 83.9050   7
  -2 -12   7 445.770 95.3767  16
   2 -12  -6 4328.19 189.163  42
   2 -12  -6 4445.68 185.619  43
   2 -12  -6 4965.24 243.000   1
   2 -12  -6 4305.47 190.222  35
   2 -12  -6 4361.49 195.160  52
  -2 -12   6 4509.93 210.266   7
   2 -12  -5 3287.09 140.114  43
   2 -12  -5 3493.26 194.865   1
   2 -12  -5 3108.97 143.388  35
   2 -12  -5 2844.12 147.061  52
  -2 -12   5 3042.76 161.705   7
   2 -12  -4 5304.14 269.782  16
  -2 -12   4 5757.15 261.376   7
   2 -12  -4 6095.10 240.149  43
  -2 -12   3 2319.33 144.665  16
   2 -12  -3 1975.47 145.632  16
   2 -12  -3 2100.84 150.536   7
  -2 -12   3 2352.14 138.341   7
  -2 -12   3 2328.13 107.771  55
  -2 -12   3 2352.61 107.508  48
  -2 -12   2 4922.84 219.832  16
   2 -12  -2 4354.25 219.712  16
   2 -12  -2 4014.63 220.964   7
  -2 -12   2 4239.44 210.951   7
  -2 -12   2 4460.38 185.884  48
  -2 -12   2 4512.55 186.642  55
  -2 -12   1 915.380 98.5507   7
   2 -12  -1 766.112 104.640   7
   2 -12  -1 1035.11 105.909  16
  -2 -12   1 962.650 101.145  16
  -2 -12   1 1003.24 67.4639  48
  -2 -12   1 977.384 67.8847  55
  -2 -12   0 1884.33 98.8062  55
  -2 -12   0 2053.80 99.0108  48
  -2 -12   0 1885.03 128.126   7
   2 -12   0 1815.94 134.602   7
  -2 -12   0 1888.71 130.945  16
   2 -12   0 1722.74 130.101  16
  -2 -12  -1 3790.04 160.523  48
  -2 -12  -1 3631.63 161.040  55
  -2 -12  -1 3813.83 159.518  24
   2 -12   1 3463.26 187.144  16
  -2 -12  -1 3611.48 189.996  16
   2 -12   1 3188.32 187.791   7
  -2 -12  -1 3686.17 187.823   7
  -2 -12  -2 857.026 102.392   7
   2 -12   2 761.896 103.036   7
  -2 -12  -2 871.528 64.7511  27
  -2 -12  -2 900.131 68.8555  48
  -2 -12  -2 865.214 67.8859  55
  -2 -12  -2 813.374 63.1982  24
   2 -12   2 817.217 93.9416  16
  -2 -12  -2 902.292 99.9471  16
  -2 -12  -3 2734.48 128.360  48
  -2 -12  -3 2692.39 129.168  55
  -2 -12  -3 2886.32 130.488  30
  -2 -12  -3 2798.24 127.735  27
  -2 -12  -3 2541.12 124.679  24
   2 -12   3 2913.61 152.656  16
  -2 -12  -3 2782.19 159.038  16
  -2 -12  -3 2610.86 127.058  25
   2 -12   3 2551.76 156.096   7
  -2 -12  -3 2646.70 156.304   7
   2 -12   4 355.743 86.6694   7
  -2 -12  -4 377.052 56.5621  48
  -2 -12  -4 435.497 60.2479  55
  -2 -12  -4 340.328 55.4581  30
  -2 -12  -4 386.494 53.0282  27
  -2 -12  -4 378.689 52.3352  25
  -2 -12  -4 356.125 49.0232  24
  -2 -12  -4 435.656 89.4311  16
   2 -12   4 394.630 82.6304  16
   2 -12   5 28.8224 76.9275   7
  -2 -12  -5 41.1966 50.3456  48
  -2 -12  -5 25.0836 47.5112  30
  -2 -12  -5 32.2687 44.7803  27
  -2 -12  -5 55.0097 51.3027  55
  -2 -12  -5 48.1413 44.7087  25
  -2 -12  -5 22.0709 42.6789  24
  -2 -12  -5-25.2956 80.7640  16
   2 -12   5-18.1630 71.3468  16
  -2 -12  -6 1044.90 75.1779  30
  -2 -12  -6 1120.41 73.8382  27
   2 -12   6 1079.42 93.8444  16
  -2 -12  -6 1120.99 73.6215  25
  -2 -12  -6 1158.19 71.3721  24
   2 -12   6 1052.57 101.692   7
  -2 -12  -7 111.159 54.9261  29
  -2 -12  -7 72.6350 52.7421  33
  -2 -12  -7 134.490 46.6081  27
  -2 -12  -7 100.194 46.3896  30
   2 -12   7 54.6969 70.9787  16
  -2 -12  -7 48.7113 42.4091  24
  -2 -12  -7 52.9245 45.7749  25
   2 -12   7 77.6595 76.4753   7
  -2 -12  -8 1140.48 77.4168  29
  -2 -12  -8 1123.83 78.2819  33
  -2 -12  -8 929.225 70.1751  27
  -2 -12  -8 1015.94 72.7393  30
  -2 -12  -8 1029.62 73.6583  48
  -2 -12  -8 1155.13 76.1351  55
  -2 -12  -8 989.022 70.2954  25
   2 -12   8 1037.32 90.4548  16
  -2 -12  -8 1095.06 69.1713  24
   2 -12   8 1188.28 99.9510   7
   2 -12   9 835.150 88.3605   7
  -2 -12  -9 797.598 63.9395  27
  -2 -12  -9 943.353 67.1321  30
  -2 -12  -9 854.043 69.7001  33
  -2 -12  -9 850.497 70.3327  29
  -2 -12  -9 882.919 64.5309  48
  -2 -12  -9 876.201 63.3517  25
  -2 -12  -9 737.468 58.6872  24
   2 -12   9 711.107 77.0639  16
  -2 -12 -10 401.655 73.2247  52
  -2 -12 -10 548.291 70.0913  35
  -2 -12 -10 504.971 53.2845  27
  -2 -12 -10 455.900 58.4921  29
  -2 -12 -10 492.874 54.9003  30
  -2 -12 -10 637.076 59.7829  33
  -2 -12 -10 501.674 51.9914  25
  -2 -12 -10 524.482 49.3102  24
   2 -12  10 505.381 76.0577   7
   2 -12  11 17.5367 34.6418  43
  -2 -12 -11 34.8679 63.8683  52
  -2 -12 -11 35.5786 42.3844  30
  -2 -12 -11-6.84575 38.6140  27
  -2 -12 -11 36.5209 45.7506  33
  -2 -12 -11 58.5357 46.5019  29
  -2 -12 -11 10.8800 38.6907  25
   2 -12  11 47.2790 65.5187   7
  -2 -12 -12 221.559 58.2470  42
  -2 -12 -12 235.725 66.1867  52
  -2 -12 -12 138.401 38.5596  27
  -2 -12 -12 268.434 45.7681  33
  -2 -12 -12 228.290 45.4117  29
  -2 -12 -12 278.355 43.1234  30
  -2 -12 -12 195.234 39.4265  25
   2 -12  12 215.016 60.4024   7
  -2 -12 -13 194.113 52.1090  35
  -2 -12 -13 219.354 35.9569  27
  -2 -12 -13 223.821 41.4259  33
  -2 -12 -13 190.297 37.7615  30
  -2 -12 -13 171.922 40.6910  29
  -2 -12 -13 130.516 52.0687  42
   2 -12  13 283.233 56.2283   7
  -2 -12 -14 915.469 58.6093  35
  -2 -12 -14 706.818 51.1267  29
  -2 -12 -14 776.156 48.2818  30
  -2 -12 -14 781.046 59.6042  42
  -2 -12 -15 39.3265 40.9365  52
  -2 -11  18 325.295 35.7231  16
  -2 -11  18 375.774 41.3502   7
   2 -11 -18 306.663 35.7369  45
  -2 -11  17 33.5344 45.9769  16
  -2 -11  17 24.6012 45.7041   7
   2 -11 -17-10.3768 39.8373  45
  -2 -11  16 105.291 53.8229  16
  -2 -11  16 152.626 55.1517   7
   2 -11 -16 114.914 47.8618  45
  -2 -11  15 433.734 76.0858  16
   2 -11 -15 637.596 63.1267  45
  -2 -11  14 2137.03 129.675  16
   2 -11 -14 2100.98 110.779  45
   2 -11 -14 2266.27 114.065  42
   2 -11 -13 423.387 69.2012  42
   2 -11 -13 405.930 65.1134  45
  -2 -11  13 434.825 84.1764  16
   2 -11 -12 239.575 68.2120  42
   2 -11 -12 324.024 65.5740  45
   2 -11 -12 332.293 77.1053  52
  -2 -11  12 318.262 86.1619  16
   2 -11 -11 1076.23 86.9148  42
   2 -11 -11 1275.74 111.965   1
   2 -11 -11 1086.27 87.1285  35
  -2 -11  11 1265.38 111.760  16
   2 -11 -11 1101.09 96.0555  52
  -2 -11  10 1974.21 116.685   7
   2 -11 -10 1574.14 111.644  52
   2 -11 -10 1716.90 104.704  42
   2 -11 -10 1730.07 137.379   1
   2 -11 -10 1690.38 105.641  35
  -2 -11  10 1968.58 129.768  16
   2 -11 -10 1576.80 95.8658  12
   2 -11  -9 393.816 79.2349  52
   2 -11  -9 337.968 71.2132  42
   2 -11  -9 356.801 91.1698   1
   2 -11  -9 351.112 69.9079  35
  -2 -11   9 450.000 92.0946  16
  -2 -11   9 404.290 73.8866   7
   2 -11  -8 1344.90 92.4628  42
   2 -11  -8 1363.80 98.6290  52
   2 -11  -8 1341.74 91.7603  35
  -2 -11   8 1365.18 114.224  16
  -2 -11   8 1424.20 102.110   7
   2 -11  -7-13.7140 69.5622  52
   2 -11  -7-40.2714 60.4525  42
   2 -11  -7 16.3148 60.6320  35
  -2 -11   7-32.3780 65.6799   7
  -2 -11   7-55.7220 82.8657  16
   2 -11  -6 1529.66 91.9860  42
   2 -11  -6 1664.90 84.1458  43
   2 -11  -6 1504.41 129.885   1
   2 -11  -6 1439.15 92.6735  35
  -2 -11   6 1489.76 106.164   7
   2 -11  -6 1504.88 97.9109  52
   2 -11  -5 906.414 79.7050  52
   2 -11  -5 997.982 65.7761  43
   2 -11  -5 891.563 72.0354  42
   2 -11  -5 968.318 107.744   1
   2 -11  -5 851.881 71.8998  35
  -2 -11   5 918.765 86.4991   7
   2 -11  -5 773.615 104.928  16
   2 -11  -4 720.297 71.4454  52
   2 -11  -4 713.575 61.4431  43
   2 -11  -4 800.898 68.1894  35
   2 -11  -4 960.018 108.287   1
   2 -11  -4 651.831 98.3236  16
  -2 -11   4 828.811 85.1237   7
   2 -11  -4 604.043 104.915   7
  -2 -11   3 2007.44 93.3241  48
  -2 -11   3 1830.49 93.4446  55
   2 -11  -3 2200.05 144.189   1
  -2 -11   3 2270.87 130.156  16
   2 -11  -3 1585.75 127.377  16
   2 -11  -3 1779.76 135.188   7
  -2 -11   3 1951.97 118.226   7
  -2 -11   2 2728.50 126.504  55
   2 -11  -2 2772.71 169.805   1
   2 -11  -2 2853.51 157.509  16
  -2 -11   2 2956.46 174.665  20
  -2 -11   2 3322.37 160.587  16
  -2 -11   2 2863.59 125.533  48
  -2 -11   2 2770.49 150.290   7
  -2 -11   1 4009.51 164.153  48
  -2 -11   1 4204.07 194.639  16
   2 -11  -1 3803.37 192.542  16
  -2 -11   1 3736.62 186.503   7
  -2 -11   1 3812.07 164.563  55
  -2 -11   0 23545.8 886.986  48
  -2 -11   0 23841.6 888.014  55
  -2 -11   0 24679.0 889.019  24
  -2 -11   0 24328.8 909.892  16
   2 -11   0 22634.3 906.919  16
  -2 -11   0 21757.7 904.632   7
   2 -11   0 20519.5 905.073   7
  -2 -11  -1 5138.05 220.588  48
  -2 -11  -1 5581.94 222.743  55
  -2 -11  -1 5533.90 224.074  27
  -2 -11  -1 5542.44 224.816  25
  -2 -11  -1 5518.48 248.016  16
   2 -11   1 5247.81 244.353  16
  -2 -11  -1 5645.64 222.689  24
   2 -11   1 4557.16 241.727   7
  -2 -11  -1 4811.45 243.631   7
   2 -11   2 96.6563 81.5567   7
  -2 -11  -2 42.7784 79.9016   7
  -2 -11  -2 47.1577 51.0888  48
  -2 -11  -2 46.1192 52.2444  55
  -2 -11  -2 47.6522 49.5185  30
  -2 -11  -2 69.5456 49.0161  27
  -2 -11  -2 20.8200 49.5971  25
  -2 -11  -2 14.4677 48.3191  24
  -2 -11  -2 62.6870 87.0916  16
   2 -11   2 40.4189 77.6679  16
  -2 -11  -3 2015.13 107.854  48
  -2 -11  -3 2178.61 109.789  55
  -2 -11  -3 2095.75 101.437  32
  -2 -11  -3 2166.62 108.816  27
  -2 -11  -3 2265.65 110.903  30
   2 -11   3 2243.64 132.393  16
  -2 -11  -3 2277.21 106.904  24
  -2 -11  -3 2037.63 108.546  25
  -2 -11  -3 2075.81 136.803  16
   2 -11   3 2102.63 131.922   7
  -2 -11  -3 1893.17 133.874   7
  -2 -11  -4 9719.68 396.355  48
  -2 -11  -4 10046.9 397.849  55
  -2 -11  -4 10207.7 402.932  29
  -2 -11  -4 9998.49 401.573  33
  -2 -11  -4 10491.2 399.955  27
  -2 -11  -4 10478.9 400.590  30
  -2 -11  -4 9944.75 398.620  25
   2 -11   4 10315.1 415.842  16
  -2 -11  -4 9743.33 419.294  16
  -2 -11  -4 10247.5 397.229  24
   2 -11   4 9403.38 413.206   7
  -2 -11  -5 6804.07 281.779  48
  -2 -11  -5 7047.34 284.944  30
  -2 -11  -5 6967.06 287.029  33
  -2 -11  -5 6922.84 287.122  29
  -2 -11  -5 7286.70 285.025  27
  -2 -11  -5 6877.93 282.038  55
  -2 -11  -5 6653.05 281.099  24
  -2 -11  -5 6759.76 283.059  25
  -2 -11  -5 6830.96 306.444  16
   2 -11   5 7454.22 300.512  16
   2 -11   5 6966.11 298.759   7
  -2 -11  -6 621.448 62.4479  27
  -2 -11  -6 658.674 69.7327  29
  -2 -11  -6 496.252 61.5378  30
  -2 -11  -6 566.796 68.5862  33
  -2 -11  -6 599.805 95.8537  16
   2 -11   6 770.975 85.2925  16
  -2 -11  -6 652.517 60.4557  24
  -2 -11  -6 549.654 62.1626  25
   2 -11   6 840.502 87.5225   7
  -2 -11  -7 650.708 68.2106  29
  -2 -11  -7 708.768 65.6401  30
  -2 -11  -7 726.360 70.2824  33
  -2 -11  -7 750.078 64.4506  27
   2 -11   7 625.500 82.9985  16
  -2 -11  -7 695.962 63.8810  25
   2 -11   7 675.775 83.9708   7
  -2 -11  -8 1263.37 82.9171  33
  -2 -11  -8 1024.66 80.8050  29
  -2 -11  -8 1061.90 76.9291  27
  -2 -11  -8 1163.45 84.5826  34
  -2 -11  -8 1028.55 78.0177  30
  -2 -11  -8 1028.41 73.8448  48
  -2 -11  -8 1187.51 76.7847  55
   2 -11   8 1191.84 94.5601  16
  -2 -11  -8 1160.47 76.4981  25
   2 -11   8 1374.56 97.1894   7
   2 -11   9 985.681 89.0018   7
  -2 -11  -9 985.567 79.6339  34
  -2 -11  -9 1004.52 73.2009  27
  -2 -11  -9 993.262 76.8153  29
  -2 -11  -9 964.864 76.7160  33
  -2 -11  -9 1004.85 73.3072  30
  -2 -11  -9 882.139 68.1936  48
  -2 -11  -9 843.927 69.0887  55
  -2 -11  -9 889.428 70.2789  25
   2 -11   9 884.264 83.4918  16
  -2 -11 -10 825.176 63.5047  48
  -2 -11 -10 824.724 65.2382  55
  -2 -11 -10 704.184 64.9514  27
  -2 -11 -10 964.878 75.1866  33
  -2 -11 -10 848.943 73.6486  29
  -2 -11 -10 746.173 67.6044  30
  -2 -11 -10 698.560 72.4329  34
   2 -11  10 923.300 85.8223   7
  -2 -11 -10 810.042 65.0767  25
  -2 -11 -11 46.7601 46.9599  27
  -2 -11 -11 25.0999 54.7153  34
  -2 -11 -11 84.3771 53.3761  33
  -2 -11 -11 15.3836 52.0370  29
  -2 -11 -11 25.2417 47.7934  30
   2 -11  11 90.1949 64.5441   7
  -2 -11 -11 90.4100 48.5244  25
  -2 -11 -12 294.591 56.9318  34
  -2 -11 -12 284.738 54.9375  33
  -2 -11 -12 359.637 56.4061  29
  -2 -11 -12 332.176 50.2979  30
  -2 -11 -12 354.956 64.7752  35
  -2 -11 -12 279.252 48.7545  27
  -2 -11 -12 294.656 48.7282  25
   2 -11  12 369.111 65.1709   7
  -2 -11 -13 61.5300 43.0719  30
  -2 -11 -13 99.5322 48.1648  34
  -2 -11 -13 144.890 55.8726  35
  -2 -11 -13 141.191 47.5549  29
  -2 -11 -13 186.986 48.1409  33
  -2 -11 -13 62.4002 39.4212  27
   2 -11  13 83.9173 56.8855   7
  -2 -11 -13 70.2407 39.7820  25
  -2 -11 -13 105.747 60.9035  42
  -2 -11 -14 384.569 64.7992  52
  -2 -11 -14 438.862 43.5361  25
   2 -11  14 550.333 58.3547   7
  -2 -11 -14 468.243 50.7690  34
  -2 -11 -14 360.708 44.6463  27
  -2 -11 -14 433.929 49.4025  33
  -2 -11 -14 377.226 45.0171  30
  -2 -11 -14 504.142 57.5623  35
  -2 -11 -14 399.240 48.3822  29
  -2 -11 -15 210.700 34.8394  27
  -2 -11 -15 221.688 38.5810  29
  -2 -11 -15 182.792 35.7958  30
  -2 -11 -15 247.908 46.5908  35
  -2 -11 -15 271.560 39.3308  33
  -2 -11 -15 252.548 34.0673  25
  -2 -11 -15 274.749 54.2881  52
  -2 -11 -16 1209.48 66.6586  42
  -2 -11 -17 502.975 36.6871  42
  -2 -11 -17 446.189 39.7011  45
  -2 -10  19 455.555 34.1623  16
  -2 -10  19 559.741 45.2602   7
   2 -10 -19 492.285 40.8813  45
  -2 -10  18 145.036 44.6588   7
  -2 -10  18 161.868 47.0827  16
   2 -10 -18 119.318 43.1623  45
  -2 -10  17 147.470 63.7327  51
  -2 -10  17 128.051 51.4711   7
  -2 -10  17 70.9632 55.1639  16
   2 -10 -17 85.8114 51.5913  45
  -2 -10  16 211.199 73.1615  51
  -2 -10  16 386.649 62.1942   7
  -2 -10  16 266.020 69.5961  16
   2 -10 -16 231.866 58.0569  45
  -2 -10  15 745.952 93.1735  51
  -2 -10  15 653.516 89.6105  16
  -2 -10  15 917.173 80.4988   7
   2 -10 -15 838.492 76.7956  45
   2 -10 -14 1342.37 89.5386  45
   2 -10 -14 1241.81 91.2127  42
  -2 -10  14 1341.00 110.072  16
  -2 -10  14 1165.67 110.490  51
   2 -10 -13 1862.60 110.016  42
   2 -10 -13 1686.90 132.713   1
   2 -10 -13 1855.36 96.1345  34
   2 -10 -13 1858.13 97.9719  28
  -2 -10  13 1838.65 129.202  16
   2 -10 -13 1846.96 116.501  52
  -2 -10  13 1910.69 133.037  51
   2 -10 -12 897.635 84.4198  42
   2 -10 -12 1061.83 106.760   1
   2 -10 -12 900.500 67.8685  34
   2 -10 -12 851.291 83.6342  35
   2 -10 -12 929.510 69.4402  28
  -2 -10  12 963.220 106.657  51
   2 -10 -12 819.364 89.8876  52
  -2 -10  12 1171.25 106.433  16
   2 -10 -11 349.204 74.0489  42
   2 -10 -11 379.972 91.7095   1
   2 -10 -11 319.137 51.6096  34
   2 -10 -11 352.533 72.4996  35
   2 -10 -11 410.161 79.6972  52
  -2 -10  11 377.885 92.0053  51
  -2 -10  11 432.291 88.8925  16
   2 -10 -10 65.2657 75.2763  52
  -2 -10  10 91.3614 87.9432  51
   2 -10 -10 115.157 67.7400  42
   2 -10 -10 60.1619 102.795   4
   2 -10 -10 91.7241 77.2540   1
   2 -10 -10 133.562 47.4108  34
   2 -10 -10 132.987 64.5401  35
  -2 -10  10 124.089 85.4210  16
  -2 -10  10 77.4283 67.1156   7
  -2 -10   9 4822.42 239.203  51
   2 -10  -9 4983.02 220.264  52
   2 -10  -9 4956.53 215.620  42
   2 -10  -9 5364.88 263.425   1
   2 -10  -9 5262.72 280.114   4
   2 -10  -9 4886.10 209.788  34
   2 -10  -9 5024.54 214.722  35
  -2 -10   9 5077.30 236.962  16
  -2 -10   9 5092.03 224.379   7
   2 -10  -8 7291.38 293.741  52
  -2 -10   8 6357.51 310.162  51
   2 -10  -8 7127.02 289.658  42
   2 -10  -8 7149.08 353.826   4
   2 -10  -8 7061.48 288.598  35
  -2 -10   8 7024.39 310.696  16
  -2 -10   8 7376.20 298.346   7
  -2 -10   7 627.378 70.9536   7
   2 -10  -7 683.245 76.4486  52
  -2 -10   7 689.852 94.4284  51
   2 -10  -7 651.997 69.3786  42
   2 -10  -7 829.332 119.524   4
   2 -10  -7 605.215 68.7960  35
  -2 -10   7 788.256 97.7546  20
  -2 -10   7 560.074 87.4617  16
   2 -10  -6 430.508 69.9465  52
   2 -10  -6 547.843 49.9618  43
   2 -10  -6 467.685 63.4792  42
   2 -10  -6 481.977 90.5788   1
   2 -10  -6 439.592 61.7626  35
  -2 -10   6 578.353 91.0865  20
  -2 -10   6 459.279 66.6896   7
  -2 -10   5 512.949 66.0789   7
   2 -10  -5 298.857 85.1323   7
   2 -10  -5 413.774 65.4648  52
   2 -10  -5 413.967 48.8394  43
   2 -10  -5 429.432 58.1756  42
   2 -10  -5 471.548 59.1122  35
   2 -10  -5 393.149 84.4398  16
  -2 -10   5 323.959 77.9977  20
   2 -10  -5 424.106 88.0181   1
   2 -10  -4 224.371 82.7892   7
  -2 -10   4 375.752 62.9153   7
   2 -10  -4 338.109 59.7771  52
   2 -10  -4 331.451 79.7629   1
   2 -10  -4 296.031 53.0624  35
  -2 -10   4 368.357 82.0536  20
  -2 -10   4 302.244 74.5911  16
   2 -10  -4 203.284 77.1192  16
  -2 -10   3 4070.67 165.512  48
   2 -10  -3 4516.59 215.279   1
  -2 -10   3 4243.49 193.364  16
   2 -10  -3 3829.80 193.201  16
  -2 -10   3 4133.43 213.489  20
  -2 -10   3 4110.34 184.415   7
  -2 -10   2 160.456 39.0881  48
   2 -10  -2 110.508 73.2067   1
  -2 -10   2 50.3760 34.0769  32
   2 -10  -2 77.7060 69.9673  16
  -2 -10   2 177.227 70.3080  16
  -2 -10   2 157.983 60.4931   7
   2 -10  -2 143.603 68.6298   7
  -2 -10   1 9301.54 357.910  48
   2 -10  -1 9304.97 398.353   1
  -2 -10   1 9390.77 357.433  32
   2 -10  -1 8633.22 377.969  16
  -2 -10   1 10102.0 381.018  16
  -2 -10   1 9564.23 360.994  24
  -2 -10   1 8820.12 373.071   7
  -2 -10   0 3098.30 135.956  30
  -2 -10   0 2917.47 128.751  32
  -2 -10   0 2970.25 133.990  27
   2 -10   0 2464.39 150.305   7
  -2 -10   0 2759.61 149.096   7
  -2 -10   0 3045.32 157.572  16
   2 -10   0 2902.55 153.692  16
  -2 -10   0 3239.20 134.930  24
  -2 -10   0 3042.97 135.101  25
  -2 -10   0 3095.26 132.052  48
  -2 -10  -1 3826.91 159.820  32
  -2 -10  -1 4083.87 165.403  27
  -2 -10  -1 3997.93 166.224  30
   2 -10   1 3292.95 178.107   7
  -2 -10  -1 3381.57 179.669   7
   2 -10   1 3939.46 183.023  16
  -2 -10  -1 3737.23 185.075  16
  -2 -10  -1 3968.99 166.388  25
  -2 -10  -1 3760.39 163.752  24
  -2 -10  -1 3547.60 189.167  22
  -2 -10  -1 3908.73 162.255  48
  -2 -10  -2 3144.36 137.862  48
  -2 -10  -2 3210.12 138.738  55
  -2 -10  -2 3116.86 140.906  30
  -2 -10  -2 3176.59 140.175  27
  -2 -10  -2 3309.69 144.906  29
  -2 -10  -2 3052.49 134.910  32
   2 -10   2 3014.26 158.143  16
  -2 -10  -2 3065.53 138.839  24
  -2 -10  -2 2888.41 168.474  22
  -2 -10  -2 3261.65 163.550  16
  -2 -10  -2 3439.51 141.921  25
  -2 -10  -2 2699.82 156.202   7
   2 -10   2 2953.25 155.578   7
  -2 -10  -3 7592.21 296.266  48
  -2 -10  -3 7695.70 296.912  55
  -2 -10  -3 7659.39 301.323  33
  -2 -10  -3 7600.07 299.401  30
  -2 -10  -3 7577.08 298.914  27
  -2 -10  -3 7669.36 302.093  29
  -2 -10  -3 7435.89 297.113  24
  -2 -10  -3 7222.09 332.236  22
  -2 -10  -3 7437.46 298.887  25
  -2 -10  -3 7786.42 318.471  16
   2 -10   3 7351.80 312.483  16
   2 -10   3 6902.81 309.522   7
  -2 -10  -4 8143.74 314.001  48
  -2 -10  -4 7914.29 314.189  55
  -2 -10  -4 7972.29 318.614  33
  -2 -10  -4 8066.93 316.335  27
  -2 -10  -4 8075.60 317.401  30
  -2 -10  -4 7901.38 318.645  29
   2 -10   4 7645.64 327.062   7
  -2 -10  -4 6480.07 329.396   7
  -2 -10  -4 8359.54 317.198  25
   2 -10   4 7705.35 328.932  16
  -2 -10  -4 7992.70 314.887  24
  -2 -10  -4 7346.28 333.249  16
  -2 -10  -5 11128.1 443.728  27
  -2 -10  -5 11576.6 446.885  34
  -2 -10  -5 11343.4 444.861  30
  -2 -10  -5 11622.0 446.433  33
  -2 -10  -5 11256.4 446.817  29
   2 -10   5 11167.2 454.622   7
  -2 -10  -5 11190.3 501.261  19
   2 -10   5 12012.3 457.800  16
  -2 -10  -5 10789.6 443.507  25
  -2 -10  -5 10813.1 462.510  16
  -2 -10  -6 3673.88 169.304  29
  -2 -10  -6 3486.19 164.361  27
  -2 -10  -6 3693.11 169.273  33
  -2 -10  -6 3800.02 170.351  34
  -2 -10  -6 3756.43 167.050  30
   2 -10   6 3592.41 178.063  16
  -2 -10  -6 3544.14 189.376  16
  -2 -10  -6 3774.99 166.696  25
  -2 -10  -6 4043.06 228.285  19
   2 -10   6 3791.23 178.039   7
  -2 -10  -7 2732.53 129.964  48
  -2 -10  -7 2672.25 131.455  55
  -2 -10  -7 2528.13 190.007  19
   2 -10   7 3003.45 149.386  16
   2 -10   7 2998.28 147.428   7
  -2 -10  -7 2680.03 138.743  34
  -2 -10  -7 2889.21 136.391  30
  -2 -10  -7 2812.88 138.885  33
  -2 -10  -7 2889.39 139.492  29
  -2 -10  -8 4699.78 196.955  48
  -2 -10  -8 4649.26 198.278  55
  -2 -10  -8 4744.99 205.612  33
  -2 -10  -8 4624.70 205.805  29
  -2 -10  -8 4866.58 207.333  34
  -2 -10  -8 4547.14 202.341  30
   2 -10   8 4518.61 212.854  16
  -2 -10  -8 5059.29 267.746  19
   2 -10   8 4603.20 210.707   7
  -2 -10  -9 375.373 53.6877  48
   2 -10   9 444.086 74.4162  51
  -2 -10  -9 401.559 57.2072  55
  -2 -10  -9 461.689 108.699  19
   2 -10   9 584.258 72.8584   7
  -2 -10  -9 513.675 68.6904  34
  -2 -10  -9 419.949 62.4279  33
  -2 -10  -9 438.770 64.6552  29
   2 -10  10 757.732 88.7225  51
  -2 -10 -10 981.097 69.3058  55
  -2 -10 -10 1042.89 68.0765  48
  -2 -10 -10 1003.37 131.872  19
   2 -10  10 1030.34 85.8267   7
  -2 -10 -10 870.106 79.2699  34
  -2 -10 -10 906.356 78.8520  33
  -2 -10 -10 871.958 79.1415  29
  -2 -10 -11 1472.53 80.3939  48
   2 -10  11 1191.46 100.548  51
  -2 -10 -11 1413.67 147.441  19
  -2 -10 -11 1427.68 94.3237  34
  -2 -10 -11 1451.03 93.0597  33
  -2 -10 -11 1323.62 94.3882  29
   2 -10  11 1516.15 99.2645   7
  -2 -10 -12 536.523 67.1846  34
  -2 -10 -12 454.742 63.1579  33
  -2 -10 -12 521.424 64.7465  29
  -2 -10 -12 470.362 67.8967  35
  -2 -10 -12 385.314 65.5288  28
   2 -10  12 558.814 71.1973   7
   2 -10  12 423.699 72.5957  51
  -2 -10 -13 1385.36 89.1587  34
  -2 -10 -13 1416.91 87.6576  33
  -2 -10 -13 1399.72 88.4203  29
  -2 -10 -13 1304.26 89.0946  28
  -2 -10 -13 1494.26 89.4169  35
   2 -10  13 1444.12 92.7826   7
  -2 -10 -13 1343.53 96.5814  52
   2 -10  13 1055.92 93.0864  51
  -2 -10 -14 1437.95 89.2553  28
  -2 -10 -14 1436.07 87.7655  34
  -2 -10 -14 1555.21 87.9648  33
  -2 -10 -14 1446.77 87.3009  29
  -2 -10 -14 1593.42 89.9528  35
  -2 -10 -14 1439.64 84.8468  30
  -2 -10 -14 1560.94 98.2376  52
   2 -10  14 1466.10 95.6192  51
   2 -10  14 1632.63 92.6433   7
  -2 -10 -15 445.840 51.7952  34
  -2 -10 -15 461.764 50.7773  33
  -2 -10 -15 408.805 51.4550  28
  -2 -10 -15 517.783 49.2449  30
  -2 -10 -15 484.519 52.2211  29
  -2 -10 -15 575.125 56.9925  35
  -2 -10 -15 555.444 65.1489  52
  -2 -10 -15 483.345 61.4225  42
  -2 -10 -16 234.693 42.4085  34
  -2 -10 -16 223.762 38.3740  30
  -2 -10 -16 255.386 41.8241  33
  -2 -10 -16 195.394 39.9643  29
  -2 -10 -16 249.208 52.2787  52
  -2 -10 -16 261.712 50.6096  42
  -2 -10 -16 189.451 35.5414  25
  -2 -10 -17 85.0127 31.3033  34
  -2 -10 -17 83.0494 29.6363  29
  -2 -10 -17 2.32793 39.0890  42
   2  -9 -20 417.839 39.8482  45
  -2  -9  20 429.794 40.0944   7
   2  -9 -19 176.663 44.8152  45
  -2  -9  19 126.602 45.8968  16
  -2  -9  19 198.989 42.7336   7
   2  -9 -18 196.764 54.0444  45
  -2  -9  18 190.399 56.9479  16
  -2  -9  18 167.140 48.6897   7
   2  -9 -17 197.259 61.5004  45
  -2  -9  17 121.579 54.0619   7
  -2  -9  17 124.905 65.4027  16
  -2  -9  16 1204.76 107.641  51
   2  -9 -16 1316.08 76.5435  28
   2  -9 -16 1404.36 91.8155  45
  -2  -9  16 1503.38 93.3008   7
  -2  -9  16 1100.61 102.086  16
  -2  -9  15 571.583 94.4800  51
   2  -9 -15 655.978 78.3782  45
   2  -9 -15 700.588 57.4282  34
   2  -9 -15 726.637 60.0111  28
  -2  -9  15 509.991 73.5814   7
  -2  -9  15 509.314 87.4656  16
   2  -9 -14 1334.47 111.707   1
   2  -9 -14 1436.95 85.1884  28
   2  -9 -14 1289.55 81.1738  34
  -2  -9  14 1368.63 118.857  51
  -2  -9  14 1431.90 113.598  16
   2  -9 -13 339.319 74.9723  42
   2  -9 -13 416.699 86.2849   1
   2  -9 -13 364.570 55.1937  28
   2  -9 -13 330.026 53.7892  34
  -2  -9  13 421.855 94.2972  51
  -2  -9  13 285.438 87.8643  16
   2  -9 -12 154.996 70.1780  42
   2  -9 -12 245.560 79.1826   1
   2  -9 -12 159.040 106.192   4
   2  -9 -12 255.470 51.9754  34
   2  -9 -12 161.563 51.3477  28
   2  -9 -12 193.324 68.7155  35
   2  -9 -12 212.897 78.7211  52
  -2  -9  12 186.860 88.1891  51
  -2  -9  12 93.0538 81.8798  16
   2  -9 -11 372.220 71.5576  42
   2  -9 -11 583.887 89.6577   1
   2  -9 -11 334.271 102.040   4
   2  -9 -11 408.175 57.6276  28
   2  -9 -11 423.673 55.9470  34
   2  -9 -11 461.477 70.2443  35
  -2  -9  11 469.356 91.3301  51
   2  -9 -11 409.063 79.3219  52
  -2  -9  11 400.084 91.1067  16
   2  -9 -10 1977.93 119.081  52
  -2  -9  10 2025.75 136.350  51
   2  -9 -10 2073.42 113.903  42
   2  -9 -10 2327.12 172.106   4
   2  -9 -10 1863.79 143.270   1
   2  -9 -10 2100.83 104.051  34
   2  -9 -10 1967.21 105.231  28
   2  -9 -10 2026.24 112.603  35
  -2  -9  10 2201.30 117.063   7
  -2  -9  10 1866.66 130.027  16
  -2  -9   9 375.430 84.9214  51
   2  -9  -9 321.509 71.1631  52
   2  -9  -9 369.422 65.9220  42
   2  -9  -9 248.432 83.2136   1
   2  -9  -9 273.337 104.605   4
   2  -9  -9 234.725 45.4220  34
   2  -9  -9 387.654 52.0121  28
   2  -9  -9 303.897 64.3698  35
  -2  -9   9 358.456 63.0904   7
  -2  -9   9 181.976 79.4787  16
  -2  -9   8 92.0367 76.4150  51
   2  -9  -8 100.341 67.0820  52
   2  -9  -8 145.127 60.3868  42
   2  -9  -8 83.4437 93.8549   4
   2  -9  -8 119.505 43.4930  34
   2  -9  -8 58.6897 43.9343  28
   2  -9  -8 82.3904 58.6376  35
  -2  -9   8 77.9030 72.1555  16
  -2  -9   8 79.7475 53.5942   7
  -2  -9   7 1038.40 75.2318   7
   2  -9  -7 843.825 76.8584  52
  -2  -9   7 803.225 91.0954  51
   2  -9  -7 883.113 72.1124  42
   2  -9  -7 875.875 115.964   4
   2  -9  -7 915.993 62.0202  34
   2  -9  -7 865.272 71.1895  35
  -2  -9   7 951.639 103.880  20
  -2  -9   7 835.880 87.5051  16
   2  -9  -6 4380.90 187.648  52
  -2  -9   6 3856.68 202.314  51
   2  -9  -6 4254.35 183.820  42
   2  -9  -6 4529.86 178.800  43
   2  -9  -6 4674.81 225.530   1
   2  -9  -6 4634.43 242.197   4
   2  -9  -6 4179.35 180.169  34
   2  -9  -6 4402.67 183.542  35
   2  -9  -6 3932.52 205.285  16
  -2  -9   6 4541.45 228.280  20
  -2  -9   6 4433.33 190.510   7
   2  -9  -5 1788.48 98.6571  52
  -2  -9   5 1823.72 117.439  51
   2  -9  -5 1741.60 94.7275  42
   2  -9  -5 1942.85 87.8556  43
   2  -9  -5 1857.70 148.206   4
   2  -9  -5 1778.69 127.874   1
   2  -9  -5 1811.89 92.3673  35
  -2  -9   5 1642.29 126.974  20
   2  -9  -5 1644.17 114.993  16
  -2  -9   5 1890.70 100.280   7
   2  -9  -5 1547.72 115.174   7
   2  -9  -4 89.0158 67.9055   7
  -2  -9   4 222.661 52.4223   7
   2  -9  -4 258.501 56.2746  52
   2  -9  -4 190.244 48.1967  42
   2  -9  -4 249.825 47.8571  35
   2  -9  -4 180.785 71.6109   1
  -2  -9   4 232.804 79.6252  20
   2  -9  -4 195.316 70.6675  16
  -2  -9   4 229.151 64.8239  16
  -2  -9   3 1755.83 84.0408  32
   2  -9  -3 2010.32 126.605   1
  -2  -9   3 2068.52 110.789  16
   2  -9  -3 1478.03 110.027  16
   2  -9  -3 1561.95 110.040   7
  -2  -9   3 1771.56 98.3120   7
  -2  -9   2 47.9643 60.7774  16
   2  -9  -2 11.2396 64.3220  16
  -2  -9   2 46.7375 32.0843  32
   2  -9  -2 96.8032 65.5654   1
  -2  -9   2 9.98565 37.2326  24
   2  -9  -2-22.9064 62.0817   7
  -2  -9   2-14.9199 51.4638   7
  -2  -9   1 4721.30 188.028  32
  -2  -9   1 4641.20 192.078  27
   2  -9  -1 4763.28 224.231   1
  -2  -9   1 5037.10 208.590  16
  -2  -9   1 4689.19 192.185  25
   2  -9  -1 4251.82 205.461  16
  -2  -9   1 4782.34 191.677  24
  -2  -9   1 4723.56 201.586   7
  -2  -9   0 1481.20 79.1083  30
  -2  -9   0 1409.07 77.1494  27
  -2  -9   0 1419.10 71.8185  32
   2  -9   0 1620.50 109.190   1
  -2  -9   0 1417.83 77.6476  25
  -2  -9   0 1358.48 94.2109  22
  -2  -9   0 1410.25 75.8019  24
  -2  -9   0 1507.58 96.4517  16
   2  -9   0 1416.29 95.0918  16
  -2  -9   0 1429.45 88.6791   7
   2  -9   0 1259.29 92.9137   7
  -2  -9  -1 2289.80 102.918  27
  -2  -9  -1 2033.52 104.735  33
  -2  -9  -1 2004.92 104.329  29
  -2  -9  -1 2102.50 102.144  30
   2  -9   1 2423.29 132.882   1
  -2  -9  -1 2211.94 101.663  24
  -2  -9  -1 2303.56 122.102  16
  -2  -9  -1 2267.63 104.108  25
   2  -9   1 2199.32 118.099  16
  -2  -9  -1 2093.23 126.795  22
  -2  -9  -1 1898.08 115.085   7
   2  -9   1 1976.14 114.074   7
   2  -9   2 2501.28 125.562  16
  -2  -9  -2 2672.33 141.661  22
  -2  -9  -2 2229.90 108.625  24
  -2  -9  -2 2316.42 127.091  16
  -2  -9  -2 2438.83 110.909  25
  -2  -9  -2 2098.73 123.408   7
   2  -9   2 2168.15 120.495   7
  -2  -9  -2 2499.14 113.457  33
  -2  -9  -2 2275.67 111.177  29
  -2  -9  -2 2232.87 108.620  27
  -2  -9  -2 2302.28 109.243  30
  -2  -9  -3 3401.21 192.593  19
   2  -9   3 3359.15 157.166  16
  -2  -9  -3 3042.68 174.533  22
  -2  -9  -3 3500.22 162.878  16
  -2  -9  -3 3376.71 144.824  25
  -2  -9  -3 2829.14 157.231   7
   2  -9   3 3229.41 153.340   7
  -2  -9  -3 3354.21 147.177  29
  -2  -9  -3 3382.71 147.023  33
  -2  -9  -3 3173.72 144.005  27
  -2  -9  -3 3280.33 144.545  30
  -2  -9  -4 176.374 66.7819  16
   2  -9   4 227.772 62.3188  16
  -2  -9  -4 211.497 49.1997  33
  -2  -9  -4 161.044 49.9647  29
  -2  -9  -4 214.678 48.4729  30
  -2  -9  -4 220.225 69.9638   7
   2  -9   4 190.163 57.2900   7
  -2  -9  -4 173.544 72.1229  22
  -2  -9  -4 158.342 89.8851  19
  -2  -9  -4 152.690 44.2370  25
  -2  -9  -5 7932.26 310.146  33
  -2  -9  -5 7624.97 308.763  30
  -2  -9  -5 7752.89 310.627  29
  -2  -9  -5 7559.72 323.836  16
  -2  -9  -5 7760.79 347.462  22
   2  -9   5 7663.93 318.121  16
  -2  -9  -5 8160.38 366.905  19
   2  -9   5 7376.96 314.440   7
  -2  -9  -6 3164.33 142.771  55
  -2  -9  -6 3057.15 149.068  34
  -2  -9  -6 3153.76 148.939  29
  -2  -9  -6 3280.21 148.760  33
  -2  -9  -6 3200.90 142.357  48
  -2  -9  -6 3231.59 203.202  19
  -2  -9  -6 3092.88 185.964  22
   2  -9   6 3487.37 158.985  16
  -2  -9  -6 2869.20 163.347  16
   2  -9   6 3692.40 156.288   7
  -2  -9  -7 6596.11 274.192  55
  -2  -9  -7 6643.32 273.112  48
  -2  -9  -7 6819.45 281.092  29
  -2  -9  -7 7086.72 281.021  33
  -2  -9  -7 6852.89 281.055  34
  -2  -9  -7 6976.69 340.653  19
  -2  -9  -7 6752.93 320.358  22
   2  -9   7 7013.36 287.685  16
   2  -9   7 6777.91 284.508   7
   2  -9   8 553.639 75.6239  51
  -2  -9  -8 606.236 59.3591  55
  -2  -9  -8 652.482 58.4726  48
  -2  -9  -8 658.964 69.0455  33
  -2  -9  -8 610.371 69.3556  34
  -2  -9  -8 611.826 68.3975  29
  -2  -9  -8 668.738 97.6318   4
  -2  -9  -8 700.402 116.871  19
   2  -9   8 592.705 70.2078   7
  -2  -9  -9 1419.03 79.9736  48
   2  -9   9 1329.82 97.7153  51
  -2  -9  -9 1446.39 82.5173  55
  -2  -9  -9 1356.35 92.3082  29
  -2  -9  -9 1557.10 95.1425  33
  -2  -9  -9 1453.86 93.8904  34
  -2  -9  -9 1333.03 123.941   4
  -2  -9  -9 1387.87 146.621  19
   2  -9   9 1403.89 93.5660   7
   2  -9  10 2803.32 157.010  51
  -2  -9 -10 3242.65 137.987  48
  -2  -9 -10 3075.41 138.443  55
  -2  -9 -10 3027.37 150.234  33
  -2  -9 -10 3185.06 151.254  29
  -2  -9 -10 2993.36 150.472  34
  -2  -9 -10 3036.14 188.767   4
  -2  -9 -10 2995.96 210.252  19
   2  -9  10 3089.28 151.788   7
   2  -9  11 888.878 91.5972  51
  -2  -9 -11 953.442 65.2968  48
  -2  -9 -11 993.399 67.2895  55
  -2  -9 -11 975.638 82.2342  34
  -2  -9 -11 863.765 79.0140  29
  -2  -9 -11 1067.67 82.1410  33
  -2  -9 -11 791.863 128.006  19
   2  -9  11 1011.96 80.9381   7
  -2  -9 -12 97.8480 42.5409  48
   2  -9  12 22.5810 70.6416  51
  -2  -9 -12 158.895 106.281  19
   2  -9  12 144.080 59.3140   7
  -2  -9 -12 69.4625 62.6556  35
  -2  -9 -12 53.4482 58.8139  33
  -2  -9 -12 88.5011 59.6171  29
  -2  -9 -12 75.2452 60.1617  34
   2  -9  13 225.449 68.5024  51
  -2  -9 -13 213.447 72.6763  52
  -2  -9 -13 283.336 102.969  19
  -2  -9 -13 263.915 60.5735  29
  -2  -9 -13 298.195 60.0119  33
  -2  -9 -13 285.652 63.0587  34
  -2  -9 -13 282.669 64.1197  35
   2  -9  13 306.545 62.9717   7
  -2  -9 -14 5886.44 245.889  34
  -2  -9 -14 5618.07 244.821  29
  -2  -9 -14 5796.76 244.987  33
  -2  -9 -14 6210.58 240.791  35
   2  -9  14 5158.78 250.277  51
  -2  -9 -14 5950.08 245.848  52
   2  -9  14 5759.67 244.330   7
  -2  -9 -15 1285.33 81.2646  33
  -2  -9 -15 1179.68 81.7760  29
  -2  -9 -15 1284.53 81.3259  35
  -2  -9 -15 1283.62 82.2961  34
   2  -9  15 1019.11 87.5959  51
  -2  -9 -15 1375.22 89.6321  52
  -2  -9 -15 1393.18 87.6029  42
   2  -9  15 1229.20 80.3638   7
  -2  -9 -16 946.557 66.7042  33
  -2  -9 -16 952.303 66.2191  29
  -2  -9 -16 912.010 68.1187  34
  -2  -9 -16 1020.38 66.1862  35
  -2  -9 -16 1064.43 74.0712  52
   2  -9  16 777.630 74.9947  51
  -2  -9 -16 987.289 72.9433  42
  -2  -9 -17 802.883 51.8452  33
  -2  -9 -17 822.890 52.5091  29
  -2  -9 -17 839.552 54.3153  34
  -2  -9 -17 862.015 56.1232  42
  -2  -9 -18 216.105 33.3024  34
  -2  -9 -18 232.595 35.9792  42
   2  -8 -20 390.059 34.8717  41
  -2  -8  20 489.630 48.5124   7
  -2  -8  19 665.494 59.1336   7
  -2  -8  19 485.302 62.9783  16
   2  -8 -18 154.372 61.7538  45
  -2  -8  18 196.628 53.7507   7
  -2  -8  18 106.533 62.1195  16
   2  -8 -18 209.375 38.1975  28
   2  -8 -17 492.744 70.4022  45
  -2  -8  17 454.908 63.8063   7
  -2  -8  17 372.426 74.4074  16
   2  -8 -17 296.473 46.4631  34
   2  -8 -17 357.932 47.9801  28
   2  -8 -16 358.050 52.5383  34
   2  -8 -16 351.090 53.6987  28
   2  -8 -16 377.761 66.6988  42
   2  -8 -16 416.740 75.4710  45
  -2  -8  16 344.166 67.1067   7
   2  -8 -15 2008.94 103.640  34
   2  -8 -15 2087.09 105.641  28
  -2  -8  15 1936.27 114.984   7
   2  -8 -15 2046.91 118.461  45
   2  -8 -15 1870.16 112.134  42
   2  -8 -14 1905.60 137.700   1
   2  -8 -14 1560.81 115.894  52
   2  -8 -14 1815.92 100.209  34
   2  -8 -14 1874.79 102.651  28
  -2  -8  14 2174.84 115.358   7
   2  -8 -13 389.651 55.4609  34
   2  -8 -13 381.281 57.8231  28
   2  -8 -13 311.469 83.4790   1
   2  -8 -13 267.894 114.883   4
   2  -8 -12 3247.15 153.304  34
   2  -8 -12 3346.25 154.475  28
   2  -8 -12 3531.68 193.347   1
   2  -8 -12 3843.07 229.338   4
   2  -8 -11 1929.60 98.7328  34
   2  -8 -11 1897.38 99.5778  28
   2  -8 -11 1882.04 106.721  35
   2  -8 -11 1833.60 134.213   1
   2  -8 -11 1754.70 159.453   4
   2  -8 -11 1687.28 112.622  52
   2  -8 -11 1904.07 107.586  42
   2  -8 -10 279.608 65.9452  42
   2  -8 -10 193.711 76.2779   1
   2  -8 -10 254.313 101.092   4
   2  -8 -10 199.389 62.3986  35
   2  -8 -10 145.051 45.7308  28
   2  -8 -10 212.766 48.5227  34
   2  -8 -10 273.978 70.8613  52
  -2  -8  10 279.825 61.2287   7
   2  -8  -9 1389.69 88.2786  42
   2  -8  -9 1438.34 118.397   1
   2  -8  -9 1395.38 79.6515  28
   2  -8  -9 1315.96 78.6601  34
   2  -8  -9 1324.02 84.9364  35
   2  -8  -9 1426.68 93.2116  52
  -2  -8   9 1222.54 84.3952   7
   2  -8  -8 1291.27 85.5384  52
   2  -8  -8 1301.10 80.4722  42
   2  -8  -8 1011.58 120.456   4
   2  -8  -8 1150.00 71.1083  34
   2  -8  -8 1207.44 78.7902  35
   2  -8  -8 1159.75 72.3479  28
  -2  -8   8 1500.96 118.208  20
  -2  -8   8 1279.50 99.4030   5
  -2  -8   8 1274.57 82.2686   7
   2  -8  -7 75.1448 58.1099  52
  -2  -8   7 83.2055 66.1450  51
   2  -8  -7 107.524 54.5487  42
   2  -8  -7 140.634 91.1616   4
   2  -8  -7 74.8422 38.4727  34
   2  -8  -7 79.7212 41.7305  28
   2  -8  -7 90.0107 50.3922  35
  -2  -8   7 72.1040 71.3878  20
  -2  -8   7 35.8616 46.7192   7
  -2  -8   7 105.765 60.6800   5
  -2  -8   6 8955.45 384.598  51
   2  -8  -6 9344.38 369.490  52
   2  -8  -6 9381.26 367.449  42
   2  -8  -6 9670.76 403.660   1
   2  -8  -6 9837.51 419.892   4
   2  -8  -6 9377.87 366.431  28
   2  -8  -6 9197.83 365.368  34
   2  -8  -6 9517.37 366.246  35
   2  -8  -6 8529.78 383.181  16
  -2  -8   6 9981.81 411.673  20
  -2  -8   6 9173.32 393.271   5
  -2  -8   6 9963.05 372.921   7
   2  -8  -5 3183.85 146.868  52
  -2  -8   5 3256.75 163.249  51
   2  -8  -5 3366.97 144.308  42
   2  -8  -5 3225.17 140.681  34
   2  -8  -5 3531.86 144.040  35
   2  -8  -5 3060.71 159.833  16
  -2  -8   5 4168.83 191.124  20
   2  -8  -5 3314.82 178.918   1
   2  -8  -5 3493.78 193.555   4
  -2  -8   5 3434.70 172.883   5
  -2  -8   5 3804.48 150.489   7
   2  -8  -5 2516.59 158.293   7
   2  -8  -4 1624.70 112.934   1
   2  -8  -4 1373.90 120.749   4
  -2  -8   4 1297.66 94.5615  51
  -2  -8   4 1315.91 108.114  20
   2  -8  -4 1189.45 91.8121  16
  -2  -8   4 1508.08 92.9488  16
  -2  -8   4 1592.51 81.3543   7
  -2  -8   4 1395.55 100.927   5
   2  -8  -4 1185.55 93.5282   7
  -2  -8   3 1916.81 84.9913  32
   2  -8  -3 2012.81 121.212   1
  -2  -8   3 2037.10 106.409  16
  -2  -8   3 1905.62 87.8568  24
  -2  -8   2 2259.90 100.142  32
  -2  -8   2 2210.01 103.120  27
  -2  -8   2 2425.07 104.316  25
  -2  -8   2 2182.43 102.688  24
  -2  -8   2 2223.72 114.792  22
   2  -8  -2 2312.96 133.721   1
  -2  -8   1 7579.29 290.232  32
  -2  -8   1 7439.25 293.117  30
  -2  -8   1 7554.69 293.194  27
  -2  -8   1 7098.32 313.440   5
   2  -8  -1 7015.92 317.686   1
  -2  -8   1 7459.10 292.378  24
  -2  -8   1 7362.79 293.144  25
  -2  -8   1 7422.87 309.375  22
  -2  -8   0 4696.15 185.090  29
  -2  -8   0 4223.13 182.811  30
  -2  -8   0 4540.93 183.052  27
  -2  -8   0 4432.27 183.366  33
   2  -8   0 4618.05 210.417   1
  -2  -8   0 4419.64 182.189  24
  -2  -8   0 4384.95 183.002  25
  -2  -8   0 4326.63 201.909  22
  -2  -8  -1 9758.00 371.168  33
  -2  -8  -1 9407.98 371.094  29
  -2  -8  -1 9775.16 370.153  27
  -2  -8  -1 9207.84 369.623  30
  -2  -8  -1 9458.03 370.232  25
  -2  -8  -1 9330.46 391.941  22
  -2  -8  -1 9484.57 369.432  24
   2  -8   1 9369.71 394.701   1
  -2  -8  -2 6531.76 313.306  19
  -2  -8  -2 6705.07 270.907  25
  -2  -8  -2 6489.68 294.589  22
   2  -8   2 6576.64 276.774   7
  -2  -8  -2 6930.51 271.822  33
  -2  -8  -2 6832.81 271.757  29
  -2  -8  -2 6930.92 270.800  27
  -2  -8  -2 6974.71 271.232  30
  -2  -8  -3 9031.34 387.347  22
  -2  -8  -3 9217.74 405.393  19
   2  -8   3 9177.35 364.982   7
  -2  -8  -3 9176.52 359.971  33
  -2  -8  -3 9206.06 360.552  29
  -2  -8  -3 9164.82 359.316  30
  -2  -8  -4 796.148 79.7363  16
  -2  -8  -4 871.867 62.7778  29
  -2  -8  -4 828.761 62.2012  33
   2  -8   4 904.682 66.1896   7
  -2  -8  -4 879.153 89.4725  22
  -2  -8  -4 786.623 105.507  19
   2  -8   4 840.401 71.4572  16
  -2  -8  -5 3370.28 151.922  29
  -2  -8  -5 3469.21 152.486  33
   2  -8   5 3463.16 159.702  16
  -2  -8  -5 3128.23 164.624  16
  -2  -8  -5 3464.82 204.752  19
   2  -8   5 3560.73 155.285   7
   2  -8   6 774.665 65.3212   7
  -2  -8  -6 836.874 92.7182   4
  -2  -8  -6 697.752 54.6557  55
  -2  -8  -6 762.413 62.7220  33
  -2  -8  -6 763.701 61.5065  29
  -2  -8  -6 609.619 86.1827  22
  -2  -8  -6 732.060 110.050  19
  -2  -8  -6 734.442 79.7679  16
  -2  -8  -7 90.6860 42.4762  55
  -2  -8  -7 118.515 69.7193   4
  -2  -8  -7 196.646 94.9678  19
  -2  -8  -7 93.7887 77.6359  22
   2  -8   7 104.407 47.8885   7
  -2  -8  -8 2046.04 100.199  55
   2  -8   8 2137.99 119.146  51
  -2  -8  -8 1841.06 139.632   4
  -2  -8  -8 2089.83 99.9156  48
  -2  -8  -8 2008.99 146.199  22
  -2  -8  -8 1958.04 162.451  19
   2  -8   8 2200.91 110.636   7
   2  -8   9 7611.53 319.007  51
  -2  -8  -9 7653.29 302.095  55
  -2  -8  -9 7409.65 300.904  48
  -2  -8  -9 7357.63 348.275   4
  -2  -8  -9 7699.60 376.426  19
   2  -8   9 7833.39 311.082   7
  -2  -8 -10 2350.11 109.044  48
   2  -8  10 2442.74 133.092  51
  -2  -8 -10 2301.36 109.929  55
  -2  -8 -10 2262.60 123.634  34
  -2  -8 -10 2290.09 184.322  19
   2  -8  10 2453.59 122.492   7
   2  -8  11 2445.24 133.903  51
  -2  -8 -11 2232.02 106.581  48
  -2  -8 -11 2220.34 107.650  55
  -2  -8 -11 2269.49 124.346  34
  -2  -8 -11 2002.32 154.293   4
  -2  -8 -11 2116.00 182.008  19
   2  -8  11 2313.99 122.679   7
  -2  -8 -12 1330.89 76.2151  48
   2  -8  12 1650.27 108.577  51
  -2  -8 -12 1286.84 151.844  19
   2  -8  12 1530.64 93.9504   7
  -2  -8 -12 1386.63 97.4485  34
   2  -8  13 441.234 78.4165  51
  -2  -8 -13 398.290 122.422  19
   2  -8  13 511.132 64.6150   7
  -2  -8 -13 530.310 71.5028  34
  -2  -8 -13 503.475 68.1719  35
  -2  -8 -14 218.611 71.5321  52
   2  -8  14 136.185 68.9739  51
  -2  -8 -14 120.799 98.2816  19
  -2  -8 -14 230.993 62.4303  34
  -2  -8 -14 353.294 63.4275  35
[truncated: 1,039,694 more chars]
