# Supplementary material for: Nonacethrene Unchained: A Cascade to Chiral Contorted Conjugated Hydrocarbon with Two sp3-Defects
Source: JACS Au. 2022 Jul 9;2(7):1616–26. doi: 10.1021/jacsau.2c00190 (PMC9326821; doi:10.1021/jacsau.2c00190)
Supplement: Supplementary file 3 — au2c00190_si_003.cif [file au2c00190_si_003.cif]

data_cavl0806

_publ_contact_author_name         'Dr. Blacque, Olivier'
_publ_contact_author_address
;
University of Zurich, Department of Chemistry B, Winterthurerstrasse 190
8057 Zurich
Switzerland
;
_publ_contact_author_email        olivier.blacque@chem.uzh.ch
_publ_contact_author_phone        0041446354651
_publ_contact_author_id_orcid     0000-0001-9857-4042

_publ_section_references
;
Dolomanov, O.V., Bourhis, L.J., Gildea, R.J, Howard, J.A.K. & Puschmann, H.
 (2009), J. Appl. Cryst. 42, 339-341.

Sheldrick, G.M. (2015a). Acta Cryst. A71, 3-8.

Sheldrick, G.M. (2015b). Acta Cryst. C71, 3-8.
;

_audit_creation_date               2021-06-08
_audit_creation_method
;
Olex2 1.3
(compiled 2020.11.12 svn.r5f609507 for OlexSys, GUI svn.r6272)
;
_shelx_SHELXL_version_number       '2018/3'

_chemical_name_common              ?
_chemical_name_systematic          ?
_chemical_formula_moiety           'C36 H22'
_chemical_formula_sum              'C36 H22'
_chemical_formula_weight           454.53
_chemical_absolute_configuration   .
_chemical_melting_point            ?

loop_
  _atom_type_symbol
  _atom_type_description
  _atom_type_scat_dispersion_real
  _atom_type_scat_dispersion_imag
  _atom_type_scat_source
 'C' 'C' 0.0181 0.0091 'International Tables Vol C Tables 4.2.6.8 and 6.1.1.4'
 'H' 'H' 0.0000 0.0000 'International Tables Vol C Tables 4.2.6.8 and 6.1.1.4'

_shelx_space_group_comment
;
The symmetry employed for this shelxl refinement is uniquely defined
by the following loop, which should always be used as a source of
symmetry information in preference to the above space-group names.
They are only intended as comments.
;
_space_group_crystal_system        'monoclinic'
_space_group_IT_number             4
_space_group_name_H-M_alt          'P 1 21 1'
_space_group_name_Hall             'P 2yb'
loop_
  _space_group_symop_operation_xyz
 'x, y, z'
 '-x, y+1/2, -z'

_cell_length_a                     10.07160(10)
_cell_length_b                     7.59150(10)
_cell_length_c                     15.64690(10)
_cell_angle_alpha                  90
_cell_angle_beta                   105.0330(10)
_cell_angle_gamma                  90
_cell_volume                       1155.40(2)
_cell_formula_units_Z              2
_cell_measurement_reflns_used      22080
_cell_measurement_temperature      160(1)
_cell_measurement_theta_max        78.7180
_cell_measurement_theta_min        2.9070
_shelx_estimated_absorpt_T_max     0.978
_shelx_estimated_absorpt_T_min     0.910
_exptl_absorpt_coefficient_mu      0.563
_exptl_absorpt_correction_T_max    0.980
_exptl_absorpt_correction_T_min    0.936
_exptl_absorpt_correction_type     analytical
_exptl_absorpt_process_details
;
CrysAlisPro 1.171.40.68a (Rigaku Oxford Diffraction, 2019)
Analytical numeric absorption correction using a multifaceted crystal
model based on expressions derived by R.C. Clark & J.S. Reid.
(Clark, R. C. & Reid, J. S. (1995). Acta Cryst. A51, 887-897)
Empirical absorption correction using spherical harmonics,
 implemented in SCALE3 ABSPACK scaling algorithm.
;

_exptl_crystal_colour              yellow
_exptl_crystal_density_diffrn      1.307
_exptl_crystal_density_meas        ?
_exptl_crystal_density_method      ?
_exptl_crystal_description         plate
_exptl_crystal_F_000               476
loop_
  _exptl_crystal_face_index_h
  _exptl_crystal_face_index_k
  _exptl_crystal_face_index_l
  _exptl_crystal_face_perp_dist
 0 0 1 0.0183
 0 0 -1 0.0192
 -5 0 3 0.0461
 5 0 -3 0.0461
 1 5 2 0.0808
 -1 -5 -3 0.0722
 5 -3 -5 0.0497
 5 -1 2 0.0377
 -5 1 0 0.0497

_exptl_crystal_size_max            0.17
_exptl_crystal_size_mid            0.10
_exptl_crystal_size_min            0.04

_diffrn_reflns_av_R_equivalents    0.0184
_diffrn_reflns_av_unetI/netI       0.0145
_diffrn_reflns_Laue_measured_fraction_full  1.000
_diffrn_reflns_Laue_measured_fraction_max  0.999
_diffrn_reflns_limit_h_max         12
_diffrn_reflns_limit_h_min         -9
_diffrn_reflns_limit_k_max         9
_diffrn_reflns_limit_k_min         -9
_diffrn_reflns_limit_l_max         19
_diffrn_reflns_limit_l_min         -19
_diffrn_reflns_number              24248
_diffrn_reflns_point_group_measured_fraction_full  1.000
_diffrn_reflns_point_group_measured_fraction_max  0.997
_diffrn_reflns_theta_full          67.684
_diffrn_reflns_theta_max           74.494
_diffrn_reflns_theta_min           2.924
_diffrn_ambient_environment        N~2~
_diffrn_ambient_temperature        160(1)
_diffrn_detector                   'Hybrid Pixel Array Detector'
_diffrn_detector_area_resol_mean   5.8140
_diffrn_detector_type              'Pilatus 200K'
_diffrn_measured_fraction_theta_full  1.000
_diffrn_measured_fraction_theta_max  0.999
_diffrn_measurement_details
;
List of Runs (angles in degrees, time in seconds):

  # Type    Start    End  Width  t~exp~   \w     \q     \k     \f   Frames
--------------------------------------------------------------------------
  1  \w    -85.00 -11.00   0.50    1.50    --  -51.79 123.00 -75.00  148
  2  \w   -103.00 -24.00   0.50    1.50    --  -51.79 148.00  88.00  158
  3  \w   -127.00 -74.00   0.50    1.50    --  -51.79-123.00-155.00  106
  4  \w   -123.00 -57.00   0.50    1.50    --  -51.79-148.00  40.00  132
  5  \w     46.00 113.00   0.50    1.50    --   51.79-148.00  40.00  134
  6  \w     32.00  98.00   0.50    1.50    --   51.79-123.00-155.00  132
  7  \w   -161.00 -74.00   0.50    6.00    --  -86.25-123.00-155.00  174
  8  \w   -151.00 -57.00   0.50    6.00    --  -86.25-148.00  40.00  188
  9  \w   -103.00 -24.00   0.50    6.00    --  -86.25 148.00  88.00  158
 10  \w     78.00 168.00   0.50    6.00    --  107.75 148.00  88.00  180
 11  \w     96.00 178.00   0.50    6.00    --  107.75 123.00 -75.00  164
 12  \w     33.00 110.00   0.50    6.00    --  107.75-123.00-155.00  154
 13  \w     46.00 128.00   0.50    6.00    --  107.75-148.00  40.00  164
 14  \w   -126.00 -73.00   0.50    1.50    --  -51.79-125.00 -90.00  106
 15  \w   -124.00 -37.00   0.50    1.50    --  -51.79 -57.00 -90.00  174
 16  \w   -124.00 -37.00   0.50    1.50    --  -51.79 -57.00  30.00  174
 17  \w   -125.00 -29.00   0.50    1.50    --  -51.79 -77.00 150.00  192
 18  \w   -158.00 -67.00   0.50    6.00    --  -86.25 -69.00 141.73  182
 19  \w     31.00 106.00   0.50    6.00    --  107.75 -94.00-120.00  150
 20  \w     94.00 178.00   0.50    6.00    --  107.75  30.00-150.00  168
 21  \w     96.00 178.00   0.50    6.00    --  107.75  15.00-150.00  164
 22  \w     32.00 120.00   0.50    6.00    --  107.75 -45.00  30.00  176
 23  \w     31.00 109.00   0.50    6.00    --  107.75-111.00 -60.00  156
 24  \w    102.00 178.00   0.50    6.00    --  107.75 111.00-180.00  152
 25  \w     30.00 120.00   0.50    6.00    --  107.75 -30.00-120.00  180
 26  \w     33.00 109.00   0.50    6.00    --  107.75-111.00  60.00  152
 27  \w    143.00 178.00   0.50    6.00    --  107.75  30.00  30.00   70
 28  \w    140.00 177.00   0.50    6.00    --  107.75  30.00 120.00   74
 29  \w     95.00 135.00   0.50    6.00    --  107.75  30.00 120.00   80
 30  \w     77.00 104.00   0.50    6.00    --  107.75 -94.00  90.00   54
 31  \w     31.00  74.00   0.50    6.00    --  107.75 -94.00 -60.00   86
 32  \w     34.00  70.00   0.50    6.00    --  107.75 -77.00   0.00   72
 33  \w     96.00 140.00   0.50    6.00    --  107.75  30.00  30.00   88
 34  \w     73.00  99.00   0.50    6.00    --  107.75 178.00   0.00   52
 35  \w     40.00 123.00   0.50    6.00    --  107.75 -61.00  60.00  166
 36  \w     34.00  61.00   0.50    6.00    --  107.75 -77.00-180.00   54
 37  \w     74.00 101.00   0.50    6.00    --  107.75 -77.00-180.00   54
 38  \w     51.00  88.00   0.50    6.00    --  107.75 -45.00 -30.00   74
 39  \w     40.00  72.00   0.50    6.00    --  107.75-111.00 -30.00   64
 40  \w     66.00 105.00   0.50    6.00    --  107.75 -94.00  60.00   78
 41  \w    107.00 133.00   0.50    6.00    --  107.75 111.00 120.00   52
 42  \w     57.00 108.00   0.50    6.00    --  107.75-111.00-120.00  102
 43  \w     82.00 109.00   0.50    6.00    --  107.75-111.00   0.00   54
 44  \w     31.00 119.00   0.50    6.00    --  107.75 -30.00 150.00  176
;
_diffrn_measurement_device         'four-circle diffractometer'
_diffrn_measurement_device_type    'XtaLAB Synergy, Dualflex, Pilatus 200K'
_diffrn_measurement_method         '\w scans'
_diffrn_orient_matrix_type        
 'CrysAlisPro convention (1999,Acta A55,543-557)'
_diffrn_orient_matrix_UB_11        0.0538698000
_diffrn_orient_matrix_UB_12        -0.0874053000
_diffrn_orient_matrix_UB_13        0.0913387000
_diffrn_orient_matrix_UB_21        -0.0403435000
_diffrn_orient_matrix_UB_22        -0.1821812000
_diffrn_orient_matrix_UB_23        -0.0420325000
_diffrn_orient_matrix_UB_31        0.1433956000
_diffrn_orient_matrix_UB_32        -0.0184290000
_diffrn_orient_matrix_UB_33        -0.0168950000
_diffrn_radiation_monochromator    mirror
_diffrn_radiation_probe            x-ray
_diffrn_radiation_type             'Cu K\a'
_diffrn_radiation_wavelength       1.54184
_diffrn_source                     'micro-focus sealed X-ray tube'
_diffrn_source_type                'PhotonJet (Cu) X-ray Source'
_reflns_Friedel_coverage           0.850
_reflns_Friedel_fraction_full      0.999
_reflns_Friedel_fraction_max       0.994
_reflns_number_gt                  4630
_reflns_number_total               4721

_reflns_special_details
;
 Reflections were merged by SHELXL according to the crystal
 class for the calculation of statistics and refinement.
 
 _reflns_Friedel_fraction is defined as the number of unique
 Friedel pairs measured divided by the number that would be
 possible theoretically, ignoring centric projections and
 systematic absences.
;
_reflns_threshold_expression       'I > 2\s(I)'
_computing_cell_refinement         'CrysAlisPro 1.171.40.68a (Rigaku OD, 2019)'
_computing_data_collection         'CrysAlisPro 1.171.40.68a (Rigaku OD, 2019)'
_computing_data_reduction          'CrysAlisPro 1.171.40.68a (Rigaku OD, 2019)'
_computing_molecular_graphics      'Olex2 1.3 (Dolomanov et al., 2009)'
_computing_publication_material    'Olex2 1.3 (Dolomanov et al., 2009)'
_computing_structure_refinement    'SHELXL (Sheldrick, 2015b)'
_computing_structure_solution      'SHELXT (Sheldrick, 2015a)'
_refine_diff_density_max           0.154
_refine_diff_density_min           -0.148
_refine_diff_density_rms           0.028
_refine_ls_abs_structure_details
;
 Flack x determined using 2098 quotients [(I+)-(I-)]/[(I+)+(I-)]
 (Parsons, Flack and Wagner, Acta Cryst. B69 (2013) 249-259).
 The absolute structure parameter is meaningless because the compound 
is a weak anomalous scatterer.
;
_refine_ls_abs_structure_Flack     ?
_refine_ls_extinction_coef         .
_refine_ls_extinction_method       none
_refine_ls_goodness_of_fit_ref     1.036
_refine_ls_hydrogen_treatment      constr
_refine_ls_matrix_type             full
_refine_ls_number_parameters       325
_refine_ls_number_reflns           4721
_refine_ls_number_restraints       1
_refine_ls_R_factor_all            0.0275
_refine_ls_R_factor_gt             0.0270
_refine_ls_restrained_S_all        1.036
_refine_ls_shift/su_max            0.000
_refine_ls_shift/su_mean           0.000
_refine_ls_structure_factor_coef   Fsqd
_refine_ls_weighting_details      
 'w=1/[\s^2^(Fo^2^)+(0.0484P)^2^+0.1031P] where P=(Fo^2^+2Fc^2^)/3'
_refine_ls_weighting_scheme        calc
_refine_ls_wR_factor_gt            0.0751
_refine_ls_wR_factor_ref           0.0755
_refine_special_details            ?
_olex2_refinement_description
;
1. Fixed Uiso
 At 1.2 times of:
  All C(H) groups, All C(H,H) groups
2.a Secondary CH2 refined with riding coordinates:
 C21(H21A,H21B), C29(H29A,H29B)
2.b Aromatic/amide H refined with riding coordinates:
 C2(H2), C3(H3), C9(H9), C10(H10), C12(H12), C13(H13), C14(H14), C16(H16),
 C17(H17), C18(H18), C22(H22), C23(H23), C30(H30), C31(H31), C32(H32), C34(H34),
  C35(H35), C36(H36)
;
_atom_sites_solution_hydrogens     geom
_atom_sites_solution_primary       dual
_atom_sites_solution_secondary     ?
loop_
  _atom_site_label
  _atom_site_type_symbol
  _atom_site_fract_x
  _atom_site_fract_y
  _atom_site_fract_z
  _atom_site_U_iso_or_equiv
  _atom_site_adp_type
  _atom_site_occupancy
  _atom_site_site_symmetry_order
  _atom_site_calc_flag
  _atom_site_refinement_flags_posn
  _atom_site_refinement_flags_adp
  _atom_site_refinement_flags_occupancy
  _atom_site_disorder_assembly
  _atom_site_disorder_group
 C1 C -0.76995(16) -0.6793(2) -0.81344(12) 0.0413(4) Uani 1 1 d . . . . .
 C2 C -0.87536(18) -0.6326(3) -0.89105(13) 0.0523(5) Uani 1 1 d . . . . .
 H2 H -0.954437 -0.705163 -0.909651 0.063 Uiso 1 1 calc R U . . .
 C3 C -0.86373(19) -0.4876(3) -0.93776(12) 0.0531(5) Uani 1 1 d . . . . .
 H3 H -0.941330 -0.445962 -0.981564 0.064 Uiso 1 1 calc R U . . .
 C4 C -0.73565(18) -0.3948(3) -0.92235(11) 0.0445(4) Uani 1 1 d . . . . .
 C5 C -0.62128(15) -0.4564(2) -0.85531(9) 0.0339(3) Uani 1 1 d . . . . .
 C6 C -0.65023(15) -0.5731(2) -0.78850(10) 0.0322(3) Uani 1 1 d . . . . .
 C7 C -0.56874(14) -0.58543(19) -0.69906(10) 0.0283(3) Uani 1 1 d . . . . .
 C8 C -0.58370(15) -0.7311(2) -0.64838(10) 0.0328(3) Uani 1 1 d . . . . .
 C9 C -0.69130(17) -0.8520(2) -0.68041(13) 0.0419(4) Uani 1 1 d . . . . .
 H9 H -0.697708 -0.955600 -0.647652 0.050 Uiso 1 1 calc R U . . .
 C10 C -0.78625(17) -0.8201(2) -0.75857(14) 0.0474(4) Uani 1 1 d . . . . .
 H10 H -0.864662 -0.894077 -0.776210 0.057 Uiso 1 1 calc R U . . .
 C11 C -0.46972(14) -0.44654(19) -0.65679(9) 0.0261(3) Uani 1 1 d . . . . .
 C12 C -0.48355(15) -0.2719(2) -0.68219(9) 0.0290(3) Uani 1 1 d . . . . .
 H12 H -0.564685 -0.234002 -0.724094 0.035 Uiso 1 1 calc R U . . .
 C13 C -0.37892(16) -0.1494(2) -0.64676(10) 0.0340(3) Uani 1 1 d . . . . .
 H13 H -0.391310 -0.029159 -0.663726 0.041 Uiso 1 1 calc R U . . .
 C14 C -0.25969(16) -0.2015(2) -0.58822(11) 0.0364(3) Uani 1 1 d . . . . .
 H14 H -0.186531 -0.119833 -0.569189 0.044 Uiso 1 1 calc R U . . .
 C15 C -0.24441(15) -0.3762(2) -0.55579(9) 0.0332(3) Uani 1 1 d . . . . .
 C16 C -0.12591(16) -0.4366(3) -0.49135(11) 0.0430(4) Uani 1 1 d . . . . .
 H16 H -0.048398 -0.361358 -0.472645 0.052 Uiso 1 1 calc R U . . .
 C17 C -0.12271(17) -0.6013(3) -0.45625(11) 0.0481(4) Uani 1 1 d . . . . .
 H17 H -0.041364 -0.641679 -0.415372 0.058 Uiso 1 1 calc R U . . .
 C18 C -0.23791(18) -0.7120(2) -0.47969(11) 0.0425(4) Uani 1 1 d . . . . .
 H18 H -0.235634 -0.823699 -0.451988 0.051 Uiso 1 1 calc R U . . .
 C19 C -0.35439(15) -0.6603(2) -0.54253(9) 0.0322(3) Uani 1 1 d . . . . .
 C20 C -0.35513(14) -0.49605(19) -0.58600(9) 0.0279(3) Uani 1 1 d . . . . .
 C21 C -0.48813(17) -0.7584(2) -0.55807(10) 0.0350(3) Uani 1 1 d . . . . .
 H21A H -0.535543 -0.720926 -0.513031 0.042 Uiso 1 1 calc R U . . .
 H21B H -0.468152 -0.885778 -0.549484 0.042 Uiso 1 1 calc R U . . .
 C22 C -0.7172(2) -0.2497(3) -0.97422(11) 0.0535(5) Uani 1 1 d . . . . .
 H22 H -0.793590 -0.204212 -1.017697 0.064 Uiso 1 1 calc R U . . .
 C23 C -0.5913(2) -0.1739(3) -0.96286(11) 0.0504(4) Uani 1 1 d . . . . .
 H23 H -0.583035 -0.066127 -0.991920 0.060 Uiso 1 1 calc R U . . .
 C24 C -0.47339(18) -0.2538(2) -0.90841(10) 0.0387(3) Uani 1 1 d . . . . .
 C25 C -0.48632(16) -0.4029(2) -0.85924(9) 0.0318(3) Uani 1 1 d . . . . .
 C26 C -0.36050(16) -0.50509(19) -0.81706(9) 0.0296(3) Uani 1 1 d . . . . .
 C27 C -0.22922(16) -0.4193(2) -0.80096(9) 0.0317(3) Uani 1 1 d . . . . .
 C28 C -0.21561(17) -0.2526(2) -0.83887(10) 0.0372(3) Uani 1 1 d . . . . .
 C29 C -0.33507(19) -0.1788(2) -0.90773(11) 0.0452(4) Uani 1 1 d . . . . .
 H29A H -0.318564 -0.198671 -0.966665 0.054 Uiso 1 1 calc R U . . .
 H29B H -0.337910 -0.049898 -0.898823 0.054 Uiso 1 1 calc R U . . .
 C30 C -0.08885(19) -0.1723(2) -0.81929(12) 0.0460(4) Uani 1 1 d . . . . .
 H30 H -0.079771 -0.059845 -0.843806 0.055 Uiso 1 1 calc R U . . .
 C31 C 0.0272(2) -0.2528(3) -0.76394(13) 0.0495(4) Uani 1 1 d . . . . .
 H31 H 0.112863 -0.192780 -0.749705 0.059 Uiso 1 1 calc R U . . .
 C32 C 0.01782(18) -0.4172(3) -0.73031(12) 0.0441(4) Uani 1 1 d . . . . .
 H32 H 0.097267 -0.471497 -0.693515 0.053 Uiso 1 1 calc R U . . .
 C33 C -0.10976(16) -0.5069(2) -0.75008(10) 0.0355(3) Uani 1 1 d . . . . .
 C34 C -0.12047(17) -0.6840(2) -0.72494(11) 0.0393(4) Uani 1 1 d . . . . .
 H34 H -0.042245 -0.742601 -0.689218 0.047 Uiso 1 1 calc R U . . .
 C35 C -0.24244(17) -0.7711(2) -0.75171(11) 0.0378(3) Uani 1 1 d . . . . .
 H35 H -0.246450 -0.893369 -0.739684 0.045 Uiso 1 1 calc R U . . .
 C36 C -0.36263(15) -0.6819(2) -0.79701(10) 0.0327(3) Uani 1 1 d . . . . .
 H36 H -0.446967 -0.744668 -0.814128 0.039 Uiso 1 1 calc R U . . .

loop_
  _atom_site_aniso_label
  _atom_site_aniso_U_11
  _atom_site_aniso_U_22
  _atom_site_aniso_U_33
  _atom_site_aniso_U_23
  _atom_site_aniso_U_13
  _atom_site_aniso_U_12
 C1 0.0331(7) 0.0438(9) 0.0473(9) -0.0123(8) 0.0112(6) -0.0046(7)
 C2 0.0349(8) 0.0640(13) 0.0534(10) -0.0178(10) 0.0030(7) -0.0066(8)
 C3 0.0398(9) 0.0751(14) 0.0374(9) -0.0081(10) -0.0025(7) 0.0042(9)
 C4 0.0438(9) 0.0579(11) 0.0285(7) -0.0050(7) 0.0034(6) 0.0063(8)
 C5 0.0387(7) 0.0365(8) 0.0250(6) -0.0051(6) 0.0059(6) 0.0010(6)
 C6 0.0308(7) 0.0318(7) 0.0348(7) -0.0066(6) 0.0103(6) -0.0002(6)
 C7 0.0297(6) 0.0264(7) 0.0320(7) -0.0026(5) 0.0139(5) -0.0006(5)
 C8 0.0363(7) 0.0286(7) 0.0397(8) -0.0021(6) 0.0208(6) -0.0009(6)
 C9 0.0431(9) 0.0300(8) 0.0596(10) -0.0024(7) 0.0258(8) -0.0078(7)
 C10 0.0356(8) 0.0413(9) 0.0685(12) -0.0127(9) 0.0189(8) -0.0132(7)
 C11 0.0312(6) 0.0262(7) 0.0246(6) -0.0012(5) 0.0139(5) -0.0003(5)
 C12 0.0368(7) 0.0275(7) 0.0251(6) 0.0001(6) 0.0124(5) 0.0010(6)
 C13 0.0467(8) 0.0259(7) 0.0351(7) -0.0020(6) 0.0210(6) -0.0031(6)
 C14 0.0385(7) 0.0372(8) 0.0378(8) -0.0088(6) 0.0178(6) -0.0114(6)
 C15 0.0315(7) 0.0430(9) 0.0284(7) -0.0037(6) 0.0137(5) -0.0015(6)
 C16 0.0325(7) 0.0636(11) 0.0346(8) -0.0017(8) 0.0116(6) -0.0007(8)
 C17 0.0348(8) 0.0743(13) 0.0359(8) 0.0092(8) 0.0107(6) 0.0161(8)
 C18 0.0494(9) 0.0461(9) 0.0360(8) 0.0106(7) 0.0185(7) 0.0176(8)
 C19 0.0385(7) 0.0334(7) 0.0293(7) 0.0025(6) 0.0170(6) 0.0082(6)
 C20 0.0319(7) 0.0300(7) 0.0255(6) -0.0009(6) 0.0143(5) 0.0026(6)
 C21 0.0509(9) 0.0252(7) 0.0356(7) 0.0047(6) 0.0232(7) 0.0019(6)
 C22 0.0551(10) 0.0681(13) 0.0311(8) 0.0086(9) -0.0001(7) 0.0124(10)
 C23 0.0681(11) 0.0509(10) 0.0302(7) 0.0115(8) 0.0092(7) 0.0067(10)
 C24 0.0538(9) 0.0382(8) 0.0244(6) 0.0008(6) 0.0109(6) 0.0006(7)
 C25 0.0420(8) 0.0320(7) 0.0220(6) -0.0031(6) 0.0094(5) -0.0012(6)
 C26 0.0390(7) 0.0302(7) 0.0227(6) -0.0033(6) 0.0137(5) -0.0026(6)
 C27 0.0423(8) 0.0300(7) 0.0267(6) -0.0052(6) 0.0159(6) -0.0045(6)
 C28 0.0514(9) 0.0325(8) 0.0315(7) -0.0052(7) 0.0173(6) -0.0091(7)
 C29 0.0641(11) 0.0368(8) 0.0362(8) 0.0077(7) 0.0156(7) -0.0079(8)
 C30 0.0611(11) 0.0356(9) 0.0458(9) -0.0048(7) 0.0221(8) -0.0156(8)
 C31 0.0477(9) 0.0482(10) 0.0541(10) -0.0138(9) 0.0160(8) -0.0191(8)
 C32 0.0412(8) 0.0464(10) 0.0452(9) -0.0102(8) 0.0120(7) -0.0069(7)
 C33 0.0406(8) 0.0361(8) 0.0337(7) -0.0072(6) 0.0163(6) -0.0044(6)
 C34 0.0392(8) 0.0395(9) 0.0424(8) 0.0027(7) 0.0163(6) 0.0057(7)
 C35 0.0463(8) 0.0286(7) 0.0455(9) 0.0022(7) 0.0246(7) 0.0016(6)
 C36 0.0381(7) 0.0305(7) 0.0344(7) -0.0040(6) 0.0184(6) -0.0031(6)

_geom_special_details
;
 All esds (except the esd in the dihedral angle between two l.s. planes)
 are estimated using the full covariance matrix.  The cell esds are taken
 into account individually in the estimation of esds in distances, angles
 and torsion angles; correlations between esds in cell parameters are only
 used when they are defined by crystal symmetry.  An approximate (isotropic)
 treatment of cell esds is used for estimating esds involving l.s. planes.
;
loop_
  _geom_bond_atom_site_label_1
  _geom_bond_atom_site_label_2
  _geom_bond_distance
  _geom_bond_site_symmetry_2
  _geom_bond_publ_flag
 C1 C2 1.435(2) . ?
 C1 C6 1.418(2) . ?
 C1 C10 1.407(3) . ?
 C2 H2 0.9500 . ?
 C2 C3 1.343(3) . ?
 C3 H3 0.9500 . ?
 C3 C4 1.434(3) . ?
 C4 C5 1.421(2) . ?
 C4 C22 1.409(3) . ?
 C5 C6 1.456(2) . ?
 C5 C25 1.435(2) . ?
 C6 C7 1.430(2) . ?
 C7 C8 1.392(2) . ?
 C7 C11 1.4838(19) . ?
 C8 C9 1.409(2) . ?
 C8 C21 1.503(2) . ?
 C9 H9 0.9500 . ?
 C9 C10 1.365(3) . ?
 C10 H10 0.9500 . ?
 C11 C12 1.381(2) . ?
 C11 C20 1.4272(19) . ?
 C12 H12 0.9500 . ?
 C12 C13 1.407(2) . ?
 C13 H13 0.9500 . ?
 C13 C14 1.366(2) . ?
 C14 H14 0.9500 . ?
 C14 C15 1.414(2) . ?
 C15 C16 1.424(2) . ?
 C15 C20 1.422(2) . ?
 C16 H16 0.9500 . ?
 C16 C17 1.363(3) . ?
 C17 H17 0.9500 . ?
 C17 C18 1.402(3) . ?
 C18 H18 0.9500 . ?
 C18 C19 1.378(2) . ?
 C19 C20 1.419(2) . ?
 C19 C21 1.503(2) . ?
 C21 H21A 0.9900 . ?
 C21 H21B 0.9900 . ?
 C22 H22 0.9500 . ?
 C22 C23 1.361(3) . ?
 C23 H23 0.9500 . ?
 C23 C24 1.407(2) . ?
 C24 C25 1.393(2) . ?
 C24 C29 1.503(2) . ?
 C25 C26 1.486(2) . ?
 C26 C27 1.436(2) . ?
 C26 C36 1.380(2) . ?
 C27 C28 1.419(2) . ?
 C27 C33 1.424(2) . ?
 C28 C29 1.500(2) . ?
 C28 C30 1.376(2) . ?
 C29 H29A 0.9900 . ?
 C29 H29B 0.9900 . ?
 C30 H30 0.9500 . ?
 C30 C31 1.402(3) . ?
 C31 H31 0.9500 . ?
 C31 C32 1.367(3) . ?
 C32 H32 0.9500 . ?
 C32 C33 1.416(2) . ?
 C33 C34 1.413(2) . ?
 C34 H34 0.9500 . ?
 C34 C35 1.362(2) . ?
 C35 H35 0.9500 . ?
 C35 C36 1.408(2) . ?
 C36 H36 0.9500 . ?

loop_
  _geom_angle_atom_site_label_1
  _geom_angle_atom_site_label_2
  _geom_angle_atom_site_label_3
  _geom_angle
  _geom_angle_site_symmetry_1
  _geom_angle_site_symmetry_3
  _geom_angle_publ_flag
 C6 C1 C2 118.81(17) . . ?
 C10 C1 C2 121.76(16) . . ?
 C10 C1 C6 119.29(15) . . ?
 C1 C2 H2 119.6 . . ?
 C3 C2 C1 120.89(17) . . ?
 C3 C2 H2 119.6 . . ?
 C2 C3 H3 119.6 . . ?
 C2 C3 C4 120.84(16) . . ?
 C4 C3 H3 119.6 . . ?
 C5 C4 C3 118.94(18) . . ?
 C22 C4 C3 122.31(16) . . ?
 C22 C4 C5 118.68(17) . . ?
 C4 C5 C6 117.08(14) . . ?
 C4 C5 C25 118.07(15) . . ?
 C25 C5 C6 124.83(13) . . ?
 C1 C6 C5 117.55(14) . . ?
 C1 C6 C7 117.59(15) . . ?
 C7 C6 C5 124.84(13) . . ?
 C6 C7 C11 122.58(13) . . ?
 C8 C7 C6 119.35(13) . . ?
 C8 C7 C11 118.06(13) . . ?
 C7 C8 C9 120.12(15) . . ?
 C7 C8 C21 120.49(13) . . ?
 C9 C8 C21 119.37(15) . . ?
 C8 C9 H9 120.1 . . ?
 C10 C9 C8 119.90(17) . . ?
 C10 C9 H9 120.1 . . ?
 C1 C10 H10 119.5 . . ?
 C9 C10 C1 121.08(15) . . ?
 C9 C10 H10 119.5 . . ?
 C12 C11 C7 123.23(13) . . ?
 C12 C11 C20 118.50(13) . . ?
 C20 C11 C7 118.26(13) . . ?
 C11 C12 H12 119.6 . . ?
 C11 C12 C13 120.79(13) . . ?
 C13 C12 H12 119.6 . . ?
 C12 C13 H13 119.6 . . ?
 C14 C13 C12 120.73(14) . . ?
 C14 C13 H13 119.6 . . ?
 C13 C14 H14 119.8 . . ?
 C13 C14 C15 120.47(14) . . ?
 C15 C14 H14 119.8 . . ?
 C14 C15 C16 123.32(15) . . ?
 C14 C15 C20 118.55(13) . . ?
 C20 C15 C16 118.08(15) . . ?
 C15 C16 H16 119.7 . . ?
 C17 C16 C15 120.57(16) . . ?
 C17 C16 H16 119.7 . . ?
 C16 C17 H17 119.6 . . ?
 C16 C17 C18 120.87(15) . . ?
 C18 C17 H17 119.6 . . ?
 C17 C18 H18 119.7 . . ?
 C19 C18 C17 120.63(16) . . ?
 C19 C18 H18 119.7 . . ?
 C18 C19 C20 119.34(15) . . ?
 C18 C19 C21 122.39(14) . . ?
 C20 C19 C21 117.69(13) . . ?
 C15 C20 C11 119.75(13) . . ?
 C19 C20 C11 120.39(13) . . ?
 C19 C20 C15 119.78(13) . . ?
 C8 C21 H21A 108.7 . . ?
 C8 C21 H21B 108.7 . . ?
 C19 C21 C8 114.35(12) . . ?
 C19 C21 H21A 108.7 . . ?
 C19 C21 H21B 108.7 . . ?
 H21A C21 H21B 107.6 . . ?
 C4 C22 H22 119.6 . . ?
 C23 C22 C4 120.86(16) . . ?
 C23 C22 H22 119.6 . . ?
 C22 C23 H23 119.7 . . ?
 C22 C23 C24 120.52(18) . . ?
 C24 C23 H23 119.7 . . ?
 C23 C24 C29 118.44(16) . . ?
 C25 C24 C23 119.97(16) . . ?
 C25 C24 C29 121.55(15) . . ?
 C5 C25 C26 122.76(13) . . ?
 C24 C25 C5 118.60(14) . . ?
 C24 C25 C26 118.56(14) . . ?
 C27 C26 C25 118.76(13) . . ?
 C36 C26 C25 123.15(14) . . ?
 C36 C26 C27 117.99(14) . . ?
 C28 C27 C26 121.02(14) . . ?
 C28 C27 C33 119.41(14) . . ?
 C33 C27 C26 119.49(14) . . ?
 C27 C28 C29 119.13(14) . . ?
 C30 C28 C27 119.12(16) . . ?
 C30 C28 C29 121.31(15) . . ?
 C24 C29 H29A 108.4 . . ?
 C24 C29 H29B 108.4 . . ?
 C28 C29 C24 115.66(14) . . ?
 C28 C29 H29A 108.4 . . ?
 C28 C29 H29B 108.4 . . ?
 H29A C29 H29B 107.4 . . ?
 C28 C30 H30 119.3 . . ?
 C28 C30 C31 121.41(16) . . ?
 C31 C30 H30 119.3 . . ?
 C30 C31 H31 119.8 . . ?
 C32 C31 C30 120.42(16) . . ?
 C32 C31 H31 119.8 . . ?
 C31 C32 H32 119.9 . . ?
 C31 C32 C33 120.26(18) . . ?
 C33 C32 H32 119.9 . . ?
 C32 C33 C27 119.03(16) . . ?
 C34 C33 C27 119.06(14) . . ?
 C34 C33 C32 121.82(16) . . ?
 C33 C34 H34 119.9 . . ?
 C35 C34 C33 120.28(15) . . ?
 C35 C34 H34 119.9 . . ?
 C34 C35 H35 119.7 . . ?
 C34 C35 C36 120.70(15) . . ?
 C36 C35 H35 119.7 . . ?
 C26 C36 C35 121.37(14) . . ?
 C26 C36 H36 119.3 . . ?
 C35 C36 H36 119.3 . . ?

loop_
  _geom_torsion_atom_site_label_1
  _geom_torsion_atom_site_label_2
  _geom_torsion_atom_site_label_3
  _geom_torsion_atom_site_label_4
  _geom_torsion
  _geom_torsion_site_symmetry_1
  _geom_torsion_site_symmetry_2
  _geom_torsion_site_symmetry_3
  _geom_torsion_site_symmetry_4
  _geom_torsion_publ_flag
 C1 C2 C3 C4 12.4(3) . . . . ?
 C1 C6 C7 C8 18.7(2) . . . . ?
 C1 C6 C7 C11 -160.10(13) . . . . ?
 C2 C1 C6 C5 -18.0(2) . . . . ?
 C2 C1 C6 C7 160.50(15) . . . . ?
 C2 C1 C10 C9 -173.39(18) . . . . ?
 C2 C3 C4 C5 -1.3(3) . . . . ?
 C2 C3 C4 C22 175.46(19) . . . . ?
 C3 C4 C5 C6 -18.9(2) . . . . ?
 C3 C4 C5 C25 159.78(16) . . . . ?
 C3 C4 C22 C23 -174.34(19) . . . . ?
 C4 C5 C6 C1 28.3(2) . . . . ?
 C4 C5 C6 C7 -150.08(15) . . . . ?
 C4 C5 C25 C24 20.4(2) . . . . ?
 C4 C5 C25 C26 -156.31(14) . . . . ?
 C4 C22 C23 C24 9.3(3) . . . . ?
 C5 C4 C22 C23 2.5(3) . . . . ?
 C5 C6 C7 C8 -162.94(14) . . . . ?
 C5 C6 C7 C11 18.3(2) . . . . ?
 C5 C25 C26 C27 -161.58(13) . . . . ?
 C5 C25 C26 C36 22.2(2) . . . . ?
 C6 C1 C2 C3 -2.3(3) . . . . ?
 C6 C1 C10 C9 2.4(3) . . . . ?
 C6 C5 C25 C24 -161.10(15) . . . . ?
 C6 C5 C25 C26 22.2(2) . . . . ?
 C6 C7 C8 C9 -9.0(2) . . . . ?
 C6 C7 C8 C21 172.73(13) . . . . ?
 C6 C7 C11 C12 26.8(2) . . . . ?
 C6 C7 C11 C20 -153.64(13) . . . . ?
 C7 C8 C9 C10 -4.3(2) . . . . ?
 C7 C8 C21 C19 -20.39(19) . . . . ?
 C7 C11 C12 C13 -172.82(13) . . . . ?
 C7 C11 C20 C15 167.49(12) . . . . ?
 C7 C11 C20 C19 -15.87(18) . . . . ?
 C8 C7 C11 C12 -151.98(13) . . . . ?
 C8 C7 C11 C20 27.58(18) . . . . ?
 C8 C9 C10 C1 7.7(3) . . . . ?
 C9 C8 C21 C19 161.37(14) . . . . ?
 C10 C1 C2 C3 173.42(19) . . . . ?
 C10 C1 C6 C5 166.13(16) . . . . ?
 C10 C1 C6 C7 -15.4(2) . . . . ?
 C11 C7 C8 C9 169.78(13) . . . . ?
 C11 C7 C8 C21 -8.4(2) . . . . ?
 C11 C12 C13 C14 1.8(2) . . . . ?
 C12 C11 C20 C15 -12.93(19) . . . . ?
 C12 C11 C20 C19 163.71(13) . . . . ?
 C12 C13 C14 C15 -6.0(2) . . . . ?
 C13 C14 C15 C16 -176.66(14) . . . . ?
 C13 C14 C15 C20 0.5(2) . . . . ?
 C14 C15 C16 C17 173.51(15) . . . . ?
 C14 C15 C20 C11 8.91(19) . . . . ?
 C14 C15 C20 C19 -167.75(13) . . . . ?
 C15 C16 C17 C18 -2.9(2) . . . . ?
 C16 C15 C20 C11 -173.75(13) . . . . ?
 C16 C15 C20 C19 9.59(19) . . . . ?
 C16 C17 C18 C19 3.7(3) . . . . ?
 C17 C18 C19 C20 2.3(2) . . . . ?
 C17 C18 C19 C21 -168.72(15) . . . . ?
 C18 C19 C20 C11 174.37(14) . . . . ?
 C18 C19 C20 C15 -9.0(2) . . . . ?
 C18 C19 C21 C8 -156.97(15) . . . . ?
 C20 C11 C12 C13 7.6(2) . . . . ?
 C20 C15 C16 C17 -3.7(2) . . . . ?
 C20 C19 C21 C8 31.82(18) . . . . ?
 C21 C8 C9 C10 173.92(16) . . . . ?
 C21 C19 C20 C11 -14.14(19) . . . . ?
 C21 C19 C20 C15 162.50(13) . . . . ?
 C22 C4 C5 C6 164.20(16) . . . . ?
 C22 C4 C5 C25 -17.1(2) . . . . ?
 C22 C23 C24 C25 -5.9(3) . . . . ?
 C22 C23 C24 C29 171.77(17) . . . . ?
 C23 C24 C25 C5 -9.0(2) . . . . ?
 C23 C24 C25 C26 167.79(15) . . . . ?
 C23 C24 C29 C28 171.36(15) . . . . ?
 C24 C25 C26 C27 21.75(19) . . . . ?
 C24 C25 C26 C36 -154.43(14) . . . . ?
 C25 C5 C6 C1 -150.25(15) . . . . ?
 C25 C5 C6 C7 31.4(2) . . . . ?
 C25 C24 C29 C28 -11.0(2) . . . . ?
 C25 C26 C27 C28 -11.83(19) . . . . ?
 C25 C26 C27 C33 171.54(12) . . . . ?
 C25 C26 C36 C35 -175.69(13) . . . . ?
 C26 C27 C28 C29 -9.7(2) . . . . ?
 C26 C27 C28 C30 177.78(14) . . . . ?
 C26 C27 C33 C32 -176.40(14) . . . . ?
 C26 C27 C33 C34 7.1(2) . . . . ?
 C27 C26 C36 C35 8.1(2) . . . . ?
 C27 C28 C29 C24 20.9(2) . . . . ?
 C27 C28 C30 C31 1.0(3) . . . . ?
 C27 C33 C34 C35 2.2(2) . . . . ?
 C28 C27 C33 C32 6.9(2) . . . . ?
 C28 C27 C33 C34 -169.62(14) . . . . ?
 C28 C30 C31 C32 2.3(3) . . . . ?
 C29 C24 C25 C5 173.38(15) . . . . ?
 C29 C24 C25 C26 -9.8(2) . . . . ?
 C29 C28 C30 C31 -171.32(16) . . . . ?
 C30 C28 C29 C24 -166.78(16) . . . . ?
 C30 C31 C32 C33 -0.9(3) . . . . ?
 C31 C32 C33 C27 -3.7(2) . . . . ?
 C31 C32 C33 C34 172.74(16) . . . . ?
 C32 C33 C34 C35 -174.20(15) . . . . ?
 C33 C27 C28 C29 166.92(14) . . . . ?
 C33 C27 C28 C30 -5.6(2) . . . . ?
 C33 C34 C35 C36 -6.5(2) . . . . ?
 C34 C35 C36 C26 1.1(2) . . . . ?
 C36 C26 C27 C28 164.56(13) . . . . ?
 C36 C26 C27 C33 -12.1(2) . . . . ?

_shelx_res_file
;
TITL cavl0806_a.res in P2(1)
    cavl0806.res
    created by SHELXL-2018/3 at 13:49:29 on 08-Jun-2021
CELL 1.54184 10.0716 7.5915 15.6469 90 105.033 90
ZERR 2 0.0001 0.0001 0.0001 0 0.001 0
LATT -1
SYMM -X,0.5+Y,-Z
SFAC C H
UNIT 72 44

L.S. 10
PLAN  20
SIZE 0.04 0.1 0.17
TEMP -113.1(10)
CONF
BOND
list 4
MORE -1
BOND $H
fmap 2 53
acta
OMIT -7 4 14
OMIT -8 3 16
REM <olex2.extras>
REM <HklSrc "%.\\cavl0806.hkl">
REM </olex2.extras>

WGHT    0.048400    0.103100
FVAR       7.81679
C1    1   -0.769947   -0.679290   -0.813437    11.00000    0.03306    0.04383 =
         0.04734   -0.01232    0.01118   -0.00461
C2    1   -0.875361   -0.632564   -0.891054    11.00000    0.03493    0.06396 =
         0.05340   -0.01779    0.00303   -0.00659
AFIX  43
H2    2   -0.954437   -0.705163   -0.909651    11.00000   -1.20000
AFIX   0
C3    1   -0.863734   -0.487579   -0.937759    11.00000    0.03984    0.07514 =
         0.03743   -0.00809   -0.00250    0.00417
AFIX  43
H3    2   -0.941330   -0.445962   -0.981564    11.00000   -1.20000
AFIX   0
C4    1   -0.735653   -0.394771   -0.922345    11.00000    0.04377    0.05789 =
         0.02851   -0.00497    0.00345    0.00628
C5    1   -0.621278   -0.456410   -0.855306    11.00000    0.03873    0.03653 =
         0.02502   -0.00506    0.00586    0.00105
C6    1   -0.650229   -0.573111   -0.788501    11.00000    0.03085    0.03185 =
         0.03479   -0.00660    0.01031   -0.00023
C7    1   -0.568742   -0.585427   -0.699056    11.00000    0.02966    0.02645 =
         0.03195   -0.00255    0.01392   -0.00060
C8    1   -0.583703   -0.731110   -0.648377    11.00000    0.03632    0.02857 =
         0.03968   -0.00213    0.02075   -0.00091
C9    1   -0.691297   -0.852014   -0.680413    11.00000    0.04313    0.02998 =
         0.05958   -0.00236    0.02578   -0.00778
AFIX  43
H9    2   -0.697708   -0.955600   -0.647652    11.00000   -1.20000
AFIX   0
C10   1   -0.786254   -0.820055   -0.758566    11.00000    0.03556    0.04125 =
         0.06851   -0.01272    0.01889   -0.01324
AFIX  43
H10   2   -0.864662   -0.894077   -0.776210    11.00000   -1.20000
AFIX   0
C11   1   -0.469716   -0.446538   -0.656789    11.00000    0.03116    0.02625 =
         0.02462   -0.00124    0.01392   -0.00026
C12   1   -0.483549   -0.271908   -0.682192    11.00000    0.03682    0.02752 =
         0.02506    0.00009    0.01243    0.00096
AFIX  43
H12   2   -0.564685   -0.234002   -0.724094    11.00000   -1.20000
AFIX   0
C13   1   -0.378923   -0.149431   -0.646763    11.00000    0.04669    0.02591 =
         0.03513   -0.00205    0.02096   -0.00308
AFIX  43
H13   2   -0.391310   -0.029159   -0.663726    11.00000   -1.20000
AFIX   0
C14   1   -0.259687   -0.201541   -0.588225    11.00000    0.03853    0.03722 =
         0.03778   -0.00882    0.01784   -0.01141
AFIX  43
H14   2   -0.186531   -0.119833   -0.569189    11.00000   -1.20000
AFIX   0
C15   1   -0.244413   -0.376193   -0.555785    11.00000    0.03147    0.04295 =
         0.02843   -0.00374    0.01367   -0.00146
C16   1   -0.125911   -0.436558   -0.491345    11.00000    0.03254    0.06356 =
         0.03460   -0.00173    0.01163   -0.00067
AFIX  43
H16   2   -0.048398   -0.361358   -0.472645    11.00000   -1.20000
AFIX   0
C17   1   -0.122714   -0.601308   -0.456252    11.00000    0.03480    0.07434 =
         0.03588    0.00916    0.01070    0.01609
AFIX  43
H17   2   -0.041364   -0.641679   -0.415372    11.00000   -1.20000
AFIX   0
C18   1   -0.237905   -0.711987   -0.479691    11.00000    0.04941    0.04610 =
         0.03603    0.01058    0.01851    0.01758
AFIX  43
H18   2   -0.235634   -0.823699   -0.451988    11.00000   -1.20000
AFIX   0
C19   1   -0.354386   -0.660261   -0.542533    11.00000    0.03851    0.03338 =
         0.02934    0.00253    0.01699    0.00821
C20   1   -0.355127   -0.496048   -0.586001    11.00000    0.03192    0.03000 =
         0.02545   -0.00090    0.01431    0.00257
C21   1   -0.488133   -0.758366   -0.558075    11.00000    0.05093    0.02519 =
         0.03557    0.00474    0.02320    0.00186
AFIX  23
H21A  2   -0.535543   -0.720926   -0.513031    11.00000   -1.20000
H21B  2   -0.468152   -0.885778   -0.549484    11.00000   -1.20000
AFIX   0
C22   1   -0.717202   -0.249714   -0.974220    11.00000    0.05515    0.06813 =
         0.03106    0.00863   -0.00012    0.01241
AFIX  43
H22   2   -0.793590   -0.204212   -1.017697    11.00000   -1.20000
AFIX   0
C23   1   -0.591321   -0.173876   -0.962860    11.00000    0.06813    0.05089 =
         0.03017    0.01146    0.00924    0.00665
AFIX  43
H23   2   -0.583035   -0.066127   -0.991920    11.00000   -1.20000
AFIX   0
C24   1   -0.473392   -0.253835   -0.908412    11.00000    0.05384    0.03816 =
         0.02441    0.00081    0.01089    0.00062
C25   1   -0.486319   -0.402911   -0.859242    11.00000    0.04196    0.03195 =
         0.02205   -0.00315    0.00942   -0.00119
C26   1   -0.360496   -0.505092   -0.817056    11.00000    0.03899    0.03015 =
         0.02270   -0.00327    0.01370   -0.00256
C27   1   -0.229216   -0.419275   -0.800963    11.00000    0.04234    0.02998 =
         0.02669   -0.00523    0.01594   -0.00448
C28   1   -0.215615   -0.252597   -0.838868    11.00000    0.05137    0.03255 =
         0.03149   -0.00518    0.01732   -0.00914
C29   1   -0.335069   -0.178813   -0.907735    11.00000    0.06406    0.03682 =
         0.03624    0.00770    0.01564   -0.00786
AFIX  23
H29A  2   -0.318564   -0.198671   -0.966665    11.00000   -1.20000
H29B  2   -0.337910   -0.049898   -0.898823    11.00000   -1.20000
AFIX   0
C30   1   -0.088855   -0.172294   -0.819286    11.00000    0.06111    0.03562 =
         0.04579   -0.00483    0.02209   -0.01560
AFIX  43
H30   2   -0.079771   -0.059845   -0.843806    11.00000   -1.20000
AFIX   0
C31   1    0.027171   -0.252818   -0.763940    11.00000    0.04769    0.04823 =
         0.05412   -0.01383    0.01604   -0.01905
AFIX  43
H31   2    0.112863   -0.192780   -0.749705    11.00000   -1.20000
AFIX   0
C32   1    0.017823   -0.417211   -0.730307    11.00000    0.04120    0.04638 =
         0.04521   -0.01024    0.01204   -0.00686
AFIX  43
H32   2    0.097267   -0.471497   -0.693515    11.00000   -1.20000
AFIX   0
C33   1   -0.109755   -0.506861   -0.750085    11.00000    0.04056    0.03609 =
         0.03371   -0.00718    0.01633   -0.00437
C34   1   -0.120465   -0.684010   -0.724944    11.00000    0.03924    0.03952 =
         0.04239    0.00270    0.01634    0.00570
AFIX  43
H34   2   -0.042245   -0.742601   -0.689218    11.00000   -1.20000
AFIX   0
C35   1   -0.242438   -0.771103   -0.751710    11.00000    0.04635    0.02864 =
         0.04552    0.00219    0.02463    0.00162
AFIX  43
H35   2   -0.246450   -0.893369   -0.739684    11.00000   -1.20000
AFIX   0
C36   1   -0.362633   -0.681862   -0.797008    11.00000    0.03811    0.03053 =
         0.03441   -0.00403    0.01839   -0.00314
AFIX  43
H36   2   -0.446967   -0.744668   -0.814128    11.00000   -1.20000
AFIX   0
HKLF 4


REM  cavl0806_a.res in P2(1)
REM wR2 = 0.0755, GooF = S = 1.036, Restrained GooF = 1.036 for all data
REM R1 = 0.0270 for 4630 Fo > 4sig(Fo) and 0.0275 for all 4721 data
REM 325 parameters refined using 1 restraints

END

WGHT      0.0461      0.1044

REM Highest difference peak  0.154,  deepest hole -0.148,  1-sigma level  0.028
Q1    1  -0.2959 -0.4568 -0.8122  11.00000  0.05    0.15
Q2    1  -0.4252 -0.4549 -0.8371  11.00000  0.05    0.15
Q3    1  -0.2932 -0.4381 -0.5737  11.00000  0.05    0.15
Q4    1  -0.5541 -0.4331 -0.8622  11.00000  0.05    0.14
Q5    1  -0.7164 -0.6188 -0.7982  11.00000  0.05    0.14
Q6    1  -0.1672 -0.4689 -0.7790  11.00000  0.05    0.13
Q7    1  -0.6745 -0.4420 -0.8972  11.00000  0.05    0.13
Q8    1  -0.4731 -0.2926 -0.8642  11.00000  0.05    0.12
Q9    1  -0.5383 -0.1893 -0.9169  11.00000  0.05    0.11
Q10   1  -0.1854 -0.4187 -0.5335  11.00000  0.05    0.11
Q11   1  -0.5147 -0.5151 -0.6797  11.00000  0.05    0.11
Q12   1  -0.4055 -0.4759 -0.6286  11.00000  0.05    0.11
Q13   1  -0.2837 -0.2066 -0.8604  11.00000  0.05    0.11
Q14   1  -0.4143 -0.7087 -0.5605  11.00000  0.05    0.10
Q15   1  -0.2270 -0.3364 -0.8236  11.00000  0.05    0.10
Q16   1  -0.0528 -0.4603 -0.7432  11.00000  0.05    0.10
Q17   1  -0.5987 -0.5954 -0.7542  11.00000  0.05    0.10
Q18   1  -0.2933 -0.7015 -0.5275  11.00000  0.05    0.10
Q19   1  -0.9729 -0.6745 -0.8786  11.00000  0.05    0.10
Q20   1  -0.3532 -0.5617 -0.5601  11.00000  0.05    0.09
;
_shelx_res_checksum                12919
_shelx_hkl_file
;
   0  -9   0-9.58583 14.3853  24
   0  -9   1 1051.89 35.9947  22
   0  -9   1 1502.70 40.8185  24
   0  -9   2 172.637 22.4790  21
   0  -9   2 191.238 20.3784  24
   0  -9   3 1309.80 39.7752  21
   0  -9   3 1288.99 38.3965  24
   0  -9   4 1402.51 38.1030  21
   0  -9   4 1388.71 36.9684  24
   0  -9   5 450.167 23.5118  20
   0  -9   5 477.701 24.2172  21
   0  -9   5 449.621 23.8018  24
   0  -8   0 2161.32 72.4459  21
   0  -8   0 1893.28 67.6883  24
   0  -8   1 1486.97 59.5689  21
   0  -8  -1 1269.80 53.7461  22
   0  -8  -1 1440.82 57.8499  21
   0  -8   1 1459.59 58.0158  24
   0  -8  -1 1317.03 52.6039  24
   0  -8  -2 1894.23 64.3781  22
   0  -8  -2 1846.82 59.4041  24
   0  -8   2 1806.59 68.1994  24
   0  -8   3 1633.58 63.3635  20
   0  -8   3 1811.82 65.1554  21
   0  -8  -3 1708.34 58.5012  22
   0  -8   3 1655.41 65.1059  24
   0  -8   4 943.422 48.1673  20
   0  -8  -4 985.588 43.4013  22
   0  -8   4 986.957 49.6131  21
   0  -8   4 986.246 50.9146  24
   0  -8   5 267.053 34.4647  21
   0  -8  -5 267.987 27.3545  22
   0  -8   5 307.596 33.3613  20
   0  -8   6 960.852 45.2845  21
   0  -8   6 895.386 43.3386  20
   0  -8  -6 868.092 38.0477  22
   0  -8   6 909.351 46.2388  24
   0  -8   7 1030.54 44.7214  21
   0  -8   7 944.632 42.6648  20
   0  -8   7 968.584 45.1328  24
   0  -8   8 32.7943 22.4638  21
   0  -8   8 3.34377 21.9824  20
   0  -8   8 13.2728 22.8513  24
   0  -8   8 16.4207 19.9894  26
   0  -8   9 327.049 24.8621  21
   0  -8   9 327.353 24.0268  20
   0  -8   9 339.536 24.0872  24
   0  -8   9 320.010 21.9953  26
   0  -8  10 2757.97 69.5810  21
   0  -8  10 2816.38 68.8583  20
   0  -8  10 2815.17 67.1911  24
   0  -7   0-16.5354 36.4967  21
   0  -7   0 4.81706 34.1857  24
   0  -7   1 6242.62 162.984  21
   0  -7  -1 6246.46 161.675  21
   0  -7  -1 6307.17 239.823  15
   0  -7   1 6104.73 229.494  14
   0  -7   1 5862.87 161.935  24
   0  -7  -1 5957.91 158.723  24
   0  -7   2 3382.13 111.150  38
   0  -7  -2 3559.16 105.947  21
   0  -7   2 3495.64 107.469  21
   0  -7   2 3474.76 169.926  14
   0  -7  -2 3491.59 171.403  15
   0  -7  -2 3294.66 99.6239  24
   0  -7   3 7539.62 200.672  38
   0  -7  -3 7699.17 187.224  24
   0  -7   3 7724.18 279.370  14
   0  -7  -3 7922.61 276.819  15
   0  -7   3 8026.16 199.669  21
   0  -7  -3 8232.24 196.547  21
   0  -7   3 7749.75 197.039  20
   0  -7  -3 7937.90 194.446  22
   0  -7   4 11462.2 359.821  14
   0  -7  -4 11512.8 347.547  15
   0  -7   4 11189.7 264.161  20
   0  -7  -4 10883.6 259.638  20
   0  -7   4 10973.1 265.865  21
   0  -7  -4 11166.7 259.991  22
   0  -7   5 13378.5 406.911  14
   0  -7  -5 12691.2 382.265  15
   0  -7  -5 13413.7 304.294  22
   0  -7   5 13368.1 311.464  21
   0  -7  -5 13158.2 305.081  20
   0  -7   5 13363.1 308.851  20
   0  -7  -6 1206.16 94.5261  15
   0  -7   6 1007.33 103.565  14
   0  -7   6 1148.42 57.4030  20
   0  -7   6 1148.94 59.0836  21
   0  -7  -6 1092.67 52.4848  22
   0  -7   7 2366.07 83.6120  21
   0  -7  -7 2481.95 77.5694  22
   0  -7   7 2459.19 82.0539  20
   0  -7  -8 1052.58 50.1974  22
   0  -7   8 1008.97 51.8186  20
   0  -7   8 1055.73 55.1366  21
   0  -7   9 155.313 31.5508  20
   0  -7   9 205.358 34.8288  21
   0  -7  -9 189.515 30.7011  22
   0  -7   9 195.174 33.6771  24
   0  -7  10 827.193 43.7721  21
   0  -7  10 849.808 42.3343  20
   0  -7  10 842.953 41.9709  24
   0  -7  11 566.766 33.9706  21
   0  -7  11 500.977 32.6253  20
   0  -7  11 556.795 29.9908  24
   0  -7  12 121.204 19.3590  20
   0  -7  12 79.0068 20.1080  21
   0  -6   0 2055.89 85.9404  38
   0  -6   0 2150.07 126.536  15
   0  -6   0 2242.20 128.383  14
   0  -6   0 2124.83 77.7899  21
   0  -6  -1 17.7100 42.0095  38
   0  -6   1 22.1670 38.5106  38
   0  -6   1 19.3085 34.0987  21
   0  -6  -1 34.2467 34.1210  21
   0  -6  -1 30.6094 55.7844  15
   0  -6   1 12.2062 62.8086  14
   0  -6  -1-15.8959 56.2478  14
   0  -6   2 402.718 45.2436  38
   0  -6   2 456.872 42.2966  20
   0  -6  -2 442.594 42.4814  21
   0  -6   2 445.783 42.1641  21
   0  -6   2 390.731 77.7677  15
   0  -6   2 472.619 81.9680  14
   0  -6  -2 506.069 75.4508  15
   0  -6  -2 382.195 38.2434  24
   0  -6   3 768.298 51.1338  38
   0  -6  -3 790.316 48.9926  21
   0  -6   3 788.191 49.6039  20
   0  -6   3 720.378 50.0656  21
   0  -6  -3 766.699 88.4805  15
   0  -6   3 916.004 101.516  14
   0  -6  -3 746.954 42.6093  24
   0  -6   4 893.036 54.4775  38
   0  -6  -4 981.140 53.2686  21
   0  -6  -4 870.562 50.5752  20
   0  -6  -4 963.274 51.0375  22
   0  -6   4 993.582 53.9342  20
   0  -6   4 952.646 56.6585  21
   0  -6  -4 884.221 94.2308  15
   0  -6   4 880.121 101.299  14
   0  -6   5 5333.79 144.299  21
   0  -6  -5 5168.49 137.277  22
   0  -6  -5 5029.23 137.184  20
   0  -6   5 4976.69 140.487  20
   0  -6  -5 4920.97 203.710  15
   0  -6   5 5263.43 227.272  14
   0  -6   6 1189.14 60.8650  21
   0  -6   6 1184.09 60.1234  20
   0  -6  -6 1113.76 55.1624  22
   0  -6  -6 1129.13 55.4551  20
   0  -6   6 1160.58 115.621  14
   0  -6  -6 1279.31 101.729  15
   0  -6   7 201.327 43.9181  21
   0  -6   7 202.598 40.9839  20
   0  -6  -7 211.398 36.2918  22
   0  -6  -7 219.278 59.3002  15
   0  -6  -8 2320.38 81.2007  22
   0  -6   8 2307.56 83.8597  20
   0  -6   8 2251.81 85.1312  21
   0  -6   8 2385.56 151.404  14
   0  -6  -8 2234.34 72.4636  35
   0  -6   9 2058.99 135.471  14
   0  -6  -9 2032.62 75.7802  22
   0  -6   9 2074.56 78.4335  20
   0  -6   9 2129.06 81.6492  21
   0  -6  10 2087.55 78.6308  21
   0  -6  10 2088.99 76.6150  20
   0  -6 -10 2139.98 75.9768  22
   0  -6  11 1330.30 59.7111  21
   0  -6 -11 1265.53 56.6992  22
   0  -6  11 1292.99 56.4471  20
   0  -6  12 356.650 34.5113  20
   0  -6  12 379.216 36.4305  21
   0  -6 -12 403.363 37.6047  22
   0  -6  13 2637.69 75.0390  20
   0  -6  13 2570.68 76.3722  21
   0  -6  14 4069.50 99.8180  21
   0  -6  14 4034.77 98.3557  20
   0  -5   0 11.7369 32.5200  38
   0  -5   0 4.59064 49.9967  14
   0  -5   0 4.79494 50.5153  15
   0  -5   0-7.71368 26.3545  21
   0  -5   1 13068.3 301.906  38
   0  -5  -1 12798.5 304.475  38
   0  -5  -1 13134.8 362.764  15
   0  -5   1 12898.7 361.259  14
   0  -5  -1 13301.8 353.109  14
   0  -5  -1 13100.6 295.200  21
   0  -5   1 12985.1 296.082  21
   0  -5   2 12078.9 279.041  38
   0  -5  -2 11024.9 282.708  38
   0  -5  -2 12893.8 345.941  15
   0  -5  -2 12677.5 325.905  14
   0  -5   2 11715.0 273.243  20
   0  -5   2 12103.5 275.169  21
   0  -5  -2 12154.6 273.523  21
   0  -5   3 1956.76 70.6040  38
   0  -5  -3 1753.89 110.032  15
   0  -5   3 1855.18 108.693  15
   0  -5   3 1796.62 66.5313  20
   0  -5  -3 1814.18 65.3007  21
   0  -5   3 1958.20 68.6873  21
   0  -5   4 2053.38 74.5644  38
   0  -5  -4 2240.65 121.181  15
   0  -5   4 2133.69 73.8686  20
   0  -5   4 2125.65 74.4875  21
   0  -5  -4 2089.47 69.9744  20
   0  -5  -4 2154.62 71.3917  21
   0  -5  -5 3118.78 146.524  15
   0  -5  -5 3192.90 91.4042  22
   0  -5   5 3023.46 95.6181  21
   0  -5  -5 2968.98 91.5087  21
   0  -5  -5 3027.51 90.2836  20
   0  -5   5 3037.78 94.5396  20
   0  -5  -6 3985.14 164.900  15
   0  -5   6 3644.15 111.177  20
   0  -5   6 3833.75 114.233  21
   0  -5  -6 3930.93 108.582  22
   0  -5  -6 3818.04 107.274  20
   0  -5  -7 2935.05 139.334  15
   0  -5   7 2540.86 151.738  14
   0  -5  -7 2572.55 86.1734  22
   0  -5   7 2782.07 94.1657  21
   0  -5   7 2722.63 91.1159  20
   0  -5  -8 479.734 36.0682  35
   0  -5   8 563.326 88.8761  14
   0  -5  -8 516.624 69.0912  15
   0  -5   8 522.250 47.7270  21
   0  -5   8 566.130 47.0406  20
   0  -5  -8 516.994 44.4235  22
   0  -5  -9 54.1949 26.4672  35
   0  -5   9 118.068 70.0429  14
   0  -5   9 66.6511 40.6055  21
   0  -5  -9 72.3355 35.8049  22
   0  -5   9 79.2988 37.1564  20
   0  -5  10 1393.55 113.357  14
   0  -5 -10 1392.46 64.9105  22
   0  -5  10 1325.79 63.9029  20
   0  -5  10 1278.20 66.5854  21
   0  -5  11 770.439 83.1459  14
   0  -5 -11 833.677 53.7297  22
   0  -5  11 768.813 51.4522  20
   0  -5  11 816.879 52.7421  21
   0  -5  12 2408.71 85.2616  21
   0  -5 -12 2558.51 90.3491  22
   0  -5  12 2360.72 82.9432  20
   0  -5  13 2384.33 78.8798  20
   0  -5 -13 2338.68 86.2384  22
   0  -5  13 2270.87 79.6815  21
   0  -5  14 1011.13 47.3958  21
   0  -5  14 982.489 45.9039  20
   0  -5  15 1600.28 53.0825  20
   0  -5  15 1666.82 54.6756  21
   0  -5  16 1593.17 46.6517  21
   0  -5  16 1621.84 44.7686  20
   0  -4   0 163813. 3447.27  15
   0  -4  -1 1820.56 97.2035  15
   0  -4  -2 8335.01 242.717  15
   0  -4  -2 8371.88 229.883  14
   0  -4  -3 15817.3 369.264  14
   0  -4  -3 14978.4 390.888  15
   0  -4   3 14899.8 386.220  15
   0  -4  -4 6355.36 202.593  15
   0  -4  -5 8113.97 249.724  15
   0  -4  -5 8466.69 195.172  20
   0  -4   5 8278.95 198.327  20
   0  -4  -5 8561.22 197.193  21
   0  -4   5 8453.57 200.349  21
   0  -4   6 6760.71 190.670  25
   0  -4  -6 7451.32 228.240  15
   0  -4  -6 7512.11 174.782  20
   0  -4  -6 7480.68 176.398  22
   0  -4   6 7335.94 178.025  20
   0  -4   6 7200.83 179.716  21
   0  -4   7 3341.35 118.287  25
   0  -4   7 3690.04 104.860  20
   0  -4  -7 3656.15 102.737  22
   0  -4   7 3592.75 106.234  21
   0  -4  -7 3722.39 146.996  15
   0  -4   8 1242.09 73.4488  25
   0  -4  -8 1229.98 49.4558  35
   0  -4  -8 1355.30 57.7678  22
   0  -4   8 1196.00 56.4115  20
   0  -4   8 1270.98 60.2204  21
   0  -4   8 1233.19 101.462  14
   0  -4  -8 1059.08 79.9107  15
   0  -4   9 7755.78 213.993  25
   0  -4  -9 7769.72 185.667  35
   0  -4   9 7806.94 198.671  21
   0  -4   9 7705.92 195.338  20
   0  -4  -9 7749.93 196.225  22
   0  -4   9 8054.28 269.634  14
   0  -4  10 390.849 44.3379  20
   0  -4 -10 483.709 46.9788  22
   0  -4  10 354.787 46.5949  21
   0  -4  10 352.456 74.0307  14
   0  -4  10 388.220 59.9600  25
   0  -4  11 5970.98 165.153  21
   0  -4 -11 5914.18 166.383  22
   0  -4  11 6106.01 163.237  20
   0  -4  11 6402.06 229.204  14
   0  -4  11 6185.89 182.731  25
   0  -4  12 13884.4 325.942  20
   0  -4 -12 13881.2 334.123  22
   0  -4  12 14404.6 329.401  21
   0  -4  12 13851.5 344.007  25
   0  -4 -13 11181.6 282.017  22
   0  -4  13 11322.3 271.847  20
   0  -4  13 11453.5 274.308  21
   0  -4  13 12013.3 288.721  25
   0  -4  14 1881.23 72.7099  20
   0  -4 -14 1912.93 86.1770  22
   0  -4  14 2063.84 75.4835  21
   0  -4  14 2167.98 69.6935  41
   0  -4 -15 4397.62 131.918  22
   0  -4  15 4572.81 119.833  20
   0  -4  15 4454.33 121.247  21
   0  -4  15 4592.81 114.842  41
   0  -4  16 3357.79 88.9997  20
   0  -4  16 3208.20 89.8812  21
   0  -4  16 3347.91 81.8666  41
   0  -4 -16 3319.93 95.4298  22
   0  -4  17 337.742 22.5273  21
   0  -4  17 340.507 20.7835  20
   0  -3   0-17.0198 36.2959  15
   0  -3  -1 57957.3 1246.15  15
   0  -3  -2 5919.54 172.284  15
   0  -3  -3 7544.79 208.442  15
   0  -3  -3 7401.09 190.228  14
   0  -3   3 7761.06 206.364  15
   0  -3  -3 7479.39 175.040   2
   0  -3  -3 7511.19 174.912   4
   0  -3  -4 13335.5 342.169  15
   0  -3  -4 14147.9 316.353   2
   0  -3  -4 13684.0 315.331   4
   0  -3  -5 2327.09 103.974  15
   0  -3  -5 2484.47 88.7696   4
   0  -3  -6 17883.4 432.380  15
   0  -3  -6 17787.9 419.864   4
   0  -3  -7 487.244 52.6156  15
   0  -3  -7 496.931 28.6714   8
   0  -3  -7 482.181 53.0925   4
   0  -3  -8 3854.03 143.451   4
   0  -3   8 3978.20 106.393  28
   0  -3  -8 3917.24 140.640  15
   0  -3   8 3640.27 116.466  25
   0  -3  -8 3834.96 107.117  22
   0  -3  -8 3682.60 98.9455   8
   0  -3  -9 8388.03 255.312   2
   0  -3  -9 8747.89 258.091   4
   0  -3   9 8762.59 206.300  28
   0  -3   9 8432.69 261.981  14
   0  -3   9 8104.82 217.782  25
   0  -3  -9 8657.27 208.554  22
   0  -3  -9 8524.56 199.106   8
   0  -3  -9 8423.70 199.328   9
   0  -3 -10 1894.72 109.954   4
   0  -3 -10 1889.31 109.589   2
   0  -3  10 1831.51 107.213  14
   0  -3  10 1838.35 69.8778  28
   0  -3  10 1830.55 83.4320  25
   0  -3 -10 1761.99 74.4352  22
   0  -3 -10 1784.06 63.8033   8
   0  -3 -10 1718.36 63.6139   9
   0  -3 -11 23340.2 501.374   8
   0  -3 -11 22969.1 501.489   9
   0  -3  11 22939.2 502.524   7
   0  -3  11 22534.3 504.672  28
   0  -3  11 22972.7 524.212  25
   0  -3 -11 23495.2 581.743   2
   0  -3  11 23163.7 586.169   3
   0  -3 -11 22984.1 581.212   4
   0  -3 -11 23246.0 516.159  22
   0  -3 -11 22040.0 503.342  11
   0  -3 -12 7743.15 201.358  11
   0  -3  12 8009.52 272.845   3
   0  -3 -12 8187.45 271.422   2
   0  -3 -12 8308.35 271.996   4
   0  -3  12 7925.29 220.091  25
   0  -3 -12 8386.82 218.085  22
   0  -3 -12 8392.49 200.077   8
   0  -3 -12 8147.50 198.773   9
   0  -3  12 8136.11 200.791   7
   0  -3 -13 25289.4 550.391  11
   0  -3 -13 25105.7 632.970   2
   0  -3 -13 25487.6 633.538   4
   0  -3  13 25207.8 567.779  25
   0  -3  13 24756.9 554.497  21
   0  -3 -13 24414.9 569.235  22
   0  -3 -13 25046.0 547.147   9
   0  -3  13 25137.8 549.699   7
   0  -3 -13 25157.5 547.590   8
   0  -3  14 4792.46 144.679  25
   0  -3 -14 4924.75 128.947   8
   0  -3 -14 4682.38 127.337   9
   0  -3  14 4818.78 130.900   7
   0  -3 -14 4667.59 151.858  22
   0  -3  14 4707.64 135.153  21
   0  -3 -14 4788.75 131.159  11
   0  -3  15 560.010 49.6409  25
   0  -3 -15 453.803 36.7394   8
   0  -3  15 498.579 38.1603   7
   0  -3 -15 490.009 35.7327   9
   0  -3 -15 515.633 62.1490  22
   0  -3  15 457.110 41.6367  20
   0  -3  15 486.234 44.1102  21
   0  -3 -15 582.142 40.0667  11
   0  -3  16 10139.0 114.417  21
   0  -3  16 10214.5 110.570  20
   0  -3  16 10135.1 93.7407  10
   0  -3 -16 10095.3 95.5595   9
   0  -3 -16 10196.7 97.2250   8
   0  -3  17 326.708 28.8840  21
   0  -3  17 287.559 26.9548  20
   0  -3  17 285.610 18.6912  10
   0  -3  17 327.281 26.6256  41
   0  -2   0 197497. 4095.98  15
   0  -2  -1 1008.52 53.6159  15
   0  -2  -1 1044.56 27.8090   2
   0  -2   1 1068.51 28.4978   3
   0  -2  -1 979.934 27.5324   4
   0  -2  -2 5895.30 155.300  15
   0  -2  -2 6018.19 136.289   4
   0  -2  -3 3645.41 111.289  15
   0  -2   3 3809.33 109.026  15
   0  -2  -3 3521.85 93.2225  14
   0  -2  -4 11803.0 285.870  15
   0  -2  -4 11951.0 255.525  14
   0  -2   5 11805.0 273.420  17
   0  -2  -5 11602.3 284.209  15
   0  -2  -6 567.602 48.2423  15
   0  -2   6 687.513 45.6143  17
   0  -2  -6 594.533 28.6549   8
   0  -2  -6 570.225 51.0666   4
   0  -2   7 2006.98 81.5776  17
   0  -2  -7 2027.23 85.2390  15
   0  -2  -7 1978.24 58.8490   8
   0  -2  -7 1884.60 91.2273   4
   0  -2   8 4769.92 146.822  17
   0  -2  -8 4409.38 142.973  15
   0  -2  -8 4667.11 115.733   8
   0  -2  -8 4461.02 161.529   4
   0  -2  -9 8558.30 256.836   4
   0  -2   9 8395.94 199.884  28
   0  -2   9 8099.06 239.051  14
   0  -2   9 8282.83 235.237  17
   0  -2   9 8521.73 209.358  25
   0  -2  -9 8793.37 207.170  22
   0  -2  -9 8448.37 198.162   8
   0  -2 -10 8846.05 272.120   4
   0  -2  10 8711.42 205.344  28
   0  -2  10 8179.85 241.943  14
   0  -2  10 8516.04 246.354  17
   0  -2  10 8237.81 213.748  25
   0  -2 -10 8738.92 215.230  22
   0  -2 -10 8597.91 203.786   8
   0  -2 -11 11927.2 273.213   8
   0  -2  11 11243.4 282.870  25
   0  -2  11 11889.3 273.022  28
   0  -2 -11 11753.6 287.969  22
   0  -2 -11 11740.7 350.307   4
   0  -2 -12 9140.16 220.221   9
   0  -2 -12 9266.90 220.550   8
   0  -2  12 8865.27 218.027  28
   0  -2  12 8851.07 230.886  25
   0  -2 -12 8737.02 236.637  22
   0  -2 -12 8869.72 297.568   2
   0  -2 -12 9070.92 299.271   4
   0  -2  13 1900.81 75.6491   7
   0  -2 -13 2118.40 77.1218   9
   0  -2 -13 1991.82 75.1724   8
   0  -2  13 1825.22 72.1543  28
   0  -2 -13 1815.69 79.6055  11
   0  -2  13 1829.78 82.7692  25
   0  -2 -13 1970.74 95.7247  22
   0  -2 -13 1892.89 127.496   4
   0  -2 -13 2116.54 133.942   2
   0  -2  13 2032.65 130.778   3
   0  -2  14 10329.1 246.853   7
   0  -2 -14 10269.3 244.816   8
   0  -2 -14 10186.9 244.667   9
   0  -2  14 9898.27 241.856  28
   0  -2 -14 10370.6 248.882  11
   0  -2  14 10137.0 255.068  25
   0  -2 -14 9558.72 270.045  22
   0  -2 -14 10076.5 328.522   4
   0  -2  14 10597.4 335.997   3
   0  -2 -14 10303.3 330.278   2
   0  -2  15 7373.75 186.203  28
   0  -2  15 7415.43 196.518  25
   0  -2 -15 7930.30 191.141   9
   0  -2 -15 7886.52 191.330   8
   0  -2  15 7593.23 192.795   7
   0  -2 -15 7474.88 218.451  22
   0  -2 -15 7744.57 193.644  11
   0  -2 -16 4738.84 156.368  22
   0  -2  16 4823.53 132.943  21
   0  -2 -16 5100.59 133.187  11
   0  -2  16 5161.40 133.655   7
   0  -2 -16 4897.37 129.952   9
   0  -2 -16 4995.35 130.859   8
   0  -2  17 4844.67 123.547  21
   0  -2  17 4804.80 119.382  10
   0  -2 -17 4829.46 121.630  11
   0  -2 -17 4738.03 122.704  12
   0  -2 -17 4736.27 119.122   9
   0  -2 -17 4727.09 119.849   8
   0  -2  17 4709.36 122.424   7
   0  -2 -18 75.3902 19.9217  12
   0  -2 -18 70.1091 19.1785  11
   0  -2  18 52.4469 20.8228  21
   0  -2  18 48.4864 18.1553  20
   0  -2  18 96.6905 21.1710  41
   0  -2  18 51.9514 16.6067  10
   0  -1   0 20.1643 19.2522  15
   0  -1  -1 365187. 7530.45  15
   0  -1  -2 125762. 2545.16  15
   0  -1  -2 120557. 2533.59  14
   0  -1   2 125177. 2543.70  15
   0  -1  -3 233898. 4834.83  15
   0  -1   4 16923.8 369.910  17
   0  -1  -4 16412.6 368.886  15
   0  -1   5 526.137 42.6510  17
   0  -1  -5 686.227 41.1329  15
   0  -1   6 1801.34 75.3949  17
   0  -1  -6 1912.72 70.5868  15
   0  -1  -7 5364.20 146.046  15
   0  -1   7 5188.67 155.653  17
   0  -1   8 12341.2 309.792  17
   0  -1  -8 11834.3 291.559  15
   0  -1  -8 12156.5 268.727   8
   0  -1  -8 12163.1 319.324   4
   0  -1   9 10615.7 277.207  14
   0  -1   9 11330.9 302.697  17
   0  -1  -9 11661.7 257.349   8
   0  -1  -9 11654.9 317.558   4
   0  -1 -10 15.0639 53.5076   4
   0  -1  10 26.3252 26.0052  28
   0  -1  10 78.5271 43.5481  17
   0  -1  10 49.6262 30.5275  25
   0  -1 -10 37.0302 38.1533  22
   0  -1 -10 24.9122 28.6960   8
   0  -1 -11 2618.91 140.686   4
   0  -1  11 2658.54 83.3967  28
   0  -1 -11 2707.34 82.7930  35
   0  -1  11 2808.09 128.403  17
   0  -1  11 2587.60 88.8798  25
   0  -1 -11 2618.34 101.568  22
   0  -1 -11 2743.76 87.1170   8
   0  -1 -12 1296.78 110.766   4
   0  -1 -12 1086.07 54.0256  35
   0  -1  12 1159.97 54.7105  28
   0  -1  12 1239.05 90.6428  17
   0  -1  12 1209.58 61.9251  25
   0  -1  12 1110.45 50.6034  18
   0  -1 -12 1084.17 76.5854  22
   0  -1 -12 1196.94 58.7590   8
   0  -1 -13 13263.8 393.125   2
   0  -1 -13 13562.2 394.726   4
   0  -1  13 12867.6 363.627  17
   0  -1  13 12864.7 295.851  28
   0  -1  13 12898.1 303.626  25
   0  -1 -13 12050.8 326.070  22
   0  -1  13 12332.2 290.661  18
   0  -1 -13 12730.4 299.038   9
   0  -1 -13 12767.8 298.994   8
   0  -1 -14 3868.62 118.912   9
   0  -1  14 3988.97 121.071   7
   0  -1 -14 3899.44 119.492   8
   0  -1  14 4000.62 115.009  28
   0  -1 -14 4038.01 124.149  11
   0  -1  14 3942.42 123.568  25
   0  -1  14 3997.15 109.997  18
   0  -1 -14 3725.36 147.725  22
   0  -1 -14 4133.36 190.369   4
   0  -1 -14 3975.78 187.043   2
   0  -1  14 3907.24 193.152   3
   0  -1  15 5341.26 139.307  28
   0  -1 -15 5399.13 148.447  11
   0  -1 -15 4904.44 173.240  22
   0  -1 -15 5066.35 143.432   8
   0  -1 -15 5213.25 142.972   9
   0  -1  15 5344.65 146.502   7
   0  -1 -15 4914.80 213.033   2
   0  -1  15 4921.58 215.308   3
   0  -1 -15 4949.53 211.585   4
   0  -1 -16 4253.79 122.270  11
   0  -1  16 4366.06 121.677   7
   0  -1 -16 4147.83 117.501   8
   0  -1 -16 4187.85 117.090   9
   0  -1  16 4049.47 112.742  28
   0  -1 -17 911.903 48.4859  11
   0  -1 -17 891.249 44.1426   8
   0  -1  17 973.342 48.1402   7
   0  -1 -17 929.159 44.1158   9
   0  -1  18 898.759 39.6800  21
   0  -1 -18 968.985 38.3375   9
   0  -1 -18 949.691 38.3767   8
   0  -1  18 960.662 39.9835   7
   0  -1  18 956.196 38.3902  10
   0  -1 -18 955.211 41.1911  11
   0  -1 -18 973.675 42.6718  12
   0   0  -1 2159.40 51.7791  16
   0   0   1 2259.99 52.6810  17
   0   0   2 97998.2 2031.17  17
   0   0   3 128436. 2664.25  17
   0   0   4 41816.9 891.559  17
   0   0   5 2136.55 79.2998  17
   0   0   6 13.3697 37.0902  17
   0   0   7 4166.43 134.582  17
   0   0   7 4045.07 103.751  14
   0   0   8 36592.4 820.017  17
   0   0   9 10088.7 283.849  17
   0   0  -9 10230.0 233.912   8
   0   0  -9 10485.8 291.836   4
   0   0 -10 6638.11 221.567   4
   0   0  10 6074.22 153.503  29
   0   0  10 6398.09 213.768  17
   0   0 -10 6125.97 175.766  22
   0   0 -10 6596.24 157.929   8
   0   0 -11 5853.39 217.352   4
   0   0 -11 5675.14 148.027  35
   0   0  11 5864.81 204.787  17
   0   0  11 5727.37 146.952  25
   0   0 -11 5253.10 168.317  22
   0   0  11 5676.18 143.661  18
   0   0 -11 5701.88 147.548   8
   0   0 -12 5409.05 213.439   4
   0   0  12 5118.66 136.916  28
   0   0 -12 5041.61 141.156  35
   0   0  12 5280.83 199.855  17
   0   0  12 5123.09 139.047  25
   0   0  12 5165.62 135.429  18
   0   0 -12 4727.72 166.085  22
   0   0 -12 5279.81 141.052   8
   0   0 -13 2460.34 146.443   4
   0   0 -13 2567.37 153.027   2
   0   0  13 2412.21 82.5644  28
   0   0 -13 2403.91 88.0656  35
   0   0  13 2210.34 130.009  17
   0   0  13 2513.19 85.7447  25
   0   0 -13 2367.89 115.448  22
   0   0  13 2368.00 79.9192  18
   0   0 -13 2266.47 85.7996   9
   0   0 -13 2478.01 87.4598   8
   0   0 -14 397.251 78.8690   4
   0   0  14 400.735 83.4200   3
   0   0 -14 501.726 83.7824   2
   0   0 -14 435.352 46.3171  35
   0   0  14 449.063 41.4049  28
   0   0  14 412.879 38.1066  18
   0   0  14 516.548 73.6977  17
   0   0 -14 358.965 76.0529  22
   0   0 -14 390.733 44.8128   8
   0   0  14 493.911 47.1859   7
   0   0 -14 458.711 45.7610   9
   0   0 -15 156.531 61.1414   4
   0   0  15 139.477 68.3175   3
   0   0 -15 155.299 66.4356   2
   0   0  15 152.381 34.1126  28
   0   0  15 159.095 31.8876  18
   0   0 -15 135.255 44.8474  11
   0   0 -15 145.504 67.9456  22
   0   0 -15 175.635 38.6858   8
   0   0 -15 165.598 37.1054   9
   0   0  15 147.325 39.3216   7
   0   0 -16 624.094 50.1623  11
   0   0 -16 651.874 46.1629   8
   0   0 -16 711.846 45.6454   9
   0   0  16 760.085 48.9234   7
   0   0  16 644.162 39.0476  18
   0   0  16 690.095 42.1208  28
   0   0  17 1837.42 61.9347  28
   0   0 -17 1946.81 70.0097  11
   0   0  17 1850.18 67.8001   7
   0   0 -17 1857.20 64.5127   9
   0   0 -17 1882.78 65.3203   8
   0   0 -18 6198.62 147.021  11
   0   0 -18 6338.06 148.637  12
   0   0  18 6103.03 144.205  10
   0   0 -18 5894.41 143.686   9
   0   0 -18 5835.36 144.286   8
   0   0  18 6177.10 147.683   7
   0   1   0-3.43469 14.6767  17
   0   1  -1 366732. 7560.88  16
   0   1  -2 125802. 2608.16  16
   0   1   3 227865. 4824.00  17
   0   1  -3 237838. 4821.52  16
   0   1   4 16569.8 388.719  17
   0   1  -4 17550.8 384.969  16
   0   1   5 676.884 52.6457  17
   0   1  -5 620.651 49.1174  16
   0   1   6 2755.83 96.5035  17
   0   1  -6 1708.39 81.0161  16
   0   1   7 5129.13 165.527  17
   0   1  -8 11965.4 314.914   4
   0   1   8 12118.9 264.723  18
   0   1  -8 11545.5 263.455   8
   0   1   8 12207.3 317.729  17
   0   1  -9 11454.6 316.827   4
   0   1   9 11714.5 317.567  17
   0   1   9 11344.2 257.250  18
   0   1  -9 11349.3 257.734   8
   0   1 -10 14.9666 56.9899   4
   0   1  10 21.6216 25.9623  29
   0   1 -10 43.5009 32.6793  35
   0   1  10 62.7291 27.6787  18
   0   1  10 39.3367 50.8083  17
   0   1 -10 23.1953 51.9237  22
   0   1 -10 13.6346 28.8936   8
   0   1  11 2622.95 83.3012  29
   0   1 -11 2651.48 91.6722  35
   0   1  11 2527.12 135.264  17
   0   1 -11 2488.83 112.382  22
   0   1  11 2643.15 81.1537  25
   0   1  11 2646.18 83.9332  18
   0   1 -11 2760.47 86.0968   8
   0   1 -12 1139.60 104.992   4
   0   1 -12 1080.70 63.0605  35
   0   1  12 1157.55 54.7412  29
   0   1  12 1074.02 97.3896  17
   0   1 -12 976.016 85.1560  22
   0   1  12 1219.18 53.4448  25
   0   1  12 1171.11 54.6067  18
   0   1 -12 1119.36 56.7467   8
   0   1 -13 13731.4 397.217   2
   0   1 -13 13374.4 394.822   4
   0   1  13 13644.4 392.173  17
   0   1 -13 12484.1 312.321  35
   0   1 -13 12006.0 343.188  22
   0   1  13 13210.8 303.065  18
   0   1 -13 13231.7 305.464   9
   0   1 -13 13186.1 305.218   8
   0   1  14 3613.42 185.858   3
   0   1 -14 4174.66 188.846   2
   0   1 -14 4207.71 190.457   4
   0   1  14 4315.44 119.981  28
   0   1 -14 3777.87 125.717  35
   0   1  14 4145.73 185.312  17
   0   1 -14 3908.64 125.830  11
   0   1  14 4047.31 118.132  18
   0   1 -14 4211.49 122.013   9
   0   1  14 4215.65 123.508   7
   0   1 -14 4160.87 121.217   8
   0   1 -15 5327.65 212.372   2
   0   1 -15 5246.03 211.774   4
   0   1  15 5268.30 221.337   3
   0   1  15 5256.20 142.158  28
   0   1  15 5281.24 209.424  17
   0   1 -15 5063.58 149.186  11
   0   1  15 5292.96 141.970  18
   0   1 -15 5427.87 144.583   9
   0   1  15 5338.75 147.103   7
   0   1 -15 5443.86 145.176   8
   0   1 -16 3913.56 120.316  11
   0   1  16 4050.56 112.984  18
   0   1  16 4297.02 113.864  28
   0   1 -16 4032.83 115.625   8
   0   1 -16 4154.53 115.679   9
   0   1  16 4245.94 119.813   7
   0   1 -17 953.385 50.0321  11
   0   1  17 926.706 41.3484  18
   0   1  17 937.564 41.8560  28
   0   1 -17 864.984 43.1869   8
   0   1  17 935.560 46.6294   7
   0   1 -17 909.933 43.3080   9
   0   1  18 953.146 34.6431  28
   0   1 -18 905.246 42.9504  12
   0   1 -18 970.429 42.4755  11
   0   1  18 963.411 39.3811  10
   0   1  18 987.018 40.0422   7
   0   1 -18 982.684 37.7416   9
   0   1 -18 993.816 38.3619   8
   0   2   0 192285. 3978.06  17
   0   2  -1 1146.25 50.6066  16
   0   2   1 900.130 45.6471  17
   0   2  -2 5940.40 135.935   4
   0   2   2 5919.74 152.380  17
   0   2  -2 5671.43 151.653  16
   0   2  -3 3265.42 91.9662   4
   0   2  -3 3300.21 103.522  16
   0   2   3 3422.68 106.224  17
   0   2  -4 11172.2 271.162  16
   0   2  -5 11915.4 292.498  16
   0   2  -6 673.084 53.3864   4
   0   2  -6 627.890 29.7443   8
   0   2  -6 618.420 55.2226  16
   0   2  -7 2247.89 95.1960   4
   0   2   7 2042.44 62.0946  18
   0   2  -7 1931.86 58.9307   8
   0   2  -7 2069.09 96.9055  16
   0   2   7 2000.50 99.5111  17
   0   2  -8 4404.28 159.755   4
   0   2  -8 4414.88 159.790  16
   0   2   8 4665.87 165.904  17
   0   2   8 4573.77 116.315  18
   0   2  -8 4526.96 113.802   8
   0   2  -9 8137.85 250.147   4
   0   2   9 8291.44 197.146  29
   0   2  -9 7877.41 206.049  35
   0   2  -9 8665.26 256.888  16
   0   2   9 8666.36 264.482  17
   0   2   9 8600.30 197.953  18
   0   2  -9 8265.39 195.201   8
   0   2 -10 8653.63 262.913   4
   0   2 -10 7990.17 209.538  35
   0   2  10 8059.57 198.141  29
   0   2  10 7664.05 264.527  17
   0   2  10 8465.05 193.249  25
   0   2  10 8127.19 200.002  18
   0   2 -10 8483.56 197.546   8
   0   2 -11 12016.5 345.003   4
   0   2 -11 10937.0 280.440  35
   0   2  11 11357.8 268.239  29
   0   2  11 11660.7 353.305  17
   0   2  11 11534.3 262.363  25
   0   2  11 11914.0 270.089  18
   0   2 -11 11389.2 267.379   8
   0   2  12 8898.27 299.447  17
   0   2  12 8841.79 217.180  29
   0   2 -12 8115.14 230.046  35
   0   2 -12 9334.89 293.589   2
   0   2 -12 9263.14 294.901   4
   0   2  12 9102.13 219.546  18
   0   2 -12 8985.79 216.683   8
   0   2 -12 9096.25 217.028   9
   0   2  13 1923.39 129.875  17
   0   2  13 1846.28 72.8925  29
   0   2 -13 1847.99 85.7672  35
   0   2 -13 2012.66 80.0787  11
   0   2 -13 1981.52 127.152   4
   0   2  13 1817.17 127.237   3
   0   2 -13 1813.14 122.481   2
   0   2  13 1938.21 75.3390  18
   0   2  13 1993.49 75.4008   7
   0   2 -13 1903.49 72.7659   9
   0   2 -13 1938.58 73.2078   8
   0   2  14 10203.7 333.424  17
   0   2  14 10322.1 331.044   3
   0   2 -14 10671.3 324.536   2
   0   2 -14 10267.2 321.734   4
   0   2 -14 9932.04 247.026  11
   0   2  14 10126.3 244.237  18
   0   2 -14 10050.6 241.686   9
   0   2  14 10010.6 245.499   7
   0   2 -14 10069.7 242.212   8
   0   2  15 7362.92 186.969  28
   0   2  15 7615.21 189.586  18
   0   2 -15 7460.11 187.086   8
   0   2  15 7626.43 190.551   7
   0   2 -15 7502.83 186.387   9
   0   2 -15 7781.57 192.243  11
   0   2  16 5091.55 128.030  28
   0   2  16 4919.71 129.609  18
   0   2  16 4879.41 130.447   7
   0   2 -16 4738.50 126.918   8
   0   2 -16 4706.23 125.997   9
   0   2 -16 5054.52 132.466  11
   0   2  17 4838.36 118.790  28
   0   2  17 5042.97 121.587  18
   0   2  17 4888.53 122.177   7
   0   2 -17 4776.90 118.795   8
   0   2 -17 4754.02 117.804   9
   0   2 -17 4426.13 121.802  11
   0   2 -17 4686.69 123.552  12
   0   2  17 4753.38 118.747  10
   0   2  18 65.1281 16.7427  10
   0   2 -18 53.7857 19.2603  11
   0   2 -18 65.3195 20.4050  12
   0   2  18 73.1170 15.7613  28
   0   3   0-45.2592 34.5693  16
   0   3  -1 56483.4 1227.12  16
   0   3   1 58302.9 1221.45  17
   0   3   2 5866.01 162.325  17
   0   3  -2 5860.75 164.021  16
   0   3   3 7342.24 164.914  18
   0   3  -3 7520.14 199.684  16
   0   3   3 7483.49 199.317  17
   0   3   3 7115.70 169.020   3
   0   3  -4 13787.6 308.296   4
   0   3  -4 13315.9 307.708   2
   0   3  -4 14308.2 334.008  16
   0   3   4 12992.0 333.738  17
   0   3   4 13329.1 293.494  18
   0   3  -5 2356.21 86.9262   4
   0   3  -5 2403.09 100.935  16
   0   3   5 2683.93 107.966  17
   0   3   5 2442.89 69.9097  18
   0   3  -6 17803.5 407.560   4
   0   3   6 17665.7 430.966  17
   0   3  -6 17076.1 421.511  16
   0   3   6 16963.3 375.310  18
   0   3  -7 501.115 57.5818  16
   0   3   7 470.299 63.0599  17
   0   3  -7 512.052 52.2837   4
   0   3  -8 3621.17 134.767   4
   0   3   8 3539.65 110.805  44
   0   3  -9 8954.41 266.487  16
   0   3  -9 8539.34 196.785   9
   0   3  -9 8455.95 196.939   8
   0   3  -9 8574.22 252.063   2
   0   3  -9 9085.16 255.494   4
   0   3 -10 1862.26 106.702   4
   0   3 -10 1965.56 108.570   2
   0   3 -10 1919.41 119.267  16
   0   3  10 1626.72 68.1039  29
   0   3  10 1893.23 62.6187  25
   0   3  10 1693.43 69.1697  18
   0   3 -10 1897.11 63.9009   8
   0   3 -10 1812.28 63.4851   9
   0   3 -11 23537.0 583.037   4
   0   3 -11 23750.4 583.091   2
   0   3  11 23466.8 590.256   3
   0   3 -11 24032.9 599.587  16
   0   3  11 22520.9 512.679  29
   0   3 -11 22564.2 512.024  11
   0   3  11 23887.4 505.071  25
   0   3  11 23453.3 515.283  18
   0   3  11 23346.9 509.751   7
   0   3 -11 23015.5 507.402   8
   0   3 -11 23490.5 507.915   9
   0   3  12 7816.08 287.922  17
   0   3  12 8126.69 204.694  29
   0   3  12 8170.40 272.275   3
   0   3 -12 7971.17 203.702  11
   0   3  12 8506.56 208.262  18
   0   3  12 8344.78 202.022   7
   0   3 -12 8269.52 199.961   8
   0   3 -12 8115.78 198.318   9
   0   3  13 25420.2 661.279  17
   0   3  13 24927.0 550.827  29
   0   3  13 24738.4 631.714   3
   0   3 -13 24769.6 550.415  11
   0   3  13 26353.8 556.690  18
   0   3 -13 24465.2 545.132   9
   0   3 -13 25011.3 546.064   8
   0   3  13 25148.0 548.700   7
   0   3 -14 4620.93 129.349  11
   0   3  14 4516.58 129.284  29
   0   3 -14 4597.60 127.829  33
   0   3 -14 4689.66 124.828   9
   0   3 -14 4804.08 125.752   8
   0   3  14 4626.45 127.905   7
   0   3  14 4827.29 207.210  17
   0   3  14 5102.05 134.972  18
   0   3 -15 497.488 40.9866  11
   0   3 -15 524.356 36.6819  33
   0   3 -15 464.144 34.1028   8
   0   3  15 484.585 37.0431   7
   0   3  15 551.808 42.6908  18
   0   3 -16 10201.0 103.062  12
   0   3  16 10217.1 103.901  28
   0   3  16 10361.8 111.783  18
   0   3  17 365.655 27.0146  18
   0   3  17 346.992 25.5356  28
   0   3 -17 308.393 24.2538  12
   0   3 -17 294.132 21.9190  11
   0   4   0 159172. 3280.46  18
   0   4   0 156852. 3327.31  16
   0   4   1 1524.07 82.3087  16
   0   4   1 1682.22 51.1822  18
   0   4  -2 8176.62 228.611  16
   0   4   2 7965.19 223.074  17
   0   4   2 8377.16 187.339  18
   0   4   3 15212.2 373.981  17
   0   4   3 15020.3 328.734  18
   0   4  -3 15127.4 374.861  16
   0   4   4 6098.23 192.902  17
   0   4  -4 6135.31 191.050  16
   0   4   4 6217.60 148.345  18
   0   4  -5 8199.34 196.501  33
   0   4  -5 8739.23 244.181  16
   0   4   5 8298.82 194.231  18
   0   4   5 8137.02 245.505  17
   0   4  -6 7125.92 176.425  33
   0   4   6 7270.85 234.425  17
   0   4   6 7558.44 175.678  18
   0   4  -6 7119.64 222.414  16
   0   4   6 6942.86 186.776  44
   0   4  -7 3598.42 104.461  33
   0   4   7 3701.28 103.446  18
   0   4   7 3560.13 156.337  17
   0   4  -7 3677.28 151.078  16
   0   4   7 3443.81 114.131  44
   0   4  -8 1231.48 57.5336  33
   0   4   8 1233.52 55.7606  18
   0   4   8 1244.66 100.399  17
   0   4  -8 1257.24 94.8553  16
   0   4   8 1263.68 68.8403  44
   0   4  -9 7818.17 257.077  16
   0   4   9 7428.19 264.978  17
   0   4   9 7574.22 191.536  18
   0   4  -9 7721.98 193.489  33
   0   4 -10 406.160 74.4952  16
   0   4  10 333.816 79.0345  17
   0   4  10 416.957 34.8611  25
   0   4 -10 440.583 44.5822  33
   0   4  11 6166.31 244.845  17
   0   4 -11 5897.67 227.668  16
   0   4  11 6260.97 153.470  25
   0   4 -11 6252.88 165.475  33
   0   4 -12 14350.9 330.465  33
   0   4 -12 13830.9 407.772  16
   0   4  12 14514.3 429.226  17
   0   4  13 11735.6 274.504  29
   0   4 -13 11798.1 274.817  33
   0   4  13 11300.0 363.316  17
   0   4 -14 2097.18 70.8678  33
   0   4  14 1991.80 71.6947  29
   0   4  14 2098.97 75.3594  18
   0   4 -15 4458.28 114.091  33
   0   4  15 4566.53 121.679  18
   0   4  16 3294.20 86.2342  28
   0   4  16 3396.61 89.8399  18
   0   4 -16 3171.64 84.7151  36
   0   4  17 378.640 19.6698  28
   0   4 -17 304.783 21.5039  44
   0   5   0 1.26082 26.1312  33
   0   5   0-3.73742 38.4619  16
   0   5   0 2.78160 27.9007  44
   0   5  -1 13197.3 292.623  33
   0   5  -1 12989.9 293.512  44
   0   5   1 13298.7 296.189  44
   0   5  -1 12982.8 340.620  16
   0   5   1 12606.3 337.108  16
   0   5   1 12274.2 282.962  18
   0   5   2 11749.7 269.869  27
   0   5  -2 11613.1 272.614  33
   0   5   2 11558.7 265.116  18
   0   5  -2 12263.3 323.521  16
   0   5   2 12083.7 318.804  16
   0   5   2 12504.4 278.559  44
   0   5  -2 12020.8 273.798  44
   0   5   3 1888.47 63.8997  27
   0   5   3 1644.65 91.2224  17
   0   5   3 1965.01 99.3456  16
   0   5  -3 1805.01 98.8386  16
   0   5   3 1832.97 61.1745  18
   0   5   3 2065.25 75.2317  44
   0   5  -3 1732.31 66.8683  44
   0   5  -4 2031.46 73.1694  33
   0   5   4 2210.56 70.7308  27
   0   5   4 2103.96 103.308  16
   0   5  -4 2184.51 109.760  16
   0   5   4 1995.13 106.152  17
   0   5   4 2187.66 69.6167  18
   0   5   4 2025.15 80.3211  44
   0   5  -4 2104.86 74.5078  44
   0   5  -5 2994.60 94.1956  33
   0   5   5 3055.82 88.6468  27
   0   5   5 3031.46 137.989  17
   0   5   5 3027.07 90.6792  18
   0   5  -5 2900.62 132.097  16
   0   5  -5 3062.24 94.1255  44
   0   5   5 2992.22 103.279  44
   0   5  -6 3742.54 111.909  33
   0   5   6 4152.74 106.726  27
   0   5   6 3849.66 110.239  18
   0   5   6 3699.71 163.737  17
   0   5  -6 3704.73 157.333  16
   0   5   6 3738.68 123.785  44
   0   5  -6 3785.00 113.031  44
   0   5  -7 2739.14 92.0874  33
   0   5   7 2959.18 145.993  17
   0   5   7 2799.63 90.2806  18
   0   5  -7 2948.08 140.642  16
   0   5   7 2603.53 104.274  44
   0   5  -8 503.419 44.1119  33
   0   5   8 558.421 44.4482  18
   0   5   8 603.124 77.4401  17
   0   5   8 643.314 59.0509  44
   0   5  -9 98.4010 56.9004  16
   0   5   9 62.5951 33.1673  18
   0   5   9 6.65362 53.7562  17
   0   5   9 61.5548 34.7194  29
   0   5  -9 71.6213 35.2940  33
   0   5  10 1294.42 107.074  17
   0   5 -10 1466.09 110.162  16
   0   5  10 1314.35 62.6047  18
   0   5  10 1504.19 55.6734  25
   0   5 -10 1293.38 63.8561  33
   0   5  10 1320.50 63.1057  29
   0   5 -11 745.438 50.2763  33
   0   5  11 665.206 83.8887  17
   0   5 -11 857.471 84.2941  16
   0   5  11 803.568 50.3321  18
   0   5 -12 2446.86 82.8949  33
   0   5  12 2352.63 82.5912  18
   0   5 -13 2329.64 78.0214  33
   0   5  13 2488.74 80.5257  18
   0   5 -14 950.512 41.9254  33
   0   5  14 876.438 43.1982  29
   0   5  14 938.604 45.4332  18
   0   5 -14 936.702 47.2416  44
   0   5 -15-15.5800 13.3735  33
   0   5 -15 1718.67 42.7926  44
   0   5  16 1561.88 42.1592  28
   0   5 -16 1426.99 41.2791  44
   0   6   0 2132.08 79.7213  44
   0   6   0 2153.56 112.390  16
   0   6   1 26.7646 30.9741  27
   0   6  -1 28.5861 31.8975  33
   0   6  -1 8.46349 32.2382  44
   0   6   1 35.9784 35.4408  44
   0   6  -1 69.3461 46.8121  16
   0   6   1 13.5248 42.3222  16
   0   6   2 435.555 39.3420  27
   0   6  -2 382.097 40.2767  33
   0   6   2 489.505 62.7746  16
   0   6  -2 457.947 61.1756  16
   0   6  -2 421.070 41.2224  44
   0   6   2 461.289 46.7607  44
   0   6   3 730.286 45.6084  27
   0   6   3 770.838 41.5610  18
   0   6  -3 723.263 73.4368  16
   0   6   3 770.850 55.4269  44
   0   6  -3 846.830 51.0882  44
   0   6   4 968.721 49.4641  27
   0   6   4 917.698 48.1621  18
   0   6  -4 996.900 83.0020  16
   0   6   4 908.984 61.9689  44
   0   6  -4 1024.98 54.6701  44
   0   6  -5 5009.32 142.769  33
   0   6   5 5392.64 135.610  27
   0   6   5 5228.33 137.592  18
   0   6   5 5241.84 153.309  44
   0   6  -5 5023.48 143.984  44
   0   6   6 1193.24 52.1685  27
   0   6  -6 1099.67 59.2038  33
   0   6  -6 1249.15 94.9475  16
   0   6   6 1152.90 55.5293  18
   0   6  -6 1080.98 58.5853  44
   0   6   6 1227.59 70.4280  44
   0   6  -7 216.131 39.7263  33
   0   6   7 188.951 35.2934  18
   0   6  -7 180.054 56.5039  16
   0   6   7 162.105 54.7397  17
   0   6   7 126.754 46.0436  44
   0   6  -7 214.225 40.1976  44
   0   6  -8 2479.98 86.2614  33
   0   6  -8 2366.82 129.006  16
   0   6   8 2247.14 81.0219  18
   0   6   8 2301.05 129.845  17
   0   6  -8 2465.90 86.5292  44
   0   6  -9 2155.15 79.6889  33
   0   6   9 2165.00 78.6497  29
   0   6   9 1957.00 74.8455  18
   0   6  -9 2027.54 117.962  16
   0   6  -9 2197.56 79.4975  44
   0   6  10 2076.08 76.4080  29
   0   6 -10 2215.56 78.6452  33
   0   6  10 1950.28 74.0803  18
   0   6 -10 2367.83 80.8352  44
   0   6  11 1178.85 54.3126  29
   0   6 -11 1404.73 59.0634  33
   0   6  11 1223.75 55.2202  18
   0   6 -11 1414.04 59.2437  44
   0   6  12 383.838 34.3148  29
   0   6 -12 323.095 32.9938  33
   0   6  12 317.517 31.9602  18
   0   6 -12 369.021 35.6659  44
   0   6 -13 2688.20 75.7715  33
   0   6  13 2528.35 76.1590  18
   0   6 -14 4128.44 97.7032  44
   0   6 -14 4053.63 96.5947  33
   0   7   0 11.2077 34.0423  44
   0   7   0 9.58641 31.9175  27
   0   7  -1 6073.52 162.491  44
   0   7   1 6406.22 167.710  44
   0   7   1 5987.74 159.479  27
   0   7  -1 5943.04 160.693  27
   0   7   2 3587.49 103.673  27
   0   7  -2 3432.11 108.431  44
   0   7   2 3569.68 114.459  44
   0   7  -3 7414.44 196.176  33
   0   7   3 8078.02 191.685  27
   0   7   3 7815.63 204.918  44
   0   7  -3 7902.16 197.377  44
   0   7   4 11471.8 259.381  27
   0   7   4 10782.2 273.028  44
   0   7  -4 11192.5 266.145  44
   0   7   5 13878.7 305.957  27
   0   7   5 13455.0 321.874  44
   0   7  -5 13185.6 313.445  44
   0   7  -6 1012.44 55.2262  33
   0   7   6 1047.88 61.5389  44
   0   7  -6 1068.53 55.0389  44
   0   7  -7 2288.56 81.4383  33
   0   7   7 2252.49 74.8669  18
   0   7  -8 1037.40 52.2936  33
   0   7   8 1043.61 51.8536  29
   0   7   8 965.206 46.4390  18
   0   7  -9 199.114 33.3810  33
   0   7   9 197.456 31.7700  29
   0   7   9 197.985 27.4757  18
   0   7  -9 240.515 32.9542  44
   0   7 -10 829.250 42.7103  33
   0   7  10 799.779 40.6027  29
   0   7  10 767.875 37.1231  18
   0   7 -10 837.185 40.5415  44
   0   7 -11 516.856 32.2123  33
   0   7  11 529.657 31.6405  29
   0   7 -11 511.068 30.1523  44
   0   7  12 99.1411 19.9075  29
   0   7 -12 121.577 19.9625  33
   0   8   0 1964.60 66.7485  27
   0   8   0 1897.56 70.8386  44
   0   8  -1 1387.13 56.8268  27
   0   8   1 1422.95 54.9305  27
   0   8  -1 1422.95 59.5152  44
   0   8  -2 1766.25 65.1575  27
   0   8   2 1922.34 63.2584  27
   0   8  -2 1760.08 66.0996  44
   0   8  -3 1750.85 63.3159  27
   0   8   3 1702.41 57.8988  27
   0   8  -3 1634.74 62.3928  44
   0   8  -4 1020.15 49.1352  27
   0   8  -4 944.221 46.3629  44
   0   8  -5 286.743 31.5202  44
   0   8   6 934.799 44.5813  29
   0   8  -7 875.884 42.6463  27
   0   8   7 961.799 41.9092  29
   0   8  -8 65.8141 23.6224  27
   0   8   8 28.9937 21.7588  29
   0   8  -9 354.058 25.2474  27
   0   8   9 342.333 24.5171  29
   0   8 -10 2869.44 71.2112  27
   0   8  10 2816.28 69.9941  29
   0   9   0-4.37524 16.6745  27
   0   9  -1 1478.00 45.6491  27
   0   9  -2 210.277 20.3258  27
   0   9  -3 1304.00 41.3485  27
   0   9   3 1228.24 41.0924  29
   0   9  -4 1489.44 44.1974  27
   0   9   4 1388.09 43.2267  29
   0   9   5 456.583 22.3885  29
   0   9  -5 472.198 23.2002  27
  -1  -9   6 778.579 27.2429  20
  -1  -9   6 764.475 27.7712  21
  -1  -9   6 753.591 27.6918  24
  -1  -9   5 1714.71 47.3105  20
  -1  -9   5 1592.60 47.4460  21
  -1  -9   5 1586.97 46.8228  24
  -1  -9   4 4802.90 116.586  21
  -1  -9   4 4837.20 115.120  24
   1  -9  -3 3129.49 78.5011  22
  -1  -9   3 3157.57 82.8472  21
  -1  -9   3 3319.69 80.8730  24
  -1  -9   2 374.333 24.6733  20
   1  -9  -2 330.789 22.0513  22
  -1  -9   2 348.515 21.5766  24
  -1  -9   1 1234.09 40.7057  20
   1  -9  -1 1049.81 37.8763  22
   1  -9  -1 1256.07 41.5239  20
  -1  -9   1 1151.95 34.6101  24
   1  -9  -1 1143.91 34.3230  24
   1  -9   0 112.627 19.0225  22
  -1  -9   0 140.756 21.0748  20
   1  -9   0 154.817 21.2636  20
   1  -9   0 132.802 17.5940  24
   1  -9   1 65.5777 18.7928  22
   1  -9   1 102.161 20.2293  20
   1  -9   1 91.4794 18.1472  24
   1  -9   2 135.069 20.1889  21
   1  -9   2 83.4404 17.6549  22
   1  -9   2 133.570 20.7549  20
   1  -9   2 114.887 18.4864  24
   1  -9   3 476.231 25.0363  21
   1  -9   3 489.874 24.9107  20
   1  -9   3 503.710 25.1517  24
   1  -9   4 17.5316 15.6786  20
   1  -9   4 24.0628 16.1544  21
   1  -9   4 9.06510 14.7157  22
   1  -9   4 30.3561 16.7511  24
   1  -9   5 1231.71 30.7793  20
   1  -9   5 1225.91 30.9517  21
  -1  -8  10 612.655 27.2716  21
  -1  -8  10 631.632 26.7067  24
  -1  -8   9 1885.18 57.2973  24
   1  -8  -8 2818.73 75.1798  22
  -1  -8   8 2739.34 79.1322  24
   1  -8  -7 2187.25 63.6186  22
  -1  -8   7 2040.48 66.8915  24
   1  -8  -6 208.017 28.8330  22
   1  -8  -5 37.8653 27.2393  22
  -1  -8   5 29.4965 29.4866  20
  -1  -8   5-1.30285 31.2525  24
   1  -8  -4 4715.18 121.718  20
   1  -8  -4 4605.69 120.992  22
  -1  -8   4 4625.88 122.689  20
  -1  -8   4 4558.42 125.112  24
   1  -8  -3 2216.85 72.0410  20
   1  -8  -3 2283.21 72.3349  22
  -1  -8   3 2191.40 72.9114  20
   1  -8  -3 2167.62 64.0955  24
  -1  -8   3 2022.75 73.7313  24
  -1  -8   2 1425.85 57.5416  20
   1  -8  -2 1585.37 57.9517  20
   1  -8  -2 1437.91 57.4447  21
   1  -8  -2 1411.59 57.0260  22
  -1  -8   2 1362.81 57.5237  24
   1  -8  -2 1418.97 52.9022  24
   1  -8  -1 5012.39 129.807  21
   1  -8  -1 4923.71 129.147  22
  -1  -8   1 4986.27 128.352  20
   1  -8  -1 5096.05 129.147  20
  -1  -8   1 4863.39 127.727  24
   1  -8  -1 4994.65 126.363  24
  -1  -8   0 156.107 25.2781  22
   1  -8   0 217.010 33.0139  20
  -1  -8   0 213.746 31.6231  20
   1  -8   0 204.150 32.7644  21
  -1  -8   0 162.679 28.0602  24
   1  -8   0 168.604 30.3744  24
   1  -8   1 7815.00 184.565  20
  -1  -8  -1 7727.64 182.669  20
   1  -8   1 7765.74 185.329  21
  -1  -8  -1 7201.43 175.656  22
  -1  -8  -1 7472.06 176.480  24
   1  -8   1 7688.61 184.979  24
  -1  -8  -2 3101.49 89.9201  20
   1  -8   2 3270.10 93.7804  21
   1  -8   2 3062.85 91.7044  20
   1  -8   2 3037.97 93.6447  24
  -1  -8  -3 506.445 36.7131  20
   1  -8   3 567.640 38.8547  20
   1  -8   3 539.243 39.2681  21
   1  -8   3 470.042 40.3417  24
   1  -8   4 1455.97 57.0218  21
   1  -8   4 1464.25 55.8631  20
   1  -8   5 151.847 29.6173  21
   1  -8   5 143.546 28.1863  20
   1  -8   5 113.597 29.8348  24
   1  -8   6 284.857 29.1171  20
   1  -8   6 272.365 31.0806  21
   1  -8   6 337.557 32.7555  24
   1  -8   6 301.990 28.2798  26
   1  -8   7 1220.69 46.1363  20
   1  -8   7 1242.42 47.1928  21
   1  -8   7 1269.37 46.1011  26
   1  -8   7 1298.89 48.8520  24
   1  -8   8 2051.53 59.1238  20
   1  -8   8 2041.15 60.2027  21
   1  -8   8 2054.19 60.2250  24
   1  -8   8 2098.89 59.8784  26
   1  -8   9 1611.31 46.8948  20
   1  -8   9 1669.13 48.3394  21
   1  -8   9 1666.50 47.0838  26
   1  -8   9 1741.82 46.9335  24
  -1  -7  13 89.0613 15.6394  20
  -1  -7  13 84.2664 15.9190  21
  -1  -7  12 676.398 30.4423  20
  -1  -7  12 252.784 18.4766  24
   1  -7 -11 1421.94 52.4644  22
  -1  -7  11 1375.78 51.2512  20
  -1  -7  11 1341.71 49.4560  24
   1  -7 -10 718.696 42.2928  22
   1  -7  -9 4143.01 101.560  35
   1  -7  -9 3559.75 107.587  22
   1  -7  -8 5609.52 143.287  35
   1  -7  -8 5994.87 150.540  22
   1  -7  -7 4603.05 126.248  22
   1  -7  -6 3014.76 94.1019  22
  -1  -7   6 2824.55 159.964  14
   1  -7  -5 1179.21 56.9428  22
   1  -7  -5 1180.17 55.5548  20
  -1  -7   5 1151.91 110.361  14
   1  -7  -4 5580.12 147.352  22
   1  -7  -4 5520.03 146.591  20
  -1  -7   4 5309.09 148.131  20
  -1  -7   4 5579.69 228.365  14
   1  -7  -4 5512.30 138.056  24
  -1  -7   3 1018.54 55.5711  20
   1  -7  -3 1124.80 55.8003  20
   1  -7  -3 980.157 54.2249  21
   1  -7  -3 1046.06 55.0209  22
  -1  -7   3 1109.83 104.335  14
   1  -7  -3 1069.12 49.7951  24
   1  -7  -2 6469.69 164.527  20
  -1  -7   2 6184.38 164.789  20
   1  -7  -2 6490.05 165.536  21
  -1  -7   2 6251.87 237.664  14
   1  -7  -2 6340.59 163.343  24
   1  -7  -1 1922.26 74.0461  20
   1  -7  -1 2073.44 75.4407  21
  -1  -7   1 1947.80 73.6100  20
  -1  -7   1 1983.90 128.388  15
  -1  -7   1 1867.97 122.031  14
   1  -7  -1 2025.12 75.0789  24
   1  -7   0 2647.37 106.003  38
   1  -7   0 2773.42 92.1556  20
   1  -7   0 2937.32 93.5876  21
  -1  -7   0 2901.43 92.2978  20
   1  -7   0 2992.78 148.973  14
  -1  -7   0 2684.21 90.3849  24
   1  -7   0 2799.40 93.2972  24
   1  -7   1 8665.99 231.986  38
   1  -7   1 9364.36 220.221  20
  -1  -7  -1 8743.47 216.432  20
   1  -7   1 9200.20 220.811  21
   1  -7   1 9627.20 302.110  14
  -1  -7  -1 9101.23 302.554  15
  -1  -7  -1 8600.54 214.398  24
   1  -7   1 8939.40 220.904  24
   1  -7   2 3272.67 114.661  38
  -1  -7  -2 3425.29 102.225  20
   1  -7   2 3509.46 106.059  21
  -1  -7  -2 3464.40 98.1912  22
   1  -7   2 3413.76 104.613  20
   1  -7   2 3308.88 168.509  14
  -1  -7  -2 3459.42 170.769  15
   1  -7   2 3458.30 108.929  24
  -1  -7  -2 3227.87 95.7106  24
   1  -7   3 692.452 57.3723  38
  -1  -7  -3 759.650 46.6188  20
   1  -7   3 776.928 52.4860  21
  -1  -7  -3 742.151 42.5748  22
   1  -7   3 765.099 48.8501  20
  -1  -7  -3 606.269 80.7865  15
   1  -7   3 854.460 97.3409  14
   1  -7   4 3918.54 121.848  38
  -1  -7  -4 4027.84 110.237  20
  -1  -7  -4 3756.71 105.359  22
   1  -7   4 3757.98 113.298  20
   1  -7   4 3865.94 114.670  21
  -1  -7  -4 3515.35 173.936  15
   1  -7   4 3703.43 185.295  14
   1  -7   4 3851.40 117.732  24
   1  -7   5 6395.25 169.414  38
   1  -7   5 6297.51 162.067  20
  -1  -7  -5 6145.59 154.571  22
   1  -7   5 6195.21 164.340  21
  -1  -7  -5 6103.63 231.081  15
   1  -7   5 6030.05 243.089  14
   1  -7   5 6440.65 167.665  24
   1  -7   6 4411.44 127.378  24
   1  -7   6 4746.54 130.195  38
   1  -7   6 4389.84 124.273  20
   1  -7   6 4370.42 125.731  21
   1  -7   7 2339.51 82.1018  21
   1  -7   7 2454.45 80.9448  20
   1  -7   7 2404.18 83.0969  24
   1  -7   8 1403.07 58.3993  20
   1  -7   8 1405.86 59.5417  21
   1  -7   8 1475.28 60.1835  24
   1  -7   9 2447.37 77.7835  21
   1  -7   9 2505.58 76.4467  20
   1  -7   9 2472.08 76.3740  24
   1  -7  10 2720.53 80.3114  21
   1  -7  10 2811.29 78.8227  20
   1  -7  10 2791.51 76.4210  24
   1  -7  11 1004.42 37.6362  20
   1  -7  11 991.172 39.4229  21
   1  -7  12 5183.17 116.339  20
   1  -7  12 5068.77 117.718  21
  -1  -6  14 619.663 32.3361  20
   1  -6 -14 642.565 37.2106  22
   1  -6 -13 1120.13 51.5369  22
  -1  -6  13 1070.43 46.1065  20
  -1  -6  12 782.309 44.6605  20
   1  -6 -12 853.645 50.9615  22
   1  -6 -11 1028.93 43.2281  35
   1  -6 -11 1013.20 55.2882  22
  -1  -6  11 1093.62 56.1700  20
   1  -6 -10 1514.33 58.3334  35
  -1  -6  10 1724.98 70.5050  20
   1  -6 -10 1746.63 69.3650  22
   1  -6  -9 1849.35 66.6420  35
   1  -6  -9 1918.48 75.0338  22
  -1  -6   9 1927.29 134.004  14
   1  -6  -8 2563.87 88.7287  22
  -1  -6   8 2642.54 158.516  14
   1  -6  -7 3453.79 106.237  22
   1  -6  -6 3195.21 97.9665  20
   1  -6  -6 3225.35 100.443  22
   1  -6  -6 3123.56 151.047  15
  -1  -6   6 3066.46 172.288  14
   1  -6  -5 7584.34 189.015  22
   1  -6  -5 7406.62 186.592  20
  -1  -6   5 7799.54 279.930  14
   1  -6  -5 7385.34 253.695  15
  -1  -6   4 870.138 52.7581  20
   1  -6  -4 908.147 50.0023  20
   1  -6  -4 919.335 52.1752  21
   1  -6  -4 1030.98 94.2901  15
   1  -6  -4 963.474 46.2007  24
   1  -6  -3 551.179 44.3697  21
   1  -6  -3 514.642 43.2072  20
  -1  -6   3 474.175 42.3776  20
   1  -6  -3 563.998 77.6123  15
  -1  -6   3 475.817 84.0677  14
  -1  -6   3 581.645 78.7364  15
   1  -6  -3 489.435 40.9814  24
   1  -6  -2 2621.26 105.981  38
   1  -6  -2 2888.44 90.7128  20
   1  -6  -2 2904.87 91.6525  21
  -1  -6   2 2713.09 89.8317  20
  -1  -6   2 2867.99 148.127  15
  -1  -6   2 2620.84 148.215  14
   1  -6  -2 2735.24 135.909  14
   1  -6  -2 2695.70 144.965  15
   1  -6  -2 2778.37 89.4572  24
   1  -6  -1 1192.87 71.7114  38
   1  -6  -1 1216.13 58.4439  21
   1  -6  -1 1295.42 58.5853  20
  -1  -6   1 1153.18 56.3686  20
  -1  -6   1 1206.34 101.959  14
   1  -6  -1 1274.33 99.1012  14
   1  -6  -1 1235.85 101.104  15
   1  -6  -1 1163.39 56.9781  24
   1  -6   0 2076.63 89.5683  38
  -1  -6   0 2322.68 78.6521  20
   1  -6   0 2264.99 78.9784  20
   1  -6   0 2215.74 78.9404  21
   1  -6   0 2390.78 133.122  14
  -1  -6   0 2237.65 129.203  14
   1  -6   0 2280.33 132.781  15
   1  -6   0 2124.10 79.8067  24
   1  -6   1 2047.45 88.8891  38
   1  -6   1 2286.13 79.7199  21
   1  -6   1 2333.57 80.1430  20
  -1  -6  -1 2105.39 76.5216  20
   1  -6   1 2352.38 139.187  14
  -1  -6  -1 2188.10 135.249  15
   1  -6   2 6206.93 169.389  38
   1  -6   2 6086.60 160.249  21
   1  -6   2 6324.59 159.928  20
  -1  -6  -2 6100.68 155.802  20
  -1  -6  -2 6306.15 236.699  15
   1  -6   2 6214.19 238.125  14
  -1  -6  -2 5642.12 152.259  24
   1  -6   3 9028.04 226.486  38
  -1  -6  -3 8729.27 296.694  15
   1  -6   3 8755.98 303.160  14
  -1  -6  -3 8704.28 212.240  20
   1  -6   3 8930.86 217.213  20
  -1  -6  -3 8855.24 210.989  22
   1  -6   3 8768.93 218.115  21
   1  -6   4 4929.20 142.519  38
   1  -6   4 4694.83 212.437  14
  -1  -6  -4 4754.69 204.368  15
  -1  -6  -4 4842.82 130.193  20
  -1  -6  -4 4733.10 128.216  22
   1  -6   4 4872.12 136.863  21
   1  -6   4 4843.81 134.868  20
   1  -6   5 739.662 54.3671  38
   1  -6   5 677.813 96.5480  14
  -1  -6  -5 621.711 82.7654  15
   1  -6   5 621.499 48.1650  21
  -1  -6  -5 582.148 42.6354  20
   1  -6   5 635.860 48.2042  20
  -1  -6  -5 623.327 41.1771  22
   1  -6   6 462.888 48.5115  38
  -1  -6  -6 398.918 70.2745  15
  -1  -6  -6 415.144 37.3652  22
   1  -6   6 444.024 44.5480  21
   1  -6   6 455.279 44.2587  20
   1  -6   7 315.559 43.0142  38
  -1  -6  -7 278.939 65.5652  15
   1  -6   7 291.062 79.1597  14
  -1  -6  -7 275.144 34.5989  22
   1  -6   7 248.807 38.6604  20
   1  -6   7 232.839 40.5220  21
   1  -6   8 2065.29 78.6740  38
   1  -6   8 2014.91 75.2417  20
   1  -6   8 1958.71 77.3725  21
  -1  -6  -8 1890.27 69.8416  22
   1  -6   8 1831.64 131.032  14
   1  -6   9 143.971 34.9509  38
   1  -6   9 94.5177 33.1955  24
   1  -6   9 70.9723 62.0377  14
   1  -6   9 67.5937 33.7934  20
   1  -6   9 109.235 35.6251  21
   1  -6  10 325.453 37.2540  20
   1  -6  10 303.107 38.9917  21
   1  -6  10 302.279 34.2166  24
   1  -6  11 623.694 38.8304  20
   1  -6  11 543.865 39.6913  21
   1  -6  12 1551.82 54.6655  20
   1  -6  12 1493.78 56.2621  21
   1  -6  13 903.578 36.1572  20
   1  -6  13 848.749 37.7089  21
   1  -6  14 417.703 22.6890  21
   1  -6  14 468.842 20.6186  20
  -1  -5  16 4901.56 120.004  21
  -1  -5  16 5322.33 120.484  20
  -1  -5  15 343.051 30.8009  20
   1  -5 -15 345.758 41.0923  22
  -1  -5  14 2167.59 73.6763  20
   1  -5 -14 2286.67 83.8809  22
  -1  -5  13 3155.11 98.2547  20
   1  -5 -13 3220.40 106.640  22
   1  -5 -12 1107.30 46.9343  35
   1  -5 -12 1081.72 62.0486  22
  -1  -5  12 1191.82 59.1123  20
   1  -5 -11 331.274 34.2511  35
  -1  -5  11 397.633 76.4230  14
   1  -5 -11 307.016 44.8536  22
  -1  -5  11 302.804 42.8392  20
   1  -5 -10 1607.15 63.5578  35
  -1  -5  10 1774.88 127.371  14
   1  -5 -10 1663.32 74.1255  22
  -1  -5  10 1801.06 74.9328  20
   1  -5  -9 852.537 46.1973  35
   1  -5  -9 838.492 53.1617  22
  -1  -5   9 890.678 57.7761  20
  -1  -5   9 980.358 99.8474  14
   1  -5  -8 3120.77 99.2276  22
   1  -5  -7 5509.15 149.216  22
   1  -5  -7 5987.96 203.404  15
  -1  -5   6 7517.43 195.052  21
   1  -5  -6 8017.92 189.838  20
   1  -5  -6 7876.62 192.230  22
   1  -5  -6 7583.68 247.299  15
   1  -5  -5 8103.33 193.709  20
   1  -5  -5 8071.94 194.434  21
   1  -5  -5 8157.94 196.136  22
  -1  -5   5 8020.67 199.604  21
   1  -5  -5 7676.79 253.443  15
  -1  -5   4 14739.2 338.265  21
  -1  -5   4 15050.1 337.317  20
   1  -5  -4 15530.4 335.973  21
   1  -5  -4 15479.7 334.792  20
  -1  -5   4 15518.3 401.974  15
   1  -5  -4 15569.3 404.384  15
   1  -5  -4 14605.2 330.235  24
   1  -5  -3 4972.60 145.494  38
  -1  -5   3 5071.03 134.801  21
   1  -5  -3 5128.27 131.380  20
  -1  -5   3 5190.80 133.908  20
   1  -5  -3 5139.32 132.276  21
   1  -5  -3 5282.51 187.888  15
   1  -5  -3 5332.84 173.079  14
  -1  -5   3 5436.32 191.550  15
   1  -5  -3 4816.79 128.753  24
   1  -5  -2 631.555 49.8449  38
  -1  -5   2 589.316 40.6317  21
   1  -5  -2 543.029 37.5415  20
   1  -5  -2 615.735 38.9870  21
  -1  -5   2 616.448 38.8636  20
   1  -5  -2 525.503 63.5748  14
   1  -5  -2 567.700 69.5624  15
  -1  -5   2 518.308 64.0127  15
   1  -5  -2 485.243 36.4514  24
   1  -5  -1 509.058 46.6024  38
   1  -5  -1 419.674 66.3648  15
   1  -5  -1 451.079 65.0199  14
   1  -5  -1 503.203 35.9608  20
   1  -5  -1 465.069 35.6725  21
  -1  -5   1 429.461 35.4277  20
  -1  -5   1 436.257 36.3575  21
   1  -5   0 3601.14 111.367  38
  -1  -5   0 3359.02 153.818  15
   1  -5   0 3802.07 156.816  14
   1  -5   0 3834.46 153.318  15
  -1  -5   0 3626.91 100.748  20
   1  -5   0 3658.39 101.953  20
   1  -5   0 3652.67 102.632  21
  -1  -5   0 3643.33 102.356  21
   1  -5   1 2961.54 97.5836  38
   1  -5   1 3056.08 145.321  14
   1  -5   1 3170.78 140.972  15
  -1  -5  -1 3035.81 140.497  15
  -1  -5  -1 3035.52 87.4265  20
   1  -5   1 2973.27 88.9380  20
  -1  -5  -1 3029.47 89.6983  21
   1  -5   1 2941.78 89.2791  21
   1  -5   2 6315.47 164.835  38
  -1  -5  -2 6184.70 196.251  14
  -1  -5  -2 6220.97 220.088  15
   1  -5   2 6001.56 224.936  14
  -1  -5  -2 6342.65 155.563  21
   1  -5   2 6100.14 156.174  20
  -1  -5  -2 6119.89 152.991  20
   1  -5   2 6277.68 157.883  21
   1  -5   3 471.700 43.6704  38
   1  -5   3 471.187 39.2652  21
  -1  -5  -3 469.697 34.7663  20
  -1  -5  -3 431.242 35.9111  21
   1  -5   3 429.408 36.6134  20
  -1  -5  -3 543.610 73.7911  15
   1  -5   3 371.725 76.3686  14
  -1  -5  -4 195.339 28.8152  20
  -1  -5  -4 183.605 31.6103  21
   1  -5   4 234.145 33.9445  21
   1  -5   4 161.035 32.1745  20
  -1  -5  -4 215.975 28.3301  22
   1  -5   4 226.677 70.7749  14
  -1  -5  -4 172.828 57.5178  15
  -1  -5  -5 6355.04 159.398  22
  -1  -5  -5 6654.97 161.160  20
   1  -5   5 6433.06 165.333  20
   1  -5   5 6623.18 167.930  21
  -1  -5  -5 6179.67 229.601  15
   1  -5   6 723.245 49.6158  21
  -1  -5  -6 759.348 42.3255  22
   1  -5   6 750.624 48.1142  20
  -1  -5  -6 723.514 42.3761  20
  -1  -5  -6 811.213 84.3602  15
   1  -5   6 714.360 65.5777  25
  -1  -5  -7 170.389 34.0881  22
   1  -5   7 184.406 37.5895  20
   1  -5   7 145.509 37.2032  21
  -1  -5  -7 180.457 63.4915  15
   1  -5   7 149.836 71.0087  14
   1  -5   8 2437.66 87.4346  21
   1  -5   8 2327.34 85.3897  20
  -1  -5  -8 2391.49 81.7209  22
  -1  -5  -8 2418.00 132.272  15
   1  -5   8 2321.32 143.798  14
   1  -5   9 5725.88 153.601  20
  -1  -5  -9 5542.29 149.235  22
   1  -5   9 5693.71 155.468  21
   1  -5   9 5800.20 226.467  14
   1  -5   9 5487.83 177.725  25
   1  -5  10 618.060 49.0808  21
  -1  -5 -10 601.979 46.3810  22
   1  -5  10 625.335 46.9226  20
   1  -5  10 716.833 85.6696  14
   1  -5  10 594.822 67.2905  25
  -1  -5 -11 79.9646 37.0183  22
   1  -5  11 115.980 37.0414  21
   1  -5  11 139.063 36.8796  20
   1  -5  12 4846.39 135.655  21
   1  -5  12 5083.38 133.882  20
   1  -5  13 4288.24 117.831  21
   1  -5  13 4399.28 116.387  20
   1  -5  14 1395.99 52.4444  21
   1  -5  14 1388.62 49.7542  20
   1  -5  15 742.486 32.6685  21
   1  -5  15 722.560 29.7186  20
   1  -4 -17 1010.85 46.2907  22
  -1  -4  17 1096.13 39.3739  20
  -1  -4  16 1043.78 37.1444  41
   1  -4 -16 1085.56 61.9214  22
  -1  -4  16 1053.57 46.7290  20
  -1  -4  15 1388.49 51.1441  41
   1  -4 -15 1405.15 74.4773  22
  -1  -4  15 1471.47 59.4501  20
   1  -4 -14 412.295 54.9830  22
  -1  -4  14 487.560 42.9608  20
  -1  -4  13 1625.55 70.2041  20
   1  -4 -13 1552.39 77.9938  22
   1  -4 -13 1627.69 59.3533  35
  -1  -4  12 1160.42 60.3831  20
   1  -4 -12 1154.57 66.7698  22
   1  -4 -12 1091.78 50.9794  35
  -1  -4  11 1037.99 71.6447  25
   1  -4 -11 986.778 50.8139  35
   1  -4 -11 1043.71 62.6252  22
  -1  -4  11 1016.55 58.5558  20
  -1  -4  11 995.080 97.5366  14
   1  -4 -10 8510.71 218.228  22
  -1  -4  10 8517.98 216.141  20
  -1  -4  10 8921.21 234.207  25
   1  -4 -10 8891.98 209.750  35
   1  -4  -9 2357.18 82.1198  22
  -1  -4   9 2203.13 80.4181  20
  -1  -4   9 2088.49 93.1645  25
   1  -4  -9 2192.44 74.0658  35
  -1  -4   8 506.371 44.6104  21
   1  -4  -8 417.100 38.8735  22
  -1  -4   8 443.395 53.3454  25
   1  -4  -7 5031.23 128.029  22
  -1  -4   7 4681.24 129.476  21
   1  -4  -7 4723.47 164.666  15
  -1  -4   6 2463.49 80.7222  21
   1  -4  -6 2601.49 78.4115  22
   1  -4  -6 2612.47 76.2847  20
   1  -4  -6 2653.14 114.610  15
   1  -4  -5 8619.52 199.982  20
   1  -4  -5 8954.50 201.537  21
  -1  -4   5 8267.42 203.684  21
  -1  -4   5 9016.95 246.980  15
   1  -4  -5 8414.38 248.958  15
   1  -4  -4 42816.4 952.759  15
  -1  -4   4 42101.2 951.215  15
   1  -4  -4 42830.3 928.943  14
  -1  -4   3 9878.65 268.507  15
   1  -4  -3 9652.69 254.516  14
   1  -4  -3 9485.42 266.392  15
   1  -4  -2 14997.6 384.685  15
  -1  -4   2 16005.7 390.166  15
   1  -4  -2 15036.9 378.172  14
   1  -4  -1 27446.3 646.367  15
   1  -4  -1 28566.3 646.729  14
  -1  -4   0 6886.99 214.945  15
   1  -4   0 6986.82 216.376  14
   1  -4   0 7503.50 214.558  15
  -1  -4  -1 45115.7 1021.67  15
   1  -4   1 44268.5 1020.73  14
   1  -4   1 47855.8 1018.29  15
   1  -4   2 23185.8 573.022  14
  -1  -4  -2 24472.6 575.327  15
   1  -4   3 2746.32 129.243  14
  -1  -4  -3 2575.54 122.304  15
   1  -4   4 6914.71 229.896  14
   1  -4   4 6680.41 182.423  25
  -1  -4  -5 19.0306 23.0581  20
   1  -4   5 28.6383 28.3370  21
   1  -4   5 62.2673 26.6737  20
  -1  -4  -5 32.0045 46.6781  15
   1  -4   5 18.2511 37.5241  25
   1  -4   6 792.551 45.0284  20
  -1  -4  -6 882.625 42.1340  22
   1  -4   6 895.135 47.6380  21
  -1  -4  -6 999.202 83.1861  15
   1  -4   6 817.867 87.0464  14
  -1  -4  -7 8335.60 198.235  22
   1  -4   7 8706.21 204.681  21
   1  -4   7 7894.83 200.052  20
   1  -4   7 8052.34 269.751  14
  -1  -4  -7 8519.22 261.300  15
   1  -4   8 15387.8 350.127  21
   1  -4   8 15309.6 347.445  20
  -1  -4  -8 15150.3 345.387  22
   1  -4   8 15611.9 429.709  14
  -1  -4  -8 15852.4 415.737  15
   1  -4   8 14813.7 367.668  25
   1  -4   9 26362.8 575.907  20
   1  -4   9 26413.6 579.100  21
  -1  -4  -9 26401.9 575.085  22
   1  -4   9 26190.7 659.639  14
   1  -4   9 25633.0 598.106  25
  -1  -4 -10 21114.9 463.302  22
   1  -4  10 20427.3 462.722  21
   1  -4  10 20375.8 460.538  20
   1  -4  10 20896.9 539.620  14
   1  -4  10 20179.7 482.687  25
   1  -4  11 11579.0 295.133  25
   1  -4  11 11327.8 275.004  21
  -1  -4 -11 11401.6 277.767  22
   1  -4  11 11387.2 273.203  20
   1  -4  12 4485.00 143.766  25
   1  -4  12 4153.49 120.036  41
  -1  -4 -12 4037.99 128.993  22
   1  -4  12 4131.37 123.787  21
   1  -4  12 4174.02 121.973  20
   1  -4  13 11282.7 274.214  25
   1  -4  13 10810.1 252.822  41
   1  -4  13 10816.5 255.674  21
  -1  -4 -13 10172.4 263.062  22
   1  -4  13 10614.0 253.862  20
   1  -4  14 508.803 52.7069  25
   1  -4  14 531.861 42.0945  21
   1  -4  14 492.927 38.8505  20
   1  -4  14 581.369 37.7881  41
   1  -4  15 165.524 30.0065  21
   1  -4  15 189.840 27.8292  20
   1  -4  15 180.999 25.0821  41
   1  -4  16 4553.37 111.983  21
   1  -4  16 4605.65 108.336  20
   1  -4  16 4557.70 104.554  41
  -1  -3  18 1285.37 44.1268  21
  -1  -3  18 1407.05 43.5424  20
  -1  -3  18 1395.58 39.6188  41
  -1  -3  17 6365.75 147.903  20
   1  -3 -17 6225.68 165.209  22
  -1  -3  16 3142.76 61.9201   7
   1  -3 -16 3151.94 59.3853   9
   1  -3 -16 3086.00 60.3260   8
  -1  -3  16 3262.79 70.6902  20
   1  -3 -16 2911.05 93.4821  22
   1  -3 -15 6662.34 164.919  11
   1  -3 -15 6469.92 165.743  12
   1  -3 -15 6373.73 189.879  22
  -1  -3  15 6587.25 164.942   7
   1  -3 -15 6557.12 162.230   9
   1  -3 -15 6677.09 163.187   8
   1  -3 -14 729.493 44.9596   8
   1  -3 -14 738.985 44.0334   9
  -1  -3  14 635.170 45.2671   7
   1  -3 -14 696.147 42.7826  35
   1  -3 -14 768.813 47.5573  11
  -1  -3  14 701.457 56.7031  25
   1  -3 -14 704.434 67.4292  22
   1  -3 -14 579.885 74.0171   2
   1  -3 -14 738.667 81.0416   4
  -1  -3  13 6891.77 180.671   7
   1  -3 -13 7214.75 179.884   8
   1  -3 -13 7279.66 179.469   9
   1  -3 -13 7203.09 179.197  35
   1  -3 -13 7337.07 182.548  11
  -1  -3  13 7413.06 197.689  25
   1  -3 -13 7027.28 201.307  22
   1  -3 -13 7233.96 249.818   2
   1  -3 -13 7381.78 253.003   4
   1  -3 -12 6458.67 164.701   9
   1  -3 -12 6438.83 165.188   8
   1  -3 -12 6626.21 165.338  35
   1  -3 -12 6528.99 168.246  11
  -1  -3  12 6362.94 183.206  25
   1  -3 -12 6671.23 184.166  22
   1  -3 -12 6513.91 230.849   2
   1  -3 -12 7132.47 237.689   4
   1  -3 -11 5665.66 206.583   2
   1  -3 -11 5684.81 208.217   4
   1  -3 -11 5584.48 147.869  35
  -1  -3  11 5869.62 206.961  14
  -1  -3  11 5643.46 165.706  25
   1  -3 -11 6023.62 161.847  22
   1  -3 -11 5691.83 146.274   9
   1  -3 -11 5703.46 146.298   8
   1  -3 -10 3706.54 102.950  35
   1  -3 -10 3653.22 100.880   9
   1  -3 -10 3569.00 100.386   8
  -1  -3  10 3406.07 117.674  25
   1  -3 -10 3793.84 112.472  22
   1  -3 -10 3483.21 149.778   4
   1  -3 -10 3673.14 151.846   2
   1  -3  -9 6715.66 165.004  35
   1  -3  -9 6797.85 162.342   8
   1  -3  -9 6809.46 162.379   9
  -1  -3   9 6386.49 179.468  25
   1  -3  -9 7093.15 173.078  22
   1  -3  -9 6771.82 213.984   2
   1  -3  -9 6703.67 215.418   4
   1  -3  -8 6285.81 194.713   4
   1  -3  -8 6031.27 191.938   2
   1  -3  -8 6638.78 151.427  35
   1  -3  -8 6233.08 156.310  22
   1  -3  -8 6122.23 146.997   9
   1  -3  -8 6256.11 147.580   8
  -1  -3   8 6078.64 182.941  17
   1  -3  -7 1671.82 80.3518  15
   1  -3  -7 1651.81 51.7651   8
   1  -3  -7 1660.58 52.0031   9
   1  -3  -7 1735.97 84.6093   2
   1  -3  -7 1849.15 86.0298   4
   1  -3  -6 1928.98 81.9923   2
   1  -3  -6 1927.78 82.6540   4
   1  -3  -6 2035.85 87.2183  15
   1  -3  -5 62060.9 1301.19   2
   1  -3  -5 60040.1 1300.93   4
  -1  -3   5 63400.2 1314.44  15
   1  -3  -5 59664.3 1317.15  15
   1  -3  -4 211749. 4292.58   6
   1  -3  -4 205338. 4289.64   4
   1  -3  -4 201089. 4289.25   2
   1  -3  -4 211000. 4296.31  14
   1  -3  -4 207881. 4313.72  15
  -1  -3   4 206577. 4311.53  15
   1  -3  -3 27507.7 593.951   4
   1  -3  -3 27298.2 593.950   2
  -1  -3   3 29492.3 628.782  15
   1  -3  -3 29178.9 617.261  14
   1  -3  -3 27715.2 627.262  15
  -1  -3   2 8111.94 206.238  15
   1  -3  -2 7776.27 199.222  14
   1  -3  -2 7877.84 203.542  15
   1  -3  -1 6164.84 172.668  15
   1  -3  -1 5946.67 172.734  14
   1  -3   0 22357.3 494.259  15
   1  -3   0 22138.5 495.114  14
  -1  -3  -1 11335.9 284.321  15
   1  -3   1 10668.3 275.000  15
   1  -3   2 3707.63 93.4597   5
  -1  -3  -2 3568.37 129.417  15
   1  -3   3 10892.4 255.505   1
   1  -3   3 11060.3 257.019   3
  -1  -3  -3 11135.1 287.728  15
   1  -3   4 14201.8 331.157   3
  -1  -3  -4 14006.4 357.108  15
   1  -3   5 11709.5 289.559   3
   1  -3   5 11164.6 310.709  14
  -1  -3  -5 11736.8 308.855  15
   1  -3   6 8408.55 231.138   3
   1  -3   6 8215.58 248.969  14
  -1  -3  -6 8467.39 244.295  15
   1  -3   7 8339.74 192.988  28
  -1  -3  -7 8063.07 239.928  15
   1  -3   7 8192.13 249.064  14
   1  -3   7 7881.45 202.950  25
  -1  -3  -7 7933.10 183.803   8
   1  -3   7 7702.10 232.968   3
  -1  -3  -7 7895.28 228.789   4
   1  -3   8 5391.00 181.292   3
  -1  -3  -8 5300.84 177.486   4
   1  -3   8 5039.04 133.357  28
  -1  -3  -8 5444.95 181.101  15
   1  -3   8 4998.30 184.294  14
   1  -3   8 4871.04 146.375  25
  -1  -3  -8 5089.90 132.945  22
   1  -3   8 4935.77 127.675   7
  -1  -3  -8 5055.52 126.728   8
  -1  -3  -9 30976.5 743.838   4
   1  -3   9 30808.3 747.418   3
   1  -3   9 31042.0 680.193  28
   1  -3   9 30873.7 743.346  14
  -1  -3  -9 31943.2 738.402  15
   1  -3   9 30756.4 694.212  25
  -1  -3  -9 32492.5 683.191  22
  -1  -3  -9 32019.1 673.922   8
   1  -3   9 31265.5 674.875   7
   1  -3  10 16472.4 450.828   3
  -1  -3 -10 16815.8 449.677   4
   1  -3  10 17019.7 382.321  28
   1  -3  10 16735.0 440.781  14
   1  -3  10 16606.3 398.239  25
  -1  -3 -10 17039.3 387.835  22
  -1  -3 -10 16856.3 376.000   8
   1  -3  10 16897.4 377.359   7
  -1  -3 -11 13164.0 297.404   9
  -1  -3 -11 12999.6 296.897   8
   1  -3  11 13192.6 298.695   7
   1  -3  11 12418.1 317.470  25
   1  -3  11 12428.2 301.062  28
  -1  -3 -11 12739.9 310.016  22
  -1  -3 -11 13200.5 377.446   2
  -1  -3 -11 13145.7 375.676   4
   1  -3  11 13009.5 378.128   3
  -1  -3 -12 23727.7 511.345   8
  -1  -3 -12 23385.9 511.131   9
   1  -3  12 23811.6 513.266   7
   1  -3  12 23006.0 533.043  25
  -1  -3 -12 22346.0 526.729  22
   1  -3  12 22769.0 516.772  21
   1  -3  12 23182.9 598.712   3
  -1  -3 -12 23563.1 598.582   2
  -1  -3 -12 23127.3 597.235   4
  -1  -3 -13 9648.16 234.676  11
  -1  -3 -13 10083.3 232.513   8
  -1  -3 -13 9580.77 231.266   9
   1  -3  13 9844.99 234.343   7
   1  -3  13 9989.72 253.359  25
   1  -3  13 9470.87 237.193  21
  -1  -3 -13 9386.51 252.332  22
  -1  -3 -13 9817.27 305.918   2
  -1  -3 -13 9869.71 306.470   4
   1  -3  14 2749.81 101.671  25
  -1  -3 -14 2506.73 84.1129  11
   1  -3  14 2554.76 81.5441  10
  -1  -3 -14 2543.94 102.302  22
   1  -3  14 2588.69 86.2110  20
   1  -3  14 2489.44 88.1689  21
   1  -3  14 2608.02 84.0698   7
  -1  -3 -14 2664.34 82.0631   8
  -1  -3 -14 2587.31 80.9621   9
   1  -3  15 554.229 42.8666  41
  -1  -3 -15 532.664 53.9813  22
   1  -3  15 574.305 50.7792  25
   1  -3  15 471.310 41.1074  21
   1  -3  15 498.141 39.3418  20
  -1  -3 -15 570.898 35.2645   8
  -1  -3 -15 579.018 35.1791   9
   1  -3  15 512.566 36.2682   7
  -1  -3 -15 444.428 34.0168  11
   1  -3  15 570.837 34.5513  10
   1  -3  16 393.943 25.5091  10
   1  -3  16 415.509 33.2357  41
   1  -3  16 365.360 32.7879  21
   1  -3  16 363.643 30.3870  20
   1  -3  17 962.539 37.8167  21
   1  -3  17 927.016 31.8194  20
  -1  -2  18 491.488 31.2174  20
   1  -2 -18 493.995 29.4587  11
  -1  -2  18 457.790 26.9141  10
   1  -2 -18 454.799 31.5012  12
   1  -2 -17 9507.24 218.019  11
   1  -2 -17 9519.12 220.019  12
   1  -2 -17 9041.08 215.196   9
   1  -2 -17 9402.47 216.536   8
  -1  -2  17 9437.34 218.507   7
   1  -2 -17 8965.10 243.362  22
   1  -2 -16 2134.63 77.1315  11
   1  -2 -16 2242.79 79.5297  12
   1  -2 -16 2065.37 102.719  22
  -1  -2  16 2277.95 77.1190   7
   1  -2 -16 2137.90 73.8476   9
   1  -2 -16 2088.70 74.5141   8
  -1  -2  15 223.519 40.7282   7
   1  -2 -15 166.602 35.1602   9
   1  -2 -15 179.146 36.9513   8
   1  -2 -15 206.687 40.5643  11
   1  -2 -15 196.749 34.8056  35
   1  -2 -15 167.447 61.2309  22
  -1  -2  15 186.146 61.6172   3
   1  -2 -15 143.493 58.9686   2
   1  -2 -15 170.082 63.3679   4
   1  -2 -14 493.610 45.0442   8
   1  -2 -14 525.919 44.5106   9
  -1  -2  14 443.273 37.9849  28
   1  -2 -14 441.434 41.8778  35
   1  -2 -14 489.078 48.5220  11
   1  -2 -14 480.422 66.5202  22
   1  -2 -14 490.696 79.4828   4
   1  -2 -14 496.258 78.7471   2
   1  -2 -13 3477.98 105.941   8
   1  -2 -13 3440.70 105.879   9
  -1  -2  13 3273.96 99.9321  28
   1  -2 -13 3370.88 102.991  35
   1  -2 -13 3272.72 107.706  11
  -1  -2  13 3519.10 114.199  25
   1  -2 -13 3524.48 125.305  22
   1  -2 -13 3462.01 169.165   2
   1  -2 -13 3019.91 165.350   4
   1  -2 -12 8684.08 290.038   2
   1  -2 -12 8963.64 293.378   4
  -1  -2  12 9233.94 274.019  17
  -1  -2  12 8635.27 210.012  28
   1  -2 -12 8775.26 212.081  35
   1  -2 -12 8573.95 216.065  11
  -1  -2  12 8737.90 223.094  25
   1  -2 -12 8898.48 232.264  22
   1  -2 -12 8811.58 213.342   9
   1  -2 -12 8638.52 212.940   8
   1  -2 -11 2766.37 142.019   4
   1  -2 -11 2841.70 143.238   2
  -1  -2  11 3229.85 134.855  17
   1  -2 -11 2840.00 86.7010  35
  -1  -2  11 2771.65 85.5665  28
   1  -2 -11 2697.60 90.0240  11
  -1  -2  11 2749.77 96.5379  25
   1  -2 -11 2806.43 100.039  22
   1  -2 -11 2767.79 87.5349   9
   1  -2 -11 2866.07 88.1505   8
   1  -2 -10 3896.28 162.839   2
   1  -2 -10 3942.66 163.477   4
   1  -2 -10 4004.31 107.967  35
  -1  -2  10 3858.47 106.551  28
  -1  -2  10 3863.08 117.150  25
   1  -2 -10 4052.70 118.388  22
   1  -2 -10 4027.13 108.767   8
   1  -2 -10 3987.68 108.389   9
  -1  -2  10 4117.59 151.614  17
   1  -2  -9 989.771 78.2452   2
   1  -2  -9 1228.93 85.9630   4
   1  -2  -9 1118.39 53.3009  22
   1  -2  -9 1120.64 47.0753   9
   1  -2  -9 1131.94 46.9480   8
  -1  -2   9 1126.99 75.0956  17
  -1  -2   8 687.514 60.1843  17
   1  -2  -8 757.387 36.8119   9
   1  -2  -8 709.843 36.3159   8
   1  -2  -8 727.254 66.2940   4
   1  -2  -8 655.559 63.3544   2
   1  -2  -7 58649.7 1263.24  15
  -1  -2   7 60000.7 1277.96  17
   1  -2  -7 59319.6 1239.76   9
   1  -2  -7 59554.6 1239.75   8
   1  -2  -7 60607.5 1287.74   4
   1  -2  -7 59052.6 1286.54   2
   1  -2  -6 28748.8 627.799  15
   1  -2  -6 28491.1 603.036   9
   1  -2  -6 28841.8 603.076   8
   1  -2  -6 28686.2 641.817   2
   1  -2  -6 28191.8 641.096   4
   1  -2  -5 24914.9 545.848  15
   1  -2  -5 24567.0 550.978   2
   1  -2  -5 24720.8 551.275   4
   1  -2  -4 163717. 3358.28  14
  -1  -2   4 162755. 3368.36  15
   1  -2  -4 159511. 3370.51  15
   1  -2  -4 161845. 3369.21   4
   1  -2  -4 162004. 3369.20   2
   1  -2  -3 71106.1 1475.32  14
  -1  -2   3 70263.2 1482.71  15
   1  -2  -3 70551.6 1482.67  15
   1  -2  -3 70924.7 1473.55   2
   1  -2  -3 69378.7 1474.02   4
  -1  -2   2 113115. 2314.14  15
   1  -2  -2 113500. 2313.38  15
   1  -2  -2 111491. 2310.14  14
   1  -2  -2 112366. 2296.50   2
   1  -2  -2 105011. 2296.48   4
   1  -2  -2 112317. 2298.26   6
   1  -2  -1 2319.26 81.7417  15
   1  -2  -1 2414.42 83.1808  14
   1  -2  -1 2383.61 63.0086   6
   1  -2  -1 2463.34 62.0120   2
   1  -2   0 20863.6 467.064  14
   1  -2   0 21250.1 465.273  15
   1  -2   0 21238.9 442.934   5
   1  -2   0 20659.1 441.968   1
   1  -2   1 28160.1 625.841  15
  -1  -2  -1 29072.6 630.816  15
   1  -2   1 29076.7 609.178   3
   1  -2   1 28566.3 608.117   1
  -1  -2  -2 20370.0 426.684  15
   1  -2   2 19614.1 408.385   3
  -1  -2  -3 7857.35 206.651  15
   1  -2   3 8011.88 174.786  17
   1  -2   3 7622.60 194.382   3
  -1  -2  -4 2942.92 104.792  15
   1  -2   4 3022.40 81.1698  17
  -1  -2  -5 19416.8 458.951  15
   1  -2   5 19846.4 433.369  17
   1  -2   6 1529.16 61.8474  17
  -1  -2  -6 1365.51 75.5016  15
   1  -2   6 1443.26 79.4627  14
   1  -2   7 1482.41 82.3227  14
  -1  -2  -7 1327.61 76.5418  15
   1  -2   8 2308.00 79.7574  25
   1  -2   8 2464.32 105.315  14
  -1  -2  -8 2224.57 101.487  15
   1  -2   8 2223.30 71.8527  28
  -1  -2  -9 6160.12 214.133   4
   1  -2   9 6461.58 160.549  28
   1  -2   9 6167.81 194.291  14
  -1  -2  -9 6059.70 195.980  15
   1  -2   9 6468.40 168.807  25
  -1  -2  -9 6847.53 168.774  22
  -1  -2  -9 6456.64 158.368   8
  -1  -2 -10 7031.99 173.409   8
   1  -2  10 6787.82 173.746   7
   1  -2  10 6706.21 184.181  25
   1  -2  10 7072.94 174.799  28
  -1  -2 -10 7156.94 184.777  22
  -1  -2 -10 7411.64 245.481   4
   1  -2  10 6891.13 241.823   3
  -1  -2 -11 14404.7 326.034   8
   1  -2  11 14190.9 326.421   7
   1  -2  11 14439.9 339.198  25
   1  -2  11 13850.1 325.062  28
  -1  -2 -11 13724.2 340.017  22
   1  -2  11 15053.3 415.708   3
  -1  -2 -11 14600.8 413.233   4
  -1  -2 -12 1841.71 73.1858   8
   1  -2  12 1819.07 74.1901   7
   1  -2  12 1878.22 85.2476  25
   1  -2  12 2015.80 74.9843  28
  -1  -2 -12 1948.61 92.9539  22
  -1  -2 -12 1981.73 128.064   4
   1  -2  12 1861.51 128.377   3
  -1  -2 -13 5741.41 154.896   9
   1  -2  13 5733.58 156.860   7
  -1  -2 -13 6005.71 156.078   8
   1  -2  13 5752.60 154.335  28
   1  -2  13 6104.71 169.170  25
  -1  -2 -13 5596.22 177.759  22
  -1  -2 -13 5977.78 232.396   4
  -1  -2 -13 5547.74 228.304   2
   1  -2  13 5396.00 226.299   3
  -1  -2 -14 3114.23 98.5144   9
   1  -2  14 3059.41 98.9188   7
  -1  -2 -14 3105.61 97.3420   8
   1  -2  14 3107.75 96.4206  28
  -1  -2 -14 3013.43 100.559  11
   1  -2  14 3027.54 109.070  25
  -1  -2 -14 2847.35 118.734  22
  -1  -2 -14 3275.53 161.058   4
   1  -2  14 2793.60 154.806   3
  -1  -2 -14 2880.32 157.056   2
   1  -2  15 6832.65 177.593  25
  -1  -2 -15 6178.36 187.985  22
  -1  -2 -15 6537.36 169.345  11
   1  -2  15 6544.58 165.201  28
   1  -2  15 6776.57 169.619   7
  -1  -2 -15 6516.50 166.110   9
  -1  -2 -15 6600.72 166.528   8
   1  -2  16 425.676 40.7566  25
   1  -2  16 450.750 37.7065  21
   1  -2  16 492.152 37.4988   7
  -1  -2 -16 431.034 34.0866   8
  -1  -2 -16 463.234 34.2937   9
  -1  -2 -16 452.339 38.6350  11
   1  -2  16 450.961 34.7344  10
   1  -2  17 393.513 27.4517  20
   1  -2  17 436.111 31.2071  21
  -1  -2 -17 370.177 26.4639   8
   1  -2  17 465.296 30.0367   7
  -1  -2 -17 374.002 26.1021   9
  -1  -2 -17 356.230 29.9684  12
  -1  -2 -17 370.469 28.9764  11
   1  -2  17 413.595 27.0181  10
   1  -2  18 812.538 30.4397  21
   1  -2  18 843.042 30.5613  41
   1  -1 -19 984.168 36.5104  12
  -1  -1  19 901.181 32.5269  10
   1  -1 -19 1014.85 34.8000  11
  -1  -1  19 867.848 34.4364  21
   1  -1 -18 4439.50 113.428   8
   1  -1 -18 4244.52 111.869   9
  -1  -1  18 4696.27 116.401   7
   1  -1 -18 4454.60 117.384  12
   1  -1 -18 4566.55 115.014  11
   1  -1 -17 659.056 46.0937  11
   1  -1 -17 679.792 46.8221  12
   1  -1 -17 575.500 69.6912  22
   1  -1 -17 568.867 40.4084   8
  -1  -1  17 686.360 42.9266   7
   1  -1 -17 633.239 39.8663   9
  -1  -1  16 186.963 29.6077  28
   1  -1 -16 163.952 34.9947  35
  -1  -1  16 160.146 28.7565  18
   1  -1 -16 165.634 41.8186  11
   1  -1 -16 161.857 67.2811  22
  -1  -1  16 173.644 35.8889   7
   1  -1 -16 191.131 37.5727   9
   1  -1 -16 165.391 36.2359   8
   1  -1 -15 7742.74 197.171  35
  -1  -1  15 7886.02 189.270  28
   1  -1 -15 7746.84 196.397   8
   1  -1 -15 7657.52 194.752   9
   1  -1 -15 7890.07 200.604  11
  -1  -1  15 7810.70 189.610  18
   1  -1 -15 7414.63 231.592  22
   1  -1 -15 7179.61 272.252   4
   1  -1 -15 7138.37 269.475   2
   1  -1 -14 4351.72 195.688   2
   1  -1 -14 4305.71 196.198   4
  -1  -1  14 4224.70 118.456  28
   1  -1 -14 4132.97 123.361  35
  -1  -1  14 4404.46 181.919  17
   1  -1 -14 4433.90 129.389  11
  -1  -1  14 4159.12 118.700  18
   1  -1 -14 4123.41 153.701  22
   1  -1 -14 4152.63 123.438   9
   1  -1 -14 4194.73 124.463   8
   1  -1 -13 8898.70 298.631   2
   1  -1 -13 8682.96 295.372   4
  -1  -1  13 8814.83 209.759  28
   1  -1 -13 8871.13 215.073  35
  -1  -1  13 8868.05 282.401  17
   1  -1 -13 8854.47 219.876  11
   1  -1 -13 8208.97 237.296  22
   1  -1 -13 8487.46 214.178   9
   1  -1 -13 8467.44 214.314   8
   1  -1 -12 11194.2 339.582   4
   1  -1 -12 10408.5 335.273   2
  -1  -1  12 11462.7 324.728  17
   1  -1 -12 10673.8 276.828  22
   1  -1 -12 10551.1 255.922   9
   1  -1 -12 10733.9 256.335   8
  -1  -1  12 10707.2 251.436  28
   1  -1 -12 11264.7 257.237  35
   1  -1 -11 780.407 87.0833   4
   1  -1 -11 691.243 79.7048   2
  -1  -1  11 819.315 74.3362  17
   1  -1 -11 710.378 57.3291  22
   1  -1 -11 684.818 45.3486   8
   1  -1 -11 702.377 45.8219   9
  -1  -1  11 686.208 39.6999  28
   1  -1 -11 715.702 43.9140  35
   1  -1 -10 4107.62 169.718   4
   1  -1 -10 4136.57 169.054   2
  -1  -1  10 4088.62 159.377  17
   1  -1 -10 4348.71 126.730  22
   1  -1 -10 4570.03 115.956  35
   1  -1 -10 4351.26 116.128   8
   1  -1 -10 4319.01 115.743   9
  -1  -1   9 5605.89 183.146  17
   1  -1  -9 5506.19 136.863   8
   1  -1  -9 5648.23 190.430   4
  -1  -1   8 19472.2 471.629  17
   1  -1  -8 19943.2 427.179   8
   1  -1  -8 19741.4 480.126   4
  -1  -1   7 19564.9 464.407  17
   1  -1  -7 20264.4 429.032   8
   1  -1  -7 19865.4 472.250   4
  -1  -1   6 28903.8 645.110  17
   1  -1  -6 29089.0 623.265  15
   1  -1  -6 29225.9 613.842   8
   1  -1  -6 29608.0 651.763   4
   1  -1  -5 149897. 3128.15  15
   1  -1  -5 153570. 3150.15   4
   1  -1  -4 971138. 20204.2  15
   1  -1  -4 999999. 20219.5   4
   1  -1  -3 111121. 2312.28  15
  -1  -1   3 111304. 2311.03  15
   1  -1  -3 112361. 2320.84   4
   1  -1  -3 112057. 2320.56   2
   1  -1  -2 192224. 4051.93  15
  -1  -1   2 196976. 4052.77  15
   1  -1  -2 189044. 4052.90  14
   1  -1  -2 202036. 4054.42   4
   1  -1  -2 201735. 4054.04   2
   1  -1  -1 270099. 5587.35  14
   1  -1  -1 272148. 5585.15  15
   1  -1  -1 272662. 5581.86   1
   1  -1  -1 267285. 5583.25   6
   1  -1  -1 275108. 5581.49   2
   1  -1  -1 268872. 5581.80   4
   1  -1  -1 268149. 5582.40   5
   1  -1   0 57557.0 1200.30  14
   1  -1   0 58188.1 1197.39  15
   1  -1   0 55913.0 1192.90   6
   1  -1   0 59817.2 1191.76   2
   1  -1   0 57102.8 1193.07   3
   1  -1   0 56344.6 1192.24   5
   1  -1   0 56493.7 1191.57   1
  -1  -1  -1 61944.4 1247.87  15
   1  -1   1 57744.8 1241.70   3
   1  -1   2 3799.04 88.9200  17
   1  -1   3 9084.75 203.828  17
   1  -1   3 8915.53 216.206  14
   1  -1   4 3633.57 109.749  14
   1  -1   4 3740.13 101.169  17
   1  -1   5 6118.81 165.461  14
   1  -1   5 6432.70 162.431  17
   1  -1   6 833.890 53.6269  14
   1  -1   6 885.728 53.0410  17
   1  -1   7 49324.8 1089.67  14
  -1  -1  -7 51409.0 1098.50  15
   1  -1   7 52261.9 1101.40  17
  -1  -1  -8 3556.02 122.822  15
   1  -1   8 3627.42 115.464  14
   1  -1   8 3537.26 126.880  17
   1  -1   9 1990.40 71.2354  25
  -1  -1  -9 2268.35 94.5254  15
   1  -1   9 2275.18 101.239  17
   1  -1   9 2055.21 61.7518  18
  -1  -1  -9 2037.35 79.0128  22
   1  -1   9 2060.30 68.2872  28
  -1  -1 -10 8111.92 265.786   4
   1  -1  10 7883.10 196.899  28
   1  -1  10 7916.24 241.764  17
   1  -1  10 8508.99 204.046  25
  -1  -1 -10 7842.71 212.953  22
   1  -1  10 8409.14 191.117  18
  -1  -1 -10 8428.69 199.030   8
  -1  -1 -11 1302.68 105.577   4
   1  -1  11 1249.65 106.306   3
   1  -1  11 1371.21 58.0837  28
   1  -1  11 1312.61 86.3581  17
   1  -1  11 1245.86 62.0586  25
  -1  -1 -11 1236.41 75.4463  22
   1  -1  11 1298.84 61.2272   7
  -1  -1 -11 1360.72 60.8069   8
  -1  -1 -12 6808.54 177.355   8
   1  -1  12 6977.46 179.667   7
   1  -1  12 7040.96 184.119  25
   1  -1  12 6813.19 175.700  28
  -1  -1 -12 6617.31 201.781  22
  -1  -1 -12 7252.19 260.219   4
   1  -1  12 6774.86 258.091   3
  -1  -1 -13 4586.91 134.942   8
   1  -1  13 4820.78 137.000   7
   1  -1  13 4956.18 142.581  25
   1  -1  13 4812.19 133.310  28
  -1  -1 -13 4371.80 160.127  22
  -1  -1 -13 4750.39 208.095   4
   1  -1  13 4691.26 210.769   3
   1  -1  14 3068.48 96.1140  28
  -1  -1 -14 2775.48 123.488  22
   1  -1  14 2928.91 102.956  25
  -1  -1 -14 2780.39 96.4228   8
  -1  -1 -14 2963.29 97.7236   9
   1  -1  14 2896.12 98.4792   7
  -1  -1 -14 3000.76 161.509   4
  -1  -1 -14 2938.32 159.421   2
   1  -1  14 2919.51 163.663   3
   1  -1  15 1699.39 74.6086  25
  -1  -1 -15 1710.42 73.6716  11
   1  -1  15 1649.91 66.6788  28
  -1  -1 -15 1756.93 70.3482   8
   1  -1  15 1745.61 71.6468   7
  -1  -1 -15 1689.68 68.7446   9
   1  -1  16 1283.79 58.7670  25
   1  -1  16 1249.29 55.7656  10
  -1  -1 -16 1389.24 61.7815  11
   1  -1  16 1363.18 54.0798  28
  -1  -1 -16 1242.23 55.0216   9
  -1  -1 -16 1339.19 56.5804   8
   1  -1  16 1452.50 59.6839   7
   1  -1  17 514.976 34.4327  21
  -1  -1 -17 511.700 32.5256   9
   1  -1  17 518.106 34.9573   7
  -1  -1 -17 507.838 32.5667   8
  -1  -1 -17 531.487 36.5570  11
   1  -1  17 487.976 33.0264  10
   1  -1  18 682.907 30.1717  21
  -1  -1 -18 647.542 31.1056  11
   1  -1  18 634.038 28.8050  10
   1  -1  18 715.075 32.0063  41
  -1   0  19 3598.29 88.4554  10
   1   0 -19 3654.07 92.1047  12
   1   0 -19 3652.74 90.3697  11
   1   0 -18 3013.83 83.8797   9
  -1   0  18 2972.53 86.9843   7
   1   0 -18 3004.67 85.0609   8
   1   0 -18 3117.88 88.2657  11
   1   0 -18 3076.38 89.4996  12
  -1   0  17 5346.82 130.455  28
   1   0 -17 5235.34 141.678  11
  -1   0  17 5296.98 133.907  18
   1   0 -17 5409.86 138.481   8
   1   0 -17 5123.07 136.733   9
  -1   0  17 5429.70 141.805   7
   1   0 -16 2856.81 97.3936  35
  -1   0  16 2908.46 87.4002  28
   1   0 -16 2995.65 99.2356  11
   1   0 -16 2659.99 126.745  22
  -1   0  16 2987.24 90.6356  18
   1   0 -16 2886.41 93.7933   8
   1   0 -16 2848.10 93.0454   9
  -1   0  16 3002.33 96.8203   7
   1   0 -15 1340.79 113.209   4
   1   0 -15 1392.03 111.847   2
   1   0 -15 1379.98 68.8267  35
  -1   0  15 1308.59 56.6486  28
  -1   0  15 1317.93 103.136  17
   1   0 -15 1302.78 68.4013  11
  -1   0  15 1345.62 58.7139  18
   1   0 -15 1377.97 63.2750   9
   1   0 -15 1288.49 62.9456   8
   1   0 -14 1266.72 115.100   2
   1   0 -14 1335.16 112.045   4
  -1   0  14 1356.97 59.1360  28
   1   0 -14 1410.16 69.0907  35
  -1   0  14 1361.91 104.764  17
   1   0 -14 1307.41 70.5749  11
  -1   0  14 1292.95 59.6900  18
   1   0 -14 1327.99 64.2519   9
   1   0 -14 1351.52 63.6923   8
   1   0 -13 480.146 81.4739   2
   1   0 -13 346.144 74.5253   4
   1   0 -13 313.964 44.7267  35
  -1   0  13 320.721 35.9807  28
  -1   0  13 272.091 65.2906  17
   1   0 -13 322.778 46.9721  11
  -1   0  13 442.042 40.8121  18
   1   0 -13 299.881 41.7903   9
   1   0 -13 377.356 42.3708   8
  -1   0  12 9540.15 301.066  17
   1   0 -12 10078.9 312.163   2
   1   0 -12 9305.17 310.221   4
   1   0 -12 9825.37 232.429   9
   1   0 -12 9414.57 231.959   8
   1   0 -12 9639.66 234.513  35
  -1   0  11 21402.5 525.079  17
   1   0 -11 20625.5 531.087   4
   1   0 -11 19937.1 528.105   2
   1   0 -11 20375.4 450.830   8
   1   0 -11 20303.9 451.130   9
   1   0 -11 20574.4 453.392  35
  -1   0  10 1075.02 82.8556  17
   1   0 -10 987.384 84.5207   4
   1   0 -10 927.857 46.9533   8
   1   0 -10 1142.26 50.4700  35
   1   0  -9 3741.58 146.735   4
   1   0  -9 3653.78 97.6812   8
  -1   0   9 3388.25 139.504  17
   1   0  -8 10627.6 287.402   4
   1   0  -8 10575.8 237.480   8
  -1   0   8 10744.1 284.493  17
   1   0  -7 19449.3 467.407   4
   1   0  -7 19621.3 423.118   8
  -1   0   7 20752.0 465.499  17
   1   0  -6 66373.6 1446.88   4
   1   0  -6 67998.5 1410.62  15
  -1   0   6 69117.0 1445.05  17
   1   0  -5 1005.81 60.3211   4
  -1   0   5 1034.58 56.9746  17
   1   0  -4 816355. 16812.8   4
   1   0  -4 815477. 16786.0  15
   1   0  -3 43353.2 915.978   4
   1   0  -2 1651.62 52.3629   2
   1   0  -2 1608.84 51.7627   4
   1   0  -1 13078.4 279.748   4
   1   0  -1 13120.0 279.616   2
   1   0  -1 12741.5 279.731   1
   1   0   0 189564. 3952.47   3
   1   0   0 195491. 3951.61   2
   1   0   0 189188. 3951.76   1
   1   0   1 41812.5 849.733   3
   1   0   1 38495.2 843.925  14
   1   0   1 41088.7 844.958  17
  -1   0  -1 40799.3 841.195  16
   1   0   2 71480.3 1487.69  14
  -1   0  -2 71806.5 1488.59  16
   1   0   2 71742.8 1492.62  17
  -1   0  -3 74988.6 1551.71  16
   1   0   3 74929.1 1545.82  14
   1   0   3 72731.7 1556.28  17
   1   0   4 1392.82 60.2920  17
  -1   0  -4 1474.55 58.8013  16
   1   0   4 1390.46 47.9056  14
  -1   0  -5 3597.21 107.558  16
   1   0   5 3428.78 90.7914  14
   1   0   5 3580.41 111.315  17
  -1   0  -6 63925.6 1321.71  16
   1   0   6 65510.9 1327.34  17
   1   0   7 7790.04 219.939  17
  -1   0  -7 7780.80 212.602  16
   1   0   7 7937.95 177.877  18
   1   0   8 60291.2 1304.42  17
   1   0   8 59772.7 1250.04  18
   1   0   9 67206.5 1435.68  17
   1   0   9 66915.3 1372.01  18
   1   0   9 63914.4 1373.94  29
   1   0  10 424.151 31.7862  18
   1   0  10 335.223 35.3283  25
   1   0  10 406.373 60.3557  17
  -1   0 -11 2649.91 144.142   4
   1   0  11 2197.20 124.276  17
   1   0  11 2527.03 84.1492  25
   1   0  11 2465.74 77.5636  18
  -1   0 -11 2331.50 106.664  22
  -1   0 -11 2415.41 82.5555   8
  -1   0 -12 20652.8 540.602   4
   1   0  12 18747.5 539.055   3
   1   0  12 19675.3 441.513  28
   1   0  12 19516.8 513.802  17
  -1   0 -12 18132.8 471.583  22
   1   0  12 20723.4 445.177  25
   1   0  12 19364.0 435.837  18
   1   0  12 19576.8 445.052   7
  -1   0 -12 20570.0 443.508   8
   1   0  13 90.1673 69.2074   3
  -1   0 -13 204.929 72.4730   4
   1   0  13 110.574 37.4781  28
   1   0  13 92.1709 29.7255  18
   1   0  13 76.8222 51.9478  17
   1   0  13 112.226 36.6876  25
  -1   0 -13 109.562 65.7005  22
   1   0  13 117.036 39.7033   7
  -1   0 -13 216.976 40.0196   8
  -1   0 -14 3070.29 100.790   8
   1   0  14 3172.78 102.462   7
  -1   0 -14 2946.87 100.286   9
   1   0  14 3036.69 97.7257  28
   1   0  14 3120.27 102.783  25
   1   0  14 3016.49 91.6596  18
  -1   0 -14 2993.98 163.415   2
   1   0  14 2673.23 163.571   3
  -1   0 -14 3175.97 165.679   4
   1   0  15 437.259 43.9290  25
  -1   0 -15 427.784 48.6588  11
  -1   0 -15 466.072 42.8513   9
   1   0  15 373.587 44.2335   7
  -1   0 -15 466.646 43.7494   8
   1   0  15 406.110 40.6529  28
  -1   0 -16 3224.86 101.536  11
  -1   0 -16 3240.00 97.1390   8
   1   0  16 3339.90 100.964   7
  -1   0 -16 3097.00 95.2498   9
   1   0  16 3363.32 95.4894  28
  -1   0 -17 297.967 35.1897  11
   1   0  17 329.855 31.4879  10
  -1   0 -17 288.498 29.7300   8
   1   0  17 300.883 31.1232   7
  -1   0 -17 258.101 27.5752   9
   1   0  17 310.314 28.3130  28
  -1   0 -18 4687.03 117.734  12
   1   0  18 4915.21 114.684  10
  -1   0 -18 5005.35 117.011  11
   1   0  18 4987.61 116.057  41
   1   0  18 4518.94 114.421  21
   1   1 -19 949.700 34.7560  11
   1   1 -18 4517.51 117.219  12
   1   1 -18 4569.83 115.076  11
  -1   1  18 4413.65 110.174  18
   1   1 -18 4434.65 111.708   8
  -1   1  18 4617.85 114.995   7
   1   1 -18 4504.69 111.581   9
  -1   1  18 4188.53 103.247  28
   1   1 -17 611.452 45.5486  11
  -1   1  17 651.268 42.1722   7
   1   1 -17 701.608 41.1363   8
   1   1 -17 645.906 40.3194   9
  -1   1  17 628.047 38.9710  18
  -1   1  17 613.460 35.6676  28
   1   1 -16 149.922 40.8564  11
  -1   1  16 159.370 33.0767  18
   1   1 -16 149.355 34.4810   9
  -1   1  16 138.890 35.5553   7
   1   1 -16 194.280 35.3304   8
  -1   1  16 201.067 31.2952  28
   1   1 -16 121.767 41.9112  35
   1   1 -15 7688.22 274.583   4
   1   1 -15 7884.11 275.028   2
  -1   1  15 7987.15 193.493  28
   1   1 -15 7826.85 209.777  35
  -1   1  15 7717.50 272.350  17
   1   1 -15 7649.90 202.060  11
  -1   1  15 7773.97 196.272  18
   1   1 -15 7874.86 198.091   8
   1   1 -15 7819.98 196.512   9
   1   1 -14 4657.49 200.926   4
   1   1 -14 4346.33 193.635   2
  -1   1  14 4106.61 187.758  17
   1   1 -14 4273.57 136.925  35
   1   1 -14 4396.96 131.523  11
  -1   1  14 4288.67 124.416  18
   1   1 -14 4359.30 125.482   8
   1   1 -14 4315.01 125.331   9
   1   1 -13 9042.17 299.102   4
   1   1 -13 8900.10 293.367   2
  -1   1  13 8946.25 296.670  17
   1   1 -13 8707.93 223.893  35
   1   1 -13 8388.35 217.913  11
  -1   1  13 8427.25 211.779  18
   1   1 -13 8809.12 213.462   8
   1   1 -13 8856.58 213.503   9
   1   1 -12 11232.9 340.625   4
   1   1 -12 11265.3 338.492   2
  -1   1  12 10741.6 254.497  29
   1   1 -12 11088.0 268.486  35
  -1   1  12 11071.2 337.003  17
  -1   1  12 10965.6 257.915  18
   1   1 -12 11250.6 259.738   9
   1   1 -12 11212.2 259.284   8
   1   1 -11 652.947 78.1536   2
   1   1 -11 837.397 87.3029   4
  -1   1  11 547.483 76.0718  17
   1   1 -11 597.667 66.9278  22
  -1   1  11 691.487 43.4324  18
   1   1 -11 626.607 43.8043   9
   1   1 -11 695.355 44.5323   8
   1   1 -11 650.840 49.1821  35
  -1   1  11 706.369 39.2152  29
   1   1 -10 4195.83 167.413   4
   1   1 -10 4144.07 165.588   2
  -1   1  10 4270.69 168.534  17
   1   1 -10 3801.07 132.720  22
   1   1 -10 4229.86 112.127   9
   1   1 -10 4056.23 111.709   8
   1   1 -10 4140.66 116.668  35
  -1   1  10 4152.44 108.514  29
   1   1  -9 5393.68 186.913   4
   1   1  -9 5485.33 136.430   8
  -1   1   9 5699.90 191.389  17
   1   1  -8 20604.8 487.590   4
   1   1  -8 19917.2 434.591   8
   1   1  -8 20928.7 483.483  16
  -1   1   8 20169.6 488.684  17
   1   1  -7 18834.9 457.979   4
   1   1  -7 19351.3 413.099   8
   1   1  -7 19034.7 453.769  16
  -1   1   7 19803.2 458.899  17
   1   1  -6 28706.5 646.173   4
   1   1  -6 28780.7 608.898   8
   1   1  -6 29505.2 643.848  16
  -1   1   6 29348.2 647.906  17
   1   1  -5 150187. 3125.43   4
   1   1  -5 149563. 3121.48  16
   1   1  -4 997889. 19719.1   4
   1   1  -4 920242. 19715.4  16
   1   1  -3 113470. 2305.32   4
   1   1  -3 107914. 2304.74   2
   1   1  -3 111188. 2303.27  16
   1   1  -2 194760. 4126.37   2
   1   1  -2 201134. 4126.79   4
   1   1  -2 200794. 4125.73  16
  -1   1   2 202648. 4128.65  17
   1   1  -1 268705. 5568.53   5
   1   1  -1 268459. 5568.56   1
   1   1  -1 275134. 5567.48   2
   1   1  -1 266782. 5569.53   6
   1   1  -1 273258. 5567.95   4
  -1   1   1 268456. 5566.60  17
   1   1  -1 268997. 5565.89  16
   1   1   0 58350.2 1164.50   5
   1   1   0 55548.1 1163.70   1
   1   1   0 57153.1 1165.06   6
   1   1   0 56122.3 1157.89  16
   1   1   1 57251.0 1186.36   3
   1   1   1 56214.7 1192.25  17
   1   1   2 3622.31 100.091   3
   1   1   2 3681.06 103.871  17
   1   1   3 8805.21 216.444  17
   1   1   4 3607.46 113.806  17
  -1   1  -5 5691.27 160.104  16
   1   1   5 5945.65 169.251  17
   1   1   6 840.063 34.5564  18
   1   1   6 803.962 61.5389  17
  -1   1  -6 861.409 59.4661  16
   1   1   7 51775.5 1076.79  18
  -1   1  -7 52244.6 1122.82  16
   1   1   7 49455.6 1127.01  17
   1   1   8 3457.69 92.8987  18
  -1   1  -8 3546.25 134.751  16
   1   1   8 3566.49 139.224  17
   1   1   9 2113.76 66.7328  18
   1   1   9 2181.12 67.2760  25
  -1   1  -9 2082.10 106.355  16
   1   1   9 2017.96 109.209  17
  -1   1 -10 8415.37 267.130   4
   1   1  10 8842.24 266.034  17
   1   1  10 8366.77 197.513  25
   1   1  10 8265.67 196.676  18
  -1   1 -10 8487.14 199.032   8
  -1   1 -11 1258.19 104.007   4
   1   1  11 1306.43 110.044   3
   1   1  11 1269.36 56.7304  29
  -1   1 -11 1092.59 84.2353  22
   1   1  11 1378.98 57.4428  25
   1   1  11 1268.46 101.045  17
   1   1  11 1314.98 56.6926  18
  -1   1 -11 1355.30 60.2550   8
   1   1  11 1318.50 60.7616   7
   1   1  12 6469.71 254.221   3
  -1   1 -12 7111.47 258.143   4
   1   1  12 6866.47 176.258  25
   1   1  12 6900.66 248.620  17
   1   1  12 6812.74 174.314  18
   1   1  12 6948.41 179.817   7
  -1   1 -12 7051.40 178.181   8
  -1   1 -13 5097.31 210.136   4
   1   1  13 4738.36 214.988   3
   1   1  13 4714.03 201.003  17
   1   1  13 4902.44 135.158  25
   1   1  13 4954.51 133.056  18
  -1   1 -13 4787.77 136.102   8
   1   1  13 4824.47 138.737   7
  -1   1 -14 2827.38 154.390   2
   1   1  14 2760.47 160.155   3
  -1   1 -14 3111.42 162.700   4
   1   1  14 2938.61 151.002  17
   1   1  14 2928.83 94.0972  28
   1   1  14 2927.69 94.7592  25
   1   1  14 2843.61 91.4726  18
  -1   1 -14 2988.33 96.7673   8
   1   1  14 2818.59 97.6731   7
  -1   1 -14 2898.35 95.8290   9
   1   1  15 1710.68 67.4852  28
  -1   1 -15 1605.51 73.6143  11
   1   1  15 1703.35 66.4331  25
  -1   1 -15 1702.27 67.5617   9
  -1   1 -15 1739.11 68.7199   8
   1   1  15 1813.59 71.8476   7
   1   1  15 1697.09 64.7197  18
   1   1  16 1218.39 55.0436  10
  -1   1 -16 1330.91 60.7497  11
   1   1  16 1335.59 51.6963  18
   1   1  16 1328.02 54.9223  28
  -1   1 -16 1301.12 55.0866   8
  -1   1 -16 1257.03 54.6351   9
   1   1  16 1392.13 58.7031   7
  -1   1 -17 495.248 37.7704  11
   1   1  17 489.546 32.6189  10
  -1   1 -17 477.079 32.2192   8
  -1   1 -17 492.694 31.6058   9
   1   1  17 510.122 34.0089   7
   1   1  17 515.856 31.5342  28
   1   1  18 705.173 27.2493  28
   1   1  18 706.263 26.6874  41
  -1   1 -18 686.384 31.7415  11
   1   1  18 618.676 28.5590  10
  -1   1 -18 608.173 32.5046  12
  -1   2  18 448.551 22.6000  28
  -1   2  18 476.099 28.9238  18
   1   2 -18 466.276 31.0405  12
   1   2 -18 482.227 29.8194  11
  -1   2  18 497.075 27.5626  10
   1   2 -17 9057.96 214.922  11
   1   2 -17 9544.80 217.630  12
  -1   2  17 9386.36 215.092  18
   1   2 -17 9129.01 211.984   8
   1   2 -17 8831.91 210.659   9
  -1   2  17 9045.17 214.249   7
  -1   2  17 9453.29 209.683  28
   1   2 -16 2075.88 76.3909  11
   1   2 -16 2117.38 71.8235   9
   1   2 -16 2160.70 73.7016   8
  -1   2  16 2252.92 76.2664   7
  -1   2  16 2176.55 75.6184  18
  -1   2  16 2195.84 71.6102  28
   1   2 -15 216.368 50.6468  35
  -1   2  15 236.463 68.7946  17
  -1   2  15 179.154 36.7681  18
   1   2 -15 171.188 39.7835  11
   1   2 -15 187.076 35.3151   8
   1   2 -15 198.288 34.6790   9
  -1   2  15 190.321 37.9277   7
  -1   2  15 110.524 62.5952   3
   1   2 -15 144.300 59.7287   4
   1   2 -15 231.216 63.7547   2
   1   2 -14 512.575 74.7949   2
   1   2 -14 624.355 84.5492   4
  -1   2  14 492.390 41.6037  29
   1   2 -14 402.099 59.2556  35
  -1   2  14 502.715 82.2644  17
   1   2 -14 465.513 49.5694  11
  -1   2  14 446.984 45.1882  18
   1   2 -14 456.244 42.8337   8
   1   2 -14 537.543 43.2110   9
   1   2 -13 3298.13 162.032   4
   1   2 -13 3751.96 168.687   2
  -1   2  13 3197.02 101.709  29
   1   2 -13 3282.39 120.471  35
  -1   2  13 3327.99 170.973  17
   1   2 -13 3323.80 109.048  11
  -1   2  13 3244.20 105.027  18
   1   2 -13 3423.40 103.818   9
   1   2 -13 3445.16 104.600   8
   1   2 -12 9083.34 288.323   4
   1   2 -12 9262.45 288.784   2
  -1   2  12 9044.39 300.030  17
  -1   2  12 8568.85 211.339  29
   1   2 -12 8376.27 228.483  35
   1   2 -12 8591.94 217.582  11
  -1   2  12 8702.13 214.332  18
   1   2 -12 8713.29 212.218   9
   1   2 -12 8914.29 212.311   8
   1   2 -11 2792.30 139.895   2
   1   2 -11 3165.50 145.624   4
  -1   2  11 3024.22 147.385  17
   1   2 -11 2701.66 100.341  35
  -1   2  11 2666.56 86.3225  29
   1   2 -11 2759.55 91.6890  11
   1   2 -11 2448.08 117.499  22
  -1   2  11 2754.12 88.9938  18
   1   2 -11 2976.55 88.0910   9
   1   2 -11 2859.26 87.6958   8
   1   2 -10 4017.55 160.569   4
   1   2 -10 4116.91 160.095   2
   1   2 -10 3731.94 117.415  35
  -1   2  10 3792.54 104.853  29
   1   2 -10 4096.58 164.183  16
  -1   2  10 4123.65 167.608  17
   1   2 -10 3346.04 135.355  22
  -1   2  10 3917.11 107.120  18
   1   2 -10 3701.52 104.341   9
   1   2 -10 3770.73 104.414   8
   1   2  -9 1189.14 82.7548   4
   1   2  -9 1095.41 81.8337   2
   1   2  -9 1213.75 85.7619  16
  -1   2   9 1121.55 48.8380  18
   1   2  -9 1098.40 46.8772   8
   1   2  -9 1121.35 46.9997   9
  -1   2   9 1082.99 46.4301  29
   1   2  -9 1075.30 57.2444  35
   1   2  -8 766.409 66.5186   2
   1   2  -8 691.457 64.5353   4
   1   2  -8 734.779 36.1583   8
   1   2  -8 685.043 35.9919   9
   1   2  -8 786.604 67.8126  16
   1   2  -7 61589.8 1297.96   2
   1   2  -7 60678.0 1297.92   4
   1   2  -7 59911.1 1251.89   8
   1   2  -7 59554.8 1251.76   9
   1   2  -7 60513.4 1301.18  16
   1   2  -6 28951.9 638.805   2
   1   2  -6 28179.3 638.488   4
  -1   2   6 28149.1 604.068  18
   1   2  -6 29056.3 601.583   9
   1   2  -6 28857.3 601.591   8
   1   2  -6 27856.8 641.346  16
  -1   2   6 27554.2 646.197  17
  -1   2   5 25328.7 533.459  18
   1   2  -5 25258.2 560.112   2
   1   2  -5 24419.3 559.824   4
  -1   2   5 25642.6 571.375  17
   1   2  -5 25758.6 565.304  16
   1   2  -4 157753. 3317.61   2
   1   2  -4 162320. 3318.40   4
  -1   2   4 160212. 3329.60  17
   1   2  -4 158557. 3323.97  16
   1   2  -3 71630.4 1469.77   2
   1   2  -3 71689.2 1470.33   4
  -1   2   3 68285.3 1479.24  17
   1   2  -3 68598.1 1477.16  16
   1   2  -2 113829. 2362.39   2
   1   2  -2 115770. 2363.08   4
   1   2  -2 113044. 2366.01   6
   1   2  -2 111274. 2373.39  16
  -1   2   2 115914. 2373.36  17
   1   2  -1 2366.69 61.2155   2
   1   2  -1 2478.71 64.0862   6
   1   2  -1 2342.09 72.1416  16
  -1   2   1 2478.20 68.7998  17
   1   2   0 20326.6 432.089   5
   1   2   0 19724.2 432.168   1
   1   2   0 20614.2 440.746  16
  -1   2   0 20883.9 432.049  17
   1   2   0 21078.3 453.255  17
   1   2   1 27005.4 586.428   1
   1   2   1 27618.1 585.698   3
  -1   2  -1 28458.1 605.108  16
   1   2   1 28479.7 605.469  17
   1   2   2 17707.1 399.414   3
  -1   2  -2 19190.9 415.249  16
   1   2   3 7848.59 192.844   3
  -1   2  -3 7732.70 201.146  16
  -1   2  -4 2989.70 103.018  16
   1   2   4 2823.36 73.9090  18
   1   2   5 19564.1 464.209  17
   1   2   5 19628.9 419.815  18
   1   2   6 1476.90 86.3206  17
   1   2   6 1367.23 48.3693  18
   1   2   7 1460.15 90.3820  17
   1   2   7 1443.99 52.1905  18
   1   2   8 2172.10 69.7419  18
   1   2   8 2147.01 69.2152  29
  -1   2  -9 6592.37 213.479   4
  -1   2  -9 5900.63 167.620  35
  -1   2  -9 6508.06 213.716  16
   1   2   9 6433.86 223.212  17
   1   2   9 6867.12 158.939  25
   1   2   9 6540.15 160.911  18
  -1   2  -9 6381.17 157.525   8
  -1   2 -10 7646.48 242.835   4
   1   2  10 6967.82 244.316   3
  -1   2 -10 6670.65 184.740  35
  -1   2 -10 7380.32 239.593  16
   1   2  10 6743.19 244.664  17
   1   2  10 7208.40 173.125  25
   1   2  10 7058.10 177.099  18
   1   2  10 7193.88 177.029   7
  -1   2 -10 7104.24 175.046   8
  -1   2 -11 14837.3 407.994   4
   1   2  11 13817.1 408.891   3
  -1   2 -11 13077.9 334.874  35
   1   2  11 14491.5 324.019  25
  -1   2 -11 14276.2 402.098  16
   1   2  11 15044.5 418.825  17
   1   2  11 14964.7 329.178  18
   1   2  11 14187.6 328.321   7
  -1   2 -11 14381.7 326.683   8
   1   2  12 1957.90 129.882   3
  -1   2 -12 1964.04 123.956   4
   1   2  12 1804.07 126.167  17
   1   2  12 1957.74 70.2951  25
   1   2  12 1880.03 73.6137  18
  -1   2 -12 1940.48 73.1717   8
   1   2  12 1922.02 74.5393   7
  -1   2 -13 6307.59 230.673   4
   1   2  13 5542.30 230.123   3
  -1   2 -13 5930.12 225.614   2
   1   2  13 5309.35 223.265  17
   1   2  13 5700.55 154.431  29
   1   2  13 6017.35 152.552  25
   1   2  13 5608.21 155.185  18
   1   2  13 5901.22 156.804   7
  -1   2 -13 5783.85 153.628   9
  -1   2 -13 5892.41 154.332   8
   1   2  14 3208.19 161.302  17
   1   2  14 3142.88 98.0966  18
  -1   2 -14 2983.89 101.227  11
   1   2  14 3264.18 95.6291  25
  -1   2 -14 3055.18 96.4633   9
  -1   2 -14 3096.69 96.3400   8
   1   2  14 3081.41 99.2235   7
   1   2  14 2796.41 154.302   3
  -1   2 -14 2953.48 150.798   2
  -1   2 -14 2973.55 151.864   4
  -1   2 -15 6531.89 168.616  11
   1   2  15 6783.60 166.721  18
  -1   2 -15 6545.05 164.155   8
   1   2  15 6476.87 167.592   7
  -1   2 -15 6475.88 164.230   9
   1   2  15 6521.12 165.744  28
   1   2  16 449.296 34.0271  10
  -1   2 -16 453.482 37.4559  11
   1   2  16 460.312 33.6643  18
   1   2  16 433.016 33.8842  28
  -1   2 -16 409.440 31.7598   9
  -1   2 -16 441.826 32.9034   8
   1   2  16 449.806 35.1815   7
   1   2  17 406.890 28.4813  28
  -1   2 -17 400.678 29.8389  11
   1   2  17 412.347 26.4244  10
  -1   2 -17 375.364 31.4417  12
   1   2  18 815.527 26.8284  28
   1   2  18 758.967 24.0534  10
   1   3 -18 1317.00 45.4004  36
  -1   3  17 6199.17 150.181  18
   1   3 -17 6190.02 145.331  12
   1   3 -17 6190.03 143.425  11
  -1   3  17 6172.17 144.431  28
   1   3 -16 3232.76 92.2768  12
   1   3 -16 3017.99 89.7994  11
  -1   3  16 3214.49 90.0165  28
  -1   3  16 3232.85 89.2308   7
  -1   3  16 3334.71 96.0933  18
   1   3 -15 6700.72 167.030  11
   1   3 -15 6537.94 168.399  12
  -1   3  15 7094.90 172.890  18
  -1   3  15 6597.15 165.265   7
   1   3 -15 6674.71 163.385   8
   1   3 -15 6470.00 161.960   9
   1   3 -14 741.071 42.9150  33
  -1   3  14 710.379 46.3069  29
   1   3 -14 679.006 47.5305  11
  -1   3  14 677.607 50.6365  18
  -1   3  14 684.431 44.8056   7
   1   3 -14 719.816 43.1363   8
   1   3 -14 743.864 43.3153   9
   1   3 -13 6960.45 178.739  33
  -1   3  13 7328.58 182.337  29
  -1   3  13 6939.89 246.772   3
   1   3 -13 7238.78 182.879  11
  -1   3  13 7195.11 186.205  18
   1   3 -13 7064.72 177.298   8
   1   3 -13 7172.58 176.920   9
  -1   3  13 7279.96 179.718   7
   1   3 -12 6278.57 167.752  11
   1   3 -12 6451.90 227.408   4
   1   3 -12 6671.05 226.946   2
   1   3 -12 6595.50 163.062   9
   1   3 -12 6628.98 163.815   8
   1   3 -12 6117.62 187.780  35
  -1   3  12 6367.26 167.821  29
   1   3 -12 6758.62 167.695  33
   1   3 -11 5655.50 149.545  33
  -1   3  11 5510.20 149.998  29
   1   3 -11 5401.22 168.652  35
   1   3 -11 5873.17 205.659   2
   1   3 -11 6140.78 208.560   4
   1   3 -11 5629.89 150.264  11
   1   3 -11 5913.01 217.543  16
   1   3 -11 5824.46 145.543   9
   1   3 -11 5881.87 146.037   8
   1   3 -10 3512.93 121.677  35
  -1   3  10 3601.32 104.717  29
   1   3 -10 3958.45 152.026   2
   1   3 -10 3820.30 151.867   4
   1   3 -10 3337.21 102.226  11
   1   3 -10 3654.54 158.392  16
  -1   3  10 3330.08 163.126  17
   1   3 -10 3673.38 99.5695   9
   1   3 -10 3701.14 99.6820   8
   1   3  -9 6939.35 225.410  16
  -1   3   9 6570.55 227.975  17
  -1   3   9 6593.16 166.073  29
   1   3  -9 6018.48 179.643  35
   1   3  -9 6696.01 164.310  11
  -1   3   9 6541.95 164.835  18
   1   3  -9 6777.04 160.158   8
   1   3  -9 6907.29 160.165   9
   1   3  -9 7030.66 212.280   2
   1   3  -9 7199.37 215.034   4
  -1   3   8 6279.41 155.284  18
   1   3  -8 6343.05 206.685  16
   1   3  -8 6015.21 192.256   2
   1   3  -8 6503.69 197.206   4
  -1   3   7 1675.09 57.5435  18
  -1   3   7 1759.30 95.8886  17
   1   3  -7 1841.85 95.3806  16
   1   3  -7 1678.35 82.1028   2
   1   3  -7 1857.43 84.9241   4
  -1   3   6 1924.14 60.1254  18
   1   3  -6 2034.55 93.6768  16
  -1   3   6 1918.63 95.5120  17
   1   3  -6 1997.40 82.3919   4
   1   3  -6 1944.58 80.7089   2
  -1   3   5 61328.1 1291.23  18
   1   3  -5 62719.1 1331.56  16
  -1   3   5 62348.6 1336.75  17
   1   3  -5 62685.8 1312.25   2
   1   3  -5 61930.2 1313.40   4
  -1   3   4 210471. 4348.20  18
   1   3  -4 210617. 4362.09   4
   1   3  -4 206540. 4360.80   2
  -1   3   4 218791. 4388.93  17
   1   3  -4 211808. 4383.46  16
   1   3  -3 28032.5 596.292   6
   1   3  -3 27129.3 616.219  16
  -1   3   3 28292.8 617.442  17
   1   3  -2 7047.98 157.321   6
   1   3  -2 6989.38 186.795  16
  -1   3   1 5790.39 148.428  17
   1   3  -1 6067.17 157.756  16
   1   3   0 22499.9 494.993  16
  -1   3   0 22253.2 509.768  16
  -1   3  -1 10490.1 264.930  16
   1   3   1 10763.0 264.035  17
   1   3   1 10186.0 247.616  16
   1   3   2 3410.67 90.4398   3
   1   3   2 3468.83 90.2569   1
  -1   3  -2 3574.41 122.625  16
   1   3   2 3619.19 89.1339  18
   1   3   3 10516.8 244.631   1
   1   3   3 10196.9 243.606   3
   1   3   3 10452.0 273.902  17
  -1   3  -3 10791.7 271.731  16
   1   3   3 10657.4 233.515  18
   1   3   4 13940.9 322.710   3
   1   3   4 14145.6 350.900  17
   1   3   4 13890.6 302.660  18
  -1   3  -4 12998.0 343.140  16
   1   3   5 11527.9 283.976   3
   1   3   5 10903.9 306.568  17
  -1   3  -5 11755.5 300.687  16
   1   3   6 8047.72 227.233   3
  -1   3  -6 8521.81 242.557  16
   1   3   6 8378.52 188.725   7
   1   3   7 7752.23 183.987   7
   1   3   7 8055.13 190.507  29
   1   3   7 7509.73 202.356  44
   1   3   7 8788.02 236.219   3
  -1   3  -7 8312.73 228.840   4
   1   3   7 8065.09 190.667  18
  -1   3  -7 8150.58 240.301  16
   1   3   8 5092.20 128.140   7
  -1   3  -8 5147.57 126.381   8
   1   3   8 5018.50 133.536  29
   1   3   8 5025.40 147.562  44
  -1   3  -8 4962.00 184.947  16
   1   3   8 5239.10 134.911  18
  -1   3  -8 4952.57 173.282   4
   1   3   8 5207.42 179.709   3
   1   3   9 29978.4 741.627   3
  -1   3  -9 32928.9 742.705   4
   1   3   9 32057.8 680.883  29
   1   3   9 31920.8 775.444  17
   1   3   9 31623.5 681.395  18
   1   3   9 31071.0 675.074   7
  -1   3  -9 31480.3 673.575   8
   1   3  10 16812.1 456.902   3
  -1   3 -10 18059.3 456.177   4
   1   3  10 17151.0 389.436  29
   1   3  10 17565.2 384.032  25
   1   3  10 16521.6 480.254  17
   1   3  10 17731.9 391.454  18
  -1   3 -10 17171.0 382.792   8
   1   3  10 16742.3 383.878   7
   1   3  11 12973.6 306.120  18
   1   3  11 12891.6 398.212  17
  -1   3 -11 12839.0 297.481   8
  -1   3 -11 12798.8 297.412   9
   1   3  11 12960.5 300.026   7
  -1   3 -11 13013.5 369.177   2
   1   3  11 12870.3 375.291   3
  -1   3 -11 12984.9 368.679   4
   1   3  11 13638.2 298.121  25
   1   3  12 23223.9 525.157  18
   1   3  12 23373.2 630.713  17
   1   3  12 24205.2 516.808  25
   1   3  12 23691.9 519.380   7
  -1   3 -12 23482.5 516.688   8
  -1   3 -12 23504.0 516.365   9
   1   3  12 23552.2 603.724   3
  -1   3 -13 9273.43 232.592  11
   1   3  13 9903.46 227.101  25
  -1   3 -13 9507.20 227.035   9
  -1   3 -13 9583.83 227.227   8
   1   3  13 9448.68 229.990   7
   1   3  13 9484.90 321.139  17
   1   3  13 9886.54 236.962  18
  -1   3 -14 2550.35 84.7427  33
   1   3  14 2472.29 79.5634  10
  -1   3 -14 2573.26 84.0540  11
   1   3  14 2586.64 78.6683  25
  -1   3 -14 2559.60 79.1514   8
  -1   3 -14 2389.07 78.3022   9
   1   3  14 2622.76 82.4079   7
   1   3  14 2592.52 87.4835  18
  -1   3 -15 512.300 37.8840  11
   1   3  15 509.818 33.7844  10
   1   3  15 579.827 39.4300  18
   1   3  15 545.453 35.7556   7
  -1   3 -15 526.469 36.8795  33
   1   3  15 505.936 39.2747  28
   1   3  16 391.516 30.4722  18
  -1   3 -16 406.644 28.8359  12
  -1   3 -16 391.935 27.5607  11
   1   3  16 395.991 29.8646  28
   1   3  17 969.882 35.3272  28
  -1   4  17 1123.83 35.2486  28
   1   4 -16 1122.13 48.5564  36
  -1   4  15 1449.65 55.3367  29
   1   4 -14 477.208 36.8433  33
  -1   4  14 448.479 38.1504  29
  -1   4  13 1438.58 113.142  17
   1   4 -13 1589.13 63.3016  33
  -1   4  13 1625.61 66.0991  29
  -1   4  12 1029.04 97.9545  17
  -1   4  12 1026.40 57.2774  18
   1   4 -12 1097.11 55.9861  33
  -1   4  12 1162.18 56.7969  29
  -1   4  11 925.909 55.1029  18
  -1   4  11 1003.61 95.3767  17
   1   4 -11 994.106 93.5600  16
   1   4 -11 1039.78 54.8364  33
  -1   4  11 974.515 55.3290  29
  -1   4  10 8224.60 205.298  18
  -1   4  10 8053.91 280.014  17
   1   4 -10 8501.35 273.203  16
   1   4 -10 8492.20 206.876  33
  -1   4  10 8295.48 207.030  29
  -1   4   9 2229.13 77.3342  18
  -1   4   9 2027.25 126.314  17
   1   4  -9 2320.93 125.447  16
   1   4  -9 2301.91 78.9212  33
  -1   4   8 509.107 48.8787  44
  -1   4   8 439.734 38.1210  18
  -1   4   8 578.703 73.5826  17
   1   4  -8 606.599 68.5998  16
   1   4  -8 561.116 41.6721  33
  -1   4   7 4362.54 132.067  44
   1   4  -7 4876.29 126.678  33
   1   4  -7 4775.14 171.724  16
  -1   4   7 4396.05 174.002  17
  -1   4   7 4843.45 123.790  18
   1   4  -6 2388.75 77.0059  33
  -1   4   6 2427.96 116.280  17
   1   4  -6 2421.82 109.751  16
  -1   4   6 2450.14 74.1056  18
  -1   4   5 8453.95 243.575  17
  -1   4   5 8684.73 196.122  18
   1   4  -5 8357.40 239.507  16
   1   4  -5 8275.15 199.562  33
   1   4  -4 42679.2 932.040  16
  -1   4   4 42740.7 934.186  17
  -1   4   4 41867.6 885.887  18
  -1   4   3 9367.79 209.319  18
   1   4  -3 9417.31 248.428  16
  -1   4   3 9340.71 244.887  17
   1   4  -2 14969.3 320.783  18
  -1   4   2 14436.6 317.641  18
  -1   4   2 14565.3 347.922  17
   1   4  -1 27752.3 618.554  16
   1   4  -1 27485.4 582.597  18
  -1   4   1 27202.1 630.909  16
   1   4   0 7180.69 198.175  16
   1   4   0 7280.31 167.715  18
  -1   4   0 7489.87 214.663  16
   1   4   1 45082.7 943.140  18
   1   4   1 45169.3 976.348  16
  -1   4  -1 44121.6 994.650  16
   1   4   2 24384.5 512.998  18
   1   4   2 23855.2 563.984  17
   1   4   2 23224.8 543.501  16
  -1   4  -2 23539.4 564.336  16
  -1   4  -3 2617.65 113.363  16
   1   4   3 2662.87 116.410  17
   1   4   3 2624.43 75.6077  18
   1   4   4 7815.22 237.596  17
  -1   4  -4 7575.09 231.900  16
   1   4   4 7875.92 184.607  18
   1   4   5 22.5254 22.8665  27
   1   4   5 55.9942 49.5366  17
   1   4   5 12.0473 26.8280  18
  -1   4  -5 69.6095 46.3181  16
   1   4   5 47.3981 36.3834  44
   1   4   6 942.659 85.0045  17
   1   4   6 904.260 46.9987  18
  -1   4  -6 977.347 78.9097  16
   1   4   6 787.902 57.0388  44
   1   4   7 8108.58 268.416  17
   1   4   7 7828.38 198.125  18
  -1   4  -7 8689.27 259.097  16
   1   4   7 8134.91 212.583  44
   1   4   8 16038.0 353.777  29
  -1   4  -8 15050.0 421.001  16
   1   4   8 16231.6 443.827  17
   1   4   8 14675.2 370.083  44
  -1   4  -9 26615.5 661.355  16
   1   4   9 25496.1 679.118  17
   1   4   9 26660.5 580.595  29
   1   4  10 19543.1 470.904  18
  -1   4 -10 21841.6 557.208  16
   1   4  10 19504.7 567.370  17
   1   4  10 23039.4 465.868  25
  -1   4 -10 20458.5 472.880  33
   1   4  10 21089.7 471.019  29
   1   4  11 11979.5 286.701  18
  -1   4 -11 11691.0 359.864  16
   1   4  11 12320.4 276.300  25
   1   4  11 11817.5 283.732  29
  -1   4 -11 11939.4 287.209  33
   1   4  12 4142.65 125.065  18
   1   4  12 4391.02 115.269  25
   1   4  12 4143.72 122.776  29
  -1   4 -12 4281.62 125.429  33
   1   4  13 11425.9 270.031  18
   1   4  13 11540.8 257.837  25
  -1   4 -13 10992.7 266.687  33
  -1   4 -14 461.133 37.2432  33
   1   4  14 424.674 39.3844  18
  -1   4 -15 177.657 25.8182  33
   1   4  15 204.094 28.8904  18
   1   4  16 4498.83 108.036  28
  -1   4 -16 4453.60 108.147  44
  -1   5  16 5112.72 118.020  28
   1   5 -16 5253.34 122.171  44
  -1   5  15 292.373 26.9062  29
  -1   5  15 358.893 29.8053  18
   1   5 -15 346.814 32.7245  44
   1   5 -14 2193.00 68.1510  33
  -1   5  14 2351.58 72.1868  29
  -1   5  14 2178.10 73.0779  18
   1   5 -14 2406.89 78.5063  44
   1   5 -13 3123.85 92.4998  33
  -1   5  13 3065.18 94.7338  29
  -1   5  13 3115.01 95.5047  18
   1   5 -13 3421.87 102.966  44
  -1   5  12 1095.50 53.9559  29
   1   5 -12 1165.02 55.1627  33
  -1   5  12 997.969 54.1933  18
  -1   5  11 459.849 43.2903  29
   1   5 -11 306.966 38.6418  33
  -1   5  11 349.902 67.9338  17
   1   5 -11 309.401 62.7857  16
  -1   5  11 350.732 39.7405  18
  -1   5  10 1526.00 68.6054  29
   1   5 -10 1665.21 70.2032  33
  -1   5  10 1651.21 67.9829  18
  -1   5  10 1588.12 111.862  17
   1   5 -10 1662.50 108.782  16
   1   5  -9 849.208 52.7294  33
  -1   5   9 895.544 87.1725  17
   1   5  -9 922.562 87.7964  16
  -1   5   9 878.747 50.8723  18
   1   5  -8 2896.76 95.3705  33
  -1   5   8 2792.31 143.891  17
   1   5  -8 2954.74 143.231  16
  -1   5   8 2964.55 93.4427  18
   1   5  -7 5634.31 152.122  33
   1   5  -7 5556.15 200.065  16
  -1   5   7 5771.36 148.503  18
  -1   5   7 5453.97 205.448  17
   1   5  -7 5870.15 155.517  44
  -1   5   7 5723.41 160.264  44
   1   5  -6 7537.76 194.194  33
  -1   5   6 8404.62 186.625  27
  -1   5   6 7989.68 190.790  18
  -1   5   6 7919.98 248.402  17
   1   5  -6 7653.51 241.817  16
  -1   5   6 7513.57 200.947  44
   1   5  -6 7475.12 196.496  44
   1   5  -5 8094.62 195.378  33
  -1   5   5 7823.43 186.317  27
   1   5  -5 8078.03 240.134  16
  -1   5   5 7766.99 238.303  17
  -1   5   5 7988.66 188.032  18
   1   5  -5 7855.25 196.154  44
  -1   5   5 7560.90 199.026  44
  -1   5   4 14517.8 334.463  27
   1   5  -4 15685.5 343.032  33
   1   5  -4 15424.8 343.997  44
  -1   5   4 14977.7 381.540  17
   1   5  -4 15572.7 388.408  16
  -1   5   4 14914.0 333.057  18
  -1   5   3 5138.54 129.694  27
   1   5  -3 5205.82 135.632  33
  -1   5   3 5006.78 182.046  16
  -1   5   3 5037.35 125.078  18
   1   5  -3 4932.29 169.067  16
   1   5  -3 5235.18 137.451  44
   1   5  -2 613.186 39.7506  33
   1   5  -2 531.569 55.9215  16
  -1   5   2 550.594 61.8714  16
   1   5  -2 561.842 41.1931  44
  -1   5   1 512.902 35.1139  33
   1   5  -1 546.240 53.6802  16
  -1   5   1 543.185 62.3294  16
   1   5  -1 505.366 32.3583  18
   1   5  -1 530.378 40.1889  44
  -1   5   0 3721.89 101.347  33
   1   5   0 3799.23 107.438  44
  -1   5   0 3366.37 142.204  16
   1   5   0 3522.79 130.037  16
   1   5   0 3533.68 96.2735  18
   1   5   1 2888.71 86.5838  27
  -1   5  -1 2907.57 87.9342  33
   1   5   1 2945.13 93.2062  44
   1   5   1 2931.33 113.715  16
  -1   5  -1 2932.46 129.695  16
   1   5   1 2894.56 82.6374  18
   1   5   2 6072.29 153.203  27
  -1   5  -2 5921.62 154.386  33
   1   5   2 6260.53 151.338  18
  -1   5  -2 6125.24 204.849  16
   1   5   2 6277.55 162.350  44
  -1   5  -2 6161.09 153.017  44
  -1   5  -3 422.922 35.8006  33
   1   5   3 540.914 37.1759  27
  -1   5  -3 492.500 35.6452  44
   1   5   3 437.958 45.8017  44
  -1   5  -3 487.804 65.1323  16
   1   5   3 490.292 36.3662  18
   1   5   4 216.956 30.2188  27
  -1   5  -4 210.378 34.8509  33
   1   5   4 185.888 54.1047  17
  -1   5  -4 186.801 53.0845  16
   1   5   4 222.246 32.2434  18
  -1   5  -4 226.862 31.0065  44
   1   5   4 187.331 42.7615  44
   1   5   5 6722.94 167.108  27
   1   5   5 6718.68 234.255  17
  -1   5  -5 6750.17 226.860  16
   1   5   5 6811.75 170.114  18
   1   5   5 6462.83 183.851  44
  -1   5  -5 6828.68 169.308  44
  -1   5  -6 689.483 47.1165  33
   1   5   6 591.642 79.5175  17
   1   5   6 709.964 47.4454  18
  -1   5  -6 652.138 73.8785  16
  -1   5  -6 750.757 45.7799  44
   1   5   6 717.260 60.9287  44
  -1   5  -7 179.612 37.7445  33
  -1   5  -7 132.750 59.9094  16
   1   5   7 240.250 66.3763  17
   1   5   7 154.407 36.7142  18
   1   5   7 159.547 50.8692  44
  -1   5  -8 2472.82 89.6402  33
   1   5   8 2515.94 87.4344  29
   1   5   8 2430.48 87.4831  18
  -1   5  -8 2571.55 139.101  16
   1   5   8 2574.46 149.821  17
   1   5   8 2547.70 106.698  44
   1   5   9 6167.50 235.891  17
   1   5   9 5532.56 154.947  18
  -1   5  -9 5749.46 218.913  16
   1   5   9 5590.41 152.739  29
  -1   5  -9 5748.29 156.493  33
   1   5  10 619.219 85.7690  17
   1   5  10 626.655 49.4593  18
  -1   5 -10 599.466 78.2301  16
   1   5  10 719.767 42.2643  25
   1   5  10 676.227 47.0292  29
  -1   5 -10 612.445 49.2653  33
   1   5  11 108.463 56.5725  17
  -1   5 -11 104.010 51.9159  16
   1   5  11 145.820 27.6535  25
  -1   5 -11 157.397 38.0933  33
   1   5  11 127.958 34.6153  29
   1   5  12 5194.13 128.461  25
   1   5  12 5193.21 138.227  29
  -1   5 -12 5225.41 140.672  33
  -1   5 -13 4372.24 119.085  33
   1   5  13 4199.18 117.613  29
  -1   5 -14 1366.72 50.8677  33
   1   5  14 1419.28 52.0325  29
  -1   5 -14 1550.17 52.0293  44
  -1   5 -15 726.587 28.4639  33
  -1   5 -15 653.443 27.1216  44
  -1   6  14 663.552 31.3287  29
   1   6 -14 701.025 33.9706  44
   1   6 -13 1090.44 42.7014  33
  -1   6  13 1140.54 46.0424  29
  -1   6  13 1056.46 43.4643  18
   1   6 -13 1084.03 48.3781  44
  -1   6  12 836.045 44.0281  29
   1   6 -12 844.499 43.2974  33
  -1   6  12 791.821 42.2757  18
   1   6 -12 947.250 49.5066  44
   1   6 -11 1075.74 53.2303  33
  -1   6  11 1063.57 50.3569  18
   1   6 -11 1171.00 57.7926  44
   1   6 -10 1676.01 68.2192  33
  -1   6  10 1632.51 64.6574  18
   1   6  -9 2041.61 75.9654  33
  -1   6   9 1891.52 71.6300  18
   1   6  -9 2138.35 117.224  16
   1   6  -9 1965.09 79.1153  44
   1   6  -8 2516.95 90.3024  33
  -1   6   8 2754.74 87.0037  18
   1   6  -8 2678.98 133.383  16
   1   6  -8 2685.47 93.3498  44
   1   6  -7 3499.89 107.651  33
   1   6  -7 3257.74 148.495  16
  -1   6   7 3371.93 100.837  18
  -1   6   7 3420.70 114.389  44
   1   6  -7 3431.12 108.997  44
  -1   6   6 3404.45 92.3418  27
   1   6  -6 3109.50 102.085  33
  -1   6   6 3027.59 93.5943  18
  -1   6   6 3125.38 146.529  16
   1   6  -6 3107.97 142.438  16
   1   6  -6 3202.82 104.803  44
  -1   6   6 3220.59 108.350  44
   1   6  -5 7456.71 190.191  33
  -1   6   5 7784.58 179.815  27
  -1   6   5 7298.19 244.999  16
  -1   6   5 6958.42 178.099  18
   1   6  -5 7389.32 236.632  16
   1   6  -5 7543.36 192.792  44
  -1   6   4 998.140 47.4908  27
   1   6  -4 927.358 53.5719  33
   1   6  -4 985.637 56.9767  44
  -1   6   4 878.807 81.6990  16
   1   6  -4 859.226 74.5043  16
  -1   6   3 554.749 39.9809  27
   1   6  -3 486.089 44.7734  33
   1   6  -3 440.727 57.8400  16
  -1   6   3 563.888 70.7304  16
   1   6  -3 459.276 44.5763  44
  -1   6   2 2764.09 86.5776  27
   1   6  -2 2749.75 95.1272  44
  -1   6   2 2732.22 135.848  16
   1   6  -1 1086.55 59.3642  44
  -1   6   1 1010.24 85.9388  16
   1   6   0 2220.88 80.1507  27
  -1   6   0 2368.32 79.9289  33
   1   6   0 2275.27 86.3208  44
  -1   6   0 2165.95 120.195  16
   1   6   0 2217.18 72.1516  18
   1   6   1 2055.61 75.7967  27
  -1   6  -1 2217.75 77.0693  33
   1   6   1 2150.04 84.2915  44
  -1   6  -1 2220.09 121.536  16
   1   6   1 2076.57 70.9417  18
   1   6   2 5962.50 156.741  27
  -1   6  -2 6379.09 160.423  33
  -1   6  -2 6129.27 216.213  16
   1   6   2 5948.04 152.966  18
  -1   6  -2 5871.22 155.504  44
   1   6   2 6175.29 169.292  44
  -1   6  -3 8699.65 215.288  33
   1   6   3 8724.93 210.653  27
  -1   6  -3 8012.19 272.180  16
   1   6   3 8896.44 209.889  18
  -1   6  -3 8756.37 210.947  44
   1   6   3 8426.78 225.901  44
  -1   6  -4 4805.64 135.064  33
   1   6   4 4905.98 131.090  27
  -1   6  -4 4656.31 189.814  16
   1   6   4 5001.49 132.893  18
  -1   6  -4 4683.04 131.046  44
   1   6   4 4757.08 148.328  44
   1   6   5 609.379 42.5711  27
  -1   6  -5 629.903 77.9036  16
   1   6   5 655.403 45.4460  18
   1   6   5 603.327 61.0645  44
  -1   6  -5 664.611 43.9825  44
   1   6   6 425.553 41.5530  18
  -1   6  -6 349.819 67.6554  16
   1   6   6 400.258 54.3916  44
  -1   6  -6 434.434 39.0572  44
  -1   6  -7 202.657 40.9169  33
   1   6   7 207.571 37.7819  29
   1   6   7 224.628 38.0920  18
  -1   6  -7 199.979 61.3097  16
  -1   6  -7 305.270 38.2051  44
   1   6   7 324.346 54.0279  44
   1   6   8 2057.54 76.1222  29
  -1   6  -8 1923.61 77.1788  33
  -1   6  -8 1937.63 120.460  16
   1   6   8 2020.79 76.7027  18
  -1   6  -8 2009.42 74.2308  44
   1   6   8 2018.80 91.2285  44
  -1   6  -9 146.137 37.7602  33
   1   6   9 133.297 33.4766  29
  -1   6  -9 111.627 32.7523  44
   1   6   9 105.021 35.0666  18
  -1   6  -9 172.036 53.6387  16
   1   6  10 306.787 29.2268  25
   1   6  10 343.091 37.0975  29
  -1   6 -10 373.333 40.1421  33
  -1   6 -10 324.706 36.4943  44
   1   6  10 362.353 39.2867  18
   1   6  11 576.613 30.5878  25
   1   6  11 599.299 38.7904  29
  -1   6 -11 659.629 43.1040  33
   1   6  11 544.425 40.1142  18
  -1   6 -11 619.653 39.0691  44
  -1   6 -12 1686.28 58.8621  33
   1   6  12 1589.25 56.2236  29
  -1   6 -12 1613.01 54.1114  44
  -1   6 -13 877.371 37.7010  33
   1   6  13 903.329 37.0690  29
   1   6  13 878.017 37.8659  18
  -1   6 -14 468.327 21.8371  33
  -1   7  13 83.4334 15.0732  29
   1   7 -12 779.537 34.9929  44
   1   7 -11 1441.84 52.8313  44
   1   7 -11 1294.76 49.1399  33
   1   7 -10 814.913 45.3004  44
   1   7 -10 789.475 42.2189  33
   1   7  -9 3629.45 106.092  44
   1   7  -9 3699.84 103.756  33
  -1   7   9 3466.10 102.864  29
   1   7  -8 6218.56 158.220  44
  -1   7   8 5768.18 154.645  29
   1   7  -8 5998.99 155.886  33
   1   7  -7 4831.91 133.018  44
   1   7  -7 4563.79 129.787  33
   1   7  -6 3100.64 99.6999  44
   1   7  -6 2977.33 97.0395  33
   1   7  -5 1240.14 62.1395  44
  -1   7   5 1220.60 49.3376  27
   1   7  -5 1225.64 60.1300  33
   1   7  -4 5405.54 154.379  44
  -1   7   4 5889.10 143.877  27
   1   7  -3 982.185 58.2836  44
  -1   7   3 1036.35 48.4984  27
  -1   7   2 6349.58 160.722  27
   1   7  -2 6379.36 171.549  44
  -1   7   1 2053.76 73.0105  27
   1   7  -1 1958.31 76.9417  27
  -1   7   1 1964.59 114.146  16
   1   7  -1 2120.05 82.4671  44
  -1   7   0 2974.92 93.4202  27
   1   7   0 2916.38 95.8957  27
  -1   7   0 2949.43 138.822  16
   1   7   0 2978.90 104.730  44
   1   7   1 9049.40 220.785  27
  -1   7  -1 8828.19 279.985  16
   1   7   1 9237.59 232.418  44
   1   7   2 3559.55 103.148  27
  -1   7  -2 3356.36 104.907  33
  -1   7  -2 3202.08 148.679  16
   1   7   2 3280.52 114.627  44
   1   7   3 816.916 46.9925  27
  -1   7  -3 765.014 48.9670  33
   1   7   3 698.863 41.5314  18
  -1   7  -3 720.963 76.5370  16
   1   7   3 755.338 59.8828  44
   1   7   4 3961.62 109.727  27
  -1   7  -4 3793.37 114.594  33
   1   7   4 3760.99 108.661  18
  -1   7  -4 3826.53 163.279  16
   1   7   4 3983.15 127.362  44
  -1   7  -5 6238.92 163.509  33
   1   7   5 6323.40 160.302  18
  -1   7  -5 5908.18 216.160  16
   1   7   5 6453.48 177.141  44
   1   7   6 4447.66 120.997  18
  -1   7  -6 4369.68 118.208  44
   1   7   6 4299.51 134.501  44
   1   7   7 2432.04 80.3835  29
   1   7   7 2300.60 78.3012  18
  -1   7  -7 2471.30 76.9059  44
   1   7   7 2589.46 92.6663  44
   1   7   8 1384.26 55.9509  18
   1   7   8 1373.84 57.7362  29
  -1   7  -8 1453.33 60.6344  33
   1   7   9 2386.59 75.0662  18
   1   7   9 2497.95 69.0865  25
   1   7   9 2501.40 76.6729  29
  -1   7  -9 2582.62 80.5393  33
   1   7  10 2671.70 77.1745  18
  -1   7 -10 2881.69 82.4063  33
   1   7  10 2808.30 79.5131  29
   1   7  11 972.322 38.9789  29
  -1   7 -11 1024.46 40.7795  33
   1   7  12 5183.67 120.575  29
  -1   7 -12 5333.26 121.222  33
   1   8 -10 643.683 27.0825  27
  -1   8  10 641.513 27.7348  29
   1   8  -9 1966.17 57.8435  27
  -1   8   9 1926.39 57.8122  29
   1   8  -9 1928.43 56.1848  44
   1   8  -8 2745.27 78.3187  27
  -1   8   8 2655.91 77.9900  29
   1   8  -7 2074.92 67.7412  27
  -1   8   7 2041.42 67.5730  29
   1   8  -6 233.610 30.2032  27
   1   8  -6 214.693 32.0000  44
   1   8  -5-8.54400 27.7025  27
   1   8  -5 9.56359 29.7857  44
   1   8  -4 4661.92 127.614  44
  -1   8   3 2326.76 67.2727  27
   1   8  -3 2190.36 78.9925  44
   1   8  -2 1340.58 57.8759  27
  -1   8   2 1455.76 52.0939  27
   1   8  -2 1513.01 64.3448  44
  -1   8   1 5209.00 130.512  27
   1   8  -1 5213.29 135.103  27
   1   8  -1 5095.18 141.842  44
  -1   8   0 225.450 30.4809  27
   1   8   0 230.997 32.2847  27
   1   8   0 214.643 40.2211  44
  -1   8  -1 7694.64 184.069  27
   1   8   1 7758.98 184.369  27
   1   8   1 7474.19 194.260  44
  -1   8  -2 3071.59 91.0625  27
   1   8   2 3261.05 90.5976  27
   1   8   2 3074.04 100.906  44
  -1   8  -3 469.540 38.1297  27
   1   8   3 521.563 33.9181  27
   1   8   3 530.367 45.0008  44
  -1   8  -4 1469.89 56.6949  27
   1   8   4 1495.09 62.9972  44
  -1   8  -5 120.681 28.8201  27
   1   8   5 113.202 26.6019  29
   1   8   5 159.318 34.1042  44
   1   8   6 250.800 28.4317  29
   1   8   7 1190.06 44.3534  29
   1   8   8 2156.40 61.1027  29
  -1   8  -9 1660.91 50.9894  27
   1   8   9 1729.44 48.4124  29
   1   9  -6 738.685 27.2780  27
  -1   9   6 768.532 27.7895  29
  -1   9   5 1598.13 46.7880  29
  -1   9   4 4632.36 110.276  29
   1   9  -3 3355.38 84.3273  27
   1   9  -2 315.771 23.4185  27
   1   9  -1 1167.43 40.0483  27
   1   9   0 119.925 19.0188  27
  -1   9   0 124.452 16.0439  27
  -1   9  -1 116.154 17.2149  27
  -1   9  -2 118.061 17.3029  27
   1   9   2-9.85197 11.6952  34
  -1   9  -3 467.630 23.8800  27
   1   9   3 467.563 25.1045  34
  -1   9  -4 21.9543 15.0771  27
   1   9   4 46.3985 17.1101  34
  -1   9  -5 1376.96 38.3428  27
   1   9   5 1243.94 38.2575  34
  -2  -9   5 353.545 19.1997  20
   2  -9  -5 355.000 19.5092  22
  -2  -9   5 328.108 19.7315  24
  -2  -9   4 1837.65 48.6491  20
   2  -9  -4 1739.39 49.2944  22
  -2  -9   4 1733.50 48.4665  24
   2  -9  -3 840.513 32.0312  22
  -2  -9   3 910.402 31.4584  20
  -2  -9   3 829.607 28.8067  24
  -2  -9   2 340.618 21.2898  20
   2  -9  -2 275.041 22.1788  22
   2  -9  -1 375.234 23.8868  20
  -2  -9   1 347.000 21.4344  20
   2  -9  -1 317.717 22.8463  22
   2  -9  -1 340.707 19.7817  24
   2  -9   0 17.3580 17.4771  20
   2  -9   0-4.52283 17.9514  22
   2  -9   0 12.9209 15.1215  24
   2  -9   1 793.166 30.7918  20
   2  -9   1 839.358 30.8007  24
   2  -9   2 448.897 23.0399  20
   2  -9   2 417.422 23.2540  24
   2  -9   3 1027.56 33.6862  20
   2  -9   3 1085.61 35.3662  24
   2  -9   4 1396.21 32.4592  20
   2  -9   4 661.345 29.0342  22
  -2  -8  10 928.767 32.1406  20
  -2  -8  10 897.195 31.5532  21
   2  -8 -10 963.294 32.7383  22
  -2  -8  10 894.729 33.3505  24
   2  -8  -9 50.2995 21.1996  22
  -2  -8   9 52.3216 20.2339  21
  -2  -8   9 35.9354 19.7321  20
  -2  -8   9 39.9580 21.5877  24
   2  -8  -9 31.6662 14.7567  35
  -2  -8   8 2022.96 60.5954  21
  -2  -8   8 2033.91 60.0907  20
   2  -8  -8 1890.42 60.0526  22
  -2  -8   8 1865.25 61.2247  24
   2  -8  -8 1773.92 54.1972  35
  -2  -8   7 2804.80 80.5950  20
  -2  -8   7 2830.58 80.8655  21
   2  -8  -7 2782.43 80.6234  22
   2  -8  -6 1931.96 65.0692  22
  -2  -8   6 2040.29 65.4906  20
  -2  -8   6 1945.27 65.6066  21
  -2  -8   5 2957.35 87.9674  21
  -2  -8   5 3019.11 87.0569  20
   2  -8  -5 2974.04 87.5532  22
  -2  -8   4 220.053 33.3664  24
   2  -8  -4 291.750 24.6020  24
   2  -8  -4 262.382 31.7442  20
  -2  -8   4 272.794 32.5355  21
   2  -8  -4 254.543 32.5805  22
  -2  -8   4 290.368 32.4551  20
  -2  -8   3 239.233 32.6981  24
   2  -8  -3 255.386 26.4105  24
  -2  -8   3 256.795 31.9013  20
  -2  -8   3 300.209 33.6739  21
   2  -8  -3 239.144 29.9839  20
   2  -8  -3 251.684 32.6496  22
  -2  -8   2 117.270 29.8212  24
   2  -8  -2 123.372 27.4610  24
   2  -8  -2 115.152 29.0720  20
  -2  -8   2 127.737 28.2600  20
  -2  -8   2 103.255 30.0841  21
   2  -8  -2 134.631 30.8940  22
   2  -8  -1 1038.66 47.8388  24
  -2  -8   1 1080.68 46.8595  24
   2  -8  -1 1073.73 49.9739  20
  -2  -8   1 1184.56 50.3190  21
   2  -8  -1 1143.34 49.8038  21
  -2  -8   1 1118.62 48.6614  20
  -2  -8   0 677.133 34.9291  24
   2  -8   0 745.278 42.3788  24
  -2  -8   0 729.370 39.9706  20
   2  -8   0 728.872 42.3902  21
   2  -8   0 728.306 42.4059  20
  -2  -8   0 683.130 41.7334  21
   2  -8   1 4069.75 112.047  24
   2  -8   1 3942.35 109.459  21
   2  -8   1 4160.93 110.386  20
  -2  -8  -1 4064.99 107.608  20
  -2  -8  -2 1611.19 55.5827  20
   2  -8   2 1502.75 57.6502  20
   2  -8   2 1566.25 58.8269  21
   2  -8   3 1268.39 61.2737  38
   2  -8   3 1337.10 52.7478  20
   2  -8   3 1345.90 52.9742  21
   2  -8   4 467.591 37.8238  24
   2  -8   4 487.524 41.2528  38
   2  -8   4 483.513 33.0515  20
   2  -8   4 468.151 33.4406  21
   2  -8   5 431.724 31.0295  26
   2  -8   5 431.959 34.6413  24
   2  -8   5 417.376 35.7050  38
   2  -8   5 433.277 31.2648  20
   2  -8   5 428.972 32.2309  21
   2  -8   6 1480.25 50.7237  21
   2  -8   6 1476.13 49.0120  20
   2  -8   6 1340.15 49.9149  26
   2  -8   6 1526.49 52.4485  24
   2  -8   7 1705.19 52.9499  20
   2  -8   7 1781.78 54.2187  21
   2  -8   7 1901.18 55.5208  24
   2  -8   7 1914.11 56.5844  26
   2  -8   8 1809.97 50.3413  20
   2  -8   8 1828.89 51.2661  21
   2  -8   8 1851.50 51.1239  24
   2  -8   8 1939.04 53.1613  26
  -2  -7  13 466.178 21.6567  21
  -2  -7  13 441.397 22.8038  20
  -2  -7  12 1003.43 38.4211  20
   2  -7 -12 976.447 42.1923  22
  -2  -7  12 920.360 37.1683  21
  -2  -7  12 935.044 36.9214  24
   2  -7 -11 2066.78 57.3475  35
  -2  -7  11 2047.80 65.1917  21
  -2  -7  11 1997.55 64.8379  20
   2  -7 -11 2061.36 68.1521  22
   2  -7 -10 2050.47 63.5171  35
  -2  -7  10 2169.63 71.7381  21
   2  -7 -10 2071.05 71.4480  22
  -2  -7  10 2129.96 69.9420  20
   2  -7  -9 308.375 32.4775  35
  -2  -7   9 345.376 36.7930  20
   2  -7  -9 389.472 39.7220  22
  -2  -7   9 413.363 39.0717  21
   2  -7  -8 2190.53 74.2036  35
   2  -7  -8 2277.45 78.9804  22
  -2  -7   8 2232.37 78.2900  20
  -2  -7   8 2253.95 79.1745  21
  -2  -7   7 6708.90 169.791  20
  -2  -7   7 6389.94 170.507  21
   2  -7  -7 6734.85 169.030  22
  -2  -7   6 4648.63 131.991  21
  -2  -7   6 4775.68 132.008  20
   2  -7  -6 4797.52 131.334  22
  -2  -7   6 4447.42 203.425  14
   2  -7  -5 976.922 51.9890  20
   2  -7  -5 1020.30 54.3139  22
  -2  -7   5 987.285 53.7686  20
  -2  -7   5 1026.91 56.3743  21
  -2  -7   5 979.470 101.005  14
   2  -7  -5 965.488 44.0061  24
   2  -7  -4 884.845 49.9759  20
  -2  -7   4 938.306 53.6071  21
  -2  -7   4 853.710 51.5152  20
   2  -7  -4 933.227 53.1410  22
  -2  -7   4 886.178 94.8101  14
   2  -7  -4 953.496 45.9036  24
  -2  -7   3 1606.22 66.3631  20
   2  -7  -3 1608.74 66.0403  20
   2  -7  -3 1651.76 65.8363  21
  -2  -7   3 1648.48 68.2008  21
   2  -7  -3 1687.80 64.6256  24
   2  -7  -2 1971.84 93.9512  38
   2  -7  -2 2076.03 75.3638  21
  -2  -7   2 2029.21 74.9280  20
  -2  -7   2 2060.10 76.0206  21
   2  -7  -2 2022.02 74.2354  20
  -2  -7   2 2284.16 132.728  14
   2  -7  -2 2015.89 73.6863  24
   2  -7  -1 2148.35 95.9842  38
  -2  -7   1 2063.75 76.3703  20
   2  -7  -1 2174.34 78.8606  21
   2  -7  -1 2191.40 78.3614  20
  -2  -7   1 2147.17 79.8141  21
  -2  -7   1 2148.72 131.198  15
   2  -7  -1 2292.64 80.4526  24
   2  -7   0 9437.07 251.110  38
   2  -7   0 9797.65 233.103  20
  -2  -7   0 9774.40 233.590  21
   2  -7   0 9536.37 233.656  21
  -2  -7   0 9656.95 230.650  20
   2  -7   0 9692.12 310.449  14
   2  -7   0 9649.18 234.752  24
   2  -7   1 3752.50 125.593  38
   2  -7   1 3613.42 108.528  20
  -2  -7  -1 3783.72 106.353  20
  -2  -7  -1 3634.09 108.537  21
   2  -7   1 3610.50 109.589  21
   2  -7   1 3816.38 175.976  14
  -2  -7  -1 3432.55 101.338  24
   2  -7   1 3758.16 113.513  24
   2  -7   2 2671.34 105.243  38
  -2  -7  -2 2818.50 86.8450  20
  -2  -7  -2 2938.79 91.0922  21
   2  -7   2 2696.89 91.0866  21
   2  -7   2 2801.38 90.4849  20
   2  -7   2 3164.72 160.265  14
  -2  -7  -2 2809.50 151.985  15
   2  -7   2 2762.26 93.2739  26
   2  -7   3 8427.18 217.353  38
   2  -7   3 8050.14 201.304  20
  -2  -7  -3 8085.92 197.982  20
   2  -7   3 8396.34 203.655  21
   2  -7   3 8586.42 291.261  14
  -2  -7  -3 8309.80 286.274  15
   2  -7   3 8107.41 206.291  24
   2  -7   4 3558.09 116.912  38
  -2  -7  -4 3497.24 99.6492  20
   2  -7   4 3247.94 103.667  21
   2  -7   4 3567.12 103.821  20
   2  -7   4 3312.55 170.077  14
  -2  -7  -4 3348.37 164.767  15
   2  -7   4 3510.82 107.840  24
   2  -7   5 1341.69 63.7872  24
   2  -7   5 1534.49 70.5900  38
   2  -7   5 1369.37 59.0369  20
   2  -7   5 1345.72 60.7189  21
   2  -7   6 2892.14 92.7688  24
   2  -7   6 3152.94 99.8406  38
   2  -7   6 2849.81 89.2734  20
   2  -7   6 2891.54 91.2885  21
   2  -7   7 7644.40 186.061  24
   2  -7   7 7940.71 190.804  38
   2  -7   7 7458.19 183.146  20
   2  -7   7 7431.02 184.909  21
   2  -7   8 3869.14 104.775  24
   2  -7   8 3952.52 107.581  38
   2  -7   8 3929.53 104.738  20
   2  -7   8 3785.73 106.068  21
   2  -7   9 1465.28 52.1802  20
   2  -7   9 1538.77 54.0689  21
   2  -7   9 1431.86 50.1832  24
   2  -7  10 1740.46 52.1387  20
   2  -7  10 1688.82 54.0808  21
   2  -7  11 160.583 18.4599  21
   2  -7  11 147.713 15.9181  20
  -2  -6  15 1159.97 35.7782  21
  -2  -6  14 175.793 22.8020  21
   2  -6 -14 155.453 31.0771  22
  -2  -6  13 1940.68 65.0276  21
   2  -6 -13 2000.05 72.4620  22
   2  -6 -12 2385.60 70.3219  35
  -2  -6  12 2428.95 79.5617  21
   2  -6 -12 2383.60 83.8068  22
   2  -6 -11 563.918 38.8055  35
  -2  -6  11 660.096 46.1857  21
   2  -6 -11 678.366 50.0404  22
  -2  -6  11 572.475 46.1293  20
   2  -6 -10 449.875 38.1843  35
  -2  -6  10 330.090 44.1310  20
   2  -6 -10 344.713 44.2972  22
  -2  -6  10 413.063 44.8891  21
   2  -6  -9 10969.9 260.035  35
   2  -6  -9 11159.4 266.408  22
  -2  -6   9 11111.9 268.456  21
  -2  -6   9 11363.6 267.643  20
  -2  -6   9 10617.9 355.216  14
  -2  -6   8 10313.8 247.457  20
  -2  -6   8 9947.20 247.498  21
   2  -6  -8 10102.8 245.670  22
   2  -6  -7 217.082 39.5644  22
  -2  -6   7 217.670 41.6308  21
  -2  -6   7 179.981 41.2019  20
   2  -6  -6 4692.80 131.508  22
   2  -6  -6 4617.08 127.789  20
  -2  -6   6 4576.99 131.439  20
  -2  -6   6 4567.35 133.031  21
   2  -6  -5 946.483 52.7871  20
  -2  -6   5 1035.02 56.5011  21
  -2  -6   5 978.409 55.9478  20
   2  -6  -5 951.774 54.4012  22
   2  -6  -5 948.883 46.0548  24
   2  -6  -4 727.854 68.8967  38
   2  -6  -4 871.853 49.9086  20
  -2  -6   4 891.255 52.0494  20
  -2  -6   4 854.920 53.6521  21
   2  -6  -4 925.415 51.4413  21
  -2  -6   4 898.562 87.1425  15
   2  -6  -4 885.469 47.1693  24
   2  -6  -3 1054.95 73.9645  38
   2  -6  -3 1082.97 54.0681  20
  -2  -6   3 1003.34 53.7540  20
   2  -6  -3 1135.90 55.0839  21
  -2  -6   3 1028.99 56.4036  21
  -2  -6   3 1215.61 100.187  15
   2  -6  -3 1034.77 51.8879  24
   2  -6  -2 1720.35 85.0244  38
   2  -6  -2 1491.81 65.7423  21
  -2  -6   2 1726.36 67.4742  20
   2  -6  -2 1651.38 67.5911  20
  -2  -6   2 1783.36 70.6748  21
   2  -6  -2 1678.74 110.727  14
  -2  -6   2 1670.75 117.806  15
   2  -6  -2 1569.12 66.6938  24
   2  -6  -1 15503.7 375.728  38
   2  -6  -1 16117.5 358.695  21
   2  -6  -1 15970.0 358.318  20
  -2  -6   1 15537.3 356.481  20
  -2  -6   1 15973.4 359.528  21
   2  -6  -1 15835.2 435.128  14
  -2  -6   1 15297.5 443.827  15
   2  -6  -1 15615.2 359.578  24
   2  -6   0 16630.8 379.551  38
  -2  -6   0 16501.3 363.585  21
   2  -6   0 16492.6 363.056  20
   2  -6   0 16415.4 363.598  21
  -2  -6   0 16285.2 360.340  20
   2  -6   0 16473.1 447.173  14
   2  -6   0 15901.3 365.096  24
   2  -6   1 8749.01 227.183  38
   2  -6   1 8555.52 212.112  20
  -2  -6  -1 8693.43 209.142  20
   2  -6   1 8668.70 213.261  21
  -2  -6  -1 8713.12 212.211  21
  -2  -6  -1 8654.21 293.110  15
   2  -6   1 9093.30 297.436  14
   2  -6   2 10684.2 261.635  38
  -2  -6  -2 10197.5 244.804  21
   2  -6   2 10207.8 245.853  20
  -2  -6  -2 10372.7 242.031  20
   2  -6   2 10236.9 247.121  21
   2  -6   2 10328.3 334.484  14
  -2  -6  -2 10343.7 331.507  15
   2  -6   2 10190.2 249.238  24
   2  -6   3 5793.38 161.700  38
  -2  -6  -3 5399.42 142.609  20
   2  -6   3 5372.72 146.446  20
  -2  -6  -3 5558.90 146.267  21
   2  -6   3 5392.78 148.636  21
  -2  -6  -3 5640.82 227.401  15
   2  -6   3 5740.15 231.073  14
   2  -6   3 5506.13 151.327  24
   2  -6   4 9937.36 246.647  38
  -2  -6  -4 9560.29 227.156  20
   2  -6   4 9285.37 233.868  21
   2  -6   4 9475.39 232.720  20
   2  -6   4 9921.30 330.615  14
  -2  -6  -4 10172.0 324.226  15
   2  -6   4 9797.62 237.626  24
   2  -6   5 9851.09 244.642  38
   2  -6   5 9429.14 232.556  21
   2  -6   5 9536.12 231.099  20
  -2  -6  -5 9445.69 313.693  15
   2  -6   5 9765.83 325.276  14
   2  -6   5 9323.63 234.033  24
   2  -6   6 391.706 50.9823  38
   2  -6   6 383.947 41.5195  20
   2  -6   6 383.069 43.2614  21
  -2  -6  -6 363.886 72.4614  15
   2  -6   6 399.864 42.6908  24
   2  -6   7 2758.54 98.4607  38
   2  -6   7 2474.42 88.3522  21
   2  -6   7 2524.84 85.8154  20
  -2  -6  -7 2465.81 138.918  15
   2  -6   7 2551.57 88.1153  24
   2  -6   8 2959.43 97.4126  21
   2  -6   8 3033.56 95.8749  20
   2  -6   8 3006.45 159.072  14
   2  -6   8 3028.82 94.3167  24
   2  -6   9 49.0434 28.3423  24
   2  -6   9 46.9419 34.3457  38
   2  -6   9 47.5374 31.4927  20
   2  -6   9 38.4754 32.7893  21
   2  -6  10 432.550 36.7853  21
   2  -6  10 490.171 36.5084  20
   2  -6  10 404.076 37.6679  38
   2  -6  11 397.605 31.0614  20
   2  -6  11 450.817 34.0243  21
   2  -6  11 408.565 31.7819  38
   2  -6  12 465.230 30.4299  21
   2  -6  12 490.917 28.2065  20
   2  -6  13 281.553 20.9838  21
   2  -5 -16 294.454 37.0869  22
  -2  -5  16 313.636 23.9671  21
  -2  -5  15 59.1695 25.0665  21
   2  -5 -15 47.1366 37.6196  22
   2  -5 -14 1190.07 44.6742  35
  -2  -5  14 1149.20 53.3902  21
   2  -5 -14 1150.03 62.2189  22
   2  -5 -13 2804.02 83.0321  35
  -2  -5  13 2870.65 92.3427  21
   2  -5 -13 2874.80 99.2739  22
   2  -5 -12 1134.90 53.0189  35
  -2  -5  12 1048.53 59.6929  21
   2  -5 -12 1035.82 62.1415  22
   2  -5 -11 2159.57 76.9525  35
  -2  -5  11 2168.45 137.651  14
  -2  -5  11 2453.66 88.1654  21
   2  -5 -11 2239.39 86.8984  22
   2  -5 -10 2792.07 91.1476  35
   2  -5 -10 2876.53 98.6227  22
  -2  -5  10 2924.40 99.7277  21
  -2  -5  10 2893.00 100.554  20
   2  -5  -9 1220.53 57.6695  35
  -2  -5   9 1240.40 64.2191  21
   2  -5  -9 1186.69 61.9810  22
  -2  -5   9 1216.18 63.2641  20
   2  -5  -8 2144.57 80.2301  22
  -2  -5   8 2153.93 81.6740  20
  -2  -5   8 2148.58 81.4179  21
  -2  -5   7 3095.44 98.2885  21
   2  -5  -7 3121.42 96.8489  22
  -2  -5   7 2839.16 95.8024  20
  -2  -5   6 1786.30 70.0932  21
   2  -5  -6 1765.70 64.7115  20
  -2  -5   6 1803.17 69.4025  20
   2  -5  -6 1752.06 68.6838  22
   2  -5  -6 1589.60 97.9546  15
  -2  -5   5 641.559 44.6684  21
   2  -5  -5 630.398 41.2356  20
   2  -5  -5 683.410 40.7672  21
   2  -5  -5 673.223 44.4860  22
  -2  -5   5 575.833 42.1907  20
   2  -5  -5 707.440 70.0768  15
  -2  -5   5 705.288 69.7651  15
   2  -5  -5 627.088 36.9785  24
  -2  -5   4 2198.47 76.5952  21
   2  -5  -4 2217.90 72.8157  20
  -2  -5   4 2253.68 75.6750  20
   2  -5  -4 2339.48 73.5295  21
  -2  -5   4 2111.10 115.199  15
   2  -5  -4 2211.07 117.540  15
   2  -5  -4 2226.12 71.6665  24
  -2  -5   3 12191.1 276.251  21
   2  -5  -3 11928.7 273.193  21
   2  -5  -3 12159.1 273.244  20
  -2  -5   3 11813.0 273.933  20
  -2  -5   3 12261.0 340.366  15
   2  -5  -3 12221.5 327.385  14
   2  -5  -3 11939.5 337.589  15
   2  -5  -3 11503.7 272.225  24
   2  -5  -2 4409.03 132.150  38
  -2  -5   2 4478.25 120.938  21
   2  -5  -2 4505.05 119.231  21
  -2  -5   2 4426.76 118.206  20
   2  -5  -2 4491.01 118.144  20
  -2  -5   2 4449.26 175.878  15
   2  -5  -2 4193.45 169.470  15
   2  -5  -2 4429.48 170.125  14
   2  -5  -2 4412.11 119.084  24
   2  -5  -1 1377.80 67.5461  38
   2  -5  -1 1466.73 56.9752  20
  -2  -5   1 1388.55 54.8177  20
   2  -5  -1 1381.43 56.2315  21
  -2  -5   1 1442.76 57.2947  21
  -2  -5   1 1553.05 103.919  15
   2  -5  -1 1580.65 100.128  14
   2  -5  -1 1365.64 57.4214  24
   2  -5   0 10812.1 257.084  38
  -2  -5   0 10190.9 243.692  21
   2  -5   0 10816.0 244.653  20
  -2  -5   0 10633.1 241.927  20
   2  -5   0 10783.8 245.244  21
   2  -5   0 10769.2 313.416  14
   2  -5   0 9873.86 244.924  24
   2  -5   1 562.220 48.7429  38
  -2  -5  -1 431.507 34.0837  20
  -2  -5  -1 457.946 36.1600  21
   2  -5   1 458.329 37.8825  20
   2  -5   1 496.772 39.1098  21
   2  -5   1 486.565 74.4433  14
  -2  -5  -1 456.558 69.8171  15
  -2  -5  -2 1550.44 59.1073  21
   2  -5   2 1505.07 60.0923  21
  -2  -5  -2 1446.94 55.3076  20
   2  -5   2 1594.26 60.8682  20
  -2  -5  -2 1439.41 106.784  15
   2  -5   3 1028.64 52.1613  21
  -2  -5  -3 1088.61 46.4537  20
   2  -5   3 1028.92 50.7622  20
  -2  -5  -3 994.872 48.2696  21
   2  -5   3 939.683 94.7882  14
  -2  -5  -3 1073.71 96.7306  15
  -2  -5  -4 9365.04 213.600  20
   2  -5   4 8997.92 218.664  20
   2  -5   4 9232.71 220.587  21
   2  -5   4 9398.19 307.467  14
  -2  -5  -4 8810.05 293.238  15
   2  -5   4 8705.09 239.063  25
   2  -5   5 23330.2 514.082  21
  -2  -5  -5 23652.5 506.454  20
   2  -5   5 23341.2 512.579  20
  -2  -5  -5 22699.4 601.616  15
   2  -5   5 22737.4 536.527  25
   2  -5   6 6939.42 175.452  21
   2  -5   6 6371.20 170.949  20
  -2  -5  -6 6971.54 246.859  15
   2  -5   6 6624.10 252.615  14
   2  -5   6 6918.68 199.205  25
   2  -5   7 15050.4 345.017  21
   2  -5   7 14660.4 342.295  20
   2  -5   7 14884.3 435.607  14
  -2  -5  -7 14958.2 427.764  15
   2  -5   7 15138.7 372.313  25
   2  -5   8 42067.6 906.753  21
   2  -5   8 42956.0 904.579  20
  -2  -5  -8 42257.5 992.159  15
   2  -5   8 42969.5 1007.37  14
   2  -5   8 40884.2 900.832  24
   2  -5   8 43402.3 936.489  25
   2  -5   9 1431.12 65.1890  21
   2  -5   9 1226.88 60.8821  20
   2  -5   9 1208.76 103.347  14
   2  -5   9 1264.34 56.4770  24
   2  -5  10 2002.07 68.4040  41
   2  -5  10 2235.29 80.8995  21
   2  -5  10 2221.14 77.9604  20
   2  -5  10 2198.27 125.525  14
   2  -5  11 859.531 68.4250  25
   2  -5  11 798.486 49.9288  21
   2  -5  11 801.118 47.4038  20
   2  -5  11 786.167 39.8327  41
   2  -5  12 4934.42 127.274  20
   2  -5  12 4838.57 130.087  21
   2  -5  13 474.127 35.6558  21
   2  -5  13 488.550 32.0150  20
   2  -5  14 846.404 31.4836  21
   2  -5  14-9.79968 10.5611  20
  -2  -4  17 109.456 22.7454  20
  -2  -4  17 127.543 21.9941  21
   2  -4 -17 133.450 37.2048  22
  -2  -4  16 413.635 33.3498  21
   2  -4 -16 504.843 52.9353  22
  -2  -4  16 441.827 36.1388  20
  -2  -4  15 739.959 45.8678  21
   2  -4 -15 769.374 60.8779  22
   2  -4 -15 803.619 40.2593  35
  -2  -4  14 735.010 48.9527  21
   2  -4 -14 751.604 61.3954  22
   2  -4 -14 708.815 42.4999  35
  -2  -4  13 1744.04 75.1470  21
   2  -4 -13 1854.62 83.1653  22
   2  -4 -13 1849.90 68.2453  35
   2  -4 -12 1367.29 71.8523  22
  -2  -4  12 1335.95 68.0792  21
  -2  -4  12 1207.17 102.375  14
   2  -4 -12 1385.66 61.1985  35
   2  -4 -11 5715.78 158.929  22
  -2  -4  11 5514.16 156.332  21
   2  -4 -11 5589.55 149.388  35
  -2  -4  10 12086.3 284.498  20
  -2  -4  10 12106.8 286.148  21
   2  -4 -10 12018.5 285.657  22
   2  -4 -10 11601.1 277.862  35
  -2  -4   9 3359.96 104.760  20
  -2  -4   9 3474.00 106.048  21
   2  -4  -9 3339.40 105.100  22
   2  -4  -9 3268.02 99.7066  35
  -2  -4   8 2590.13 84.9178  20
  -2  -4   8 2384.65 83.9196  21
   2  -4  -8 2462.35 84.2396  22
   2  -4  -7 1416.66 79.2862  15
  -2  -4   7 1510.13 61.9096  21
   2  -4  -7 1508.85 60.7749  22
  -2  -4   7 1498.64 60.7266  20
   2  -4  -6 466.538 53.1671  15
  -2  -4   6 369.280 34.9458  21
   2  -4  -6 373.035 31.1361  20
  -2  -4   6 398.182 35.4858  20
   2  -4  -5 868.240 53.9844  38
   2  -4  -5 970.166 41.3305  20
   2  -4  -5 922.682 41.3844  21
  -2  -4   5 855.757 44.0612  20
  -2  -4   5 877.233 66.7626  15
  -2  -4   4 332.338 49.5785  15
   2  -4  -4 339.929 51.4262  15
   2  -4  -4 295.033 45.5526  14
   2  -4  -3 7255.90 213.712  14
  -2  -4   3 7429.19 220.304  15
   2  -4  -3 7466.13 220.024  15
   2  -4  -2 15696.6 398.758  14
  -2  -4   2 15867.7 405.025  15
   2  -4  -2 16544.8 403.333  15
  -2  -4   1 11671.0 320.305  15
   2  -4  -1 11949.9 315.893  15
   2  -4  -1 12091.2 318.056  14
   2  -4   0 7707.90 233.097  14
  -2  -4  -1 4767.86 172.597  15
   2  -4   1 4751.79 172.011  14
  -2  -4  -2 3409.32 143.195  15
   2  -4   2 3407.97 146.256  14
  -2  -4  -3 4405.77 165.893  15
   2  -4   3 4383.25 169.517  14
   2  -4   3 4032.32 123.720  25
   2  -4   4 1643.36 59.3211  21
   2  -4   4 1554.11 57.7137  20
  -2  -4  -4 1516.39 100.551  15
   2  -4   4 1377.84 68.1395  25
  -2  -4  -5 6134.02 144.924  20
   2  -4   5 5988.03 149.658  20
   2  -4   5 5817.55 151.158  21
  -2  -4  -5 5999.06 213.686  15
   2  -4   5 6136.39 219.065  14
   2  -4   5 5680.82 165.381  25
   2  -4   6 10336.4 240.328  41
   2  -4   6 10599.1 245.742  21
   2  -4   6 10232.2 243.149  20
  -2  -4  -6 10696.3 315.952  15
   2  -4   6 10678.3 322.126  14
   2  -4   6 10303.8 263.098  25
   2  -4   7 10647.7 248.214  41
   2  -4   7 10707.2 251.982  21
   2  -4   7 10558.3 249.693  20
  -2  -4  -7 10826.3 323.139  15
   2  -4   7 10578.9 328.668  14
   2  -4   7 10440.7 271.998  25
   2  -4   8 45219.4 972.518  41
  -2  -4  -8 45822.4 1057.63  15
   2  -4   8 45518.0 1064.76  14
   2  -4   8 45370.0 975.892  21
   2  -4   8 46486.4 973.820  20
   2  -4   9 56059.9 1210.20  41
   2  -4   9 57066.8 1213.05  21
   2  -4   9 57813.0 1210.49  20
  -2  -4  -9 57958.2 1293.47  15
   2  -4   9 57664.7 1297.76  14
   2  -4  10 9297.19 221.507  41
   2  -4  10 8901.02 222.056  21
   2  -4  10 9256.81 220.818  20
   2  -4  10 8521.79 281.068  14
   2  -4  10 8129.14 241.472  25
   2  -4  11 3610.33 132.965  25
   2  -4  11 3942.28 114.965  41
   2  -4  11 3786.54 115.783  21
   2  -4  11 3909.83 114.151  20
   2  -4  12 1987.81 95.0207  25
   2  -4  12 2055.90 75.4974  41
   2  -4  12 2040.55 76.3150  21
   2  -4  12 2070.79 74.8213  20
   2  -4  13 451.004 55.5207  25
   2  -4  13 499.301 38.0113  41
   2  -4  13 422.353 40.6323  21
   2  -4  13 457.498 38.1208  20
   2  -4  14 662.676 53.7831  25
   2  -4  14 674.032 40.6365  21
   2  -4  14 677.292 36.7419  20
   2  -4  14 710.408 38.2123  41
   2  -4  15 358.312 27.9065  21
   2  -4  15 358.076 24.9174  41
   2  -4  16 1771.42 47.7806  21
  -2  -3  18 252.412 23.0038  21
   2  -3 -18 227.809 38.8361  22
  -2  -3  18 280.373 24.7988  20
  -2  -3  18 285.810 20.0041  41
  -2  -3  17 8052.95 190.735  21
   2  -3 -17 7877.35 212.375  22
  -2  -3  17 8254.97 191.609  20
   2  -3 -16 1798.97 63.7696  11
   2  -3 -16 2082.54 67.5751  35
  -2  -3  16 2083.68 72.5885  21
   2  -3 -16 1977.27 94.0281  22
   2  -3 -16 2066.56 66.1787   8
   2  -3 -16 2103.96 65.6346   9
  -2  -3  16 2042.42 67.2925   7
   2  -3 -15 4717.40 126.147  11
   2  -3 -15 4683.80 128.123  12
   2  -3 -15 4739.27 126.769  35
  -2  -3  15 4584.09 131.180  21
   2  -3 -15 4834.81 153.890  22
  -2  -3  15 4666.59 126.366   7
   2  -3 -15 4581.76 123.594   9
   2  -3 -15 4793.27 124.977   8
   2  -3 -14 3407.16 102.687   8
   2  -3 -14 3516.39 102.551   9
   2  -3 -14 3578.36 105.673  11
   2  -3 -14 3543.28 106.849  12
   2  -3 -14 3650.01 106.111  35
  -2  -3  14 3608.84 111.053  21
   2  -3 -14 3545.81 128.445  22
   2  -3 -14 3344.48 157.070   4
   2  -3 -14 3249.60 152.457   2
   2  -3 -13 1954.52 72.4224   8
   2  -3 -13 1969.96 71.5547   9
   2  -3 -13 2017.81 76.5785  12
   2  -3 -13 2037.34 75.4443  11
   2  -3 -13 2053.28 77.2098  35
  -2  -3  13 2267.09 83.3058  21
   2  -3 -13 2142.42 93.6557  22
   2  -3 -13 1906.83 117.476   2
   2  -3 -13 2140.95 124.302   4
   2  -3 -12 6801.23 170.084   9
   2  -3 -12 6765.80 171.216   8
   2  -3 -12 7160.79 176.086  35
   2  -3 -12 6682.00 172.818  11
   2  -3 -12 6581.99 174.226  12
  -2  -3  12 7020.69 180.388  21
   2  -3 -12 6970.59 189.512  22
   2  -3 -12 6746.39 236.907   2
   2  -3 -12 6902.21 249.058   6
   2  -3 -12 6569.08 235.805   4
  -2  -3  11 4242.49 130.279  25
   2  -3 -11 4302.32 116.715   8
   2  -3 -11 4471.65 116.763   9
   2  -3 -11 3916.62 170.161   4
   2  -3 -11 4109.36 170.544   2
   2  -3 -11 4222.53 121.008  35
   2  -3 -10 2633.76 81.4693  35
  -2  -3  10 2745.34 122.534  17
  -2  -3  10 2292.81 88.1486  25
   2  -3 -10 2188.22 117.635   4
   2  -3 -10 2485.91 121.744   2
   2  -3 -10 2325.10 74.2674   9
   2  -3 -10 2294.41 74.2054   8
   2  -3  -9 16356.2 352.851  35
   2  -3  -9 16120.4 407.385   2
   2  -3  -9 15647.8 407.051   4
   2  -3  -9 15951.7 346.542   9
   2  -3  -9 15969.2 346.996   8
  -2  -3   9 15922.1 402.258  17
  -2  -3   8 44771.0 939.121  21
   2  -3  -8 44461.1 930.016   8
   2  -3  -8 44132.6 929.612   9
   2  -3  -8 43114.2 982.939   2
   2  -3  -8 43523.7 984.630   4
   2  -3  -7 14651.1 320.046   8
   2  -3  -7 14711.2 319.765   9
   2  -3  -7 14704.9 364.362   4
   2  -3  -7 14817.1 363.718   2
   2  -3  -7 15227.1 371.046   6
   2  -3  -6 16222.5 374.489  15
   2  -3  -6 15481.2 336.894   9
   2  -3  -6 15413.6 337.042   8
   2  -3  -6 16421.2 381.945   6
   2  -3  -6 15903.6 375.522   4
   2  -3  -6 16509.3 375.249   2
   2  -3  -5 43925.4 932.197  14
   2  -3  -5 44246.1 941.485  15
  -2  -3   5 44482.5 940.879  15
   2  -3  -5 42451.3 931.842   2
   2  -3  -5 43114.9 937.478   6
   2  -3  -5 41520.2 931.666   4
   2  -3  -4 15963.7 369.175  15
   2  -3  -4 15794.7 364.421  14
  -2  -3   4 15402.2 369.344  15
   2  -3  -4 14984.9 351.925   4
   2  -3  -4 15304.9 355.957   6
   2  -3  -4 15455.3 351.721   2
   2  -3  -3 17291.2 403.952  14
   2  -3  -3 17661.6 405.613  15
  -2  -3   3 17330.2 407.437  15
   2  -3  -3 17037.8 384.094   6
   2  -3  -3 17004.7 380.915   2
   2  -3  -2 111.582 44.1210  14
   2  -3  -2 113.441 39.0765  15
   2  -3  -2 111.164 22.6210   2
   2  -3  -1 475.281 55.2402  14
   2  -3  -1 476.682 52.9676  15
  -2  -3   1 535.381 54.2381  15
   2  -3  -1 433.236 28.1646   5
   2  -3   0 566.283 61.1577  14
   2  -3   0 575.079 32.2902   5
  -2  -3  -1 15331.6 368.924  15
   2  -3   1 14617.8 369.224  14
   2  -3   1 14754.8 330.585   5
  -2  -3  -2 25014.5 610.689  15
   2  -3   2 26789.5 616.037  14
   2  -3   2 27017.8 582.042   3
   2  -3   2 26315.4 578.035   1
   2  -3   2 26833.2 578.590   5
  -2  -3  -3 51316.5 1159.11  15
   2  -3   3 52998.1 1130.36   1
   2  -3   3 53707.2 1132.64   3
  -2  -3  -4 17923.2 453.642  15
   2  -3   4 18243.1 458.674  14
   2  -3   4 18752.0 433.448   3
   2  -3   4 18809.1 431.707   1
  -2  -3  -5 1190.39 82.9527  15
   2  -3   5 1294.65 91.3508  14
   2  -3   5 1317.80 73.0666   1
   2  -3   5 1248.64 72.2962   3
   2  -3   6 1651.10 72.5366  25
   2  -3   6 1731.61 60.6574  21
   2  -3   6 1836.90 92.4211   3
  -2  -3  -6 1532.31 95.6951  15
   2  -3   6 1822.62 103.763  14
   2  -3   7 11535.9 308.682   3
  -2  -3  -7 10692.7 314.768  15
   2  -3   7 11023.7 314.829  14
   2  -3   7 11179.5 255.132  21
   2  -3   7 10831.0 249.797   7
   2  -3   8 756.654 46.6332  28
  -2  -3  -8 727.467 72.7398  15
   2  -3   8 784.512 76.6888  14
   2  -3   8 750.496 74.5396   3
   2  -3   8 758.686 41.9609   7
   2  -3   9 21401.5 477.779  28
  -2  -3  -9 21606.9 544.593  15
   2  -3   9 21887.7 538.764  14
   2  -3   9 19979.6 489.563  25
   2  -3   9 22036.3 473.441   7
  -2  -3  -9 21865.2 470.995   8
   2  -3   9 22687.2 553.868   3
  -2  -3  -9 20924.8 543.162   4
   2  -3  10 658.705 45.0718   7
  -2  -3 -10 626.120 43.5357   8
   2  -3  10 605.621 49.5718  28
   2  -3  10 543.433 60.2980  25
   2  -3  10 551.584 45.6090  21
   2  -3  10 611.899 79.8330   3
   2  -3  10 553.640 76.1276   1
  -2  -3 -10 703.703 81.4254   4
  -2  -3 -11 1487.80 61.8274   8
   2  -3  11 1513.24 63.1557   7
   2  -3  11 1413.15 66.3462  28
   2  -3  11 1461.03 82.2104  25
   2  -3  11 1461.76 108.776   3
  -2  -3 -11 1463.79 107.546   4
   2  -3  11 1376.94 106.834   1
   2  -3  11 1441.32 66.7159  21
   2  -3  11 1498.18 62.3312  10
   2  -3  12 13822.8 305.617  10
   2  -3  12 13187.2 306.986   7
  -2  -3 -12 13366.0 304.808   8
  -2  -3 -12 13328.4 305.192   9
   2  -3  12 12741.8 326.538  25
   2  -3  12 13436.8 307.442  20
   2  -3  12 12988.5 309.671  21
  -2  -3 -12 12608.4 380.128   2
  -2  -3 -12 12657.3 379.635   4
   2  -3  13 3098.54 99.8300  41
   2  -3  13 3074.32 113.276  25
   2  -3  13 2946.44 90.2888  10
   2  -3  13 2994.79 93.9337  20
   2  -3  13 2855.78 95.7001  21
  -2  -3 -13 2928.25 91.0462   9
  -2  -3 -13 3105.73 91.6518   8
   2  -3  13 2990.26 93.2963   7
   2  -3  14 5990.74 152.115  41
   2  -3  14 5861.04 164.762  25
  -2  -3 -14 5498.10 145.133  11
   2  -3  14 5701.77 141.970  10
   2  -3  14 5726.64 148.895  21
   2  -3  14 5777.35 145.667  20
  -2  -3 -14 5652.91 142.912   8
   2  -3  14 5903.64 146.851   7
  -2  -3 -14 5518.24 142.405   9
   2  -3  15 4241.78 111.499  41
   2  -3  15 4279.97 121.941  25
   2  -3  15 4074.32 109.642  21
   2  -3  15 4004.06 104.542  20
  -2  -3 -15 3977.70 102.437   9
  -2  -3 -15 4095.40 102.989   8
   2  -3  15 4012.83 101.714  10
   2  -3  15 3982.66 103.154  13
   2  -3  16 193.716 24.0917  21
   2  -3  16 183.450 24.3629  41
  -2  -2  19 4229.65 98.5161  21
  -2  -2  19 4232.89 98.8383  41
   2  -2 -18 829.481 37.5786  11
   2  -2 -18 891.198 40.4723  12
   2  -2 -18 829.331 59.4649  22
  -2  -2  18 893.103 39.6197  21
   2  -2 -18 778.538 35.5599   9
  -2  -2  18 843.372 37.6509   7
   2  -2 -18 795.406 36.5502   8
   2  -2 -17 772.893 43.9850  11
   2  -2 -17 732.131 45.5013  12
   2  -2 -17 770.634 41.5839   8
   2  -2 -17 745.373 40.3563   9
  -2  -2  17 759.789 42.5716   7
  -2  -2  17 824.131 45.7549  21
   2  -2 -17 779.239 70.5182  22
   2  -2 -17 762.144 40.8128  35
   2  -2 -16 16266.0 355.655  11
   2  -2 -16 15695.1 357.103  12
   2  -2 -16 15910.4 353.784   8
  -2  -2  16 15343.4 354.618   7
   2  -2 -16 15737.1 352.372   9
   2  -2 -16 14773.3 385.192  22
   2  -2 -16 15381.1 353.123  35
   2  -2 -15 4122.02 118.901  35
   2  -2 -15 4025.06 117.103   8
   2  -2 -15 3968.05 115.800   9
   2  -2 -15 4182.60 120.204  11
   2  -2 -15 3977.74 121.627  12
  -2  -2  15 3891.29 112.129  18
   2  -2 -15 4128.83 183.017   4
   2  -2 -15 3999.79 180.257   2
   2  -2 -15 4261.97 197.686   6
   2  -2 -14 5822.52 159.073  11
   2  -2 -14 5927.83 157.695  35
   2  -2 -14 6186.25 232.399   4
   2  -2 -14 5758.46 154.854   9
   2  -2 -14 6040.66 156.725   8
  -2  -2  13 1223.42 93.4148  17
   2  -2 -13 1123.38 60.2485  11
   2  -2 -13 1141.60 59.1591  35
   2  -2 -13 1042.07 102.576   4
   2  -2 -13 1023.10 97.5680   2
   2  -2 -13 1112.78 56.1110   9
   2  -2 -13 1032.20 55.3878   8
  -2  -2  12 8291.42 259.464  17
   2  -2 -12 7798.47 197.285  11
   2  -2 -12 7842.76 195.738  35
   2  -2 -12 7587.23 265.426   2
   2  -2 -12 7905.11 267.980   4
   2  -2 -12 7922.90 193.922   9
   2  -2 -12 7741.46 194.039   8
  -2  -2  11 3863.58 155.463  17
   2  -2 -11 3596.25 106.730  11
   2  -2 -11 3532.53 104.536  35
   2  -2 -11 3553.16 161.338   4
   2  -2 -11 3390.71 157.245   2
   2  -2 -11 3686.77 103.838   9
   2  -2 -11 3577.86 103.679   8
  -2  -2  10 11572.2 329.113  17
   2  -2 -10 11351.6 272.009  11
   2  -2 -10 11629.2 335.093   2
   2  -2 -10 11915.8 337.436   4
   2  -2 -10 12003.6 272.047  35
   2  -2 -10 12019.7 270.187   9
   2  -2 -10 12084.2 270.644   8
  -2  -2   9 13384.4 353.891  17
   2  -2  -9 12747.1 300.675   8
   2  -2  -9 12937.9 300.102   9
   2  -2  -9 12765.9 358.014   4
   2  -2  -9 13358.7 359.152   2
   2  -2  -8 127069. 2630.28   9
   2  -2  -8 127092. 2630.37   8
   2  -2  -8 124699. 2687.83   4
   2  -2  -8 127488. 2687.93   2
   2  -2  -7 54561.6 1144.65   9
   2  -2  -7 55208.2 1144.73   8
   2  -2  -7 54445.4 1193.01   4
   2  -2  -7 54677.5 1192.00   2
   2  -2  -6 44591.8 938.406  15
   2  -2  -6 44207.5 921.530   9
   2  -2  -6 43881.5 921.665   8
   2  -2  -6 43878.6 961.471   4
   2  -2  -6 44031.3 960.717   2
   2  -2  -5 4974.35 132.505  15
  -2  -2   5 4743.41 131.224  15
   2  -2  -5 5103.80 145.427   4
   2  -2  -5 5247.70 146.310   2
   2  -2  -4 29093.7 617.857  14
   2  -2  -4 28728.1 615.095  15
  -2  -2   4 28449.4 615.577  15
   2  -2  -4 27559.4 619.497   4
   2  -2  -4 28314.7 618.805   2
   2  -2  -4 27670.0 623.289   6
   2  -2  -3 114516. 2331.25  14
  -2  -2   3 114476. 2329.72  15
   2  -2  -3 109850. 2327.34  15
   2  -2  -3 108585. 2324.99   2
   2  -2  -3 110774. 2325.42   4
   2  -2  -3 111623. 2328.78   6
   2  -2  -2 16239.1 370.639  14
  -2  -2   2 16794.3 370.915  15
   2  -2  -2 16229.6 366.085  15
   2  -2  -2 15638.9 360.869   6
   2  -2  -2 16017.7 357.711   2
   2  -2  -2 16217.4 360.679   5
  -2  -2   1 1748.61 74.2000  15
   2  -2  -1 1841.79 77.2967  14
   2  -2  -1 1795.32 63.5607   6
   2  -2  -1 1772.32 60.8782   2
   2  -2  -1 1758.04 60.8368   1
   2  -2  -1 1911.44 62.7407   5
   2  -2   0 13136.4 307.140  14
   2  -2   0 12421.7 286.955   1
   2  -2   0 12920.5 288.737   5
  -2  -2  -1 1088.26 59.7060  15
   2  -2   1 1005.41 62.0308  14
   2  -2   1 905.740 47.8942   5
   2  -2   1 997.714 50.7673   3
   2  -2   1 967.582 47.7800   1
  -2  -2  -2 9530.36 250.145  15
   2  -2   2 9927.09 241.313   1
  -2  -2  -3 40145.3 865.076  15
   2  -2   3 39699.9 867.029  14
   2  -2   3 39408.6 856.622   3
   2  -2   3 38663.9 856.109   1
  -2  -2  -4 15403.2 372.589  15
   2  -2   4 15108.2 330.588   7
   2  -2   4 15325.3 368.569   3
   2  -2   5 6619.76 191.693  14
  -2  -2  -5 6366.46 190.411  15
   2  -2   5 6456.88 149.478   7
   2  -2   5 6050.21 189.611   3
   2  -2   6 503.592 56.7484  14
  -2  -2  -6 543.964 57.9334  15
   2  -2   6 516.063 31.7801   7
   2  -2   6 431.958 58.7845   3
  -2  -2  -7 2249.08 106.463  15
   2  -2   7 2396.13 105.002  14
   2  -2   7 2253.66 111.918   3
   2  -2   7 2238.31 70.3961   7
   2  -2   8 2756.28 118.416  14
  -2  -2  -8 2954.36 126.706  15
   2  -2   8 2925.76 137.355   3
   2  -2   8 3073.78 88.6445   7
   2  -2   8 3062.76 97.2846  25
  -2  -2  -9 3603.92 144.627  15
   2  -2   9 3264.44 126.421  14
   2  -2   9 3296.05 108.300  25
   2  -2   9 3381.12 99.9662   7
   2  -2   9 3508.78 157.637   3
   2  -2  10 67.8958 33.2985   7
   2  -2  10 47.8949 39.3910  25
   2  -2  10 61.1545 32.1317  28
  -2  -2 -10 37.4603 40.3340  22
   2  -2  10 42.9346 55.0382   3
   2  -2  11 323.510 41.1541   7
  -2  -2 -11 387.368 39.9858   8
   2  -2  11 318.412 49.5079  25
   2  -2  11 292.010 39.6494  28
  -2  -2 -11 278.030 50.7444  22
  -2  -2 -11 288.195 72.2647   4
   2  -2  11 371.213 74.5270   3
  -2  -2 -12 1137.49 57.5685   8
   2  -2  12 1013.05 57.0167   7
   2  -2  12 1014.84 57.4738  28
   2  -2  12 1075.06 68.7014  25
  -2  -2 -12 1031.55 73.4761  22
   2  -2  12 1187.05 103.985   3
  -2  -2 -12 1140.58 103.824   4
   2  -2  13 2197.64 82.6490  28
   2  -2  13 2403.10 83.6347  10
  -2  -2 -13 2170.22 100.363  22
   2  -2  13 2376.00 97.5759  25
   2  -2  13 2352.35 85.0677   7
  -2  -2 -13 2479.41 84.5356   8
   2  -2  13 2227.20 139.109   1
   2  -2  13 2583.44 147.124   3
  -2  -2 -13 2468.92 140.701   4
   2  -2  14 2161.75 91.0562  25
   2  -2  14 2291.14 78.3619  10
   2  -2  14 2223.93 78.4722  28
  -2  -2 -14 2349.41 79.3669   8
   2  -2  14 2279.32 80.7907   7
  -2  -2 -14 2184.23 78.1426   9
   2  -2  15 358.166 34.4010  10
  -2  -2 -15 363.439 38.2276  11
   2  -2  15 344.418 32.6422  20
   2  -2  15 369.682 37.8865  21
   2  -2  15 348.759 37.2990   7
  -2  -2 -15 335.891 33.9478   9
  -2  -2 -15 344.112 35.1373   8
   2  -2  15 442.168 48.8943  25
  -2  -2 -16 103.703 27.4550  11
   2  -2  16 100.772 27.6014  21
   2  -2  16 116.577 23.6907  10
   2  -2  16 137.380 27.4030   7
  -2  -2 -16 91.9090 23.3280   8
  -2  -2 -16 105.520 23.5867   9
   2  -2  16 146.508 33.6156  25
   2  -2  17 722.092 27.2499  10
   2  -2  17 719.441 30.9310  21
   2  -1 -19 1107.56 41.4320  12
   2  -1 -19 1107.99 39.5724  11
  -2  -1  19 1065.39 37.7595  21
   2  -1 -18 243.365 32.5044  11
   2  -1 -18 295.018 34.7011  12
  -2  -1  18 263.024 30.8848  21
   2  -1 -18 269.769 29.4228   8
   2  -1 -18 272.763 27.5225   9
  -2  -1  18 266.978 29.8902   7
   2  -1 -17 3782.67 112.039  12
   2  -1 -17 3839.48 110.348  11
   2  -1 -17 3814.06 107.318   8
  -2  -1  17 3843.62 109.436   7
   2  -1 -17 3684.31 106.373   9
  -2  -1  17 3803.62 102.428  18
   2  -1 -17 3728.75 109.489  35
   2  -1 -16 2609.60 93.0681  12
   2  -1 -16 2636.62 91.4233  11
   2  -1 -16 2550.25 86.5765   9
   2  -1 -16 2539.47 87.2744   8
  -2  -1  16 2602.30 83.6670  18
   2  -1 -16 2755.32 93.2064  35
   2  -1 -15 5000.71 213.347   4
   2  -1 -15 4967.51 213.034   2
   2  -1 -15 5277.48 146.822  35
  -2  -1  15 5597.39 208.621  17
   2  -1 -15 5341.48 148.013  11
  -2  -1  15 5268.48 139.241  18
   2  -1 -15 4959.06 141.993   8
   2  -1 -15 4977.44 142.130   9
   2  -1 -14 6031.89 157.288  35
  -2  -1  14 5916.04 220.246  17
   2  -1 -14 6004.74 158.270  11
   2  -1 -14 5390.92 152.580   8
   2  -1 -14 6013.50 235.227   4
   2  -1 -14 5686.83 231.942   2
   2  -1 -13 8792.79 296.884   4
   2  -1 -13 8712.70 293.156   2
   2  -1 -13 8974.99 217.423  35
  -2  -1  13 9402.86 289.085  17
   2  -1 -13 8683.03 218.197  11
   2  -1 -13 8318.79 234.634  22
   2  -1 -13 8458.43 212.910   9
   2  -1 -13 8501.97 213.884   8
   2  -1 -12 11478.7 356.109   4
   2  -1 -12 11369.3 352.406   2
   2  -1 -12 12033.2 277.887  35
  -2  -1  12 12051.9 348.503  17
   2  -1 -12 11871.5 280.024  11
   2  -1 -12 12034.8 294.762  22
   2  -1 -12 11677.9 275.379   9
   2  -1 -12 11662.3 275.696   8
   2  -1 -11 6004.63 215.287   2
   2  -1 -11 6006.60 218.775   4
   2  -1 -11 6020.54 151.253  35
  -2  -1  11 6100.90 210.118  17
   2  -1 -11 5802.46 153.978  11
   2  -1 -11 5863.40 162.149  22
   2  -1 -11 5759.98 150.612   8
   2  -1 -11 5832.19 150.632   9
   2  -1 -10 4243.95 168.934   2
   2  -1 -10 4415.52 115.093  35
  -2  -1  10 4623.37 167.251  17
   2  -1 -10 4379.37 122.678  22
   2  -1 -10 4254.60 117.653  11
   2  -1 -10 4275.42 114.100   9
   2  -1 -10 4187.59 114.360   8
  -2  -1   9 24387.6 583.539  17
   2  -1  -9 24708.7 527.443   8
   2  -1  -9 24623.4 527.239   9
   2  -1  -9 23844.1 587.686   2
   2  -1  -9 24280.0 590.145   4
  -2  -1   8 63040.3 1330.63  17
   2  -1  -8 61598.6 1280.30   8
   2  -1  -8 61529.2 1280.54   9
   2  -1  -8 59088.6 1333.87   2
   2  -1  -8 59440.6 1335.63   4
   2  -1  -7 24391.7 516.208   9
   2  -1  -7 24580.8 516.010   8
   2  -1  -7 23260.8 561.194   2
   2  -1  -7 23550.3 561.026   4
   2  -1  -6 40301.7 842.707   8
   2  -1  -6 40643.4 842.759   9
   2  -1  -6 39889.3 881.793   4
   2  -1  -6 39179.6 880.973   2
   2  -1  -5 89936.3 1886.28   2
   2  -1  -5 89074.3 1886.68   4
  -2  -1   4 240406. 5035.48  15
   2  -1  -4 249678. 5059.07   4
   2  -1  -4 248551. 5058.41   2
  -2  -1   3 703467. 14569.9  15
   2  -1  -3 708981. 14582.3   4
   2  -1  -3 703479. 14586.7   6
   2  -1  -3 706057. 14583.5   5
   2  -1  -3 716390. 14581.5   2
   2  -1  -2 152955. 3146.70  14
  -2  -1   2 152948. 3140.24  15
   2  -1  -2 154265. 3145.15   4
   2  -1  -2 148547. 3145.94   5
   2  -1  -2 152204. 3148.60   6
   2  -1  -2 152147. 3144.66   1
   2  -1  -2 147790. 3144.39   2
   2  -1  -1 198752. 4118.37  14
  -2  -1   1 200978. 4113.33  15
   2  -1  -1 198429. 4116.37   6
   2  -1  -1 198358. 4114.09   5
   2  -1  -1 197578. 4113.19   1
   2  -1  -1 198376. 4112.94   2
   2  -1   0 2984.31 95.3444  14
   2  -1   0 3126.78 92.5795   6
   2  -1   0 3109.73 90.2854   1
   2  -1   0 3068.55 90.0641   5
   2  -1   0 3090.94 88.2163   2
   2  -1   0 2912.76 91.6637   3
   2  -1   1 75519.9 1604.31   3
   2  -1   1 77339.9 1603.21   1
   2  -1   2 1674.84 50.7830  17
   2  -1   2 1771.95 71.8874   3
   2  -1   3 8959.11 208.905  17
   2  -1   3 9208.35 226.292  14
   2  -1   3 9533.75 231.894   3
   2  -1   4 9228.66 220.656  17
   2  -1   4 9648.25 235.106  14
   2  -1   4 9448.13 244.571   3
   2  -1   5 45607.1 988.209  14
   2  -1   5 45587.4 980.196  17
   2  -1   5 46159.5 960.451   7
   2  -1   5 45746.2 1006.70   3
   2  -1   6 13816.5 330.505  17
   2  -1   6 14161.7 332.919  14
   2  -1   6 13893.7 306.009   7
   2  -1   6 13762.9 358.463   3
   2  -1   7 20500.3 484.673  14
   2  -1   7 21815.1 492.865  17
   2  -1   7 20907.7 522.737   3
   2  -1   7 21543.2 460.994   7
   2  -1   8 7586.67 186.638  25
  -2  -1  -8 7964.11 226.412  15
   2  -1   8 7695.35 215.703  17
   2  -1   8 7588.62 183.365   7
   2  -1   8 7500.71 245.809   3
   2  -1   9 7332.01 248.369   3
   2  -1   9 7342.68 183.275  25
  -2  -1  -9 7792.08 224.526  15
   2  -1   9 7354.18 216.711  17
   2  -1   9 7586.91 181.164   7
   2  -1  10 3928.96 113.058   7
  -2  -1 -10 3629.52 126.506  22
   2  -1  10 3915.25 177.616   3
   2  -1  10 3872.11 116.599  25
  -2  -1 -11 92.2224 35.5565   8
   2  -1  11 127.699 36.9196   7
   2  -1  11 107.083 40.4334  25
  -2  -1 -11 116.336 52.5870  22
   2  -1  11 227.143 74.1948   3
  -2  -1 -11 96.1127 63.8395   4
  -2  -1 -12 461.549 44.9399   8
   2  -1  12 472.085 46.1654   7
   2  -1  12 512.889 51.6105  25
   2  -1  12 411.247 42.6783  28
  -2  -1 -12 443.021 64.5246  22
   2  -1  12 481.880 86.8388   3
  -2  -1 -12 442.939 81.8764   4
   2  -1  13 2640.91 90.2309  28
   2  -1  13 2607.53 154.661   3
  -2  -1 -13 2716.79 156.437   4
  -2  -1 -13 2453.73 91.0089   8
   2  -1  13 2746.05 93.1944   7
  -2  -1 -13 2497.27 112.790  22
   2  -1  13 2658.44 98.3480  25
   2  -1  14 4172.14 121.205  28
   2  -1  14 4473.86 131.612  25
   2  -1  14 3707.18 185.741   3
   2  -1  14 3641.19 183.357   1
  -2  -1 -14 4345.49 190.433   4
  -2  -1 -14 4143.30 191.504   2
  -2  -1 -14 4269.08 122.860   8
   2  -1  14 4328.30 124.834   7
  -2  -1 -14 4110.93 121.866   9
   2  -1  15 3390.52 109.580  25
   2  -1  15 3536.09 101.528  10
  -2  -1 -15 3368.07 101.595   9
   2  -1  15 3545.94 105.545   7
  -2  -1 -15 3413.44 102.191   8
   2  -1  15 3311.31 100.659  28
   2  -1  16 150.946 27.6796  28
   2  -1  16 164.068 34.5163  25
   2  -1  16 162.584 32.2601  41
   2  -1  16 161.349 30.5880   7
  -2  -1 -16 161.480 28.3567   9
  -2  -1 -16 174.888 27.9440   8
   2  -1  16 190.418 28.5736  10
  -2  -1 -16 169.861 32.9735  11
   2  -1  17 1675.96 53.9736  41
  -2  -1 -17 1526.04 53.1261  11
   2  -1  17 1606.40 50.2240  10
  -2  -1 -17 1514.84 50.1341   8
   2  -1  17 1621.47 53.6876   7
  -2  -1 -17 1525.88 49.6776   9
   2  -1  17 1576.01 50.0451  21
   2   0 -19 260.992 27.2786  12
   2   0 -19 284.167 25.8714  11
  -2   0  19 245.563 23.1610  21
   2   0 -18 5102.85 132.382  11
   2   0 -18 5397.42 135.520  12
  -2   0  18 5093.86 126.976  18
   2   0 -18 5033.31 129.568   8
   2   0 -18 5059.43 128.934   9
  -2   0  18 5256.31 132.269   7
   2   0 -17 336.181 40.8433  11
   2   0 -17 377.677 43.4241  12
  -2   0  17 313.086 33.7168  18
   2   0 -17 342.138 37.9355   8
   2   0 -17 360.239 36.0567   9
  -2   0  17 324.746 38.0794   7
   2   0 -17 344.955 44.3864  35
   2   0 -16 518.721 49.3788  11
   2   0 -16 526.261 44.4408   9
   2   0 -16 486.672 44.9770   8
   2   0 -16 482.822 77.8645  22
  -2   0  16 442.162 39.8625  18
   2   0 -16 509.593 52.7509  35
   2   0 -15 1037.27 102.027   4
   2   0 -15 982.432 101.145   2
   2   0 -15 1178.50 67.7990  35
  -2   0  15 1037.34 48.8324  28
  -2   0  15 889.669 93.2239  17
   2   0 -15 1043.15 63.1623  11
  -2   0  15 987.654 54.2311  18
   2   0 -15 1079.00 95.2574  22
   2   0 -15 1112.78 59.1226   8
   2   0 -15 1124.27 58.2691   9
   2   0 -14 35.0905 67.4441   4
   2   0 -14 13.7945 64.7449   2
  -2   0  14 35.1596 27.5974  28
   2   0 -14 8.15649 40.4758  35
  -2   0  14-39.6075 55.3581  17
  -2   0  14 22.5363 32.3970  18
   2   0 -14 59.7254 42.9308  11
   2   0 -14 3.37992 64.8131  22
   2   0 -14 20.2348 35.0538   9
   2   0 -14 12.0082 34.4885   8
   2   0 -13 1553.31 116.462   4
   2   0 -13 1349.21 109.339   2
  -2   0  13 1195.35 52.5460  28
   2   0 -13 1306.86 65.4709  35
  -2   0  13 1256.19 103.676  17
   2   0 -13 1282.10 66.2475  11
   2   0 -13 1323.43 87.2147  22
   2   0 -13 1297.92 60.7943   9
   2   0 -13 1239.99 60.6883   8
   2   0 -12 6.11942 56.3300   4
   2   0 -12 78.6814 58.9610   2
  -2   0  12 33.3362 24.6831  28
   2   0 -12 16.9772 35.1222  35
  -2   0  12-5.80598 52.6374  17
   2   0 -12 53.3355 36.2565  11
   2   0 -12 46.7760 48.3191  22
   2   0 -12 34.4388 32.2695   9
   2   0 -12 9.06519 33.4689   8
   2   0 -11 103.655 59.4374   4
   2   0 -11 21.6384 51.5310   2
   2   0 -11 63.5784 31.4018  35
  -2   0  11 123.977 54.4449  17
   2   0 -11 80.1607 33.4359  11
   2   0 -11 110.089 44.9359  22
   2   0 -11 92.7279 30.5430   9
   2   0 -11 58.1571 29.9981   8
   2   0 -10 15079.8 399.932   4
   2   0 -10 14714.2 398.672   2
   2   0 -10 14757.1 333.134  35
  -2   0  10 15269.2 398.124  17
   2   0 -10 14357.5 343.549  22
   2   0 -10 14946.0 331.366   9
   2   0 -10 15008.3 331.549   8
   2   0 -10 14806.0 334.388  11
   2   0  -9 1434.40 92.0573   2
   2   0  -9 1372.63 91.2790   4
   2   0  -9 1377.66 52.5598   8
   2   0  -9 1420.73 52.8088   9
  -2   0   9 1573.89 92.6725  17
   2   0  -8 40754.6 912.650   4
   2   0  -8 40553.6 913.025   2
   2   0  -8 40307.4 857.347   8
   2   0  -8 40848.2 857.358   9
  -2   0   8 42099.6 909.211  17
   2   0  -7 3734.45 134.379   4
   2   0  -7 3738.47 132.002   2
   2   0  -7 3691.05 93.2681   9
   2   0  -7 3645.88 93.3605   8
  -2   0   7 3665.82 128.688  17
   2   0  -6 1899.85 84.8502   4
   2   0  -6 1945.01 86.8925   2
   2   0  -6 1830.51 54.0031   8
   2   0  -6 1860.97 53.8795   9
   2   0  -5 19960.1 450.891   2
   2   0  -5 19650.2 451.024   4
   2   0  -4 124000. 2583.75   4
   2   0  -4 123616. 2582.90   2
   2   0  -3 559841. 11575.6   2
   2   0  -3 562659. 11576.7   4
   2   0  -2 36281.1 769.445   2
   2   0  -2 36570.6 770.126   4
   2   0  -2 35638.3 770.080   1
   2   0  -1 1650.59 58.3980   2
   2   0  -1 1542.72 57.2660   1
   2   0   0 36223.6 773.259   1
   2   0   0 37346.2 772.227   2
   2   0   0 35318.0 774.702   3
   2   0   1 4406.41 123.007   3
   2   0   1 4229.56 120.995   1
   2   0   1 4486.74 113.563  17
  -2   0  -1 4388.63 104.346  16
   2   0   2 17174.8 386.390   3
   2   0   2 16688.2 374.550  14
   2   0   2 17360.6 376.353  17
  -2   0  -2 16884.1 366.851  16
   2   0   3 13330.0 318.068   3
   2   0   3 13372.3 305.916  17
  -2   0  -3 13858.3 298.731  16
   2   0   3 12854.9 299.342  14
   2   0   4 387.454 49.8567   3
   2   0   4 339.637 38.2444  17
  -2   0  -4 307.279 33.3745  16
   2   0   4 317.414 31.1584  14
   2   0   5 122188. 2548.75   3
   2   0   5 121366. 2502.22   7
   2   0   5 118950. 2511.95  14
  -2   0  -5 122647. 2525.52  16
   2   0   5 119677. 2533.68  17
   2   0   6 12772.4 340.068   3
   2   0   6 13200.4 283.066  18
   2   0   6 12855.5 288.186   7
  -2   0  -6 13382.9 316.323  16
   2   0   6 13144.6 322.919  17
   2   0   7 8774.00 264.206   3
   2   0   7 8985.52 200.160  18
   2   0   7 8915.83 206.075   7
  -2   0  -7 9103.48 238.020  16
   2   0   7 8580.15 244.360  17
   2   0   8 77238.0 1693.21   3
   2   0   8 75720.8 1668.59  17
   2   0   8 77240.1 1609.73  18
   2   0   8 77996.8 1617.32   7
   2   0   9 11976.9 350.402   3
   2   0   9 12119.3 272.785  25
   2   0   9 12192.8 327.413  17
   2   0   9 11885.3 265.197  18
   2   0   9 11892.4 273.629   7
   2   0  10 25.2066 60.5693   3
   2   0  10 80.6189 31.2542  25
   2   0  10 34.1021 23.7043  18
   2   0  10 96.4432 46.7781  17
  -2   0 -10 45.6919 50.5334  22
   2   0  10 70.9259 34.8983   7
   2   0  11 646.974 90.7618   3
  -2   0 -11 652.218 69.6415  22
   2   0  11 694.423 49.0436  25
   2   0  11 753.031 78.3191  17
   2   0  11 721.756 41.0185  18
   2   0  11 641.449 48.5210   7
   2   0  12 2035.15 80.8163   7
  -2   0 -12 1880.39 75.5237   8
   2   0  12 1927.94 67.5491  18
  -2   0 -12 1968.25 137.030   4
   2   0  12 2082.36 138.647   3
   2   0  12 1924.57 79.0490  25
  -2   0 -13 608.881 48.8593   8
   2   0  13 691.587 52.9376   7
   2   0  13 719.945 94.3207   3
  -2   0 -13 580.429 87.0221   4
   2   0  13 713.494 52.8642  25
   2   0  14 2503.15 88.3977  28
   2   0  14 2769.74 93.0684   7
  -2   0 -14 2665.95 90.1829   8
   2   0  14 2319.76 146.611   3
  -2   0 -14 2516.59 147.322   4
   2   0  14 2504.07 149.906   1
   2   0  14 2648.94 94.5381  25
   2   0  15-12.0054 37.0904  25
   2   0  15-6.58621 33.9241   7
  -2   0 -15 11.6291 31.6075   9
  -2   0 -15 32.0759 32.9556   8
   2   0  15 29.1065 32.5111  10
   2   0  15 9.84598 31.8459  28
   2   0  16 93.4675 27.5420  28
  -2   0 -16 103.267 34.2221  11
   2   0  16 80.3498 30.5535  25
  -2   0 -16 113.618 27.8597   9
  -2   0 -16 109.159 27.9002   8
   2   0  16 84.7457 30.8880   7
   2   0  16 126.991 29.7333  10
   2   0  16 93.3368 30.6113  41
  -2   0 -17-3.73916 24.7441  11
   2   0  17 11.2530 21.0652  41
   2   0  17 1.64058 21.3825  10
   2   0  17-9.13168 23.2170   7
  -2   0 -17 2.51670 18.2239   9
  -2   0 -17-0.85921 19.7084   8
   2   0  17-12.5823 19.9287  28
   2   1 -19 1123.22 42.5274  12
   2   1 -19 1143.34 40.8504  11
   2   1 -18 238.014 32.1670  11
   2   1 -18 277.769 36.2023  12
  -2   1  18 242.781 27.0138  18
  -2   1  18 281.698 29.4548   7
   2   1 -18 220.960 26.6990   9
   2   1 -18 236.843 27.5970   8
   2   1 -17 3543.93 114.599  35
  -2   1  17 3893.25 105.671  18
  -2   1  17 3839.38 107.812   7
   2   1 -17 3764.22 105.066   9
   2   1 -17 3696.28 105.885   8
   2   1 -17 3660.74 109.561  11
  -2   1  16 2679.52 79.2787  28
   2   1 -16 2594.18 100.781  35
   2   1 -16 2493.25 91.7110  11
  -2   1  16 2810.40 88.1557  18
   2   1 -16 2530.40 86.3933   9
   2   1 -16 2632.02 88.2438   8
   2   1 -15 5507.57 219.035   4
   2   1 -15 5199.54 213.314   2
  -2   1  15 5133.43 212.233  17
   2   1 -15 5409.69 156.976  35
  -2   1  15 5029.62 134.005  28
   2   1 -15 5009.23 146.076  11
   2   1 -15 4742.60 178.176  22
  -2   1  15 5197.17 142.194  18
   2   1 -15 5127.02 140.736   9
   2   1 -15 5162.02 142.881   8
   2   1 -14 5599.52 225.989   2
   2   1 -14 6161.73 233.266   4
  -2   1  14 5988.86 234.488  17
   2   1 -14 5941.01 169.444  35
   2   1 -14 5525.68 159.364  11
   2   1 -14 5371.24 193.892  22
  -2   1  14 5931.56 155.717  18
   2   1 -14 5666.50 154.848   9
   2   1 -14 5907.62 156.202   8
   2   1 -13 8889.80 295.675   2
   2   1 -13 8894.50 299.944   4
  -2   1  13 8337.40 294.887  17
   2   1 -13 8874.65 227.991  35
   2   1 -13 8534.52 221.702  11
   2   1 -13 8346.27 252.044  22
  -2   1  13 8952.72 218.012  18
   2   1 -13 9097.98 217.971   8
   2   1 -13 8887.50 216.613   9
   2   1 -12 11265.4 350.077   4
   2   1 -12 11926.8 350.709   2
  -2   1  12 11675.3 265.203  29
   2   1 -12 11324.6 279.198  35
  -2   1  12 11610.4 353.229  17
   2   1 -12 11644.3 276.094  11
   2   1 -12 10658.9 300.296  22
   2   1 -12 11595.6 270.530   9
   2   1 -12 11836.9 271.494   8
   2   1 -11 6251.28 217.513   2
   2   1 -11 5825.38 212.660   4
   2   1 -11 5937.24 157.307  35
  -2   1  11 5660.37 144.229  29
  -2   1  11 6212.32 217.722  17
   2   1 -11 5846.73 154.451  11
   2   1 -11 5572.17 173.985  22
   2   1 -11 5933.90 150.395   8
   2   1 -11 5884.18 149.857   9
   2   1 -10 4268.28 167.782   4
   2   1 -10 4416.79 168.343   2
   2   1 -10 4303.62 119.389  35
   2   1 -10 4044.77 116.052  11
   2   1 -10 3859.15 131.383  22
   2   1 -10 4277.00 113.048   8
   2   1 -10 4250.92 112.958   9
  -2   1  10 4391.46 170.263  17
   2   1  -9 25078.1 593.934   2
   2   1  -9 24700.1 592.210   4
   2   1  -9 24729.3 530.636   8
   2   1  -9 24700.9 530.648   9
  -2   1   9 24102.3 593.022  17
   2   1  -8 62610.8 1333.85   2
   2   1  -8 62845.6 1334.56   4
   2   1  -8 60833.8 1278.16   8
   2   1  -8 60829.0 1278.17   9
  -2   1   8 61079.8 1333.32  17
   2   1  -7 24598.5 566.093   2
   2   1  -7 25010.2 567.934   4
   2   1  -7 24314.1 521.408   8
   2   1  -7 24665.0 521.590   9
   2   1  -6 38668.6 868.366   4
   2   1  -6 38672.5 868.308   2
   2   1  -6 39619.3 829.709   8
   2   1  -6 40159.5 829.619   9
   2   1  -6 39666.5 862.226  16
   2   1  -5 90967.4 1898.10   4
   2   1  -5 92027.6 1897.49   2
   2   1  -5 87729.1 1891.38  16
   2   1  -4 247374. 5082.72   4
   2   1  -4 243421. 5082.01   2
  -2   1   4 236642. 5079.94  17
   2   1  -4 252705. 5076.22  16
   2   1  -3 704751. 14605.4   6
   2   1  -3 707656. 14602.6   5
   2   1  -3 719793. 14601.8   4
   2   1  -3 716190. 14600.5   2
   2   1  -3 696285. 14594.2  16
   2   1  -2 156771. 3226.66   4
   2   1  -2 155565. 3227.99   5
   2   1  -2 153164. 3230.12   6
   2   1  -2 155484. 3225.64   2
   2   1  -2 152049. 3227.53   1
   2   1  -2 158167. 3216.06  16
   2   1  -1 200431. 4070.55   2
   2   1  -1 197878. 4072.28   5
   2   1  -1 193744. 4071.18   1
   2   1  -1 194357. 4073.75   6
   2   1   0 3066.96 91.9092   3
   2   1   0 2957.38 88.3293   1
   2   1   0 2973.04 89.6407   5
   2   1   0 3027.97 91.8172   6
   2   1   1 73916.3 1586.74   3
   2   1   1 75290.7 1585.98   1
  -2   1  -1 77973.0 1582.94  16
   2   1   1 74878.4 1589.18  17
   2   1   2 1743.90 70.8832   1
   2   1   2 1825.61 72.3634   3
   2   1   2 1691.15 72.8058  17
  -2   1  -2 1788.77 66.3502  16
   2   1   3 9190.17 236.504   3
   2   1   3 9228.92 237.717  17
  -2   1  -3 9935.48 230.251  16
   2   1   4 9169.09 244.291   3
   2   1   4 9455.75 241.584  17
  -2   1  -4 9478.64 232.294  16
   2   1   5 46975.9 1027.36   3
   2   1   5 46321.9 980.346  18
   2   1   5 46868.9 982.221   7
   2   1   5 45815.1 1023.64  17
   2   1   6 14415.5 364.169   3
   2   1   6 14246.7 309.562  18
   2   1   6 14260.6 311.732   7
  -2   1  -6 13761.0 345.206  16
   2   1   6 14247.4 359.246  17
   2   1   7 21361.9 527.704   3
  -2   1  -7 22273.8 507.903  16
   2   1   7 21864.7 522.085  17
   2   1   7 21575.9 461.739  18
   2   1   7 21068.8 464.726   7
   2   1   8 7589.35 245.895   3
   2   1   8 7707.84 182.184  29
   2   1   8 7604.58 237.059  17
  -2   1  -8 7649.89 226.997  16
   2   1   8 7635.15 181.641  25
   2   1   8 7691.57 180.227  18
   2   1   8 7642.92 184.153   7
   2   1   9 7418.08 250.681   3
   2   1   9 7612.35 182.144  29
   2   1   9 7459.11 240.834  17
  -2   1  -9 7220.25 227.867  16
   2   1   9 7414.02 180.579  25
   2   1   9 7529.09 179.247  18
   2   1   9 7385.77 183.482   7
   2   1  10 3870.79 176.297   3
   2   1  10 4036.95 111.815  29
   2   1  10 3961.02 111.383  25
   2   1  10 3838.14 166.515  17
   2   1  10 3818.59 107.854  18
   2   1  10 3844.42 113.285   7
   2   1  11 120.038 53.0552  17
   2   1  11 97.6662 29.8561  18
   2   1  11 123.415 36.8607   7
  -2   1 -11 149.274 35.3129   8
  -2   1 -11 238.857 70.4361   4
   2   1  11 116.412 67.3503   3
   2   1  11 136.459 35.2629  25
   2   1  12 451.386 38.6321  18
   2   1  12 455.532 72.8472  17
   2   1  12 372.672 44.7116   7
  -2   1 -12 445.873 44.9972   8
  -2   1 -12 427.019 78.4611   4
   2   1  12 458.189 80.2967   3
   2   1  12 505.224 44.3077  25
   2   1  13 2670.61 141.672  17
   2   1  13 2563.82 85.3946  18
  -2   1 -13 2507.97 89.6016   8
   2   1  13 2715.00 93.0720   7
   2   1  13 2300.50 148.788   3
  -2   1 -13 2579.29 147.898   4
   2   1  13 2830.93 91.9213  25
   2   1  14 4410.26 117.805  18
   2   1  14 4045.76 124.916   7
  -2   1 -14 4296.30 122.652   8
  -2   1 -14 4151.46 122.640   9
   2   1  14 4000.94 188.903   3
  -2   1 -14 4483.54 191.518   4
   2   1  14 3942.05 187.365   1
  -2   1 -14 3977.37 183.141   2
   2   1  14 4413.38 124.700  25
   2   1  15 3566.63 104.423  25
   2   1  15 3364.14 104.800   7
  -2   1 -15 3439.28 102.561   9
  -2   1 -15 3518.58 103.046   8
   2   1  15 3535.38 103.406  10
   2   1  16 136.289 29.1117  28
  -2   1 -16 146.127 34.3450  11
   2   1  16 166.293 29.4530  25
   2   1  16 174.518 28.8584  10
   2   1  16 169.300 29.9422   7
  -2   1 -16 166.292 27.9284   8
  -2   1 -16 162.711 27.3324   9
   2   1  16 193.189 28.9847  41
   2   1  17 1536.38 50.0763  10
  -2   1 -17 1611.53 53.5399  11
   2   1  17 1654.87 48.3835  41
   2   1  17 1643.80 50.9795  28
  -2   1 -17 1572.98 49.8740   9
  -2   1 -17 1514.41 49.7716   8
  -2   2  19 3965.68 92.5142  10
   2   2 -19 4131.23 95.3542  12
   2   2 -19 4255.90 94.0441  11
   2   2 -18 827.089 38.7090  11
   2   2 -18 795.246 39.5433  12
  -2   2  18 880.718 38.4213  18
   2   2 -17 789.111 46.4303  12
   2   2 -17 729.200 43.5245  11
  -2   2  17 756.613 41.6018   7
   2   2 -17 714.165 39.9358   8
   2   2 -17 728.825 39.4589   9
  -2   2  17 753.492 42.4491  18
  -2   2  17 745.852 33.9249  28
   2   2 -16 16031.5 355.744  11
   2   2 -16 15646.9 357.399  12
   2   2 -16 15571.0 351.002   8
   2   2 -16 15610.7 350.490   9
  -2   2  16 15273.7 352.974   7
  -2   2  16 15985.4 355.014  18
   2   2 -16 14812.4 367.452  35
  -2   2  16 15864.3 346.181  28
   2   2 -15 4279.86 180.984   4
   2   2 -15 4060.93 197.559   6
   2   2 -15 4036.03 173.461   2
   2   2 -15 3933.02 133.528  35
  -2   2  15 3754.44 182.531  17
   2   2 -15 3790.33 119.158  11
   2   2 -15 3984.28 121.681  12
  -2   2  15 4101.00 118.137  18
   2   2 -15 4022.66 114.031   9
   2   2 -15 3929.09 114.334   8
   2   2 -14 5952.67 225.364   4
   2   2 -14 5807.06 222.444   2
  -2   2  14 5702.32 149.584  29
   2   2 -14 5656.78 173.412  35
  -2   2  14 5972.80 234.185  17
   2   2 -14 5818.36 158.305  11
  -2   2  14 5954.02 157.594  18
   2   2 -14 5706.29 152.714   8
   2   2 -14 5725.44 152.229   9
   2   2 -13 1145.60 101.677   4
   2   2 -13 1181.36 100.327   2
  -2   2  13 1193.02 108.001  17
  -2   2  13 1092.46 52.7744  29
   2   2 -13 1112.30 75.1804  35
   2   2 -13 1054.35 61.3032  11
  -2   2  13 1094.97 59.3137  18
   2   2 -13 1164.75 56.6402   8
   2   2 -13 1180.96 55.8723   9
   2   2 -12 7705.00 190.530   9
   2   2 -12 7917.81 191.561   8
  -2   2  12 7940.82 189.410  29
   2   2 -12 7537.11 208.708  35
   2   2 -12 7812.36 196.275  11
  -2   2  12 7537.16 192.635  18
   2   2 -12 7875.52 263.221   2
   2   2 -12 8002.58 264.253   4
  -2   2  11 3638.53 101.763  29
   2   2 -11 3580.74 119.473  35
   2   2 -11 3530.01 107.667  11
   2   2 -11 3494.85 136.602  22
   2   2 -11 3630.98 158.674   2
   2   2 -11 3942.95 163.951   4
   2   2 -11 3591.22 103.252   8
   2   2 -11 3663.12 103.915   9
  -2   2  10 11854.4 266.283  29
   2   2 -10 12015.4 267.192   8
   2   2 -10 11766.1 266.514   9
   2   2 -10 11957.1 333.089   4
   2   2 -10 12254.7 334.037   2
   2   2 -10 11514.4 270.805  11
   2   2  -9 12913.4 341.098  16
   2   2  -9 12536.3 282.084   8
   2   2  -9 12808.6 281.855   9
   2   2  -9 13203.2 339.766   2
   2   2  -9 13340.5 342.453   4
   2   2  -8 130408. 2683.31  16
  -2   2   8 125709. 2691.03  17
   2   2  -8 125065. 2627.84   8
   2   2  -8 128160. 2627.60   9
   2   2  -8 125083. 2684.28   4
   2   2  -8 127061. 2682.20   2
   2   2  -7 54095.5 1193.68  16
  -2   2   7 54249.8 1200.58  17
   2   2  -7 54524.4 1148.64   8
   2   2  -7 55791.1 1148.72   9
   2   2  -7 55039.8 1195.47   4
   2   2  -7 55766.6 1193.90   2
   2   2  -6 43772.4 964.929  16
  -2   2   6 44052.9 971.130  17
   2   2  -6 44635.0 926.294   8
   2   2  -6 43878.9 925.879   9
   2   2  -6 45073.7 966.106   4
   2   2  -6 45323.9 964.782   2
  -2   2   5 5025.70 149.196  17
   2   2  -5 4951.21 144.448  16
   2   2  -5 5056.86 145.394   4
   2   2  -5 5074.13 143.102   2
   2   2  -4 27822.9 625.565  16
  -2   2   4 30123.3 632.010  17
   2   2  -4 28979.0 632.203   6
   2   2  -4 28706.5 626.704   4
   2   2  -4 28218.1 624.684   2
   2   2  -3 111096. 2316.27  16
  -2   2   3 114224. 2320.55  17
   2   2  -3 112399. 2318.28   4
   2   2  -3 108483. 2317.24   2
   2   2  -3 110085. 2323.20   6
   2   2  -2 15880.5 354.487  16
  -2   2   2 17081.7 357.425  17
   2   2  -2 16113.0 357.767   2
   2   2  -2 16030.5 362.553   6
   2   2  -2 15944.6 360.836   5
   2   2  -1 1792.00 52.6938  16
  -2   2   1 1823.15 50.9761  17
   2   2  -1 1804.10 63.1251   6
   2   2  -1 1639.67 59.1730   2
   2   2  -1 1845.29 62.4291   5
   2   2  -1 1792.66 62.2727   1
   2   2   0 12622.8 266.089  16
   2   2   0 11832.9 278.726   1
   2   2   0 12223.2 279.761   5
   2   2   1 889.562 30.9529  16
   2   2   1 871.941 45.7092   1
   2   2   1 884.045 48.2999   3
   2   2   1 896.650 47.0702   5
   2   2   2 9600.66 245.829  17
   2   2   2 9359.76 231.723   3
   2   2   2 9651.13 233.320   1
   2   2   3 38667.2 819.658  18
   2   2   3 39604.7 863.468  17
   2   2   3 39756.9 849.598   3
   2   2   3 39676.9 850.002   1
   2   2   4 16020.0 385.429  17
   2   2   4 15810.2 338.017  18
  -2   2  -4 14830.5 370.648  16
   2   2   4 15435.8 373.865   3
   2   2   5 6645.42 201.021  17
  -2   2  -5 6781.59 189.532  16
   2   2   5 6461.74 151.959  18
   2   2   5 6323.90 150.311   7
   2   2   5 6715.55 193.643   3
   2   2   6 490.054 63.4080  17
  -2   2  -6 480.994 54.9401  16
   2   2   6 589.641 62.8848   3
   2   2   6 524.219 32.4852  18
   2   2   6 533.246 31.7133   7
   2   2   7 2240.53 69.9140   7
   2   2   7 2060.50 81.3393  44
   2   2   7 2377.80 70.8671  29
   2   2   7 2286.40 115.859  17
  -2   2  -7 2325.84 107.748  16
   2   2   7 2255.74 70.9644  18
   2   2   7 2228.15 111.013   3
   2   2   8 3115.82 142.593   3
   2   2   8 3078.20 91.0431  29
   2   2   8 3165.29 143.465  17
  -2   2  -8 3183.50 133.245  16
   2   2   8 3279.66 90.8814  25
   2   2   8 3003.45 90.7545  18
   2   2   8 3161.89 91.4580   7
   2   2   9 3349.34 155.285   3
   2   2   9 3314.23 99.1076  29
   2   2   9 3456.81 157.017  17
  -2   2  -9 3543.87 148.885  16
   2   2   9 3405.66 96.8922  25
   2   2   9 3289.30 99.0731  18
   2   2   9 3415.11 99.5523   7
   2   2  10 37.4841 55.1661  17
   2   2  10 59.8772 34.2138  18
  -2   2 -10 36.2061 52.8113  16
   2   2  10 45.3266 29.1726  25
   2   2  10 55.0979 31.1701  29
   2   2  10 61.7731 33.0492   7
   2   2  10 36.6942 57.6921   3
   2   2  11 267.680 66.6166  17
   2   2  11 277.050 39.2440  18
  -2   2 -11 303.499 63.3207  16
   2   2  11 273.333 37.5436  25
   2   2  11 267.460 37.5345  29
   2   2  11 293.113 39.6065   7
  -2   2 -11 340.062 38.9578   8
  -2   2 -11 373.479 71.9835   4
   2   2  11 305.316 72.0228   3
   2   2  12 1080.16 57.7379  18
   2   2  12 1121.60 104.004  17
   2   2  12 1155.37 55.9100  25
   2   2  12 1106.87 56.8336  29
   2   2  12 1076.99 57.8766   7
  -2   2 -12 1065.66 55.8938   8
   2   2  12 1025.95 100.537   3
  -2   2 -12 1089.52 100.905   4
   2   2  13 2247.70 81.5353  18
   2   2  13 2479.79 142.064  17
   2   2  13 2422.78 82.8918  25
   2   2  13 2443.52 86.7210   7
  -2   2 -13 2468.36 83.3491   8
   2   2  13 2519.45 143.581   3
   2   2  13 2312.82 139.375   1
  -2   2 -13 2497.71 140.010   4
   2   2  14 2543.92 81.4889  25
   2   2  14 2223.61 78.0929  10
   2   2  14 2329.95 82.2272   7
  -2   2 -14 2265.70 78.4873   8
  -2   2 -14 2283.25 78.7013   9
   2   2  14 2291.57 78.8704  18
   2   2  15 374.050 33.9155  10
  -2   2 -15 344.960 38.0878  11
   2   2  15 396.992 35.5267  25
  -2   2 -15 315.748 32.3945   8
   2   2  15 350.935 35.6824   7
  -2   2 -15 342.964 32.5264   9
   2   2  15 329.135 31.7375  18
   2   2  16 70.8166 22.6818  10
   2   2  16 113.542 25.9452   7
  -2   2 -16 68.2680 23.2808   8
  -2   2 -16 96.0177 22.8159   9
  -2   2 -16 94.2466 27.0885  11
  -2   2 -16 136.964 23.4414  33
  -2   2 -17 649.526 30.3437  12
  -2   2 -17 708.015 29.9195  11
   2   2  17 621.025 28.2766  13
   2   2  17 725.787 27.2341  10
   2   2  17 727.458 30.6827  28
   2   3 -18 317.957 29.8953  36
  -2   3  17 8097.35 180.851  28
  -2   3  17 8086.82 190.533  18
   2   3 -17 8187.79 186.116  12
   2   3 -17 7927.92 183.185  11
   2   3 -16 1916.10 67.4077  11
   2   3 -16 2122.36 70.5848  12
  -2   3  16 2064.69 72.4942  18
  -2   3  16 2005.84 65.2026   7
  -2   3  16 2051.11 64.9605  28
   2   3 -15 4674.29 126.668  11
   2   3 -15 4670.17 128.740  12
  -2   3  15 4779.83 124.825   7
   2   3 -15 4578.48 122.027   9
   2   3 -15 4584.02 122.687   8
  -2   3  15 4688.21 124.027  29
  -2   3  14 3541.20 103.551  29
  -2   3  14 3296.46 171.703  17
   2   3 -14 3598.25 106.887  11
   2   3 -14 3649.13 109.314  12
   2   3 -14 3309.86 170.639   6
   2   3 -14 3490.24 101.307   9
   2   3 -14 3562.29 102.778   8
   2   3 -13 2124.45 99.2214  35
  -2   3  13 2108.24 75.7171  29
  -2   3  13 2037.71 130.154  17
   2   3 -13 2112.49 78.6647  11
   2   3 -13 2080.72 79.1244  12
   2   3 -13 2057.24 73.0029   8
   2   3 -13 1982.67 70.8148   9
   2   3 -13 2217.80 136.803   6
   2   3 -12 6808.57 231.530   4
   2   3 -12 6778.03 247.135   6
   2   3 -12 6960.66 230.590   2
  -2   3  12 6799.40 170.413  29
   2   3 -12 6187.83 192.468  35
  -2   3  12 6610.44 248.884  17
   2   3 -12 6695.31 171.584  11
  -2   3  12 6432.73 171.552  18
   2   3 -12 6715.27 166.675   8
   2   3 -12 6713.45 165.783   9
   2   3 -11 4586.31 176.052   4
   2   3 -11 4540.49 172.097   2
  -2   3  11 4222.44 121.394  29
  -2   3  11 4116.55 184.846  17
   2   3 -11 4301.24 122.085  11
  -2   3  11 4303.89 122.783  18
   2   3 -11 4415.61 117.401   9
   2   3 -11 4666.86 119.275   8
   2   3 -10 2571.54 121.874   4
   2   3 -10 2365.86 115.484   2
  -2   3  10 2317.97 77.9994  29
   2   3 -10 2472.29 77.7837  33
   2   3 -10 2305.64 122.419  16
  -2   3  10 2311.02 130.085  17
   2   3 -10 2322.26 78.3757  11
  -2   3  10 2454.46 79.1888  18
   2   3 -10 2497.45 75.2778   8
   2   3 -10 2448.47 74.6523   9
   2   3  -9 16452.3 407.135   4
   2   3  -9 16754.5 405.430   2
   2   3  -9 15353.3 369.957  35
   2   3  -9 16043.3 352.266  33
   2   3  -9 15971.1 416.308  16
  -2   3   9 15190.9 420.391  17
   2   3  -9 15007.2 350.644  11
  -2   3   9 15554.3 352.094  18
   2   3  -9 16217.6 347.787   9
   2   3  -9 16192.3 348.106   8
   2   3  -8 46715.2 989.656  16
  -2   3   8 42484.7 991.316  17
  -2   3   8 44119.4 928.141  18
   2   3  -8 45789.4 978.493   4
   2   3  -8 45564.6 976.440   2
   2   3  -8 41376.1 943.659  35
  -2   3   7 14929.7 333.816  18
   2   3  -7 15196.4 371.693   4
   2   3  -7 15711.1 383.016   6
   2   3  -7 15898.0 371.560   2
   2   3  -7 15098.2 381.241  16
  -2   3   7 15109.9 388.012  17
  -2   3   6 16274.1 356.588  18
   2   3  -6 16759.8 388.520   4
   2   3  -6 16538.2 397.131   6
   2   3  -6 16916.9 387.269   2
   2   3  -6 16255.9 398.950  16
  -2   3   6 16308.9 403.826  17
  -2   3   5 43667.8 914.130  18
   2   3  -5 42803.7 937.776   2
   2   3  -5 44419.5 940.718   4
   2   3  -5 43631.6 948.339   6
   2   3  -5 43855.9 949.953  16
  -2   3   5 43832.2 956.628  17
  -2   3   4 15490.6 330.897  18
   2   3  -4 15478.3 348.971   2
   2   3  -4 15532.0 350.698   4
   2   3  -4 15475.1 357.812   6
   2   3  -4 15260.8 360.948  16
  -2   3   4 15192.8 363.441  17
   2   3  -3 17605.5 386.009  16
   2   3  -3 16360.1 363.623  18
  -2   3   3 17585.5 386.183  17
   2   3  -3 17015.9 372.718   2
   2   3  -3 16735.4 379.030   6
  -2   3   2 111.230 25.2440  17
   2   3  -2 144.614 23.8362  18
   2   3  -2 113.667 27.0637  16
  -2   3   1 419.388 24.1481  17
   2   3  -1 411.355 27.7593  18
   2   3  -1 474.149 33.6796  16
   2   3   0 472.833 30.5199   1
   2   3   0 513.289 30.0242  18
   2   3   0 500.497 33.0729  16
  -2   3   0 439.945 54.0026  16
   2   3   1 14302.4 324.643   1
   2   3   1 14677.8 325.651   5
   2   3   1 14906.2 358.585  17
  -2   3  -1 14731.9 359.566  16
   2   3   1 13970.8 323.820  16
   2   3   1 14938.8 316.699  18
   2   3   2 25655.8 557.461   1
   2   3   2 26038.4 558.314   5
   2   3   2 25314.0 558.764   3
  -2   3  -2 26241.0 586.902  16
   2   3   3 50863.7 1077.44   1
   2   3   3 51640.4 1078.49   3
   2   3   4 18434.1 424.993   3
   2   3   4 17923.5 423.330   1
   2   3   4 18161.7 394.948  18
   2   3   5 1206.45 50.8000  18
   2   3   5 1318.57 44.5579   7
   2   3   5 1252.23 72.6797   1
   2   3   6 1783.25 62.5933  18
   2   3   6 1798.82 106.052  17
   2   3   6 1656.77 54.8412   7
   2   3   6 1777.22 91.0656   3
   2   3   6 1602.99 89.0213   1
   2   3   6 1743.56 59.6900  29
   2   3   7 10687.8 327.323  17
   2   3   7 11476.9 256.354  18
   2   3   7 10761.0 249.094   7
   2   3   7 10531.9 302.432   3
   2   3   7 11109.5 254.162  29
   2   3   8 766.482 87.5304  17
   2   3   8 764.121 46.2505  18
  -2   3  -8 791.567 80.6961  16
   2   3   8 805.049 45.2855  29
   2   3   8 747.873 41.5594   7
   2   3   8 825.723 77.9386   3
   2   3   9 21459.3 575.463  17
   2   3   9 21007.1 481.963  18
  -2   3  -9 21491.3 554.437  16
   2   3   9 23299.8 479.722  25
   2   3   9 21517.6 480.849  29
   2   3   9 21735.5 476.741   7
  -2   3  -9 21857.6 473.795   8
   2   3   9 21187.3 549.646   3
   2   3   9 20295.8 549.172   1
  -2   3  -9 21690.1 542.764   4
   2   3  10 563.557 86.9888  17
  -2   3 -10 653.328 82.3697  16
   2   3  10 635.420 50.3496  18
   2   3  10 557.975 46.1641  29
   2   3  10 620.850 43.4476  25
  -2   3 -10 571.184 41.9809   8
   2   3  10 700.153 44.8439   7
  -2   3 -10 739.275 79.3886   4
   2   3  10 638.643 79.0324   1
   2   3  10 764.785 84.1331   3
   2   3  11 1630.13 121.875  17
   2   3  11 1626.34 68.1914  18
  -2   3 -11 1368.38 106.434  16
   2   3  11 1537.74 67.1351  29
   2   3  11 1480.29 62.0993  10
   2   3  11 1573.40 63.1809  25
  -2   3 -11 1413.62 60.1035   8
   2   3  11 1418.06 62.3047   7
   2   3  11 1548.60 109.803   1
   2   3  11 1517.96 107.981   3
   2   3  12 13456.4 408.017  17
   2   3  12 13651.1 312.721  18
   2   3  12 13356.5 311.193  29
   2   3  12 13376.6 306.107  10
   2   3  12 13574.1 306.619  25
  -2   3 -12 12875.9 304.220   8
   2   3  12 13457.3 308.210   7
  -2   3 -12 13508.0 305.000   9
   2   3  12 12405.1 381.331   1
   2   3  12 13200.8 387.040   3
   2   3  13 3055.76 95.6195  29
   2   3  13 3064.33 91.0628  10
  -2   3 -13 2903.64 89.6087   8
  -2   3 -13 2923.11 89.2426   9
   2   3  13 3031.61 93.1266   7
   2   3  13 2967.67 157.451  17
   2   3  13 3063.12 97.2799  18
   2   3  13 3012.18 91.4592  25
   2   3  14 5526.81 141.502  10
  -2   3 -14 5446.54 144.835  11
   2   3  14 5921.14 144.788  25
   2   3  14 5890.19 146.067   7
   2   3  14 5837.78 148.688  18
  -2   3 -15 4103.71 64.0345  11
   2   3  15 4168.25 69.6584  18
  -2   3 -15 4146.06 69.8920  33
  -2   3 -16 152.308 19.9609  12
  -2   3 -16 159.159 19.1052  11
  -2   3 -16 172.098 20.6648  33
  -2   4  17 128.065 14.4376  28
   2   4 -17 123.692 23.0620  36
   2   4 -17 103.682 23.0411  44
  -2   4  16 452.701 33.6612  18
   2   4 -16 557.282 40.9483  36
  -2   4  15 773.540 41.0375  29
  -2   4  15 793.237 45.1737  18
  -2   4  14 713.264 43.6641  29
  -2   4  14 795.314 47.1038  18
   2   4 -13 1739.14 64.0320  33
  -2   4  13 1777.41 67.7565  29
  -2   4  13 1834.04 70.7291  18
  -2   4  12 1313.47 108.290  17
  -2   4  12 1386.18 61.3386  29
   2   4 -12 1391.88 59.1727  33
  -2   4  12 1362.66 62.7466  18
  -2   4  11 5444.92 215.619  17
   2   4 -11 5723.22 146.324  33
  -2   4  11 5521.40 148.177  29
  -2   4  11 5207.40 146.606  18
   2   4 -10 11639.0 336.806  16
  -2   4  10 11224.0 345.805  17
   2   4 -10 11721.9 270.389  33
  -2   4  10 11635.1 272.223  29
  -2   4  10 11333.4 269.435  18
   2   4  -9 3429.65 146.910  16
  -2   4   9 2911.89 146.527  17
   2   4  -9 3370.96 97.9396  33
  -2   4   9 3056.04 94.8967  18
  -2   4   8 2605.82 126.173  17
   2   4  -8 2443.13 79.1704  33
  -2   4   8 2461.36 77.1030  18
   2   4  -7 1485.72 88.2464  16
  -2   4   7 1362.54 89.5896  17
   2   4  -7 1629.39 60.0657  33
  -2   4   7 1464.28 55.5312  18
  -2   4   6 351.158 52.3838  17
   2   4  -6 374.198 51.7636  16
   2   4  -6 386.977 33.7475  33
  -2   4   6 419.022 30.7991  18
  -2   4   5 858.431 61.4100  17
   2   4  -5 924.429 64.1060  16
   2   4  -5 882.760 44.1041  33
  -2   4   5 913.636 38.5512  18
  -2   4   4 291.239 39.7428  17
  -2   4   4 296.231 23.4493  18
   2   4  -4 355.050 45.2065  16
  -2   4   3 6909.12 183.554  17
   2   4  -3 6821.28 188.421  16
   2   4  -2 15937.0 353.918  18
   2   4  -2 16937.6 381.199  16
   2   4  -1 11451.2 276.286  16
  -2   4   1 11621.1 306.976  16
   2   4  -1 11262.2 254.073  18
  -2   4   0 7494.42 221.998  16
   2   4   0 7392.00 173.756  18
  -2   4  -1 4640.88 163.653  16
   2   4   1 4497.05 114.663  18
   2   4   2 3331.76 137.693  17
  -2   4  -2 3510.96 138.499  16
   2   4   2 3504.88 94.8857  18
   2   4   3 4398.20 114.075  27
   2   4   3 4344.62 164.521  17
  -2   4  -3 4371.81 162.438  16
   2   4   3 4401.08 115.370  18
   2   4   4 1638.91 58.0955  27
   2   4   4 1582.16 101.142  17
  -2   4  -4 1724.50 98.3201  16
   2   4   4 1594.53 59.5649  18
   2   4   5 6364.28 154.891  27
   2   4   5 6089.26 217.577  17
  -2   4  -5 6004.11 209.663  16
   2   4   6 10934.5 253.621  29
   2   4   6 10553.7 330.489  17
  -2   4  -6 11022.9 316.556  16
   2   4   7 10742.7 253.117  29
   2   4   8 46800.0 981.357  29
   2   4   8 45119.2 983.264  18
   2   4   9 58654.7 1258.26  29
   2   4   9 60269.9 1261.51  18
   2   4  10 9630.80 232.546  29
   2   4  10 9444.31 234.579  18
  -2   4 -10 8871.65 302.601  16
   2   4  10 9600.55 227.396  25
   2   4  11 4160.58 116.229  29
   2   4  11 3807.85 188.876  17
   2   4  11 3641.81 117.421  18
  -2   4 -11 3800.15 172.205  16
   2   4  11 3861.61 109.091  25
  -2   4 -12 2015.19 78.6943  33
   2   4  12 2006.64 74.5581  29
   2   4  12 1971.28 130.937  17
   2   4  12 2044.21 78.7077  18
   2   4  12 2123.38 70.6410  25
  -2   4 -13 481.499 40.6897  33
   2   4  13 441.986 38.9084  29
   2   4  13 439.053 41.4961  18
   2   4  13 458.159 35.1442  25
  -2   4 -14 638.562 39.6113  33
   2   4  14 733.017 41.4160  18
   2   4  14 658.405 33.8337  25
  -2   4 -15 321.440 24.5741  44
   2   4  15 353.100 27.3785  18
  -2   4 -15 343.570 27.0241  33
   2   4  15 340.574 27.9142  28
  -2   4 -16 1612.09 41.9784  33
  -2   5  16 333.031 19.2537  28
  -2   5  15 52.7394 22.2275  18
  -2   5  15 49.0728 21.3054  29
   2   5 -14 1308.18 53.5036  36
  -2   5  14 1147.95 50.8998  18
  -2   5  14 1204.78 49.9807  29
   2   5 -13 3122.94 93.2272  36
  -2   5  13 2622.73 87.7540  18
   2   5 -13 2782.43 83.2117  33
  -2   5  13 2986.20 88.9464  29
   2   5 -12 1248.11 60.2421  36
  -2   5  12 1157.01 55.5534  18
   2   5 -12 1189.12 54.0727  33
  -2   5  12 1087.06 54.7995  29
   2   5 -11 2307.19 84.2722  36
  -2   5  11 2034.34 125.174  17
  -2   5  11 2194.04 79.1088  18
   2   5 -11 2323.87 79.5081  33
  -2   5  11 2502.99 84.0561  29
   2   5 -10 2926.51 96.5839  36
  -2   5  10 2774.41 143.081  17
  -2   5  10 2688.39 91.0840  18
   2   5 -10 3005.03 141.547  16
   2   5 -10 3003.08 95.2664  33
  -2   5  10 2829.06 94.3290  29
   2   5  -9 1098.05 57.9734  36
  -2   5   9 1138.74 93.3905  17
  -2   5   9 1183.50 55.5614  18
   2   5  -9 1141.01 90.3313  16
   2   5  -9 1325.30 60.7370  33
  -2   5   8 2177.04 118.630  17
  -2   5   8 2194.08 74.9758  18
   2   5  -8 2127.93 115.595  16
   2   5  -8 2057.32 76.9923  33
   2   5  -7 2756.96 97.7014  44
  -2   5   7 2857.42 132.947  17
  -2   5   7 2996.34 89.2048  18
   2   5  -7 2984.54 131.786  16
   2   5  -7 3014.62 94.7468  33
   2   5  -6 1801.48 71.5908  44
  -2   5   6 1782.02 97.2427  17
   2   5  -6 1749.81 97.1204  16
  -2   5   6 1614.65 60.0931  18
   2   5  -6 1804.29 68.6435  33
   2   5  -5 692.819 46.9735  44
   2   5  -5 597.444 59.9648  16
   2   5  -5 733.078 44.6162  33
   2   5  -4 2180.49 79.4916  44
   2   5  -4 2265.22 76.2781  33
   2   5  -4 2113.68 97.9857  16
  -2   5   3 11624.0 263.483  27
   2   5  -3 11580.5 275.852  44
  -2   5   3 11099.5 331.657  16
   2   5  -3 12042.4 271.906  33
   2   5  -2 4511.78 126.346  44
  -2   5   2 4554.44 175.445  16
   2   5  -2 4469.96 117.247  18
   2   5  -2 4499.16 121.926  33
  -2   5   2 4461.16 117.096  33
   2   5  -1 1365.20 60.5397  44
  -2   5   1 1334.75 52.4707  33
  -2   5   1 1290.13 92.3354  16
   2   5  -1 1312.73 52.5296  18
   2   5   0 10229.2 240.939  27
   2   5   0 10378.6 248.976  44
  -2   5   0 10600.1 302.488  16
   2   5   0 10458.9 238.681  18
  -2   5   0 10170.4 238.865  33
   2   5   1 476.190 44.1469  44
   2   5   1 447.966 35.8796  18
  -2   5  -1 461.430 66.2626  16
  -2   5  -1 423.832 35.1752  33
   2   5   2 1457.60 67.4652  44
  -2   5  -2 1447.99 99.4422  16
   2   5   2 1619.60 60.4159  18
  -2   5  -2 1520.58 59.5577  33
   2   5   3 1101.37 61.3558  44
   2   5   3 1029.74 50.7220  18
   2   5   3 1087.34 50.1212  27
  -2   5  -3 997.095 50.6233  33
   2   5   4 8820.33 231.649  44
  -2   5  -4 8480.29 278.189  16
   2   5   4 9279.46 217.485  18
  -2   5  -4 8602.77 215.937  33
   2   5   4 9230.74 215.440  27
   2   5   5 22660.7 537.901  44
  -2   5  -5 24009.5 599.713  16
   2   5   5 23194.0 608.082  17
   2   5   5 24583.1 522.858  18
   2   5   5 24645.1 518.539  27
  -2   5  -5 22426.2 520.292  33
   2   5   6 6633.85 194.100  44
   2   5   6 6549.80 248.892  17
   2   5   6 7144.43 178.698  18
  -2   5  -6 6616.51 238.070  16
   2   5   6 6792.61 174.146  29
  -2   5  -7 15845.6 352.887  44
   2   5   7 15174.6 376.995  44
   2   5   7 14617.3 448.562  17
   2   5   7 15657.3 358.941  18
  -2   5  -7 15022.0 431.074  16
   2   5   7 15801.0 356.420  29
   2   5   8 43648.1 939.145  44
  -2   5  -8 42315.0 918.913  33
   2   5   8 42757.0 914.922  29
   2   5   8 41738.6 1026.52  17
  -2   5  -8 42367.1 1006.74  16
  -2   5  -9 1384.47 65.8892  33
   2   5   9 1354.77 62.0299  29
   2   5   9 1391.22 115.170  17
  -2   5  -9 1182.34 103.911  16
   2   5  10 2153.16 79.8017  29
  -2   5 -10 2245.78 84.6347  33
   2   5  10 2391.92 143.680  17
   2   5  10 2502.64 77.5338  25
   2   5  11 798.816 42.5731  25
  -2   5 -11 867.317 46.5964  44
   2   5  11 834.023 47.9167  29
  -2   5 -11 851.828 52.7927  33
   2   5  11 820.899 51.8377  18
   2   5  12 4998.89 123.855  25
  -2   5 -12 5042.65 127.698  44
   2   5  12 4870.65 129.614  29
  -2   5 -12 4925.17 133.769  33
   2   5  12 4941.96 133.948  18
   2   5  13 467.692 28.1614  25
  -2   5 -13 517.426 30.3516  44
   2   5  13 455.161 34.8548  18
  -2   5 -13 476.464 35.7926  33
   2   5  13 519.227 34.9117  29
   2   5  14 838.192 37.4538  18
  -2   5 -14 886.818 36.9782  33
   2   6 -15 1153.30 38.7080  44
   2   6 -14 155.308 26.4291  44
  -2   6  14 179.250 21.4715  29
   2   6 -13 2059.37 56.4985  44
  -2   6  13 2110.68 50.4394  29
   2   6 -12 2522.01 82.7148  44
  -2   6  12 2236.55 71.7905  18
   2   6 -12 2381.17 72.3364  33
  -2   6  12 2382.23 75.2380  29
   2   6 -11 673.974 47.1119  44
  -2   6  11 543.538 37.2406  18
  -2   6  11 591.430 42.6444  29
   2   6 -11 622.084 41.3617  33
   2   6 -10 372.915 42.8697  44
  -2   6  10 381.654 35.2317  18
  -2   6  10 370.884 41.5140  29
   2   6 -10 405.429 38.6410  33
   2   6  -9 11157.0 268.135  44
  -2   6   9 10748.6 254.901  18
   2   6  -9 11129.9 261.498  33
   2   6  -8 9841.89 244.218  44
  -2   6   8 9575.42 308.897  16
  -2   6   8 9870.71 231.803  18
   2   6  -8 9944.07 239.785  33
   2   6  -7 154.227 39.2214  44
  -2   6   7 240.269 64.5880  16
   2   6  -7 190.319 37.6695  33
   2   6  -6 4651.34 137.762  44
  -2   6   6 4766.74 194.633  16
   2   6  -6 4779.92 134.451  33
   2   6  -5 829.955 55.8978  44
  -2   6   5 1009.07 93.0805  16
   2   6  -5 1070.44 56.5752  33
   2   6  -4 874.086 57.2326  44
  -2   6   4 908.696 43.5468  27
   2   6  -4 902.403 53.5160  33
  -2   6   4 791.907 86.8060  16
  -2   6   3 1075.05 48.9157  27
  -2   6   3 1043.04 92.0081  16
   2   6  -3 1038.19 61.6652  44
  -2   6   2 1663.32 61.4947  27
   2   6  -2 1467.42 66.4055  27
  -2   6   2 1394.26 106.033  16
   2   6  -2 1600.76 73.1539  44
   2   6  -1 15802.6 363.176  27
  -2   6   1 15762.5 434.794  16
   2   6  -1 16189.2 371.526  44
   2   6   0 15769.0 369.546  44
  -2   6   0 15944.0 435.981  16
   2   6   0 15757.3 355.618  18
  -2   6   0 15840.6 358.529  33
   2   6   1 8110.05 216.632  44
  -2   6  -1 8764.15 276.497  16
   2   6   1 8116.25 202.401  18
  -2   6  -1 8548.25 205.381  33
   2   6   2 9844.24 253.162  44
  -2   6  -2 9852.01 309.829  16
   2   6   2 10106.1 237.244  18
   2   6   2 9616.43 237.776  27
  -2   6  -2 10095.4 239.119  33
   2   6   3 5574.66 165.741  44
  -2   6  -3 5345.69 212.062  16
   2   6   3 5537.41 148.273  18
  -2   6  -3 5481.80 148.814  33
   2   6   3 5611.14 147.681  27
   2   6   4 9379.44 249.416  44
  -2   6  -4 9849.76 307.094  16
   2   6   4 9525.52 231.177  18
  -2   6  -4 8992.89 230.242  33
   2   6   4 9850.09 229.077  27
   2   6   5 9382.09 247.673  44
  -2   6  -5 9099.69 296.083  16
   2   6   5 9582.08 229.775  18
  -2   6  -5 9104.38 229.212  33
   2   6   6 428.585 57.8926  44
   2   6   6 447.470 43.6973  18
  -2   6  -6 457.581 73.7460  16
   2   6   6 376.829 40.3617  29
  -2   6  -6 411.685 43.5437  33
   2   6   7 2781.59 108.374  44
   2   6   7 2632.27 91.2029  18
  -2   6  -7 2555.40 138.172  16
   2   6   7 2553.91 86.3467  29
   2   6   8 3275.62 116.236  44
   2   6   8 3188.93 97.0770  29
   2   6   8 3049.98 99.5521  18
  -2   6  -8 2955.51 150.895  16
   2   6   9 38.8432 29.3239  29
  -2   6  -9 34.3508 34.2438  33
   2   6   9 40.8364 31.9461  18
   2   6   9 38.0703 28.0665  25
  -2   6 -10 473.934 41.7503  33
   2   6  10 437.246 36.5195  29
   2   6  10 443.135 38.3429  18
   2   6  10 495.053 32.9912  25
   2   6  11 441.012 32.7234  29
  -2   6 -11 510.720 38.5230  33
   2   6  11 411.593 34.1002  18
   2   6  11 434.258 28.1244  25
   2   6  12 487.843 31.8059  18
  -2   6 -12 514.944 33.2376  33
   2   6  12 499.970 31.1408  29
  -2   6 -13 318.827 23.1567  33
  -2   7  13 497.201 22.1390  29
   2   7 -13 493.169 25.6509  44
  -2   7  12 925.112 37.1018  29
   2   7 -12 984.422 41.9289  44
   2   7 -12 996.824 33.9583  27
  -2   7  11 2035.48 63.4108  29
   2   7 -11 2126.60 68.5027  44
   2   7 -11 1952.37 61.1143  27
  -2   7  10 2089.34 69.1622  29
   2   7 -10 2178.32 74.4912  44
   2   7  -9 392.300 40.6701  44
   2   7  -8 2249.64 81.3575  44
   2   7  -7 6703.49 175.622  44
   2   7  -6 4596.76 133.590  44
   2   7  -5 994.280 59.0181  44
   2   7  -4 809.469 52.1502  27
   2   7  -4 823.548 56.2478  44
  -2   7   4 982.206 84.9254  16
   2   7  -3 1552.28 66.7806  27
   2   7  -3 1683.91 74.3229  44
  -2   7   3 1597.75 57.3071  27
  -2   7   3 1679.48 109.717  16
  -2   7   2 2053.45 69.0481  27
   2   7  -2 2000.70 77.8792  27
  -2   7   2 2054.09 121.338  16
   2   7  -2 2095.75 84.3215  44
  -2   7   1 2144.14 72.8324  27
  -2   7   1 2004.60 121.302  16
   2   7  -1 2118.31 87.1590  44
  -2   7   0 9552.02 230.488  27
  -2   7   0 10058.6 307.725  16
   2   7   0 9919.55 247.763  44
   2   7   1 3838.50 123.557  44
  -2   7  -1 3691.91 164.514  16
   2   7   1 3583.62 109.496  27
   2   7   2 2803.92 105.980  44
  -2   7  -2 2986.23 144.140  16
   2   7   2 2706.03 87.2284  18
  -2   7  -2 2756.60 89.6767  33
   2   7   2 2687.25 89.1107  27
   2   7   3 8449.43 220.422  44
  -2   7  -3 8003.35 264.422  16
   2   7   3 8037.52 200.117  18
   2   7   3 8082.89 200.650  27
  -2   7  -3 8318.21 201.832  33
   2   7   4 3581.99 123.259  44
   2   7   4 3516.68 104.689  18
   2   7   4 3486.83 102.366  27
  -2   7  -4 3638.54 106.780  33
   2   7   5 1413.77 75.3523  44
   2   7   5 1323.15 59.5077  18
  -2   7  -5 1434.93 60.5250  33
   2   7   5 1360.71 58.5175  29
   2   7   6 2970.55 106.275  44
   2   7   6 2792.36 88.7904  18
   2   7   6 2770.58 87.0820  29
  -2   7  -6 2821.20 91.3269  33
   2   7   7 8084.88 201.207  44
  -2   7  -7 7563.26 187.504  33
   2   7   7 7425.09 183.005  29
   2   7   7 7437.86 185.202  18
   2   7   8 3748.42 101.439  29
   2   7   8 3684.73 103.396  18
   2   7   9 1422.82 51.9932  29
   2   7   9 1455.37 53.3326  18
   2   7   9 1552.22 52.2044  23
   2   7   9 1446.45 47.9480  25
   2   7  10 1763.63 53.3680  29
  -2   7 -10 1708.21 57.1436  33
   2   7  10 1703.55 54.5656  18
   2   7  10 1657.68 47.4541  25
   2   7  11 142.535 18.2056  29
  -2   7 -11 149.047 20.5290  33
   2   8 -10 1001.65 35.5203  44
   2   8 -10 950.238 32.1271  27
   2   8  -9 51.6958 19.0831  27
   2   8  -9 37.3251 23.0545  44
   2   8  -8 1855.72 59.5719  27
   2   8  -8 2010.83 64.0056  44
   2   8  -7 2768.27 80.1757  27
   2   8  -7 2817.52 85.2064  44
   2   8  -6 1891.24 64.7340  27
   2   8  -6 2051.90 70.8100  44
   2   8  -5 2911.90 88.5715  27
   2   8  -5 3166.49 94.8678  44
   2   8  -4 241.423 31.9823  27
   2   8  -4 309.250 39.2865  44
   2   8  -3 204.258 32.6088  27
   2   8  -3 294.773 41.2276  44
  -2   8   2 105.064 22.1743  27
   2   8  -2 150.477 39.0270  44
   2   8  -1 1133.15 61.1533  44
  -2   8   1 1095.04 43.3375  27
   2   8  -1 1104.76 47.3062  34
   2   8   0 712.073 52.0981  44
  -2   8   0 718.957 37.5619  27
  -2   8  -1 4081.49 107.461  27
   2   8   1 4135.40 123.606  44
   2   8   1 4011.54 109.784  27
  -2   8  -2 1601.17 57.8238  27
   2   8   2 1601.47 72.0122  44
   2   8   2 1706.16 59.0878  27
  -2   8  -3 1383.41 52.4311  27
   2   8   3 1279.21 64.5201  44
   2   8   3 1353.11 49.7648  29
  -2   8  -4 438.606 33.5482  27
   2   8   4 472.134 31.0499  29
   2   8   5 469.794 41.6978  44
   2   8   5 428.309 29.5708  29
   2   8   6 1476.27 48.3628  29
   2   8   7 1675.22 49.8301  25
   2   8   7 1841.70 51.8965  29
   2   8   8 1857.36 47.6227  23
   2   8   8 1816.13 46.7674  29
   2   9  -5 311.644 20.1610  27
  -2   9   5 328.603 21.8926  29
   2   9  -4 1698.05 49.0355  27
   2   9  -4 1707.78 50.2350  44
   2   9  -3 794.874 34.7215  44
   2   9  -2 387.050 28.2143  44
   2   9  -1 397.932 24.2892  27
   2   9  -1 345.889 27.3700  44
   2   9   0 5.39666 20.3828  44
   2   9   1 788.721 33.4115  44
   2   9   2 452.151 23.4739  34
  -2   9  -2 390.735 18.0178  27
   2   9   3 1100.53 34.8572  34
  -2   9  -3 966.738 29.3915  27
   2   9   4 1335.76 38.9859  34
   3  -9  -5 757.338 27.0979  22
   3  -9  -4 2822.60 70.3882  22
   3  -9  -3 426.151 24.1402  22
   3  -9  -2 3352.65 78.6778  24
   3  -9  -2 3632.39 85.1382  22
   3  -9  -1 408.879 19.8503  24
   3  -9  -1 401.200 23.7688  22
   3  -9   0 422.834 20.8213  24
   3  -9   0 326.914 21.8063  22
   3  -9   1 424.818 21.6648  24
   3  -9   1 447.232 20.3249  20
   3  -9   2 240.613 18.0261  24
   3  -9   2 276.712 15.3193  20
  -3  -8  10 518.707 25.5828  24
  -3  -8  10 535.480 21.2987  20
   3  -8 -10 494.840 27.0225  22
  -3  -8   9 130.306 21.8761  24
   3  -8  -9 139.423 18.4334  35
  -3  -8   9 99.2084 17.4550  20
  -3  -8   9 138.924 17.8595  21
   3  -8  -9 122.099 23.1083  22
   3  -8  -8 133.113 22.2551  35
  -3  -8   8 171.194 22.0260  20
  -3  -8   8 136.721 20.6957  21
   3  -8  -8 106.925 25.4532  22
  -3  -8   7 2211.92 63.3226  20
   3  -8  -7 2296.79 68.5813  22
  -3  -8   7 2111.31 62.9648  21
  -3  -8   6 580.697 32.7810  20
  -3  -8   6 590.980 33.8972  21
   3  -8  -6 571.953 37.4848  22
   3  -8  -5 982.644 35.9629  24
  -3  -8   5 1081.23 43.2751  20
   3  -8  -5 1023.59 47.2729  22
  -3  -8   5 1085.34 44.7922  21
   3  -8  -4 244.318 25.0616  24
  -3  -8   4 231.647 26.8760  20
  -3  -8   4 251.812 28.4516  21
   3  -8  -4 226.060 31.9746  22
   3  -8  -3 425.487 30.6468  24
  -3  -8   3 407.032 33.5765  24
  -3  -8   3 433.945 31.7183  20
   3  -8  -3 469.092 33.8006  20
   3  -8  -3 424.246 36.5832  22
  -3  -8   3 437.968 32.8703  21
  -3  -8   2 1374.40 51.5837  24
   3  -8  -2 1431.04 52.5671  24
   3  -8  -2 1363.17 52.1036  20
  -3  -8   2 1421.72 50.2641  20
  -3  -8   2 1356.16 51.5411  21
   3  -8  -1 2232.98 70.9399  24
  -3  -8   1 2262.16 66.6288  20
   3  -8  -1 2241.43 69.5964  20
   3  -8  -1 2166.55 68.5994  21
   3  -8   0 557.564 38.5322  24
  -3  -8   0 651.815 33.6409  20
   3  -8   0 579.164 36.8635  20
   3  -8   0 650.380 36.7199  21
   3  -8   1 1819.64 79.8732  38
   3  -8   1 2041.49 64.8415  20
   3  -8   1 1978.10 64.2892  21
   3  -8   2 426.018 46.0051  38
   3  -8   2 465.685 32.4405  20
   3  -8   2 413.743 31.2427  21
   3  -8   3 4040.27 106.751  24
   3  -8   3 3993.95 116.594  38
   3  -8   3 3952.74 102.000  20
   3  -8   3 3885.15 101.685  21
   3  -8   4 1759.29 58.1886  24
   3  -8   4 1665.11 54.5342  26
   3  -8   4 1729.35 65.9786  38
   3  -8   4 1663.28 53.4793  20
   3  -8   4 1650.23 53.5738  21
   3  -8   5 1966.86 59.7860  26
   3  -8   5 1944.19 60.6175  24
   3  -8   5 1975.54 65.8638  38
   3  -8   5 1976.82 56.7814  20
   3  -8   5 1900.37 57.2645  21
   3  -8   6 1913.00 55.8733  26
   3  -8   6 1893.84 54.8438  24
   3  -8   6 1895.31 51.4717  20
   3  -8   6 1808.98 52.0826  21
   3  -8   7 381.936 23.9097  26
   3  -8   7 331.030 20.7599  24
  -3  -7  13 1315.70 37.8797  24
  -3  -7  13 1456.56 39.2827  20
   3  -7 -12 1534.27 44.2763  35
  -3  -7  12 1562.35 47.9918  20
   3  -7 -12 1500.24 54.6921  22
  -3  -7  12 1520.75 45.7665  21
   3  -7 -11 155.848 22.9793  35
  -3  -7  11 201.659 25.4163  20
  -3  -7  11 217.929 25.4641  21
   3  -7 -11 209.865 32.0702  22
   3  -7 -10 883.077 41.2428  35
   3  -7 -10 905.974 47.3962  22
  -3  -7  10 841.906 42.9981  20
  -3  -7  10 848.993 41.6774  21
   3  -7  -9 2684.06 83.4709  35
   3  -7  -9 2892.41 89.4570  22
  -3  -7   9 2792.51 84.4777  20
  -3  -7   9 2780.65 84.1886  21
   3  -7  -8 370.391 36.3227  35
  -3  -7   8 329.822 36.0620  20
  -3  -7   8 366.725 36.3230  21
   3  -7  -8 439.136 40.6177  22
   3  -7  -7 1616.51 65.6669  22
  -3  -7   7 1505.38 61.0308  20
  -3  -7   7 1447.29 60.8566  21
  -3  -7   6 144.848 33.8266  20
  -3  -7   6 137.050 33.1182  21
   3  -7  -6 127.059 36.0228  22
   3  -7  -6 91.8670 24.0845  24
   3  -7  -5 553.532 42.0273  20
  -3  -7   5 514.443 40.5537  20
  -3  -7   5 470.425 41.2574  21
  -3  -7   5 437.830 76.4976  14
   3  -7  -5 519.651 35.5680  24
   3  -7  -4 50.5710 31.5680  20
  -3  -7   4 39.9871 30.1315  20
  -3  -7   4 43.4745 31.3835  21
  -3  -7   4 32.5255 57.7517  14
   3  -7  -4 65.4146 30.4617  24
   3  -7  -3 443.370 58.1082  38
   3  -7  -3 454.959 39.9649  20
  -3  -7   3 434.010 39.1860  20
   3  -7  -3 494.082 40.9939  21
  -3  -7   3 444.202 39.0830  21
  -3  -7   3 528.009 71.4687  15
  -3  -7   3 462.654 73.6476  14
   3  -7  -3 504.139 41.7656  24
   3  -7  -2 5389.93 167.695  38
   3  -7  -2 5651.18 145.293  20
  -3  -7   2 5379.38 142.737  20
   3  -7  -2 5587.01 144.757  21
  -3  -7   2 5649.68 145.818  21
  -3  -7   2 5489.88 215.021  15
   3  -7  -2 5415.38 146.200  24
   3  -7  -1 414.002 57.8404  38
  -3  -7   1 392.647 36.9365  20
  -3  -7   1 421.059 38.7968  21
   3  -7  -1 371.031 39.0487  21
   3  -7  -1 343.162 37.7527  20
  -3  -7   1 357.911 69.0740  15
   3  -7  -1 361.644 42.8002  24
   3  -7   0 5075.16 156.733  38
  -3  -7   0 5102.40 132.779  20
   3  -7   0 5256.91 136.437  20
  -3  -7   0 5166.55 135.711  21
   3  -7   0 5089.13 135.846  21
  -3  -7   0 4721.49 204.125  15
   3  -7   0 5381.44 211.367  14
   3  -7   0 4864.20 135.171  26
   3  -7   0 4838.52 138.468  24
   3  -7   1 3314.00 118.420  38
   3  -7   1 3272.79 99.4662  21
  -3  -7  -1 3358.91 94.9627  20
   3  -7   1 3199.40 98.2663  20
   3  -7   1 3325.46 164.901  14
   3  -7   1 3242.20 102.231  26
   3  -7   2 824.545 63.2408  38
  -3  -7  -2 762.014 41.7883  20
   3  -7   2 738.484 45.9485  20
   3  -7   2 705.775 45.6219  21
  -3  -7  -2 710.638 87.7264  15
   3  -7   2 827.331 92.3704  14
   3  -7   2 655.913 49.2466  26
   3  -7   2 810.779 51.1251  24
   3  -7   3 5665.63 161.414  38
   3  -7   3 5379.21 142.229  20
   3  -7   3 5325.49 143.076  21
   3  -7   3 5191.21 218.757  14
  -3  -7  -3 5037.24 211.687  15
   3  -7   3 5590.55 153.395  26
   3  -7   3 5821.38 149.359  24
   3  -7   4 3484.78 103.463  24
   3  -7   4 3218.98 108.301  26
   3  -7   4 3488.25 115.272  38
   3  -7   4 3433.90 99.1892  20
   3  -7   4 3327.56 98.9028  21
   3  -7   5 4479.66 124.378  24
   3  -7   5 4672.19 135.538  38
   3  -7   5 4544.12 120.786  20
   3  -7   5 4516.61 121.810  21
   3  -7   6 3386.97 96.4710  24
   3  -7   6 3178.54 93.0476  20
   3  -7   6 3305.54 94.8847  21
   3  -7   7 2252.82 69.6873  24
   3  -7   7 2369.32 79.8497  38
   3  -7   7 2261.37 68.2556  20
   3  -7   7 2082.15 69.0451  21
   3  -7   8 2221.69 64.1025  24
   3  -7   8 2272.59 71.7204  38
   3  -7   8 2156.30 64.0932  20
   3  -7   8 2159.85 66.0857  21
   3  -7   9 206.201 33.2022  26
   3  -7   9 215.284 24.1188  38
   3  -7   9 205.895 21.9910  21
   3  -7  10 259.915 16.3572  21
   3  -6 -15 280.656 29.0585  22
  -3  -6  15 257.892 18.4703  20
   3  -6 -14 59.4439 16.7859  35
  -3  -6  14 71.2805 21.1073  20
  -3  -6  14 88.1348 19.8739  21
   3  -6 -14 56.4180 30.9499  22
   3  -6 -13 323.562 26.7507  35
  -3  -6  13 349.643 31.6370  20
   3  -6 -13 291.341 38.7809  22
  -3  -6  13 337.680 29.8562  21
   3  -6 -12 3260.59 93.9032  35
  -3  -6  12 3378.58 96.9456  21
   3  -6 -12 3517.62 104.132  22
  -3  -6  12 3407.12 98.1196  20
   3  -6 -11 2370.55 79.2436  35
   3  -6 -11 2424.80 87.8226  22
  -3  -6  11 2516.23 82.1717  21
  -3  -6  11 2553.06 84.3243  20
   3  -6 -10 8758.22 217.062  35
  -3  -6  10 9264.43 222.363  20
  -3  -6  10 9181.96 220.942  21
   3  -6 -10 9100.43 223.920  22
   3  -6  -9 3092.63 95.9174  35
   3  -6  -9 2990.88 99.6918  22
  -3  -6   9 3123.81 99.4360  20
  -3  -6   9 2956.11 97.2146  21
  -3  -6   8 7725.72 193.085  20
  -3  -6   8 7502.58 192.241  21
  -3  -6   7 2528.20 87.2640  20
  -3  -6   7 2528.64 87.6449  21
   3  -6  -7 2450.06 74.7029  24
   3  -6  -6 3926.74 109.371  20
  -3  -6   6 3628.36 110.255  20
  -3  -6   6 3664.33 111.531  21
   3  -6  -6 3643.69 102.369  24
   3  -6  -5 1367.19 59.0291  20
  -3  -6   5 1333.23 60.5618  20
  -3  -6   5 1309.87 60.3976  21
  -3  -6   5 1235.75 95.0339  15
   3  -6  -5 1390.50 57.1698  24
   3  -6  -4 173.171 34.4824  20
  -3  -6   4 153.707 34.0345  20
   3  -6  -4 146.916 31.6193  21
  -3  -6   4 185.162 37.3684  21
  -3  -6   4 130.330 58.6427  15
   3  -6  -4 170.512 31.9178  24
   3  -6  -3 10816.7 252.133  20
  -3  -6   3 10707.6 252.443  20
   3  -6  -3 10612.3 251.622  21
  -3  -6   3 10638.8 254.303  21
  -3  -6   3 10785.8 332.055  15
   3  -6  -3 10734.7 253.704  24
   3  -6  -2 15457.1 345.559  20
  -3  -6   2 14982.9 343.706  20
   3  -6  -2 15234.8 345.208  21
  -3  -6   2 14973.2 346.205  21
  -3  -6   2 14564.5 426.660  15
   3  -6  -2 15777.6 426.342  14
   3  -6  -2 15457.7 348.056  24
   3  -6  -1 48005.3 1058.53  38
   3  -6  -1 49036.9 1038.97  20
  -3  -6   1 49303.4 1036.68  20
  -3  -6   1 48907.4 1039.45  21
   3  -6  -1 49033.5 1039.27  21
   3  -6  -1 48143.8 1131.43  14
  -3  -6   1 48968.9 1140.29  15
   3  -6  -1 49129.1 1041.93  24
   3  -6  -1 48801.1 1042.24  26
   3  -6   0 17533.3 409.330  38
   3  -6   0 16549.9 394.267  26
  -3  -6   0 17735.3 386.035  20
   3  -6   0 17317.7 388.590  20
  -3  -6   0 17313.6 388.717  21
   3  -6   0 17393.9 389.713  21
   3  -6   0 17766.9 481.923  14
  -3  -6   0 16778.3 479.783  15
   3  -6   1 12122.5 283.322  32
   3  -6   1 12178.7 304.003  38
   3  -6   1 11901.0 289.174  24
  -3  -6  -1 12682.1 281.841  20
   3  -6   1 12305.0 285.437  20
  -3  -6  -1 12552.3 285.229  21
   3  -6   1 12103.7 285.940  21
   3  -6   1 12235.2 376.969  14
   3  -6   2 5812.27 152.173  32
   3  -6   2 6077.16 173.446  38
  -3  -6  -2 5895.91 149.195  20
   3  -6   2 5968.98 154.833  20
  -3  -6  -2 5879.93 153.666  21
   3  -6   2 5988.43 156.856  21
   3  -6   2 5879.72 239.824  14
  -3  -6  -2 5473.97 231.923  15
   3  -6   2 6031.52 159.678  24
   3  -6   3 19738.8 464.030  38
  -3  -6  -3 20506.7 438.774  20
   3  -6   3 19569.9 444.065  20
   3  -6   3 19531.0 445.560  21
   3  -6   3 20580.3 552.636  14
  -3  -6  -3 20070.7 544.971  15
   3  -6   3 20327.1 450.197  24
   3  -6   4 29368.2 637.952  38
   3  -6   4 27979.5 617.529  20
   3  -6   4 27769.3 619.077  21
   3  -6   4 27719.0 727.986  14
  -3  -6  -4 28151.8 724.085  15
   3  -6   4 29270.6 623.224  24
   3  -6   5 628.665 58.1399  38
   3  -6   5 624.067 45.4556  20
   3  -6   5 642.780 48.1022  21
  -3  -6  -5 527.472 86.7678  15
   3  -6   5 700.857 49.7533  24
   3  -6   6 3283.39 111.898  38
   3  -6   6 3086.53 94.6756  20
   3  -6   6 3015.36 96.3596  21
   3  -6   6 3138.28 164.799  14
  -3  -6  -6 3112.41 160.944  15
   3  -6   6 2998.52 96.8620  24
   3  -6   7 4123.21 127.430  38
   3  -6   7 3924.57 112.163  20
   3  -6   7 4024.61 114.961  21
   3  -6   7 3846.75 181.847  14
  -3  -6  -7 3963.21 177.866  15
   3  -6   7 4009.25 112.604  24
   3  -6   8 7441.47 182.073  24
   3  -6   8 8092.36 198.278  38
   3  -6   8 7444.82 186.528  21
   3  -6   8 7504.97 183.631  20
   3  -6   9 2402.56 67.3878  38
   3  -6   9 2272.18 54.4150  20
   3  -6   9 2236.32 57.7005  21
   3  -6  10 514.998 39.9642  38
   3  -6  10 521.990 31.9652  20
   3  -6  10 486.862 34.9889  21
   3  -6  11 329.131 28.8775  38
   3  -6  11 350.695 26.6861  21
   3  -6  12 1587.90 44.7325  21
  -3  -5  16 313.573 21.8343  21
   3  -5 -16 297.139 37.5582  22
  -3  -5  16 321.498 24.2553  20
   3  -5 -15 1703.07 52.8620  35
  -3  -5  15 1685.26 55.9890  21
   3  -5 -15 1765.90 72.6437  22
  -3  -5  15 1678.55 58.0739  20
   3  -5 -14 2050.10 68.0858  35
  -3  -5  14 2204.94 71.5391  21
   3  -5 -14 2247.36 83.0307  22
  -3  -5  14 2124.58 72.7856  20
   3  -5 -13 4920.89 128.296  35
  -3  -5  13 4823.01 131.982  21
   3  -5 -13 4880.33 140.335  22
  -3  -5  13 4832.09 133.387  20
   3  -5 -12 807.096 49.7149  35
  -3  -5  12 941.787 53.6555  21
  -3  -5  12 923.034 54.9096  20
   3  -5 -11 10.6159 33.4173  35
  -3  -5  11 18.8318 35.6937  21
  -3  -5  11 35.2107 37.9025  20
   3  -5 -10 6719.57 172.468  35
  -3  -5  10 6516.70 174.582  21
  -3  -5  10 6618.59 175.695  20
   3  -5  -9 4369.23 121.909  35
  -3  -5   9 3964.81 122.370  21
  -3  -5   9 4270.69 124.820  20
  -3  -5   8 1874.04 73.6815  21
  -3  -5   8 1895.14 75.1217  20
  -3  -5   7 7594.05 191.261  21
  -3  -5   7 7551.80 191.185  20
   3  -5  -7 7644.60 180.503  24
  -3  -5   6 6298.41 162.512  21
   3  -5  -6 6451.24 164.902  22
   3  -5  -6 6314.82 158.776  20
  -3  -5   6 6252.74 162.436  20
  -3  -5   6 6350.19 207.590  15
   3  -5  -6 6245.30 155.021  24
   3  -5  -5 2599.19 102.425  38
  -3  -5   5 2728.92 85.6989  21
   3  -5  -5 2693.93 82.2430  20
  -3  -5   5 2590.81 84.3113  20
   3  -5  -5 2607.50 80.9042  21
  -3  -5   5 2517.16 123.676  15
   3  -5  -5 2672.65 81.4472  24
   3  -5  -4 4128.05 132.022  38
   3  -5  -4 4172.51 113.097  20
   3  -5  -4 4276.24 112.994  21
  -3  -5   4 4013.70 113.987  20
  -3  -5   4 4238.66 116.259  21
  -3  -5   4 4062.94 165.644  15
   3  -5  -4 4267.67 162.192  14
   3  -5  -4 4191.02 113.329  24
   3  -5  -3 4241.39 131.906  38
   3  -5  -3 4297.07 116.510  24
   3  -5  -3 4288.06 114.530  20
  -3  -5   3 4248.48 115.188  20
   3  -5  -3 4295.85 114.686  21
  -3  -5   3 4219.32 116.790  21
   3  -5  -3 4351.97 168.845  14
  -3  -5   3 4212.92 169.682  15
   3  -5  -2 6293.24 164.726  26
   3  -5  -2 6531.31 164.122  24
  -3  -5   2 6263.22 224.510  15
   3  -5  -2 6867.31 225.764  14
   3  -5  -2 6698.00 161.657  20
  -3  -5   2 6657.06 161.297  20
   3  -5  -2 6490.05 161.363  21
  -3  -5   2 6612.80 163.098  21
   3  -5  -2 6449.31 164.835  32
   3  -5  -1 7848.98 204.891  26
   3  -5  -1 8353.22 267.639  14
  -3  -5   1 8083.25 267.339  15
   3  -5  -1 8414.67 202.180  32
  -3  -5   1 8332.07 197.167  20
   3  -5  -1 8360.51 199.179  20
  -3  -5   1 8359.92 200.065  21
   3  -5  -1 8881.64 200.858  21
   3  -5   0 12790.5 370.868  14
  -3  -5   0 12107.9 366.379  15
  -3  -5   0 13134.9 291.241  20
   3  -5   0 12891.8 293.946  20
  -3  -5   0 13141.0 294.229  21
   3  -5   0 12976.0 294.813  21
   3  -5   0 12827.9 296.236  32
   3  -5   1 457.989 36.9703  32
   3  -5   1 502.254 50.6071  38
   3  -5   1 494.128 39.9051  24
  -3  -5  -1 495.101 33.3122  20
   3  -5   1 458.398 36.9381  20
  -3  -5  -1 499.913 36.7234  21
   3  -5   1 446.359 37.6061  21
   3  -5   1 422.898 74.3422  14
   3  -5   2 12930.1 300.658  24
  -3  -5  -2 12429.3 376.065  15
   3  -5   2 13599.3 385.775  14
  -3  -5  -2 12709.0 290.632  20
   3  -5   2 13573.5 297.590  20
  -3  -5  -2 12951.5 294.695  21
   3  -5   2 13163.3 298.562  21
   3  -5   2 12855.8 297.756  32
   3  -5   3 5822.70 154.292  24
   3  -5   3 5749.08 171.867  25
  -3  -5  -3 5700.36 221.145  15
   3  -5   3 5821.35 230.204  14
   3  -5   3 6131.86 153.459  21
  -3  -5  -3 5885.79 144.856  20
   3  -5   3 6014.51 151.210  20
   3  -5   3 5751.94 151.504  32
   3  -5   4 31421.5 676.500  24
   3  -5   4 29959.1 695.450  25
  -3  -5  -4 30971.4 770.940  15
   3  -5   4 30807.4 674.206  21
  -3  -5  -4 31819.8 665.861  20
   3  -5   4 31407.8 672.800  20
   3  -5   4 30981.3 673.572  32
   3  -5   5 23122.4 543.977  25
   3  -5   5 23750.9 520.423  24
   3  -5   5 23406.2 619.425  14
  -3  -5  -5 23524.8 614.990  15
   3  -5   5 23171.9 519.291  21
   3  -5   5 23975.5 517.484  20
   3  -5   5 23811.7 518.400  32
   3  -5   6 4075.47 116.749  24
   3  -5   6 4193.03 144.089  25
   3  -5   6 4186.47 191.400  14
  -3  -5  -6 4225.13 189.856  15
   3  -5   6 4011.80 118.436  21
   3  -5   6 3990.87 115.217  20
   3  -5   6 3950.92 115.646  32
   3  -5   7 4605.50 125.133  41
   3  -5   7 4798.65 133.875  21
   3  -5   7 4856.76 131.597  20
   3  -5   7 4753.01 206.675  14
  -3  -5  -7 5042.17 205.098  15
   3  -5   7 4731.26 158.425  25
   3  -5   7 4804.23 130.245  24
   3  -5   8 3988.27 110.889  41
   3  -5   8 4084.85 118.638  21
   3  -5   8 3940.84 114.756  20
   3  -5   8 4398.85 189.080  14
  -3  -5  -8 3923.39 181.023  15
   3  -5   8 3965.31 142.974  25
   3  -5   8 4121.23 112.432  24
   3  -5   9 415.033 34.3395  41
   3  -5   9 390.774 61.1500  25
   3  -5   9 428.236 42.4491  21
   3  -5   9 522.624 39.9806  20
   3  -5   9 467.735 72.6762  14
   3  -5  10 214.303 55.9824  25
   3  -5  10 247.861 29.5084  41
   3  -5  10 247.343 31.7275  32
   3  -5  10 258.871 33.3233  20
   3  -5  10 264.059 37.4604  21
   3  -5  11 236.505 27.3831  32
   3  -5  11 202.585 28.3728  20
   3  -5  11 260.161 33.2037  21
   3  -5  12 471.492 27.5114  32
   3  -5  12 435.083 32.7523  21
   3  -5  13 1124.10 40.7515  21
   3  -5  14 943.254 33.3887  26
  -3  -4  17 1519.45 46.3693  21
   3  -4 -17 1495.88 67.7474  22
  -3  -4  17 1531.40 50.4723  20
   3  -4 -16 159.344 25.4894  35
  -3  -4  16 161.111 29.4109  20
  -3  -4  16 154.665 26.6431  21
   3  -4 -16 124.605 45.4482  22
   3  -4 -15 2446.45 77.3967  35
  -3  -4  15 2415.33 79.9049  21
  -3  -4  15 2494.98 80.8765  20
   3  -4 -14 1862.05 68.6403  35
  -3  -4  14 1735.53 69.1209  21
  -3  -4  14 1693.64 70.5371  20
   3  -4 -13 4189.63 120.222  35
  -3  -4  13 4091.47 123.231  21
  -3  -4  13 4350.93 125.259  20
   3  -4 -12 4150.81 122.384  35
  -3  -4  12 4272.35 126.621  20
  -3  -4  12 4265.56 125.717  21
   3  -4 -11 15421.6 355.978  35
  -3  -4  11 16154.9 361.412  20
  -3  -4  11 15178.9 359.372  21
   3  -4 -10 4592.57 127.956  35
  -3  -4  10 4725.00 132.504  20
  -3  -4  10 4361.11 129.691  21
  -3  -4   9 2861.47 93.2887  21
   3  -4  -9 2915.48 96.9080  22
  -3  -4   9 2830.57 94.7100  20
  -3  -4   8 4416.24 123.999  21
   3  -4  -8 4712.36 127.120  22
  -3  -4   8 4364.18 124.589  20
   3  -4  -8 4506.93 119.090  40
  -3  -4   7 682.232 42.3110  21
   3  -4  -7 725.276 44.8896  22
  -3  -4   7 653.710 42.9275  20
   3  -4  -7 636.684 34.8360  24
  -3  -4   6 8065.12 196.197  21
   3  -4  -6 8465.60 193.464  20
   3  -4  -6 8863.80 199.732  22
  -3  -4   6 7970.75 195.762  20
  -3  -4   6 8204.32 232.561  15
   3  -4  -6 8385.43 191.449  24
   3  -4  -5 71.2944 37.7760  38
   3  -4  -5 42.5905 23.8467  20
  -3  -4   5 58.2453 26.5107  20
   3  -4  -5 46.6886 22.0545  21
  -3  -4   5 60.8784 26.7389  21
  -3  -4   5 84.4879 42.2661  15
   3  -4  -5 80.2514 38.2144  14
   3  -4  -5 70.6567 24.4462  24
   3  -4  -4 992.233 55.1442  38
  -3  -4   4 1034.38 73.2412  15
   3  -4  -4 991.408 74.4888  14
   3  -4  -4 1062.01 43.0118  20
   3  -4  -3 16961.8 392.429  38
   3  -4  -3 17883.1 435.944  14
  -3  -4   3 17939.6 438.555  15
   3  -4  -2 1410.63 87.6562  14
  -3  -4   2 1352.31 86.9268  15
   3  -4  -1 5652.99 194.941  14
  -3  -4   1 6004.82 197.911  15
  -3  -4   0 3725.64 149.639  15
   3  -4   0 3893.81 153.124  14
   3  -4   0 3538.24 98.9318  24
   3  -4   1 2299.38 118.872  14
   3  -4   1 2199.78 70.3220  24
  -3  -4  -2 538.551 71.5709  15
   3  -4   2 680.597 77.1082  14
   3  -4   2 575.615 37.0781  24
   3  -4   2 527.037 47.1663  25
   3  -4   3 3639.89 99.3614  21
   3  -4   3 3688.09 98.1136  20
  -3  -4  -3 3558.73 157.654  15
   3  -4   3 3414.73 112.558  25
   3  -4   3 3484.11 100.071  24
   3  -4   4 2888.80 82.7888  41
   3  -4   4 2791.06 84.8255  21
   3  -4   4 2784.24 82.6079  20
  -3  -4  -4 2566.38 136.085  15
   3  -4   4 2798.89 85.7440  24
   3  -4   4 2653.02 98.9816  25
   3  -4   5 27368.4 588.065  41
   3  -4   5 27548.3 590.303  21
   3  -4   5 26887.7 587.303  20
  -3  -4  -5 25895.9 673.026  15
   3  -4   5 28305.4 678.544  14
   3  -4   5 27738.3 589.292  24
   3  -4   5 26289.1 607.863  25
   3  -4   6 9234.53 221.628  41
   3  -4   6 9391.92 223.538  21
   3  -4   6 9546.96 221.382  20
  -3  -4  -6 9228.45 300.648  15
   3  -4   6 9690.05 302.710  14
   3  -4   6 9180.09 220.551  24
   3  -4   6 9137.01 242.923  25
   3  -4   7 11964.3 278.974  41
   3  -4   7 12173.1 279.944  21
   3  -4   7 11969.0 277.028  20
   3  -4   7 11950.1 357.851  14
  -3  -4  -7 11637.8 356.634  15
   3  -4   7 11537.1 299.932  25
   3  -4   8 5140.10 138.207  41
   3  -4   8 4795.99 136.595  21
   3  -4   8 4955.75 134.066  20
   3  -4   8 5218.56 205.517  14
  -3  -4  -8 4921.41 204.076  15
   3  -4   8 4787.73 158.413  25
   3  -4   9 2159.06 79.6818  41
   3  -4   9 2121.46 78.7554  21
   3  -4   9 2040.83 75.4152  20
  -3  -4  -9 2102.74 127.103  15
   3  -4   9 2185.00 127.330  14
   3  -4   9 1909.95 97.8032  25
   3  -4  10 8579.24 213.404  41
   3  -4  10 8537.68 213.073  21
   3  -4  10 8669.92 209.246  20
   3  -4  11 3086.94 95.3353  41
   3  -4  11 2911.93 94.8536  21
   3  -4  11 2922.29 90.0710  20
   3  -4  12 733.678 44.7355  41
   3  -4  12 747.298 45.8834  21
   3  -4  12 662.938 38.7310  20
   3  -4  13 844.767 58.8196  25
   3  -4  13 947.562 44.7479  41
   3  -4  13 831.947 43.6545  21
   3  -4  14 144.095 39.0379  25
   3  -4  14 160.638 23.3306  41
   3  -4  14 127.657 23.4260  21
  -3  -3  18 630.106 27.8431  21
  -3  -3  18 611.352 32.1425  20
   3  -3 -18 567.001 50.7397  22
   3  -3 -17 3957.25 103.058  35
  -3  -3  17 4051.53 103.288  21
  -3  -3  17 4053.87 106.005  20
   3  -3 -17 3741.53 97.8564   8
   3  -3 -17 3812.44 97.5117   9
   3  -3 -16 2088.01 70.9425  35
  -3  -3  16 2164.55 73.8804  20
  -3  -3  16 2178.23 71.8432  21
   3  -3 -16 2124.24 65.3886   9
  -3  -3  16 2126.96 67.2476   7
   3  -3 -16 2146.69 66.0412   8
   3  -3 -16 2118.93 65.7838  11
   3  -3 -15 641.158 45.8877  35
   3  -3 -15 580.802 43.8144  12
   3  -3 -15 599.488 41.8788  11
  -3  -3  15 595.321 44.6219  21
   3  -3 -15 553.590 38.8217   9
   3  -3 -15 564.682 39.5242   8
   3  -3 -14 2913.04 93.7531  35
   3  -3 -14 2667.18 138.263   4
   3  -3 -14 2660.33 137.356   2
   3  -3 -14 2790.75 92.1718  12
   3  -3 -14 2979.92 91.6758  11
  -3  -3  14 2775.07 93.7675  21
   3  -3 -14 2699.44 86.3539   9
   3  -3 -14 2866.27 89.0321   8
   3  -3 -13 9007.53 213.999  35
   3  -3 -13 8552.71 276.979   2
   3  -3 -13 8283.55 275.977   4
   3  -3 -13 8270.88 210.676  12
   3  -3 -13 8380.36 208.822  11
  -3  -3  13 8630.70 215.038  21
   3  -3 -13 8412.09 226.950  22
   3  -3 -13 8513.34 207.421   8
   3  -3 -13 8667.15 207.150   9
  -3  -3  12 8356.75 263.099  17
   3  -3 -12 8000.96 201.174  35
   3  -3 -12 7781.61 262.364   4
   3  -3 -12 7603.59 259.496   2
   3  -3 -12 7811.59 198.537  12
   3  -3 -12 7937.06 197.191  11
  -3  -3  12 8117.99 203.427  21
   3  -3 -12 8525.39 212.960  22
   3  -3 -12 7769.21 195.226   8
   3  -3 -12 8039.74 194.839   9
   3  -3 -11 4561.13 127.939  35
  -3  -3  11 5089.26 185.421  17
   3  -3 -11 5089.33 196.746   6
   3  -3 -11 4394.51 177.991   4
   3  -3 -11 4358.71 176.379   2
  -3  -3  11 4459.56 130.172  21
   3  -3 -11 4792.29 137.821  22
   3  -3 -11 4447.71 122.401   8
   3  -3 -11 4440.45 121.607   9
   3  -3 -10 441.106 40.1096  35
  -3  -3  10 459.988 67.9335  17
   3  -3 -10 482.779 63.7920   2
   3  -3 -10 408.668 63.2692   4
   3  -3 -10 476.567 70.1169   6
  -3  -3  10 506.743 42.6809  21
   3  -3 -10 441.605 45.4445  22
   3  -3 -10 423.030 36.3221   8
   3  -3 -10 447.898 34.8743   9
   3  -3  -9 13525.0 309.309  35
   3  -3  -9 13507.6 305.645  40
  -3  -3   9 13648.3 310.523  21
   3  -3  -9 14215.3 314.481  22
   3  -3  -9 13278.7 303.081   8
   3  -3  -9 13882.1 303.512   9
   3  -3  -9 13526.8 371.612   6
   3  -3  -9 13155.9 361.483   4
   3  -3  -9 13049.2 358.183   2
   3  -3  -8 20378.5 455.177  40
  -3  -3   8 20983.9 457.995  21
   3  -3  -8 22007.3 461.549  22
   3  -3  -8 20595.1 504.327   2
   3  -3  -8 21393.5 517.434   6
   3  -3  -8 20670.2 506.471   4
   3  -3  -8 20759.2 451.133   9
   3  -3  -8 20911.3 451.681   8
   3  -3  -7 6022.90 146.735  22
   3  -3  -7 6031.10 188.344   6
   3  -3  -7 5815.89 181.770   4
   3  -3  -7 5847.40 179.618   2
   3  -3  -7 5710.83 138.289   8
   3  -3  -7 5797.73 138.304   9
   3  -3  -6 10888.9 279.283   2
   3  -3  -6 10342.2 278.779   4
   3  -3  -6 11182.0 287.647   6
  -3  -3   6 11382.8 271.189  15
   3  -3  -6 10644.8 239.040   8
   3  -3  -6 10944.7 239.096   9
  -3  -3   5 41004.9 896.357  15
   3  -3  -5 41790.6 894.142   2
   3  -3  -5 40657.6 900.687   6
   3  -3  -5 40448.7 894.861   4
   3  -3  -4 6919.47 180.951   2
   3  -3  -4 6717.85 194.011  14
  -3  -3   4 6704.04 189.923  15
   3  -3  -4 6562.28 184.336   6
   3  -3  -3 2610.62 89.6216   2
  -3  -3   3 2652.69 106.322  15
   3  -3  -3 2832.78 109.398  14
   3  -3  -3 2741.27 94.6520   6
   3  -3  -2 2599.60 88.3876   5
   3  -3  -2 2660.46 109.504  14
  -3  -3   2 2781.63 108.421  15
   3  -3  -2 2445.15 87.5390   6
  -3  -3   1 258.082 48.3683  15
   3  -3  -1 276.898 53.4764  14
   3  -3  -1 271.722 32.3091   1
   3  -3  -1 280.300 34.8118   5
  -3  -3   0 652.625 63.4102  15
   3  -3   0 600.811 62.6238  14
   3  -3   0 609.606 42.1632   1
   3  -3   0 595.218 42.2743   5
   3  -3   1 38873.9 875.692  14
   3  -3   1 38624.9 841.140   1
   3  -3   1 39255.7 843.624   5
  -3  -3  -2 12180.3 329.996  15
   3  -3   2 12876.7 312.796   3
   3  -3   2 12725.0 307.383   1
   3  -3   2 12723.6 307.891   5
  -3  -3  -3 5895.85 190.167  15
   3  -3   3 5557.17 166.395   5
   3  -3   3 5563.51 166.433   1
   3  -3   3 5540.69 169.397   3
  -3  -3  -4 31339.3 741.949  15
   3  -3   4 31100.7 743.443  14
   3  -3   4 32102.1 721.427   1
   3  -3   4 32642.3 725.289   3
   3  -3   5 9765.50 265.451   3
   3  -3   5 9550.33 263.751   1
   3  -3   5 8863.95 225.640  25
   3  -3   5 9214.35 216.806  41
  -3  -3  -5 8926.09 274.819  15
   3  -3   5 9578.34 277.345  14
   3  -3   6 6335.15 148.800   7
   3  -3   6 6154.81 202.081   3
   3  -3   6 6251.57 199.953   1
   3  -3   6 5952.74 153.560  41
   3  -3   6 5915.04 153.595  28
   3  -3   6 5841.64 163.604  25
   3  -3   6 5978.18 150.792  21
  -3  -3  -6 5873.01 210.476  15
   3  -3   6 6086.23 209.972  14
   3  -3   7 2727.13 81.4208   7
   3  -3   7 2792.64 131.376   3
   3  -3   7 2640.35 126.180   1
   3  -3   7 2546.73 86.3382  41
   3  -3   7 2688.30 86.2294  28
   3  -3   7 2694.45 80.5130  10
   3  -3   7 2473.27 95.7505  25
   3  -3   7 2621.43 83.1322  21
   3  -3   7 2748.30 131.665  14
  -3  -3  -7 2438.14 130.862  15
   3  -3   8 2402.32 79.5008   7
   3  -3   8 2295.82 127.730   3
   3  -3   8 2598.38 130.034   1
   3  -3   8 2485.84 86.5480  41
   3  -3   8 2389.22 84.4348  28
   3  -3   8 2495.29 78.9213  10
   3  -3   8 2390.59 96.4692  25
   3  -3   8 2562.67 82.7167  21
   3  -3   8 2411.32 78.9899  20
  -3  -3  -8 2196.29 126.204  15
   3  -3   8 2481.80 124.688  14
   3  -3   9 11354.0 257.143   7
   3  -3   9 10839.5 262.224  41
   3  -3   9 11101.8 255.483  10
   3  -3   9 10985.3 331.524   3
   3  -3   9 11177.8 330.961   1
   3  -3   9 9821.15 271.849  25
   3  -3   9 10947.2 258.355  21
   3  -3   9 10805.1 254.149  20
  -3  -3  -9 10455.3 328.165  15
   3  -3   9 10655.4 310.947  14
  -3  -3 -10 12388.0 354.908   4
   3  -3  10 12209.0 359.617   3
   3  -3  10 11525.7 351.805   1
   3  -3  10 11806.8 283.862  41
   3  -3  10 11756.4 279.413  21
   3  -3  10 11513.5 274.737  20
   3  -3  10 12155.9 278.364   7
  -3  -3 -10 11632.5 274.311   8
   3  -3  10 11935.7 275.671  10
  -3  -3 -11 1838.01 117.845   4
   3  -3  11 1624.84 73.0960  41
   3  -3  11 1775.18 66.8148  10
   3  -3  11 1735.72 70.4114  21
   3  -3  11 1601.30 65.7190  20
  -3  -3 -11 1705.17 65.8704   8
   3  -3  11 1676.97 68.7120   7
   3  -3  12 2303.01 83.8143  41
   3  -3  12 1998.90 94.6318  25
   3  -3  12 2214.53 74.5745  10
   3  -3  12 2176.43 79.2710  21
   3  -3  12 2237.84 74.3531  20
  -3  -3 -12 2318.65 76.2089   8
   3  -3  12 2269.69 78.9069   7
   3  -3  13 3305.17 100.599  41
   3  -3  13 3071.44 113.263  25
   3  -3  13 3202.93 92.7822  13
   3  -3  13 3131.84 90.2444  10
   3  -3  13 3158.91 96.2969  21
  -3  -3 -13 3244.32 92.4959   8
   3  -3  13 3109.21 94.6711   7
  -3  -3 -13 3171.26 92.2402   9
   3  -3  14 794.632 43.0759  41
   3  -3  14 809.161 55.7795  25
   3  -3  14 740.289 32.9463  10
   3  -3  14 701.952 33.4479  13
   3  -3  14 698.989 38.8093  21
  -3  -3 -14 771.258 34.7707   8
  -3  -3 -14 737.269 34.6597   9
   3  -3  15 3045.04 76.5670  13
   3  -3  15 3029.60 75.8556  10
   3  -3  15 3157.57 83.0259  21
   3  -3  15 3303.90 86.5219  41
   3  -3  15 3286.13 96.7828  25
   3  -3  16 1887.95 51.7395  41
   3  -2 -19 2790.83 66.7424  11
   3  -2 -18 757.921 39.2954  35
  -3  -2  18 850.678 37.7252  21
   3  -2 -18 823.534 36.9383   8
   3  -2 -18 797.039 36.3473   9
  -3  -2  18 873.123 38.1486   7
   3  -2 -18 875.055 40.9552  12
   3  -2 -18 875.437 38.7848  11
   3  -2 -17 1174.84 54.1135  35
  -3  -2  17 1116.35 50.7857  21
   3  -2 -17 1103.63 49.7109   8
  -3  -2  17 1179.28 50.9475   7
   3  -2 -17 1226.49 49.5623   9
   3  -2 -17 1210.02 54.4915  12
   3  -2 -17 1197.93 52.7699  11
   3  -2 -16 4276.28 121.446  35
   3  -2 -16 4315.45 121.635  12
   3  -2 -16 4148.40 117.881  11
  -3  -2  16 3924.44 112.298  18
  -3  -2  16 4198.29 117.182  21
   3  -2 -16 4343.15 148.064  22
   3  -2 -16 4041.26 115.252   8
   3  -2 -16 3973.27 115.024   9
   3  -2 -15 528.409 47.5069  35
   3  -2 -15 447.962 79.8448   6
   3  -2 -15 480.246 77.0680   2
   3  -2 -15 438.358 74.4513   4
   3  -2 -15 475.695 46.1001  11
   3  -2 -15 459.437 47.3201  12
   3  -2 -15 452.795 63.7743  22
   3  -2 -15 411.675 41.9821   8
   3  -2 -15 515.618 42.3846   9
  -3  -2  14 7774.33 257.940  17
   3  -2 -14 7246.85 190.510  35
   3  -2 -14 7201.33 262.094   4
   3  -2 -14 7437.96 281.889   6
   3  -2 -14 7210.35 259.373   2
   3  -2 -14 7360.51 189.718  11
   3  -2 -14 7278.15 192.098  12
   3  -2 -14 7811.73 211.652  22
   3  -2 -14 7458.06 186.793   9
   3  -2 -14 7362.90 187.514   8
  -3  -2  13 3426.42 160.523  17
   3  -2 -13 3591.61 108.797  35
   3  -2 -13 3388.93 167.225   4
   3  -2 -13 3493.63 180.251   6
   3  -2 -13 3370.26 166.056   2
   3  -2 -13 3451.25 109.144  12
   3  -2 -13 3368.63 107.904  11
   3  -2 -13 3361.63 120.659  22
   3  -2 -13 3412.45 105.630   8
   3  -2 -13 3474.28 104.720   9
  -3  -2  12 10642.3 319.506  17
   3  -2 -12 10412.9 247.317  35
   3  -2 -12 10007.5 319.987   4
   3  -2 -12 10744.8 340.558   6
   3  -2 -12 9834.54 318.186   2
   3  -2 -12 10086.5 246.408  11
   3  -2 -12 10301.6 248.548  12
   3  -2 -12 10458.0 260.119  22
   3  -2 -12 10083.9 243.763   8
   3  -2 -12 10394.2 244.117   9
   3  -2 -11 33915.0 728.864   8
   3  -2 -11 33561.6 727.863   9
   3  -2 -11 33838.4 727.070  40
   3  -2 -11 33670.8 731.194  35
   3  -2 -11 34605.7 829.041   6
   3  -2 -11 33818.1 812.769   4
   3  -2 -11 32036.5 806.808   2
   3  -2 -11 33579.5 731.186  11
   3  -2 -11 35684.0 740.960  22
  -3  -2  11 35323.8 808.525  17
   3  -2 -10 6126.81 155.399  40
   3  -2 -10 6115.66 157.407  35
  -3  -2  10 6171.08 212.228  17
   3  -2 -10 6064.49 157.273  11
   3  -2 -10 6475.25 155.695   9
   3  -2 -10 6435.87 156.008   8
   3  -2 -10 6368.17 227.542   6
   3  -2 -10 6180.99 215.698   4
   3  -2 -10 6143.42 215.139   2
   3  -2  -9 13806.6 316.104  35
   3  -2  -9 13880.6 316.341  11
   3  -2  -9 14239.7 320.625  22
   3  -2  -9 14425.1 314.750   8
   3  -2  -9 14194.5 314.006   9
   3  -2  -9 13963.2 377.420   4
   3  -2  -9 14710.2 389.193   6
   3  -2  -9 13936.6 373.568   2
   3  -2  -8 14845.2 323.460   9
   3  -2  -8 14685.1 323.592   8
   3  -2  -8 14373.4 376.600   4
   3  -2  -8 14652.9 386.525   6
   3  -2  -8 14695.3 377.512   2
   3  -2  -7 145014. 3005.09   9
   3  -2  -7 146787. 3005.46   8
   3  -2  -7 144497. 3057.38   4
   3  -2  -7 143633. 3065.30   6
   3  -2  -7 141864. 3054.46   2
  -3  -2   6 9578.61 225.731  15
   3  -2  -6 9791.69 216.562   9
   3  -2  -6 9882.55 216.807   8
   3  -2  -6 9868.91 257.447   4
   3  -2  -6 9392.65 261.461   6
   3  -2  -6 9745.15 255.730   2
  -3  -2   5 25297.4 551.363  15
   3  -2  -5 25022.9 532.475   8
   3  -2  -5 25619.3 532.416   9
   3  -2  -5 25197.4 569.531   2
   3  -2  -5 24608.3 575.905   6
   3  -2  -5 24695.4 569.776   4
  -3  -2   4 52692.0 1091.60  15
   3  -2  -4 50255.1 1099.16   2
   3  -2  -4 51395.8 1106.64   6
   3  -2  -4 50205.4 1101.38   4
   3  -2  -3 12578.2 307.029  14
  -3  -2   3 12753.1 300.008  15
   3  -2  -3 12605.6 301.778   5
   3  -2  -3 12498.3 304.593   6
   3  -2  -3 12485.7 299.289   2
  -3  -2   2 437.141 44.8717  15
   3  -2  -2 515.465 51.2341  14
   3  -2  -2 545.604 46.0813   6
   3  -2  -2 497.690 43.2963   5
   3  -2  -2 448.961 40.8590   2
   3  -2  -2 498.108 41.4191   1
  -3  -2   1 4936.05 147.411  15
   3  -2  -1 5104.49 152.865  14
   3  -2  -1 4895.50 142.543   6
   3  -2  -1 4966.15 138.067   2
   3  -2  -1 4977.67 140.166   5
   3  -2  -1 5117.28 139.986   1
  -3  -2   0 23330.1 548.752  15
   3  -2   0 25154.6 557.652  14
   3  -2   0 24095.6 540.481   1
   3  -2   0 25053.6 543.570   5
   3  -2   1 3304.68 112.054   1
   3  -2   1 3590.60 117.448   3
   3  -2   1 3657.97 114.790   5
  -3  -2  -2 32920.3 757.670  15
   3  -2   2 33712.3 751.544   1
   3  -2   2 35636.0 754.765   5
   3  -2   2 33945.2 755.693   3
  -3  -2  -3 44937.1 986.932  15
   3  -2   3 45473.8 987.450  14
   3  -2   3 43906.0 937.056   7
   3  -2   3 46089.9 982.592   3
   3  -2   3 46270.5 981.908   1
   3  -2   4 56061.6 1241.45  14
  -3  -2  -4 56730.4 1245.52  15
   3  -2   4 57217.6 1191.54   7
   3  -2   4 57916.8 1242.79   3
   3  -2   4 56642.4 1241.42   1
   3  -2   5 3074.66 122.786  14
  -3  -2  -5 3117.10 128.055  15
   3  -2   5 2854.89 124.585   1
   3  -2   5 3080.51 127.899   3
   3  -2   5 3219.35 86.1444   7
   3  -2   6 4077.49 153.150  14
  -3  -2  -6 4365.46 163.916  15
   3  -2   6 4533.75 117.104  28
   3  -2   6 4413.00 122.553  25
   3  -2   6 4356.70 164.409   3
   3  -2   6 4386.10 164.932   1
   3  -2   6 4548.04 115.707   7
  -3  -2  -7 1972.97 108.007  15
   3  -2   7 1961.79 98.6026  14
   3  -2   7 1849.14 67.9846  28
   3  -2   7 2059.32 75.1334  25
   3  -2   7 1847.71 107.929   1
   3  -2   7 1918.77 112.425   3
   3  -2   7 2007.67 67.7004   7
  -3  -2  -8 391.810 61.5991  15
   3  -2   8 421.543 55.2776  14
   3  -2   8 338.861 36.5870  28
   3  -2   8 334.636 35.7802  10
   3  -2   8 350.364 43.5903  25
   3  -2   8 453.414 70.9133   1
   3  -2   8 305.939 64.7849   3
   3  -2   8 374.627 37.0943   7
  -3  -2  -9 5087.97 196.944  15
   3  -2   9 5443.05 143.944  10
   3  -2   9 5525.08 145.495  28
   3  -2   9 5377.99 212.795   3
   3  -2   9 5236.90 208.832   1
   3  -2   9 5317.07 144.324   7
  -3  -2 -10 10221.8 310.915  15
   3  -2  10 9983.90 246.505  28
   3  -2  10 10534.6 246.834  10
   3  -2  10 10246.2 247.225   7
   3  -2  10 10138.5 331.208   3
   3  -2  10 10172.3 329.567   1
   3  -2  11 5962.72 174.560  25
   3  -2  11 6337.87 164.084  10
   3  -2  11 6071.69 164.303   7
  -3  -2 -11 6218.06 162.634   8
   3  -2  11 6286.49 241.579   3
  -3  -2 -11 6130.02 236.492   4
   3  -2  11 6220.05 242.246   1
   3  -2  12 2680.54 102.437  25
   3  -2  12 2617.41 88.7954  10
   3  -2  12 2600.28 91.3622   7
  -3  -2 -12 2633.82 88.6341   8
   3  -2  12 2555.85 149.662   3
   3  -2  12 2517.47 146.658   1
  -3  -2 -12 2721.55 150.883   4
   3  -2  13 1401.93 61.2576  10
   3  -2  13 1461.02 62.9053  21
  -3  -2 -13 1541.85 63.2729   8
   3  -2  13 1463.48 64.8180   7
   3  -2  13 1511.24 77.4386  25
   3  -2  14 191.972 33.9136  21
   3  -2  14 200.099 31.8162  10
   3  -2  14 220.034 34.8974   7
  -3  -2 -14 201.206 32.5671   8
  -3  -2 -14 225.316 33.3427   9
   3  -2  14 173.731 45.2055  25
   3  -2  15 285.215 28.2484  10
  -3  -2 -15 208.246 31.2174  11
   3  -2  15 266.718 29.9650  13
   3  -2  15 222.358 28.8991  21
  -3  -2 -15 233.370 28.5069   8
   3  -2  15 272.423 30.9518   7
  -3  -2 -15 236.271 28.2754   9
   3  -2  15 240.727 41.6815  25
   3  -2  16 1162.62 48.4820  25
   3  -2  16 1181.55 38.7555  21
   3  -2  16 1118.63 39.6831  13
   3  -2  16 1149.68 38.4950  10
  -3  -2 -16 1183.49 40.9695  11
  -3  -1  19 391.372 23.5184  21
   3  -1 -19 445.588 29.2736  12
   3  -1 -19 426.928 27.4027  11
   3  -1 -18 287.449 36.4341  35
   3  -1 -18 251.314 34.9192  12
   3  -1 -18 250.689 32.5715  11
  -3  -1  18 264.408 25.8702  18
  -3  -1  18 254.169 28.5412  21
   3  -1 -18 278.103 55.6528  22
  -3  -1  18 275.040 29.3531   7
   3  -1 -18 278.030 29.8358   9
   3  -1 -18 274.258 29.0642   8
   3  -1 -17 2450.82 85.4836  35
   3  -1 -17 2430.41 82.2193  11
   3  -1 -17 2462.02 84.5285  12
   3  -1 -17 2245.28 109.036  22
  -3  -1  17 2282.23 75.0949  18
   3  -1 -17 2418.64 78.1157   9
   3  -1 -17 2369.83 78.6299   8
   3  -1 -16 2979.39 101.517  35
   3  -1 -16 3114.02 102.201  12
   3  -1 -16 3118.40 100.062  11
  -3  -1  16 3006.68 94.0327  18
   3  -1 -16 2782.54 124.078  22
   3  -1 -16 2971.91 96.6164   8
   3  -1 -16 2979.54 95.4537   9
  -3  -1  15 697.315 83.2018  17
   3  -1 -15 784.014 56.1643  35
   3  -1 -15 635.564 86.3515   2
   3  -1 -15 599.044 92.4072   6
   3  -1 -15 633.663 92.1570   4
   3  -1 -15 681.708 54.8384  12
   3  -1 -15 718.598 54.6648  11
   3  -1 -15 675.100 78.0506  22
   3  -1 -15 757.045 51.7770   8
   3  -1 -15 739.153 50.5900   9
  -3  -1  14 2590.85 142.748  17
   3  -1 -14 2542.05 90.8017  35
   3  -1 -14 2582.98 147.578   4
   3  -1 -14 2796.07 161.446   6
   3  -1 -14 2350.56 143.331   2
   3  -1 -14 2695.15 93.5028  12
   3  -1 -14 2391.59 89.5193  11
   3  -1 -14 2611.89 112.400  22
   3  -1 -14 2311.00 87.5903   8
   3  -1 -14 2250.48 85.8428   9
  -3  -1  13 540.812 75.2345  17
   3  -1 -13 494.317 47.0766  35
   3  -1 -13 527.321 81.2030   2
   3  -1 -13 470.896 81.1131   4
   3  -1 -13 444.740 47.8757  11
   3  -1 -13 476.252 60.5913  22
   3  -1 -13 431.289 43.7042   9
   3  -1 -13 480.782 44.9805   8
   3  -1 -12 26931.4 585.032  35
   3  -1 -12 26801.1 674.651   4
   3  -1 -12 25717.4 666.409   2
   3  -1 -12 27097.7 586.218  11
   3  -1 -12 27468.6 599.272  22
   3  -1 -12 25778.6 581.028   9
   3  -1 -12 26136.5 581.735   8
   3  -1 -11 2897.60 91.8404   8
   3  -1 -11 2966.65 91.5877   9
   3  -1 -11 2950.43 90.8795  40
   3  -1 -11 3055.02 92.5976  35
   3  -1 -11 2928.65 94.0441  11
  -3  -1  11 2801.38 139.336  17
   3  -1 -11 2998.85 101.162  22
   3  -1 -11 3243.60 151.218   4
   3  -1 -11 2908.82 144.430   2
   3  -1 -10 3663.53 102.544   9
   3  -1 -10 3735.85 103.250   8
   3  -1 -10 3544.54 155.680   4
   3  -1 -10 3313.86 152.057   2
   3  -1 -10 3659.62 103.665  40
   3  -1 -10 3703.09 110.040  22
  -3  -1  10 3558.23 151.469  17
   3  -1 -10 3716.03 105.944  11
  -3  -1   9 15956.2 416.957  17
   3  -1  -9 16198.3 419.763   4
   3  -1  -9 15341.5 416.577   2
   3  -1  -9 16554.6 357.596   8
   3  -1  -9 16168.5 356.861   9
   3  -1  -8 53106.7 1209.04   4
   3  -1  -8 52901.7 1207.07   2
   3  -1  -8 55786.5 1150.78   8
   3  -1  -8 55043.9 1150.51   9
   3  -1  -7 141923. 3033.90   4
   3  -1  -7 139291. 3030.80   2
   3  -1  -7 144336. 2983.48   8
   3  -1  -7 145770. 2983.15   9
   3  -1  -6 35761.9 803.886   4
   3  -1  -6 35507.3 810.504   6
   3  -1  -6 34824.7 801.718   2
   3  -1  -6 36531.0 760.650   9
   3  -1  -6 36559.3 760.891   8
  -3  -1   5 39622.0 842.496  15
   3  -1  -5 40068.0 881.932   4
   3  -1  -5 40378.1 880.413   2
   3  -1  -5 39240.6 888.873   6
   3  -1  -5 40907.6 844.878   8
   3  -1  -5 41208.7 844.729   9
   3  -1  -4 59445.3 1300.24   4
   3  -1  -4 60499.9 1298.71   2
   3  -1  -4 59735.3 1300.29   5
   3  -1  -4 60070.9 1305.31   6
  -3  -1   4 62753.6 1275.33  15
   3  -1  -3 25159.8 545.570   2
   3  -1  -3 23825.4 546.730   5
   3  -1  -3 24283.1 546.734   4
   3  -1  -3 23991.7 550.419   6
   3  -1  -3 25119.0 546.378   1
  -3  -1   3 24714.7 530.996  15
  -3  -1   2 24028.1 517.704  15
   3  -1  -2 23559.7 526.061   1
   3  -1  -2 23157.9 526.950   5
   3  -1  -2 24166.8 524.888   2
   3  -1  -2 23532.4 530.314   6
   3  -1  -1 5976.89 164.849  14
   3  -1  -1 5848.45 158.829   1
   3  -1  -1 6116.12 158.871   2
   3  -1  -1 6013.92 160.802   5
   3  -1  -1 5950.30 163.322   6
   3  -1   0 1116.84 62.9177   3
   3  -1   0 1062.44 56.9814   1
   3  -1   0 1029.87 58.2221   5
   3  -1   0 967.549 58.1551   6
   3  -1   1 3454.91 112.960   1
   3  -1   1 3316.52 114.511   3
   3  -1   1 3662.70 115.183   5
   3  -1   2 16016.9 379.501   3
   3  -1   2 15892.5 377.584   1
   3  -1   2 15965.6 374.486  14
   3  -1   3 18907.3 413.874  17
   3  -1   3 18992.7 434.958  14
   3  -1   3 18914.7 442.100   1
   3  -1   3 18973.0 443.954   3
   3  -1   3 18527.4 401.171   7
   3  -1   4 129723. 2676.92  17
   3  -1   4 129287. 2694.89  14
   3  -1   4 127571. 2710.01   3
   3  -1   4 128569. 2708.71   1
   3  -1   4 127723. 2659.79   7
   3  -1   5 102463. 2128.56  17
   3  -1   5 100229. 2141.34  14
   3  -1   5 101050. 2163.35   3
   3  -1   5 101432. 2106.50   7
   3  -1   6 4032.17 127.675  17
   3  -1   6 4183.42 134.895  14
   3  -1   6 4145.51 108.744   7
   3  -1   6 4109.19 157.055   3
   3  -1   7 1932.54 86.7553  14
   3  -1   7 2087.38 70.9839  25
   3  -1   7 2061.43 69.1042   7
   3  -1   7 2254.53 119.478   3
   3  -1   7 2129.02 68.3471  28
   3  -1   8 868.757 47.7889   7
   3  -1   8 849.437 85.7540   3
   3  -1   8 861.956 45.7559  28
  -3  -1  -9 1582.42 97.4353  15
   3  -1   9 1494.32 61.8007  28
   3  -1   9 1579.18 65.6906   7
   3  -1   9 1361.85 108.281   3
  -3  -1 -10 919.449 79.1558  15
   3  -1  10 918.387 52.6593  28
   3  -1  10 897.396 96.5711   3
   3  -1  10 925.875 54.0113   7
   3  -1  10 951.153 59.4988  25
   3  -1  11 1576.48 68.5244  28
   3  -1  11 1641.37 77.3466  25
   3  -1  11 1661.94 127.122   3
   3  -1  11 1652.07 124.235   1
   3  -1  11 1558.24 71.2743   7
   3  -1  12 2246.19 85.4961  28
   3  -1  12 2455.07 95.0028  25
   3  -1  12 2360.70 88.5059   7
  -3  -1 -12 2309.58 85.0776   8
   3  -1  12 2101.35 143.507   3
   3  -1  12 2478.47 148.893   1
  -3  -1 -12 2319.95 142.879   4
   3  -1  12 2613.01 88.7050  10
   3  -1  13 581.235 55.5686  25
   3  -1  13 567.517 48.4313   7
  -3  -1 -13 459.714 44.5601   8
  -3  -1 -13 486.191 79.3461   4
   3  -1  13 604.436 86.7656   3
   3  -1  13 521.665 81.2676   1
   3  -1  13 491.671 43.8781  10
   3  -1  14 549.409 52.8624  25
   3  -1  14 517.470 42.0087  10
   3  -1  14 544.897 45.5899  41
   3  -1  14 472.275 43.6119   7
  -3  -1 -14 545.365 42.9868   8
   3  -1  15 798.115 45.6228  41
   3  -1  15 811.261 52.4888  25
   3  -1  15 836.207 44.1287  10
   3  -1  15 708.790 40.5474  21
  -3  -1 -15 753.942 42.1526   8
   3  -1  15 866.957 46.8609   7
  -3  -1 -15 781.591 42.5591   9
   3  -1  16 1195.62 47.0684  41
   3  -1  16 1297.68 52.2468  25
   3  -1  16 1138.43 42.0950  21
  -3  -1 -16 1124.98 43.4573   8
  -3  -1 -16 1165.93 43.6286   9
   3  -1  16 1204.46 47.8548   7
   3  -1  16 1167.99 44.3457  10
   3  -1  16 1146.29 45.5048  13
  -3  -1 -16 1079.88 46.8492  11
   3  -1  17 93.1448 16.4604  41
   3  -1  17 83.8926 14.7734  10
  -3  -1 -17 91.0505 17.4378  11
   3  -1  17 68.9047 15.4149  13
  -3   0  19 137.819 19.3985  21
   3   0 -19 136.314 23.5515  11
   3   0 -19 145.273 25.5787  12
   3   0 -18 4613.72 127.657  35
  -3   0  18 4632.84 118.338  18
   3   0 -18 4529.12 119.652   8
   3   0 -18 4587.30 118.551   9
  -3   0  18 4513.82 121.023   7
   3   0 -18 4809.47 125.433  12
   3   0 -18 4760.40 123.417  11
   3   0 -17 371.885 48.6008  35
   3   0 -17 452.514 44.2074  11
   3   0 -17 418.323 44.9426  12
   3   0 -17 453.255 69.8009  22
  -3   0  17 403.727 36.2119  18
   3   0 -17 401.317 39.4725   8
   3   0 -17 481.457 39.7621   9
   3   0 -16 6741.09 181.290  35
   3   0 -16 6540.34 177.460  12
   3   0 -16 6831.38 176.139  11
   3   0 -16 6099.28 203.369  22
  -3   0  16 6770.25 169.510  18
   3   0 -16 6401.38 171.214   8
   3   0 -16 6615.48 169.925   9
  -3   0  15 354.760 70.5037  17
   3   0 -15 313.369 48.1021  35
   3   0 -15 289.092 72.2088   4
   3   0 -15 344.216 80.4150   6
   3   0 -15 323.308 68.7415   2
   3   0 -15 243.564 45.4999  11
   3   0 -15 226.932 45.4513  12
   3   0 -15 294.312 70.7618  22
  -3   0  15 353.367 40.9873  18
   3   0 -15 267.493 40.9743   8
   3   0 -15 282.491 40.9027   9
  -3   0  14 852.696 92.7628  17
   3   0 -14 889.936 59.8449  35
   3   0 -14 814.283 94.8755   4
   3   0 -14 896.737 110.408   6
   3   0 -14 764.983 91.8886   2
   3   0 -14 767.958 57.1320  11
   3   0 -14 898.221 81.9286  22
   3   0 -14 873.586 55.3596   8
   3   0 -14 842.868 52.0214   9
  -3   0  13 15268.2 434.055  17
   3   0 -13 15350.9 355.004  35
   3   0 -13 14568.4 437.473   4
   3   0 -13 15280.7 437.936   2
   3   0 -13 15061.3 353.269  11
   3   0 -13 14187.6 372.930  22
   3   0 -13 15376.8 349.164   8
   3   0 -13 15753.2 349.026   9
  -3   0  12 8032.27 264.593  17
   3   0 -12 7713.53 194.921  35
   3   0 -12 8131.28 269.298   4
   3   0 -12 7783.17 264.063   2
   3   0 -12 7512.74 194.278  11
   3   0 -12 7496.16 209.583  22
   3   0 -12 7551.04 190.342   8
   3   0 -12 7596.13 190.049   9
  -3   0  11 209.221 57.1553  17
   3   0 -11 250.634 30.9959  30
   3   0 -11 226.346 36.7900  11
   3   0 -11 222.667 34.3429   8
   3   0 -11 227.462 35.2120   9
   3   0 -11 237.782 46.6207  22
   3   0 -11 339.404 70.2039   4
   3   0 -11 239.612 65.1531   2
   3   0 -10 35252.1 751.175   8
   3   0 -10 35949.6 750.873   9
   3   0 -10 35373.3 827.052   4
   3   0 -10 35859.0 824.709   2
   3   0 -10 35484.5 752.128  40
   3   0 -10 34037.3 760.966  22
  -3   0  10 36694.4 824.558  17
   3   0 -10 34298.4 753.291  11
  -3   0   9 5425.47 185.795  17
   3   0  -9 5400.85 184.821   2
   3   0  -9 5453.73 187.777   4
   3   0  -9 5258.58 133.846   8
   3   0  -9 5383.15 133.414   9
  -3   0   8 6114.42 188.058  17
   3   0  -8 5615.38 187.554   4
   3   0  -8 5439.84 184.071   2
   3   0  -8 5759.10 138.993   9
   3   0  -8 5718.69 138.798   8
   3   0  -7 12430.2 320.194   4
   3   0  -7 12890.4 319.921   2
   3   0  -7 12387.7 273.779   8
   3   0  -7 12381.0 273.153   9
   3   0  -6 18227.4 414.242   4
   3   0  -6 16535.0 418.170   6
   3   0  -6 17702.6 411.701   2
   3   0  -6 17089.3 369.506   8
   3   0  -6 17161.4 369.283   9
   3   0  -5 116106. 2420.80   4
   3   0  -5 117922. 2427.88   6
   3   0  -5 115662. 2418.81   2
   3   0  -5 113600. 2382.10   8
   3   0  -5 115763. 2381.97   9
   3   0  -4 1687.53 73.1313   2
   3   0  -4 1622.81 70.8126   5
   3   0  -4 1628.29 74.6896   4
   3   0  -4 1556.04 74.2678   6
   3   0  -3 30388.7 683.247   6
   3   0  -3 31173.0 677.979   4
   3   0  -3 31050.4 678.284   5
   3   0  -3 31164.4 678.473   1
   3   0  -3 30941.6 676.506   2
   3   0  -2 19780.7 452.103   1
   3   0  -2 19771.2 451.464   2
   3   0  -2 20699.8 453.775   5
   3   0  -2 20309.6 456.855   6
   3   0  -1 2314.33 85.0460   2
   3   0  -1 2321.01 83.5249   1
   3   0  -1 2207.66 81.6738   5
   3   0  -1 2288.71 83.1103   6
  -3   0   0 2411.44 66.0561  16
   3   0   0 2302.08 87.6181   1
   3   0   0 2496.29 93.7260   3
   3   0   0 2446.53 85.6491   5
   3   0   0 2447.42 86.9649   6
   3   0   1 4129.46 130.005   1
   3   0   1 4244.46 132.800   3
  -3   0  -1 4293.06 104.912  16
   3   0   2 1140.67 67.5007   3
   3   0   2 1192.84 66.8915   1
   3   0   2 1099.04 55.4903  17
  -3   0  -2 1050.63 42.3564  16
   3   0   3 383.539 41.7200  17
  -3   0  -3 390.965 32.0231  16
   3   0   3 377.542 54.5055   3
   3   0   3 457.206 53.0562   1
   3   0   3 395.076 27.6951   7
   3   0   4 1046.58 59.9511  17
  -3   0  -4 1116.60 52.9911  16
   3   0   4 1148.65 75.8122   3
   3   0   4 1068.44 42.3431   7
   3   0   5 16141.7 382.613  17
  -3   0  -5 15997.9 369.024  16
   3   0   5 16192.1 401.251   3
   3   0   5 15817.1 348.007   7
   3   0   6 729.281 59.2255  17
  -3   0  -6 826.393 53.7373  16
   3   0   6 737.702 74.7489   3
   3   0   6 791.979 41.4126   7
   3   0   7-7.14872 37.9427  17
   3   0   7-29.1569 53.8614   3
   3   0   7 15.9858 26.6890   7
   3   0   8 6609.40 206.337  17
   3   0   8 6408.01 162.574   7
   3   0   8 6107.91 225.370   3
   3   0   9 659.614 66.8362  17
   3   0   9 676.879 45.8278  25
   3   0   9 675.325 42.9580  28
   3   0   9 681.474 47.5727   7
   3   0   9 718.141 86.1590   3
   3   0  10 161.110 49.8253  17
   3   0  10 161.415 36.2967  28
   3   0  10 111.168 68.6757   3
   3   0  10 178.472 38.3144   7
   3   0  10 212.946 39.2306  25
   3   0  11-12.0005 35.7065  28
   3   0  11 14.9012 67.1942   3
   3   0  11-14.9382 38.0077   7
   3   0  11-11.4993 38.7304  25
   3   0  12 359.013 43.7538  28
   3   0  12 374.253 47.6783  25
  -3   0 -12 405.300 74.2628   4
   3   0  12 267.593 74.8375   3
   3   0  12 343.450 77.9415   1
  -3   0 -12 334.834 41.7451   8
   3   0  12 379.020 45.8574   7
   3   0  12 362.008 45.4297  10
   3   0  13 2235.49 81.7413  28
   3   0  13 2314.53 87.9998  25
   3   0  13 2329.16 84.1890  10
   3   0  13 1919.35 138.337   3
   3   0  13 2080.75 140.106   1
  -3   0 -13 2317.90 143.643   4
   3   0  13 2201.72 84.2302   7
  -3   0 -13 2226.30 81.5239   8
   3   0  14 183.743 36.7674  41
   3   0  14 176.154 37.6903   7
  -3   0 -14 155.972 35.0043   8
   3   0  14 187.716 37.0338  10
   3   0  14 175.140 41.8479  25
   3   0  15 412.797 36.7503  10
   3   0  15 443.083 38.4811  41
  -3   0 -15 391.346 36.4866   8
   3   0  15 459.152 38.9681   7
  -3   0 -15 411.582 36.2674   9
   3   0  15 483.896 43.4087  25
   3   0  16 548.476 35.9391  13
  -3   0 -16 541.478 38.2185  11
   3   0  16 602.745 33.3941  10
   3   0  16 564.023 33.4384  41
  -3   0 -16 577.866 33.2769   8
  -3   0 -16 601.095 33.2688   9
   3   0  16 576.736 36.4943   7
   3   0  16 539.821 37.8650  25
   3   0  17 1178.51 39.6178  13
   3   0  17 1287.38 39.2122  10
  -3   0 -17 1217.80 41.2982  11
   3   0  17 1268.61 38.0215  41
   3   1 -19 422.546 29.6814  12
   3   1 -19 395.288 27.3754  11
   3   1 -18 255.166 33.2098  11
   3   1 -18 272.883 36.8081  12
  -3   1  18 248.848 28.8427   7
   3   1 -18 245.550 27.1428   9
   3   1 -18 266.099 29.3629   8
  -3   1  18 280.827 28.5961  18
   3   1 -18 265.233 37.9225  35
   3   1 -17 2190.08 80.3393  11
   3   1 -17 2123.95 81.8682  12
   3   1 -17 2474.45 78.6428   8
   3   1 -17 2288.23 75.8151   9
  -3   1  17 2416.07 76.8951  18
   3   1 -17 2415.49 91.6791  35
   3   1 -16 3032.47 99.6851  11
   3   1 -16 2882.71 94.6333   8
   3   1 -16 3039.53 94.6757   9
  -3   1  16 3025.13 95.2706  18
   3   1 -16 3005.41 110.323  35
   3   1 -15 785.875 91.0784   4
   3   1 -15 698.342 86.0083   2
   3   1 -15 674.003 97.4169   6
  -3   1  15 595.319 82.2275  17
   3   1 -15 697.797 62.1485  35
   3   1 -15 751.813 56.1245  11
   3   1 -15 635.352 53.9237  12
  -3   1  15 718.298 49.3820  18
   3   1 -15 647.188 80.1171  22
   3   1 -15 793.288 53.3285   8
   3   1 -15 748.620 50.0176   9
   3   1 -14 2396.19 146.693   4
   3   1 -14 2557.00 162.718   6
   3   1 -14 2412.49 143.272   2
  -3   1  14 2612.41 150.842  17
   3   1 -14 2548.73 99.6756  35
   3   1 -14 2488.71 92.7959  11
   3   1 -14 2534.98 94.7840  12
   3   1 -14 2193.82 119.461  22
  -3   1  14 2507.04 88.3271  18
   3   1 -14 2561.95 88.3194   8
   3   1 -14 2581.28 87.7697   9
   3   1 -13 658.260 83.6975   4
   3   1 -13 554.199 78.4546   2
   3   1 -13 505.067 54.4727  35
   3   1 -13 452.270 47.7487  11
  -3   1  13 411.053 75.1230  17
   3   1 -13 383.762 71.8496  22
   3   1 -13 518.290 46.0283   8
   3   1 -13 508.050 44.1820   9
   3   1 -12 27708.5 675.051   4
   3   1 -12 26895.3 670.143   2
  -3   1  12 27665.2 676.487  17
   3   1 -12 26568.1 587.518  11
   3   1 -12 24819.2 609.399  22
   3   1 -12 27103.9 583.655   8
   3   1 -12 27020.1 583.018   9
   3   1 -11 2678.98 140.800   4
   3   1 -11 3000.04 143.240   2
   3   1 -11 2898.28 87.2878  30
  -3   1  11 3167.58 150.720  17
   3   1 -11 2909.89 93.6183  11
   3   1 -11 2783.15 110.540  22
   3   1 -11 2840.58 90.0099   8
   3   1 -11 3021.34 90.1808   9
   3   1 -10 3740.56 102.422  30
   3   1 -10 3776.88 108.879  35
   3   1 -10 3749.36 103.379   8
   3   1 -10 3830.14 103.036   9
   3   1 -10 3514.58 105.717  11
   3   1 -10 3319.38 118.306  22
   3   1 -10 4049.14 162.626   4
   3   1 -10 3534.91 151.546   2
   3   1  -9 16490.8 365.088   8
   3   1  -9 16711.2 364.828   9
   3   1  -9 16140.9 428.378   4
   3   1  -9 16936.4 425.468   2
   3   1  -9 16690.5 370.397  35
   3   1  -8 55698.6 1225.74   4
   3   1  -8 57378.9 1226.05   2
   3   1  -8 55574.7 1167.96   8
   3   1  -8 55664.0 1167.80   9
  -3   1   7 139751. 3020.37  17
   3   1  -7 147824. 3025.88   4
   3   1  -7 144094. 3023.33   2
   3   1  -7 145715. 2973.86   8
   3   1  -7 141667. 2973.36   9
  -3   1   6 36149.4 806.835  17
   3   1  -6 35971.7 809.626   4
   3   1  -6 37216.6 818.008   6
   3   1  -6 36891.3 808.688   2
   3   1  -6 36224.4 767.566   8
   3   1  -6 36946.2 767.297   9
   3   1  -5 41226.3 890.083   4
   3   1  -5 39711.3 896.651   6
   3   1  -5 41158.5 888.306   2
   3   1  -5 40748.3 852.871   8
   3   1  -5 40928.4 852.759   9
   3   1  -4 60644.8 1310.78   2
   3   1  -4 61748.7 1312.32   4
   3   1  -4 63548.5 1314.52   5
   3   1  -4 60455.8 1317.34   6
   3   1  -3 24826.4 534.208   4
   3   1  -3 24468.4 532.794   2
   3   1  -3 24021.5 538.949   6
   3   1  -3 24050.4 536.031   1
   3   1  -2 24270.6 526.236   1
   3   1  -2 23083.7 523.108   2
   3   1  -2 23247.9 525.891   5
   3   1  -2 23865.2 528.271   6
   3   1  -1 5958.09 159.265   5
   3   1  -1 5606.24 155.847   2
   3   1  -1 5844.59 158.281   1
   3   1  -1 5880.35 159.917   6
  -3   1   0 1015.64 50.0814  16
   3   1   0 963.784 56.6243   5
   3   1   0 1037.79 56.4128   1
   3   1   0 961.597 59.9378   3
   3   1   0 978.261 60.8227   6
   3   1   1 3265.27 110.591   1
   3   1   1 3562.08 113.976   3
   3   1   1 3275.98 110.437   5
   3   1   1 3104.05 109.422  17
  -3   1  -1 3382.45 100.060  16
   3   1   2 15643.9 371.406   3
   3   1   2 15356.6 369.771   1
   3   1   2 15384.6 370.065  17
  -3   1  -2 15786.4 355.803  16
   3   1   3 19275.1 441.253  17
  -3   1  -3 18872.2 426.164  16
   3   1   3 18780.3 400.465  18
   3   1   3 19289.2 444.591   1
   3   1   3 19179.5 445.432   3
   3   1   3 18492.3 402.161   7
   3   1   4 127236. 2644.51  18
   3   1   4 125664. 2691.67  17
  -3   1  -4 129837. 2674.65  16
   3   1   4 126981. 2696.70   1
   3   1   4 128005. 2697.18   3
   3   1   4 128419. 2646.91   7
   3   1   5 102076. 2166.54  17
   3   1   5 103063. 2113.93  18
  -3   1  -5 103048. 2150.33  16
   3   1   5 99932.5 2173.35   3
   3   1   5 100590. 2117.13   7
   3   1   6 4343.48 154.310  17
   3   1   6 4065.16 105.066  18
  -3   1  -6 4133.91 138.229  16
   3   1   6 4312.53 110.066   7
   3   1   6 4056.25 157.101   3
   3   1   7 2181.72 65.6713  18
   3   1   7 2027.52 106.508  17
  -3   1  -7 2178.21 98.8914  16
   3   1   7 2018.34 66.7215  29
   3   1   7 2032.79 69.6975   7
   3   1   7 2209.12 119.441   3
   3   1   8 843.766 77.4272  17
  -3   1  -8 883.194 69.0125  16
   3   1   8 857.705 41.7041  18
   3   1   8 781.235 44.3509  25
   3   1   8 829.891 42.7533  29
   3   1   8 885.908 47.0135   7
   3   1   8 761.346 84.8807   3
   3   1   9 1417.87 102.121  17
   3   1   9 1553.66 59.0052  18
  -3   1  -9 1485.08 92.8582  16
   3   1   9 1505.82 61.2487  25
   3   1   9 1513.17 60.8301  29
   3   1   9 1417.17 62.8667   7
   3   1   9 1546.07 112.710   3
   3   1  10 912.667 85.5387  17
   3   1  10 867.686 46.5154  18
   3   1  10 945.389 53.0003  25
   3   1  10 813.586 52.9395   7
   3   1  10 905.903 96.4709   3
   3   1  11 1587.00 108.775  17
   3   1  11 1539.66 62.4232  18
   3   1  11 1689.55 69.3796  28
   3   1  11 1621.55 68.6767  25
   3   1  11 1571.71 69.3769   7
   3   1  11 1385.18 120.707   3
   3   1  11 1501.33 121.216   1
   3   1  12 2543.57 137.608  17
   3   1  12 2447.92 79.5198  18
   3   1  12 2383.36 85.1090  28
   3   1  12 2392.33 85.6882  10
   3   1  12 2459.68 88.3879  25
   3   1  12 2424.08 88.4389   7
  -3   1 -12 2313.72 83.4688   8
   3   1  12 1910.97 143.606   1
   3   1  12 1936.70 139.216   3
  -3   1 -12 2086.90 134.451   4
   3   1  13 604.566 47.5562  28
   3   1  13 517.396 44.7771  10
   3   1  13 470.093 46.5541  25
   3   1  13 532.037 47.0039   7
  -3   1 -13 495.428 45.0654   8
   3   1  13 522.233 80.8224   1
  -3   1 -13 565.071 80.2676   4
   3   1  13 458.156 77.8671   3
   3   1  14 505.632 42.9499  28
   3   1  14 478.850 42.2271  10
   3   1  14 515.380 45.8110  25
  -3   1 -14 527.980 42.9247   8
   3   1  14 526.387 44.1485   7
   3   1  14 513.613 41.2419  41
   3   1  15 752.078 43.6073  28
   3   1  15 737.875 46.2391  25
   3   1  15 740.449 41.1252  41
  -3   1 -15 791.672 42.0512   8
   3   1  15 803.538 45.1151   7
  -3   1 -15 752.703 41.1207   9
   3   1  15 721.553 41.0649  10
   3   1  16 1117.00 44.7629  25
  -3   1 -16 1113.39 42.6801   8
  -3   1 -16 1049.95 41.8799   9
   3   1  16 1196.14 46.3676   7
  -3   1 -16 1062.19 45.7113  11
   3   1  16 1115.99 42.5986  10
   3   1  16 1092.88 43.7900  13
   3   1  17 79.9551 15.1185  10
  -3   1 -17 89.8912 17.4825  11
   3   1  17 71.7277 15.6025  13
  -3   2  19 2621.93 67.2268  10
   3   2 -19 2980.74 69.1570  11
   3   2 -19 3056.42 71.0440  12
   3   2 -19 2707.99 71.0836  44
  -3   2  18 850.001 38.3161  18
   3   2 -18 823.626 35.0392   9
   3   2 -18 779.239 35.3953   8
  -3   2  18 798.862 36.5965   7
   3   2 -18 884.829 41.4552  12
   3   2 -18 762.331 38.3748  11
   3   2 -17 1204.94 55.4611  12
   3   2 -17 1161.65 52.1754  11
  -3   2  17 1229.00 52.4378  18
   3   2 -17 1143.75 49.6610   8
   3   2 -17 1195.92 48.9735   9
  -3   2  17 1125.85 50.0555   7
   3   2 -16 4134.79 118.256  11
   3   2 -16 4186.75 120.546  12
   3   2 -16 4087.82 113.193   9
   3   2 -16 3926.76 113.168   8
  -3   2  16 4231.35 118.169  18
   3   2 -16 4013.17 132.967  35
  -3   2  15 419.474 42.7526  18
   3   2 -15 432.939 59.1871  35
   3   2 -15 420.357 41.0841   8
   3   2 -15 426.261 39.6296   9
   3   2 -15 350.875 67.8471   4
   3   2 -15 414.421 69.9068   2
   3   2 -15 520.438 86.1464   6
   3   2 -15 444.549 47.8329  12
   3   2 -15 420.457 45.1245  11
   3   2 -14 7292.20 208.933  35
  -3   2  14 7471.12 179.926  29
   3   2 -14 7435.32 187.038   8
   3   2 -14 7478.49 185.911   9
   3   2 -14 7710.00 263.650   4
   3   2 -14 7195.79 287.213   6
   3   2 -14 7380.80 256.368   2
   3   2 -14 7427.57 193.848  12
   3   2 -14 7274.87 190.812  11
  -3   2  13 3443.78 97.4215  29
   3   2 -13 3390.26 109.759  12
   3   2 -13 3507.59 108.844  11
   3   2 -13 3334.41 103.622   8
   3   2 -13 3290.29 102.434   9
   3   2 -13 3237.71 161.252   4
   3   2 -13 3367.09 178.857   6
   3   2 -13 3429.01 161.255   2
  -3   2  12 9576.72 320.796  17
  -3   2  12 10161.4 235.512  29
   3   2 -12 10048.6 245.039  11
   3   2 -12 10023.7 246.192  12
   3   2 -12 9146.53 273.996  22
   3   2 -12 10208.2 240.662   8
   3   2 -12 10318.4 240.162   9
   3   2 -12 10267.6 315.965   4
   3   2 -12 10807.2 337.220   6
   3   2 -12 10763.1 317.880   2
  -3   2  11 33623.4 808.551  17
  -3   2  11 33241.3 714.701  29
   3   2 -11 33910.5 736.096  35
   3   2 -11 33167.8 722.591  11
   3   2 -11 33906.2 718.804   8
   3   2 -11 34224.1 718.582   9
   3   2 -11 34999.5 821.666   6
   3   2 -11 35094.0 802.819   4
   3   2 -11 34124.3 799.070   2
  -3   2  10 6142.93 222.200  17
   3   2 -10 6489.95 171.582  35
  -3   2  10 6298.42 154.685  29
   3   2 -10 6545.86 162.321  11
   3   2 -10 6443.59 158.174   8
   3   2 -10 6501.39 157.584   9
   3   2 -10 6700.46 219.685   4
   3   2 -10 6407.93 214.597   2
  -3   2   9 14395.4 375.848  17
   3   2  -9 14385.3 324.126  35
   3   2  -9 12757.0 333.465  22
   3   2  -9 13909.9 310.894   8
   3   2  -9 14288.0 310.960   9
   3   2  -9 13847.4 313.901  11
   3   2  -9 14207.0 384.465   6
   3   2  -9 14423.0 372.608   4
   3   2  -9 13687.6 369.294   2
   3   2  -8 14856.4 325.752   8
   3   2  -8 14858.9 325.201   9
   3   2  -8 14785.1 378.707   4
   3   2  -8 14462.4 387.434   6
   3   2  -8 15079.1 377.560   2
  -3   2   8 14877.4 382.554  17
   3   2  -7 145525. 3024.59   8
   3   2  -7 146520. 3024.19   9
   3   2  -7 149090. 3086.85   6
   3   2  -7 147433. 3074.24   4
   3   2  -7 145826. 3071.60   2
  -3   2   7 143667. 3077.66  17
   3   2  -6 9494.66 216.017   8
   3   2  -6 9769.26 215.966   9
   3   2  -6 9867.72 256.387   4
   3   2  -6 9981.73 264.845   6
   3   2  -6 9809.68 253.410   2
   3   2  -6 10156.0 250.126  16
  -3   2   6 9930.87 257.423  17
   3   2  -5 25176.2 540.229   8
   3   2  -5 25889.4 540.217   9
   3   2  -5 25517.7 574.786   2
   3   2  -5 25750.0 577.093   4
   3   2  -5 25358.8 584.848   6
   3   2  -5 26269.3 568.429  16
  -3   2   5 25604.7 574.893  17
   3   2  -4 53285.5 1125.02   2
   3   2  -4 52294.5 1126.11   4
   3   2  -4 51203.9 1133.14   6
   3   2  -4 54100.9 1114.06  16
  -3   2   4 51231.7 1120.74  17
   3   2  -3 12388.2 300.444   2
   3   2  -3 13054.5 306.229   5
   3   2  -3 12431.1 308.534   6
  -3   2   3 12941.3 294.810  17
   3   2  -3 12931.7 287.427  16
   3   2  -2 492.395 45.3303   6
   3   2  -2 511.110 43.8267   1
   3   2  -2 470.158 42.2667   2
   3   2  -2 576.685 44.8309   5
   3   2  -2 438.606 27.5575  18
   3   2  -2 491.939 25.7531  16
  -3   2   2 636.256 32.4227  17
   3   2  -1 4908.67 141.005   6
   3   2  -1 5107.58 139.083   5
   3   2  -1 4916.87 139.154   1
   3   2  -1 4662.66 115.313  18
  -3   2   1 5130.51 115.300  17
   3   2   0 23844.9 529.367   1
   3   2   0 24119.4 529.838   5
  -3   2   0 24190.8 536.969  16
   3   2   0 23537.4 503.580  18
   3   2   1 3753.88 117.812   1
   3   2   1 3636.84 120.893   3
   3   2   1 3617.50 115.445   5
   3   2   1 3760.42 128.231  17
  -3   2  -1 3495.17 118.358  16
   3   2   1 3706.71 91.5994  18
   3   2   2 33572.7 733.653   1
   3   2   2 32788.6 733.513   3
   3   2   2 32867.1 732.275   5
   3   2   2 32564.8 697.399  18
   3   2   2 33409.1 745.206  17
  -3   2  -2 34917.8 734.520  16
   3   2   3 43822.0 940.285   7
   3   2   3 45280.9 985.423   3
   3   2   3 45983.1 984.958   1
   3   2   3 44926.4 995.845  17
  -3   2  -3 46431.8 981.348  16
   3   2   3 45472.4 942.529  18
   3   2   4 55870.3 1183.73   7
   3   2   4 57458.5 1236.05   1
   3   2   4 56636.2 1235.34   3
   3   2   4 56934.1 1244.03  17
   3   2   4 56403.8 1185.29  18
  -3   2  -4 59488.1 1229.17  16
   3   2   5 3107.13 84.5217   7
   3   2   5 2977.91 126.378   3
   3   2   5 2974.05 127.041   1
   3   2   5 3153.22 133.407  17
   3   2   5 3055.11 85.1561  18
  -3   2  -5 3135.54 117.839  16
   3   2   6 4457.09 167.102   3
   3   2   6 4441.44 164.929   1
   3   2   6 3979.97 125.327  44
   3   2   6 4589.28 116.215   7
   3   2   6 4441.26 167.847  17
   3   2   6 4607.50 116.657  18
  -3   2  -6 4725.45 156.044  16
   3   2   7 2405.39 120.612   3
   3   2   7 2286.77 119.240   1
   3   2   7 2051.84 68.6536  29
   3   2   7 1932.63 81.4488  44
   3   2   7 2396.64 73.3622   7
   3   2   7 1972.42 117.002  17
   3   2   7 2079.50 69.6275  18
  -3   2  -7 1959.00 102.332  16
   3   2   8 346.837 67.2440  17
   3   2   8 321.251 35.8440  18
  -3   2  -8 329.136 57.9062  16
   3   2   8 417.661 35.7738  29
   3   2   8 339.384 34.6225  25
   3   2   8 399.883 38.0958   7
   3   2   8 471.348 72.9368   3
   3   2   8 341.033 65.1245   1
   3   2   9 5392.21 211.633  17
   3   2   9 5394.46 143.077  18
  -3   2  -9 5052.56 190.413  16
   3   2   9 5469.70 142.749  29
   3   2   9 5631.76 144.273  10
   3   2   9 5360.07 142.234  25
   3   2   9 5371.75 144.382   7
   3   2   9 5020.98 208.462   3
   3   2   9 5089.96 209.817   1
   3   2  10 10431.4 331.389  17
   3   2  10 10283.5 247.547  18
  -3   2 -10 9764.21 306.299  16
   3   2  10 10769.6 249.403  29
   3   2  10 10267.4 247.757  25
   3   2  10 10450.8 248.909  10
   3   2  10 10418.1 250.547   7
   3   2  10 10499.5 335.453   3
   3   2  10 10257.2 331.604   1
   3   2  11 6153.42 235.402  17
   3   2  11 5981.12 159.226  18
   3   2  11 6346.06 161.774  25
   3   2  11 6260.64 161.813  10
   3   2  11 5899.27 162.038   7
  -3   2 -11 6001.63 159.273   8
   3   2  11 6158.45 242.438   3
   3   2  11 5526.53 235.960   1
  -3   2 -11 6236.23 232.031   4
   3   2  12 2842.81 150.760  17
   3   2  12 2676.64 88.3156  18
   3   2  12 2702.86 89.4042  10
   3   2  12 2787.95 91.1808  25
   3   2  12 2626.16 92.1797   7
  -3   2 -12 2544.67 87.3621   8
   3   2  12 2582.50 149.659   3
   3   2  12 2636.38 149.804   1
  -3   2 -12 2837.14 147.657   4
   3   2  13 1429.47 58.5271  41
   3   2  13 1528.38 64.4482  28
   3   2  13 1538.84 62.4733  10
  -3   2 -13 1464.45 62.8638   8
   3   2  13 1463.35 65.5448   7
   3   2  13 1470.19 61.2687  18
   3   2  13 1589.39 65.6015  25
   3   2  14 180.053 32.9326  28
   3   2  14 232.415 35.2699  25
  -3   2 -14 222.190 31.3921   8
   3   2  14 254.896 34.0750  10
  -3   2 -14 165.664 30.2150   9
   3   2  14 189.295 34.1584   7
   3   2  14 172.877 28.5719  18
   3   2  15 278.222 32.3728  25
   3   2  15 256.749 30.7113   7
  -3   2 -15 266.636 27.7605   8
  -3   2 -15 242.981 27.8515   9
   3   2  15 245.958 28.4216  10
  -3   2 -15 236.782 32.3206  11
   3   2  15 250.773 29.4321  13
   3   2  15 263.653 30.1810  28
  -3   2 -16 1127.51 41.3316  11
   3   2  16 1117.42 37.7724  10
   3   2  16 1050.32 38.9092  13
  -3   2 -16 1123.86 39.5276  33
   3   2  16 1119.61 41.2336  28
   3   3 -18 647.217 32.3303  44
   3   3 -18 667.374 38.3662  36
   3   3 -17 4092.76 102.960  11
   3   3 -17 4187.26 105.773  12
  -3   3  16 2083.03 62.2669  28
  -3   3  16 2174.34 67.6597   7
   3   3 -16 2133.95 72.5283  12
   3   3 -16 2141.65 69.7433  11
   3   3 -15 572.067 43.1838  11
   3   3 -15 638.662 46.0001  12
  -3   3  15 676.848 46.6766  18
   3   3 -15 543.322 37.6335   8
   3   3 -15 551.743 36.7780   9
  -3   3  14 2546.24 149.736  17
  -3   3  14 2781.02 84.9755  29
   3   3 -14 2836.78 154.110   6
   3   3 -14 2722.90 92.1717  12
   3   3 -14 2812.19 91.1383  11
  -3   3  14 2821.43 92.5672  18
   3   3 -14 2773.10 87.2217   8
   3   3 -14 2755.70 85.5892   9
  -3   3  13 7951.15 287.647  17
  -3   3  13 8604.55 205.027  29
   3   3 -13 8636.23 295.164   6
   3   3 -13 8564.54 212.219  12
   3   3 -13 8712.85 210.125  11
  -3   3  13 8425.32 209.915  18
   3   3 -13 8417.25 205.084   8
   3   3 -13 8289.94 203.607   9
  -3   3  12 8001.41 277.274  17
  -3   3  12 7935.03 193.277  29
   3   3 -12 7655.98 219.160  35
   3   3 -12 7767.61 256.520   4
   3   3 -12 8658.06 284.016   6
   3   3 -12 7490.30 197.408  12
   3   3 -12 7956.76 196.265  11
  -3   3  12 7781.16 195.701  18
   3   3 -12 7964.41 192.232   8
   3   3 -12 7985.58 191.447   9
  -3   3  11 4686.41 189.309  17
   3   3 -11 4514.68 147.029  35
  -3   3  11 4544.92 122.154  29
   3   3 -11 4624.32 177.427   4
   3   3 -11 4863.78 195.326   6
   3   3 -11 4706.00 176.126   2
   3   3 -11 4368.29 125.290  12
   3   3 -11 4276.38 122.718  11
  -3   3  11 4302.46 122.615  18
   3   3 -11 4411.13 119.461   8
   3   3 -11 4367.06 118.284   9
  -3   3  10 513.722 71.5116  17
  -3   3  10 422.921 36.3861  29
   3   3 -10 426.439 54.2884  35
   3   3 -10 474.993 64.5242   4
   3   3 -10 521.595 74.0049   6
   3   3 -10 434.215 60.0262   2
   3   3 -10 410.339 39.1124  12
   3   3 -10 435.843 38.7052  11
  -3   3  10 434.754 36.5837  18
   3   3 -10 502.198 35.9394   8
   3   3 -10 440.284 34.7533   9
  -3   3   9 13108.2 364.579  17
   3   3  -9 12821.9 317.679  35
   3   3  -9 13533.6 351.426   2
   3   3  -9 13979.8 371.558   6
   3   3  -9 14185.8 358.141   4
   3   3  -9 12716.6 300.426  12
   3   3  -9 13035.9 299.450  11
  -3   3   9 13431.4 299.300  18
   3   3  -9 13522.2 296.542   8
   3   3  -9 13466.0 295.882   9
   3   3  -8 21740.8 503.483   2
   3   3  -8 20965.7 503.690   4
   3   3  -8 21926.0 521.219   6
   3   3  -8 20820.9 506.047  16
  -3   3   8 20427.6 514.201  17
  -3   3   8 21526.5 454.705  18
   3   3  -8 19456.7 470.507  35
   3   3  -7 5837.24 174.679   2
   3   3  -7 6120.87 188.428   6
   3   3  -7 5441.62 172.840   4
   3   3  -7 5946.12 178.276  16
  -3   3   7 5433.06 181.860  17
  -3   3   7 5797.13 137.896  18
   3   3  -7 5294.12 150.053  35
  -3   3   6 11072.7 243.910  18
   3   3  -6 10665.2 279.404  16
  -3   3   6 10506.4 285.624  17
   3   3  -6 11199.3 281.407   4
   3   3  -6 11204.8 279.183   2
   3   3  -6 11090.7 291.567   6
  -3   3   5 40549.3 861.619  18
   3   3  -5 41590.1 894.625   2
   3   3  -5 42232.6 897.238   4
   3   3  -5 41602.3 906.655   6
   3   3  -5 41464.4 895.080  16
  -3   3   5 41161.7 902.108  17
   3   3  -4 6529.57 174.719  16
  -3   3   4 6757.29 179.339  17
   3   3  -4 6811.61 176.361   2
   3   3  -4 6444.36 183.322   6
   3   3  -3 2708.02 85.9007  16
   3   3  -3 2735.26 76.9294  18
  -3   3   3 2778.10 86.9070  17
   3   3  -3 2836.56 90.1732   2
   3   3  -3 2711.21 95.1215   6
   3   3  -2 2610.55 73.7247  18
   3   3  -2 2658.13 88.6554   5
   3   3  -2 2597.36 89.6811   6
   3   3  -1 231.295 32.0881   5
   3   3  -1 193.437 32.6469   1
   3   3   0 573.241 41.8514   1
   3   3   0 595.344 41.3308   5
   3   3   1 37350.2 816.540   1
   3   3   1 37794.3 817.584   5
   3   3   1 37771.8 794.604  18
   3   3   2 12285.3 301.866   1
   3   3   2 12331.6 305.287   3
   3   3   2 12169.0 302.038   5
   3   3   2 12590.5 276.663  18
   3   3   3 5590.06 164.414   1
   3   3   3 5449.93 166.304   3
   3   3   3 5566.16 164.455   5
   3   3   3 5492.11 187.209  17
   3   3   3 5462.22 136.079  18
  -3   3  -3 5518.53 178.280  16
   3   3   4 32019.3 743.254  17
  -3   3  -4 31381.0 722.624  16
   3   3   4 32613.6 671.018  18
   3   3   4 30359.4 663.005   7
   3   3   4 31459.2 711.291   1
   3   3   4 31835.5 713.875   3
   3   3   5 9101.30 260.915   1
   3   3   5 9372.87 261.256   3
   3   3   5 8390.13 226.533  44
   3   3   5 9338.16 211.039   7
   3   3   5 9389.77 285.073  17
   3   3   5 9311.37 217.180  18
  -3   3  -5 9010.27 264.618  16
   3   3   5 9648.93 214.297  29
   3   3   6 6129.84 200.546   1
   3   3   6 6035.57 202.245   3
   3   3   6 5704.65 166.821  44
   3   3   6 6169.45 149.227   7
   3   3   6 6078.85 220.079  17
  -3   3  -6 6138.52 201.772  16
   3   3   6 6414.87 156.114  18
   3   3   6 6011.21 151.477  29
   3   3   7 2612.22 125.672   1
   3   3   7 2700.34 128.487   3
   3   3   7 2661.52 83.1432  29
   3   3   7 2625.89 99.5073  44
   3   3   7 2657.66 80.7668   7
   3   3   7 2598.88 143.283  17
   3   3   7 2667.28 86.3453  18
  -3   3  -7 2697.78 127.073  16
   3   3   8 2213.40 124.114   3
   3   3   8 2421.09 127.952   1
   3   3   8 2515.46 99.1939  44
   3   3   8 2480.71 81.1996  29
   3   3   8 2442.08 82.7575  25
   3   3   8 2460.28 79.0468   7
   3   3   8 2363.82 140.325  17
   3   3   8 2458.87 85.0417  18
  -3   3  -8 2306.16 124.709  16
   3   3   9 11388.0 361.053  17
   3   3   9 11246.8 268.042  18
  -3   3  -9 11057.6 332.538  16
   3   3   9 11132.6 265.344  29
   3   3   9 11301.0 262.771  10
   3   3   9 11619.2 265.328  25
   3   3   9 11190.7 263.834   7
   3   3   9 10923.8 335.422   3
   3   3   9 10859.6 336.569   1
   3   3  10 11382.7 371.751  17
   3   3  10 11743.0 279.954  18
  -3   3 -10 11429.6 347.250  16
   3   3  10 11978.3 278.701  29
   3   3  10 11863.5 274.868  10
   3   3  10 11844.0 276.046  25
   3   3  10 11890.7 276.169   7
  -3   3 -10 11630.1 271.934   8
   3   3  10 11865.1 354.443   3
   3   3  10 11459.8 352.286   1
   3   3  11 2040.94 133.146  17
   3   3  11 1710.28 72.1789  18
  -3   3 -11 1817.90 114.800  16
   3   3  11 1853.33 72.7395  29
   3   3  11 1815.69 69.7594  25
   3   3  11 1817.20 67.5712  10
   3   3  11 1755.85 68.9665   7
  -3   3 -11 1739.71 66.4592   8
   3   3  11 1695.25 116.994   3
   3   3  11 1992.90 123.941   1
   3   3  12 2187.38 74.5326  10
  -3   3 -12 2259.36 75.0139   8
   3   3  12 2328.85 78.6946   7
   3   3  12 2450.32 142.250  17
   3   3  12 2159.32 79.4401  18
   3   3  12 2218.36 78.3730  25
   3   3  13 3140.43 90.4418  10
   3   3  13 3322.27 95.2155  25
  -3   3 -13 3125.31 89.7102   8
  -3   3 -13 3042.11 89.3134   9
   3   3  13 3182.21 93.8321   7
   3   3  13 3152.18 95.4748  18
   3   3  14 764.731 40.8002  28
  -3   3 -14 664.309 36.6777  11
   3   3  14 776.448 40.6249  25
   3   3  14 675.196 35.5001   7
   3   3  14 687.666 38.2862  18
   3   3  15 3205.40 83.1605  25
  -3   3 -15 3093.94 79.4839  11
  -3   3 -15 3094.96 84.9952  33
   3   3  15 3189.39 85.3568  28
  -3   3 -16 1692.37 46.4376  33
   3   3  16 1697.90 48.4656  28
   3   4 -17 1622.68 53.2996  36
   3   4 -17 1474.20 52.4271  44
   3   4 -16 133.348 30.0031  44
   3   4 -16 108.291 33.6684  36
  -3   4  16 147.887 26.1009  18
  -3   4  16 143.611 19.8036  28
  -3   4  15 2412.56 80.9041  18
  -3   4  15 2591.20 74.8306  29
  -3   4  14 1744.03 66.6732  18
  -3   4  14 1583.47 60.3370  29
  -3   4  13 3986.23 117.460  18
  -3   4  13 4073.05 179.952  17
  -3   4  13 4279.97 115.862  29
  -3   4  12 4084.48 116.800  18
  -3   4  12 3793.05 175.528  17
  -3   4  12 4027.91 115.481  29
  -3   4  11 14516.7 335.956  18
  -3   4  11 15162.4 337.142  29
  -3   4  10 4462.74 121.597  18
  -3   4  10 4557.83 182.283  17
  -3   4  10 4306.11 123.583  29
  -3   4   9 2795.08 87.8403  18
  -3   4   9 2691.63 132.719  17
   3   4  -9 2957.27 88.8683  33
  -3   4   8 4543.98 119.516  18
   3   4  -8 4543.04 165.432  16
  -3   4   8 4461.90 170.016  17
   3   4  -8 4595.98 122.190  33
   3   4  -7 600.583 46.1569  36
  -3   4   7 694.803 36.8551  18
   3   4  -7 619.851 58.0141  16
  -3   4   7 747.040 65.7452  17
   3   4  -7 658.175 40.4097  33
   3   4  -6 8398.17 202.376  44
   3   4  -6 7636.27 199.504  36
  -3   4   6 8238.95 188.552  18
   3   4  -6 8297.90 194.475  33
   3   4  -6 8098.49 229.396  16
  -3   4   6 8202.97 233.367  17
   3   4  -5 32.8434 24.3161  33
  -3   4   5 57.8660 32.8554  17
   3   4  -5 54.4190 31.5040  16
   3   4  -5 102.994 30.8169  44
   3   4  -4 1042.04 46.1820  33
   3   4  -4 1003.78 49.8380  44
   3   4  -3 17063.9 380.103  44
   3   4  -2 1379.78 52.7482  18
  -3   4   1 5970.87 197.179  16
   3   4  -1 5689.12 142.197  18
   3   4   0 3770.14 102.494  18
   3   4   0 3738.21 108.661  44
   3   4   1 2345.19 71.6248  27
   3   4   1 2197.64 71.7993  18
  -3   4  -1 2344.71 114.107  16
   3   4   1 2270.90 77.4057  44
   3   4   2 661.409 37.4730  27
   3   4   2 630.071 44.5818  44
   3   4   3 3835.13 103.714  27
   3   4   3 3559.75 113.148  44
   3   4   4 2455.46 133.305  17
   3   4   4 2674.18 95.1906  44
   3   4   5 27712.5 591.078  29
   3   4   5 27959.2 596.669  18
   3   4   5 25964.0 608.452  44
   3   4   6 9496.72 224.007  29
   3   4   6 9580.91 229.197  18
  -3   4  -6 9126.73 287.078  16
   3   4   6 9181.30 244.123  44
   3   4   7 11749.8 275.922  29
  -3   4  -7 11923.7 347.648  16
   3   4   7 12083.6 281.660  18
   3   4   7 11686.9 298.119  44
   3   4   8 5160.68 139.111  29
   3   4   8 4928.84 159.523  44
   3   4   8 4729.33 216.330  17
   3   4   8 5259.94 144.183  18
  -3   4  -8 4997.64 201.448  16
   3   4   9 2109.80 143.251  17
   3   4   9 2244.66 83.5584  18
  -3   4  -9 2064.78 129.012  16
   3   4   9 2354.78 80.0604  25
   3   4   9 2157.19 79.6912  29
   3   4  10 8679.74 307.621  17
   3   4  10 9031.50 223.305  18
   3   4  10 9158.16 216.151  25
   3   4  10 8973.43 217.924  29
   3   4  11 2508.87 151.185  17
   3   4  11 3137.37 99.8802  18
  -3   4 -11 2602.95 137.622  16
   3   4  11 3095.22 92.2624  25
   3   4  11 3066.42 94.7736  29
   3   4  12 716.270 46.6606  18
   3   4  12 783.074 42.9095  25
   3   4  12 713.102 43.7166  29
  -3   4 -12 736.283 48.8621  33
   3   4  13 924.847 46.0646  18
   3   4  13 886.724 42.5487  25
  -3   4 -13 906.271 47.4153  33
   3   4  14 148.670 24.6285  18
   3   4  14 138.826 22.7208  25
  -3   4 -14 111.288 25.3654  33
   3   4  14 175.744 26.0011  28
  -3   4 -15 1559.25 46.3071  33
   3   4  15 1549.21 46.0619  28
   3   5 -16 316.527 26.4482  44
  -3   5  15 1709.08 51.9163  29
  -3   5  15 1683.70 55.6024  18
   3   5 -15 1820.96 58.4909  36
   3   5 -15 1763.50 63.0831  44
  -3   5  14 2090.64 66.4851  29
  -3   5  14 2018.85 68.1390  18
   3   5 -14 2051.86 76.2251  44
  -3   5  13 4871.50 126.172  29
   3   5 -13 5042.45 134.122  36
   3   5 -13 4728.89 136.295  44
  -3   5  12 959.105 50.0138  29
  -3   5  12 874.500 48.3195  18
   3   5 -12 896.351 55.0219  36
   3   5 -12 827.043 56.1340  44
  -3   5  11 37.1888 32.9316  29
   3   5 -11 42.1605 28.8505  33
  -3   5  11 17.2921 29.5140  18
   3   5 -11-3.99390 40.3992  44
   3   5 -11 3.77257 37.8832  36
   3   5 -10 6684.68 166.996  33
  -3   5  10 6432.79 170.776  29
  -3   5  10 6339.87 165.268  18
   3   5 -10 6507.17 173.979  36
   3   5 -10 6733.71 179.074  44
   3   5  -9 4235.09 119.175  33
  -3   5   9 4104.99 116.554  18
   3   5  -9 4193.04 124.442  36
   3   5  -9 4181.47 128.665  44
   3   5  -8 1856.26 69.6618  33
  -3   5   8 1712.97 63.9260  18
   3   5  -8 1924.71 78.6658  44
   3   5  -8 1719.07 72.0962  36
   3   5  -7 7710.77 190.364  33
   3   5  -7 7978.14 199.367  44
   3   5  -7 7355.52 191.677  36
   3   5  -6 6466.08 163.672  33
   3   5  -6 6563.59 171.818  44
   3   5  -6 6133.47 163.212  36
   3   5  -5 2743.18 87.4463  33
   3   5  -5 2749.28 94.2711  44
   3   5  -4 4464.96 120.295  33
   3   5  -4 4146.95 124.912  44
  -3   5   3 4131.96 171.848  16
   3   5  -3 3976.65 119.459  44
  -3   5   2 6336.23 223.793  16
   3   5  -2 6665.28 163.157  18
   3   5  -2 6426.35 163.708  27
  -3   5   1 8040.30 264.244  16
   3   5  -1 8299.93 198.553  18
   3   5  -1 8126.19 198.113  27
  -3   5   1 8246.10 193.847  33
  -3   5   0 12912.1 362.486  16
   3   5   0 12807.3 292.573  18
   3   5   0 12952.3 292.914  27
  -3   5   0 12492.3 288.581  33
   3   5   1 456.089 39.5639  18
  -3   5  -1 485.339 70.9324  16
  -3   5  -1 438.365 35.9858  33
   3   5   1 492.634 37.6632  27
  -3   5  -2 13225.7 369.959  16
   3   5   2 13346.2 298.019  18
   3   5   2 12741.7 295.600  27
  -3   5  -2 12482.4 294.263  33
  -3   5  -3 6150.47 222.177  16
   3   5   3 6152.45 158.014  18
  -3   5  -3 5843.15 154.821  33
  -3   5  -4 32253.1 766.874  16
   3   5   4 31803.9 683.693  18
  -3   5  -4 30956.1 681.101  33
   3   5   5 24208.9 514.774  29
  -3   5  -5 22586.3 517.496  33
   3   5   6 4087.22 117.486  29
  -3   5  -6 4122.75 123.114  33
   3   5   7 4957.32 134.702  29
  -3   5  -7 4867.78 140.463  33
  -3   5  -8 3873.18 178.907  16
   3   5   8 4222.31 124.772  18
   3   5   8 4106.23 118.891  29
   3   5   9 456.605 44.7838  18
  -3   5  -9 408.154 70.2885  16
   3   5   9 497.029 41.0405  25
   3   5   9 535.508 40.8792  29
   3   5  10 176.639 37.0269  18
   3   5  10 213.580 31.5863  25
   3   5  10 212.943 34.0621  29
  -3   5 -10 225.900 40.9907  33
   3   5  11 272.061 37.0811  18
   3   5  11 263.020 30.1151  25
   3   5  11 276.373 33.0801  29
  -3   5 -11 257.212 38.4420  33
   3   5  12 419.251 34.5744  18
   3   5  12 448.438 30.9388  25
  -3   5 -12 484.650 36.4990  33
   3   5  12 483.045 33.5904  29
   3   5  13 1116.99 44.7011  18
   3   5  13 1191.55 39.6863  25
  -3   5 -13 1177.74 45.0219  33
   3   5  13 1098.36 41.9588  28
  -3   5 -14 932.337 33.5371  33
   3   5  14 911.135 31.9157  28
  -3   6  14 70.7931 17.7247  29
  -3   6  13 348.552 28.2813  29
  -3   6  12 3454.47 96.5471  29
  -3   6  11 2315.18 77.5005  29
  -3   6  10 9191.18 218.652  29
   3   6 -10 8824.36 214.068  33
   3   6  -9 3147.37 97.0711  33
  -3   6   8 7852.19 275.403  16
   3   6  -8 7949.68 197.803  33
  -3   6   7 2573.73 145.831  16
   3   6  -7 2588.27 88.2997  33
  -3   6   6 3676.74 173.489  16
  -3   6   5 1250.02 104.391  16
  -3   6   4 151.953 61.4950  16
   3   6  -4 165.301 36.3921  27
   3   6  -4 172.067 33.8980  34
  -3   6   3 10792.3 330.930  16
   3   6  -3 10425.6 251.431  27
  -3   6   2 14846.8 428.325  16
   3   6  -2 15170.6 346.685  27
  -3   6   1 48708.7 1139.01  16
   3   6  -1 47795.6 1045.16  18
   3   6  -1 49557.4 1048.80  27
  -3   6   1 50388.8 1041.82  33
   3   6   0 16922.1 387.202  27
  -3   6   0 17496.5 382.494  33
   3   6   0 16960.1 385.757  18
  -3   6   0 16768.0 470.651  16
   3   6   1 12646.3 292.719  27
  -3   6  -1 12647.7 289.285  33
  -3   6  -1 12179.0 369.835  16
   3   6   1 12366.7 292.211  18
  -3   6  -2 5763.89 149.863  33
  -3   6  -2 5716.23 223.563  16
   3   6   2 5746.77 153.412  18
   3   6   2 5224.97 166.049  44
  -3   6  -3 19763.6 439.819  33
   3   6   3 20603.0 444.036  18
  -3   6  -3 19461.8 526.880  16
  -3   6  -4 28213.0 610.277  33
   3   6   4 28322.5 604.965  29
  -3   6  -4 27410.8 693.336  16
   3   6   4 28477.5 613.022  18
  -3   6  -5 567.096 47.3887  33
   3   6   5 610.204 43.4448  29
   3   6   5 556.519 49.1590  18
  -3   6  -5 681.128 79.1019  16
   3   6   5 589.004 65.6508  44
  -3   6  -6 3047.33 99.2713  33
   3   6   6 3069.63 93.6721  29
  -3   6  -6 3078.63 152.323  16
   3   6   6 3163.67 101.813  18
   3   6   6 2916.18 117.618  44
  -3   6  -7 4046.73 117.898  33
   3   6   7 3925.90 110.104  29
   3   6   7 3738.92 116.490  18
  -3   6  -7 3687.66 168.256  16
   3   6   7 3982.06 133.542  44
   3   6   8 7966.93 194.895  18
  -3   6  -8 7763.96 194.658  33
   3   6   8 7463.78 186.370  29
   3   6   9 2263.67 71.0110  25
   3   6   9 2178.76 71.7703  29
   3   6  10 534.337 32.1155  25
   3   6  10 494.887 33.9829  29
   3   6  11 336.607 24.0252  25
  -3   6 -11 343.029 32.0828  33
   3   6  11 318.059 26.3382  29
   3   6  12 1408.18 40.7186  25
  -3   6 -12 1583.16 48.3628  33
   3   7 -13 1420.12 44.0287  44
  -3   7  13 1303.92 36.2166  29
   3   7 -12 1608.55 54.9699  44
  -3   7  12 1530.79 47.5025  29
   3   7 -11 243.280 31.5830  44
   3   7 -11 157.719 19.8417  27
  -3   7  11 219.598 25.3631  29
   3   7 -10 862.074 47.8737  44
   3   7 -10 806.930 38.6328  27
  -3   7  10 849.026 41.9693  29
   3   7  -9 2687.41 88.6425  44
   3   7  -9 2636.16 80.0898  27
  -3   7   9 2630.82 82.4394  29
   3   7  -8 421.869 37.0015  27
   3   7  -8 343.306 42.4098  44
   3   7  -7 1364.81 59.1083  27
   3   7  -7 1532.18 67.8836  44
   3   7  -6 107.717 33.2019  27
   3   7  -6 94.2225 38.1784  44
   3   7  -5 501.705 42.1401  27
  -3   7   5 414.502 68.0932  16
   3   7  -5 441.772 48.2600  44
   3   7  -4 60.5738 31.5930  27
   3   7  -4 69.6208 40.0438  44
  -3   7   4 24.0567 52.8209  16
   3   7  -3 432.814 42.0218  27
   3   7  -3 520.786 50.1529  44
  -3   7   3 368.928 66.0156  16
   3   7  -3 420.021 37.9492  34
   3   7  -2 5307.48 156.715  44
   3   7  -2 5754.76 148.224  27
   3   7  -2 5322.21 139.675  19
  -3   7   2 5322.47 208.718  16
   3   7  -1 335.003 40.7483  27
  -3   7   1 342.197 32.5097  27
   3   7  -1 409.302 50.1182  44
  -3   7   0 4938.28 130.079  27
   3   7   0 5159.24 138.865  27
  -3   7   0 4863.83 198.694  16
   3   7   0 5028.01 152.265  44
  -3   7  -1 2999.13 151.796  16
   3   7   1 3284.98 115.811  44
  -3   7  -2 776.840 44.6973  33
   3   7   2 744.625 47.8268  18
  -3   7  -2 700.293 78.9067  16
   3   7   2 743.731 64.5336  44
  -3   7  -3 5629.89 145.725  33
   3   7   3 5546.40 141.486  29
  -3   7  -3 5656.84 210.139  16
   3   7   3 5729.47 149.345  18
   3   7   3 5483.06 166.359  44
   3   7   4 3211.55 94.5569  29
  -3   7  -4 3444.58 99.3376  33
   3   7   4 3416.50 102.595  18
   3   7   4 3343.87 119.546  44
  -3   7  -5 4749.40 126.036  33
   3   7   5 4416.52 119.988  29
   3   7   5 4761.57 128.329  18
   3   7   5 4777.61 144.026  44
  -3   7  -6 3397.09 98.5840  33
   3   7   6 3305.70 92.2521  29
   3   7   6 3222.26 98.7620  18
   3   7   6 3462.41 115.469  44
  -3   7  -7 2377.10 74.7956  33
   3   7   7 2130.96 67.5013  29
   3   7   7 2367.27 87.5223  44
   3   7   7 2178.03 73.0033  18
   3   7   8 2220.69 70.8529  18
   3   7   8 2413.42 71.2782  23
   3   7   8 2302.00 67.1397  25
  -3   7  -8 2307.48 72.4017  33
   3   7   8 2216.61 65.8160  29
   3   7   9 194.384 24.9459  18
   3   7   9 185.372 20.6412  25
   3   7   9 212.102 24.5063  34
   3   7   9 238.857 22.0614  29
  -3   7  -9 238.862 26.9312  33
   3   7  10 297.409 18.1040  25
   3   7  10 302.229 17.9606  34
   3   7  10 268.368 17.6562  31
  -3   7 -10 329.909 24.7371  33
  -3   8  10 564.693 21.5838  29
   3   8 -10 541.654 26.6828  44
   3   8  -9 136.096 18.0473  27
  -3   8   9 126.703 19.5603  29
   3   8  -9 110.981 21.8570  19
   3   8  -9 126.887 25.1193  44
   3   8  -8 118.935 21.0137  27
  -3   8   8 168.513 24.3701  29
   3   8  -8 123.901 27.4191  44
   3   8  -8 118.890 23.7928  19
   3   8  -7 2176.64 64.8991  27
   3   8  -7 2277.49 73.5661  44
   3   8  -7 2096.85 65.4272  19
   3   8  -6 578.751 34.8124  27
   3   8  -6 566.606 41.1811  44
   3   8  -6 539.428 33.3790  19
   3   8  -5 1077.70 45.7359  27
   3   8  -5 977.243 52.6496  44
   3   8  -5 1006.28 42.0198  19
   3   8  -4 250.871 31.6556  27
   3   8  -4 234.183 39.2540  44
   3   8  -4 241.413 25.0393  19
   3   8  -3 394.223 33.9573  27
   3   8  -3 370.720 42.5086  44
   3   8  -2 1409.18 51.9079  34
   3   8  -2 1416.44 55.6556  27
   3   8  -2 1465.06 66.1606  44
   3   8  -1 2231.70 72.2020  27
   3   8  -1 2212.52 70.3051  34
   3   8  -1 2289.40 85.2920  44
  -3   8   0 628.282 30.6840  27
   3   8   0 607.585 39.4992  34
   3   8   0 605.648 51.2418  44
  -3   8  -1 2163.24 62.7705  27
   3   8   1 2058.38 70.3309  34
   3   8   1 2198.45 84.4786  44
  -3   8  -2 438.092 29.8300  27
   3   8   2 400.563 47.1503  44
  -3   8  -3 3953.83 101.345  27
   3   8   3 4059.87 119.352  44
  -3   8  -4 1731.96 55.7611  27
   3   8   4 1806.19 70.7868  44
  -3   8  -5 1988.51 60.0315  27
   3   8   5 2128.55 72.9734  44
   3   8   6 1979.61 63.7420  23
  -3   8  -6 1875.41 55.9213  27
   3   8   7 350.369 20.6362  25
  -3   8  -7 342.012 22.3184  27
   3   8   7 419.312 24.3589  23
   3   8   7 347.719 24.4850  34
   3   9  -5 702.228 25.9157  27
   3   9  -4 2517.99 66.1983  27
   3   9  -4 2808.59 71.7958  44
   3   9  -3 465.488 23.5460  27
   3   9  -3 472.098 29.3586  44
   3   9  -2 3654.89 93.8932  44
   3   9  -1 506.541 29.9086  23
   3   9  -1 388.473 29.0172  44
   3   9   0 510.342 32.2309  23
   3   9   0 416.502 28.4501  44
   3   9   1 444.489 31.0543  23
   3   9   1 414.459 19.9145  34
   3   9   1 422.383 26.4416  44
   3   9   2 267.800 25.8941  23
   3   9   2 267.697 18.2647  34
   4  -8  -9 18.4796 20.8076  22
   4  -8  -9 15.7837 16.3541  35
  -4  -8   8 5.86239 12.6019  20
   4  -8  -8 9.22096 19.2689  35
  -4  -8   7 749.752 28.1228  20
  -4  -8   7 761.994 28.4138  21
   4  -8  -7 761.920 36.5430  35
  -4  -8   6 943.288 33.1302  20
  -4  -8   6 904.074 33.8484  21
   4  -8  -5 142.151 20.3815  24
  -4  -8   5 149.538 19.6426  20
  -4  -8   5 146.226 19.9614  21
   4  -8  -4 1198.20 43.2039  24
  -4  -8   4 1202.52 39.4658  20
  -4  -8   3 514.499 30.7028  24
   4  -8  -3 525.136 31.9544  24
  -4  -8   3 510.549 26.1060  20
   4  -8  -3 611.053 38.0403  22
   4  -8  -2 3366.05 92.5119  24
   4  -8  -2 3514.35 90.4805  20
   4  -8  -2 3404.54 96.5870  22
   4  -8  -1 3484.12 93.7414  24
   4  -8  -1 3422.34 89.6541  20
   4  -8  -1 3365.62 95.3936  22
   4  -8   0 1046.37 59.7033  38
   4  -8   0 1050.30 40.6041  20
   4  -8   1 359.688 43.5667  38
   4  -8   1 316.606 23.8387  20
   4  -8   2 643.998 35.6928  24
   4  -8   2 608.171 47.0251  38
   4  -8   2 617.546 29.0869  20
   4  -8   3 999.340 36.0073  24
   4  -8   3 935.508 31.9271  26
   4  -8   3 987.068 47.8190  38
   4  -8   4 747.874 33.3383  24
   4  -8   4 743.840 32.6450  26
   4  -8   4 724.167 43.1422  38
   4  -8   5 1580.90 46.0752  26
   4  -8   5 1457.07 44.9874  24
   4  -8   6 121.275 15.2905  24
   4  -8   6 109.525 16.3691  26
   4  -7 -12 2059.33 65.0586  22
  -4  -7  12 2072.74 53.4455  20
   4  -7 -12 2069.23 56.3252  35
  -4  -7  11 521.715 27.5459  20
  -4  -7  11 450.287 23.8936  21
   4  -7 -11 471.247 30.1995  35
  -4  -7  10 259.724 24.0084  21
  -4  -7  10 316.894 27.0849  20
   4  -7 -10 300.109 29.7666  35
  -4  -7   9 2246.73 68.0123  20
  -4  -7   9 2150.35 66.1367  21
   4  -7  -9 2233.42 71.4480  35
  -4  -7   8 1613.76 56.4177  20
  -4  -7   8 1583.82 55.2920  21
   4  -7  -8 1432.00 60.7987  35
   4  -7  -7 557.864 44.8092  22
  -4  -7   7 484.712 35.4698  20
  -4  -7   7 492.574 34.6417  21
   4  -7  -7 524.346 30.7388  24
  -4  -7   6 324.540 31.7485  20
   4  -7  -6 336.470 39.8841  22
  -4  -7   6 331.457 32.5663  21
   4  -7  -6 330.655 29.6712  24
  -4  -7   5 976.911 45.6114  20
   4  -7  -5 1065.30 55.0219  22
  -4  -7   5 1018.93 47.2949  21
   4  -7  -5 1047.32 48.0172  24
   4  -7  -4 4159.15 111.057  20
  -4  -7   4 3905.07 106.718  20
   4  -7  -4 4107.84 117.078  22
  -4  -7   4 3804.97 108.137  21
   4  -7  -4 4076.92 110.611  24
   4  -7  -3 359.274 34.9160  20
  -4  -7   3 363.217 32.3022  20
   4  -7  -3 390.889 42.2392  22
  -4  -7   3 417.552 34.9951  21
   4  -7  -3 431.480 38.9587  24
   4  -7  -2 7044.41 167.417  20
  -4  -7   2 6596.30 162.463  20
   4  -7  -2 6745.75 166.216  21
  -4  -7   2 6576.03 165.251  21
  -4  -7   2 6748.31 239.997  15
   4  -7  -2 7014.69 171.972  24
  -4  -7   1 979.788 43.1585  20
   4  -7  -1 990.597 48.2711  20
  -4  -7   1 1009.08 47.3087  21
   4  -7  -1 1003.96 46.8371  21
  -4  -7   1 1009.56 93.1224  15
   4  -7  -1 972.330 50.7503  26
   4  -7  -1 1005.73 53.7350  24
   4  -7   0 6290.52 184.669  38
  -4  -7   0 6425.52 154.178  20
   4  -7   0 6633.85 160.394  20
   4  -7   0 6417.12 159.554  21
  -4  -7   0 6253.29 233.881  15
   4  -7   0 6447.84 166.150  26
   4  -7   1 6786.40 168.833  24
   4  -7   1 6826.73 171.457  26
   4  -7   1 6493.46 184.091  38
  -4  -7  -1 6682.43 155.356  20
   4  -7   1 6282.47 160.776  20
   4  -7   1 6296.14 160.500  21
   4  -7   2 8308.13 199.811  24
   4  -7   2 8085.30 203.619  26
   4  -7   2 8268.90 214.409  38
   4  -7   2 7813.39 191.385  20
   4  -7   2 8044.53 192.471  21
   4  -7   3 1478.57 61.1450  24
   4  -7   3 1464.61 66.5288  26
   4  -7   3 1536.07 75.1470  38
   4  -7   3 1399.40 54.1174  20
   4  -7   3 1383.41 54.8432  21
   4  -7   4 433.474 45.7758  26
   4  -7   4 406.734 37.6851  24
   4  -7   4 399.780 48.9507  38
   4  -7   4 401.984 31.0568  20
   4  -7   4 398.533 32.4291  21
   4  -7   5 2900.79 96.1677  26
   4  -7   5 2883.72 84.6131  24
   4  -7   5 3083.68 99.4878  38
   4  -7   5 2841.18 78.9853  20
   4  -7   5 2818.41 80.7354  21
   4  -7   6 630.511 32.3656  24
   4  -7   6 658.032 45.8416  26
   4  -7   6 698.950 46.8116  38
   4  -7   7 47.3067 19.3466  24
   4  -7   7 52.8860 32.2798  26
   4  -7   7 75.1522 31.3261  38
   4  -7   8 2.28617 29.2153  26
   4  -7   8-1.99283 24.7972  38
   4  -7   9 234.391 21.5220  38
  -4  -6  14 1426.67 42.8599  20
   4  -6 -14 1276.14 42.6840  35
  -4  -6  13 215.304 25.3605  20
  -4  -6  13 241.204 22.8211  21
   4  -6 -13 227.389 27.3951  35
  -4  -6  12 4917.52 125.049  20
  -4  -6  12 5031.09 122.376  21
   4  -6 -12 4663.86 126.322  35
  -4  -6  11 918.878 47.6764  20
  -4  -6  11 1008.54 46.0218  21
   4  -6 -11 919.842 48.7691  35
   4  -6 -10 2035.34 80.3196  22
  -4  -6  10 2092.70 73.9511  20
  -4  -6  10 2196.40 72.3441  21
   4  -6 -10 2076.33 75.5336  35
   4  -6  -9 637.939 49.1974  22
  -4  -6   9 601.927 43.9748  20
  -4  -6   9 658.563 42.0911  21
   4  -6  -9 627.838 45.8280  35
   4  -6  -8 2394.60 85.5098  22
  -4  -6   8 2312.89 78.9254  20
  -4  -6   8 2278.20 78.0930  21
   4  -6  -8 2201.92 69.0613  24
   4  -6  -7 873.401 54.5972  22
  -4  -6   7 876.931 48.4970  20
  -4  -6   7 803.649 47.1304  21
   4  -6  -7 827.560 42.5489  24
  -4  -6   6 305.444 36.8074  20
  -4  -6   6 276.020 35.5485  21
   4  -6  -6 375.006 43.8064  22
   4  -6  -6 380.033 35.6719  24
   4  -6  -5 3798.54 139.670  38
   4  -6  -5 4337.24 115.126  20
  -4  -6   5 3999.82 113.866  20
   4  -6  -5 4328.97 122.841  22
  -4  -6   5 3896.14 113.935  21
  -4  -6   5 3922.80 165.753  15
   4  -6  -5 4234.60 115.958  24
   4  -6  -4 8083.84 227.444  38
   4  -6  -4 8223.62 200.379  20
  -4  -6   4 8422.39 200.189  20
  -4  -6   4 8110.06 200.713  21
  -4  -6   4 8423.96 271.499  15
   4  -6  -4 8444.26 203.396  24
   4  -6  -3 5883.08 178.112  38
   4  -6  -3 6115.24 153.601  20
  -4  -6   3 5914.94 151.277  20
   4  -6  -3 6224.17 152.553  21
  -4  -6   3 5754.64 152.419  21
   4  -6  -3 6263.27 224.367  14
  -4  -6   3 5937.79 223.785  15
   4  -6  -3 5936.02 156.204  26
   4  -6  -3 5989.98 157.437  24
   4  -6  -2 13087.0 326.711  38
   4  -6  -2 13018.3 306.582  26
   4  -6  -2 13187.9 305.631  24
  -4  -6   2 12246.5 382.969  15
   4  -6  -2 13412.7 388.312  14
   4  -6  -2 13351.4 300.663  20
  -4  -6   2 13104.3 297.396  20
   4  -6  -2 13283.4 299.922  21
  -4  -6   2 12989.7 299.900  21
   4  -6  -1 16232.3 375.613  26
   4  -6  -1 16402.3 365.934  20
  -4  -6   1 16182.5 361.453  20
  -4  -6   1 16370.2 364.995  21
   4  -6  -1 16450.8 365.328  21
   4  -6  -1 16453.8 459.795  14
  -4  -6   1 15622.7 457.133  15
   4  -6   0 45908.6 984.983  26
   4  -6   0 46750.4 978.192  24
   4  -6   0 46594.7 976.603  32
  -4  -6   0 44211.3 965.412  20
   4  -6   0 45651.6 971.057  20
  -4  -6   0 46148.2 970.376  21
   4  -6   0 46110.3 971.879  21
  -4  -6   0 43154.4 1071.70  15
   4  -6   0 46878.4 1081.84  14
   4  -6   1 2988.11 96.7219  24
   4  -6   1 2854.98 104.139  26
   4  -6   1 2910.27 93.6327  32
   4  -6   1 2904.09 90.2695  20
   4  -6   1 2835.86 90.0020  21
   4  -6   1 3078.12 164.860  14
  -4  -6  -1 3112.38 165.356  15
   4  -6   2 18363.4 405.994  24
   4  -6   2 16794.2 414.948  26
   4  -6   2 18237.3 403.274  32
   4  -6   2 17713.8 398.556  20
   4  -6   2 18050.4 399.874  21
   4  -6   2 18745.9 509.009  14
   4  -6   3 5324.09 160.249  38
   4  -6   3 5680.98 147.551  24
   4  -6   3 5296.65 142.690  32
   4  -6   3 5325.28 140.608  21
   4  -6   3 5258.26 139.240  20
   4  -6   3 5277.96 223.382  14
  -4  -6  -3 5119.60 219.287  15
   4  -6   4 5171.92 154.472  38
   4  -6   4 5240.81 140.732  24
   4  -6   4 5177.00 137.376  32
   4  -6   4 5036.41 133.974  20
   4  -6   4 4985.42 135.186  21
  -4  -6  -4 5240.36 221.699  15
   4  -6   5 3500.35 117.031  38
   4  -6   5 3241.34 100.163  24
   4  -6   5 3327.14 98.3402  32
   4  -6   5 3165.93 94.3045  20
   4  -6   5 3279.03 97.4547  21
  -4  -6  -5 3269.03 166.899  15
   4  -6   5 3284.72 169.527  14
   4  -6   6 3671.40 104.668  24
   4  -6   6 3731.72 104.339  32
   4  -6   6 3690.82 101.557  20
   4  -6   6 3582.43 103.953  21
   4  -6   6 3695.73 121.863  38
   4  -6   7 668.269 38.2067  24
   4  -6   7 610.311 37.3204  32
   4  -6   7 627.605 51.4928  38
   4  -6   7 572.732 33.8197  20
   4  -6   7 582.956 37.8997  21
   4  -6   8 392.829 29.8452  32
   4  -6   8 427.513 43.6991  38
   4  -6   8 401.854 32.2310  21
   4  -6   9 144.834 33.9098  38
   4  -6   9 3.39320 14.3210  21
   4  -6  10 699.209 45.0905  26
   4  -6  10 625.698 38.1920  38
   4  -6  11 1575.38 53.4450  26
   4  -6  11 1412.08 46.4508  38
   4  -5 -16 595.189 26.4267  35
  -4  -5  16 629.361 26.6053  20
   4  -5 -15 6268.81 150.765  35
  -4  -5  15 6429.22 150.892  20
  -4  -5  15 6416.55 146.166  21
   4  -5 -14 6753.94 162.344  35
  -4  -5  14 6640.11 158.878  21
  -4  -5  14 6633.48 162.711  20
   4  -5 -13 6331.94 161.088  35
  -4  -5  13 6509.63 159.961  21
   4  -5 -13 6506.66 172.529  22
  -4  -5  13 6394.32 162.677  20
   4  -5 -12 419.211 42.1867  35
  -4  -5  12 484.996 40.9059  21
  -4  -5  12 429.665 42.5902  20
   4  -5 -11 3971.16 119.026  35
  -4  -5  11 4036.73 116.585  21
   4  -5 -11 4020.60 125.961  22
  -4  -5  11 4308.95 121.098  20
   4  -5 -10 770.594 51.5504  35
  -4  -5  10 801.018 48.6667  21
   4  -5 -10 794.028 55.2549  22
  -4  -5  10 741.517 49.8570  20
  -4  -5   9 579.084 44.0532  21
   4  -5  -9 579.823 50.7670  22
  -4  -5   9 550.296 44.1536  20
   4  -5  -9 585.017 42.9773  40
  -4  -5   8 883.116 49.6413  21
   4  -5  -8 909.580 56.4990  22
  -4  -5   8 809.169 49.3790  20
   4  -5  -8 845.735 42.9192  24
  -4  -5   7 3066.19 94.9774  21
   4  -5  -7 3421.02 103.728  22
  -4  -5   7 3139.40 96.8161  20
   4  -5  -7 3152.00 92.6261  24
   4  -5  -6 2098.65 70.4070  20
   4  -5  -6 2240.83 79.0515  22
  -4  -5   6 2025.82 72.6598  20
  -4  -5   6 2055.12 72.0059  21
  -4  -5   6 1997.33 104.327  15
   4  -5  -6 2166.79 71.3088  24
   4  -5  -5 3642.86 127.817  38
   4  -5  -5 3889.52 106.424  20
  -4  -5   5 3679.34 106.493  20
   4  -5  -5 4145.95 114.747  22
  -4  -5   5 3632.34 106.476  21
  -4  -5   5 3851.81 155.212  15
   4  -5  -5 3875.20 108.397  24
   4  -5  -4 17018.3 404.061  38
   4  -5  -4 17306.2 379.566  20
  -4  -5   4 16940.0 379.985  20
  -4  -5   4 17112.3 381.549  21
   4  -5  -4 17606.6 453.158  14
  -4  -5   4 16670.6 450.394  15
   4  -5  -4 17219.5 384.825  26
   4  -5  -4 17394.5 383.761  24
   4  -5  -3 16560.6 383.196  38
   4  -5  -3 15966.0 364.619  24
   4  -5  -3 16140.0 367.595  26
   4  -5  -3 16323.8 360.010  20
  -4  -5   3 16074.8 359.335  20
  -4  -5   3 16481.0 361.708  21
  -4  -5   3 16304.5 438.974  15
   4  -5  -3 15862.4 438.394  14
   4  -5  -2 1292.86 69.6091  38
   4  -5  -2 1130.15 58.2349  26
   4  -5  -2 1151.68 57.0095  32
   4  -5  -2 1271.30 51.5922  20
  -4  -5   2 1151.14 50.0550  21
   4  -5  -2 1248.19 100.240  14
   4  -5  -1 23525.8 514.489  38
   4  -5  -1 22583.2 503.829  26
   4  -5  -1 21693.2 496.123  24
   4  -5  -1 22788.6 500.203  32
   4  -5  -1 23187.9 491.486  20
  -4  -5   1 22236.7 490.506  21
  -4  -5   1 22047.0 578.465  15
   4  -5  -1 22887.6 580.917  14
   4  -5   0 10785.7 264.632  38
   4  -5   0 10605.6 249.797  24
   4  -5   0 10110.1 257.007  26
   4  -5   0 10562.0 251.718  32
   4  -5   0 10633.5 243.696  20
  -4  -5   0 10590.9 242.566  21
   4  -5   0 10519.7 328.385  14
  -4  -5   0 10346.5 324.504  15
   4  -5   1 25566.9 565.371  38
   4  -5   1 24803.5 549.663  24
   4  -5   1 25403.8 551.522  32
   4  -5   1 25104.2 543.112  20
  -4  -5  -1 25342.4 542.201  21
   4  -5   1 25474.3 642.615  14
   4  -5   2 1774.33 70.3613  24
   4  -5   2 1758.59 70.6365  32
   4  -5   2 1884.06 64.6874  20
   4  -5   2 1794.09 65.3710  21
   4  -5   2 1573.75 123.640  14
   4  -5   3 250.471 51.5118  25
   4  -5   3 290.585 39.2088  24
   4  -5   3 319.683 38.6378  32
   4  -5   3 306.979 33.6567  20
   4  -5   3 308.487 35.1864  21
  -4  -5  -3 242.077 73.7522  15
   4  -5   3 320.125 80.5220  14
   4  -5   4 9354.82 224.104  24
   4  -5   4 8831.88 243.157  25
   4  -5   4 9308.30 225.873  32
   4  -5   4 9416.05 221.408  21
   4  -5   4 9186.56 218.650  20
  -4  -5  -4 9116.75 312.335  15
   4  -5   5 20936.4 466.830  24
   4  -5   5 20101.7 490.492  25
   4  -5   5 21879.1 470.788  32
   4  -5   5 21228.9 466.280  21
   4  -5   5 20856.9 462.824  20
  -4  -5  -5 21656.1 576.122  15
   4  -5   5 21516.2 573.373  14
   4  -5   6 16648.1 370.308  24
   4  -5   6 15337.1 395.065  25
   4  -5   6 16916.0 375.458  32
   4  -5   6 16354.8 370.620  21
  -4  -5  -6 16832.5 472.840  15
   4  -5   6 16535.2 470.619  14
   4  -5   7 1073.42 49.3074  24
   4  -5   7 947.979 73.7362  25
   4  -5   7 1123.12 55.5573  32
   4  -5   7 1075.12 52.9161  21
  -4  -5  -7 1100.91 103.771  15
   4  -5   7 1101.23 102.995  14
   4  -5   8 2012.48 95.2028  25
   4  -5   8 2168.23 74.6708  32
   4  -5   8 1928.87 70.8834  21
  -4  -5  -8 1789.85 122.912  15
   4  -5   8 1911.24 122.595  14
   4  -5   9 553.660 39.7846  21
   4  -5   9 437.543 59.2146  25
   4  -5   9 546.962 39.5285  32
   4  -5  10 1806.60 62.5358  21
   4  -5  10 1870.05 86.0498  25
   4  -5  10 1985.10 65.2895  32
   4  -5  11 923.901 56.1584  25
   4  -5  11 1069.54 36.8084  32
   4  -5  12 1160.15 49.7593  26
   4  -5  12 1073.53 37.6362  32
   4  -5  13 3097.12 71.9603  26
   4  -5  13 2584.91 70.4372  38
   4  -4 -17 1477.38 48.0558  35
  -4  -4  17 1625.72 48.3092  20
   4  -4 -16 2872.26 81.3763  35
  -4  -4  16 2744.67 76.0199  21
   4  -4 -16 2787.20 99.9857  22
  -4  -4  16 2931.76 81.6795  20
   4  -4 -15 7115.82 175.353  35
  -4  -4  15 7185.64 172.378  21
   4  -4 -15 7321.85 193.769  22
  -4  -4  15 7138.64 176.208  20
   4  -4 -14 416.893 40.9791  35
  -4  -4  14 388.401 37.8362  21
  -4  -4  14 410.197 41.0172  20
   4  -4 -14 439.511 56.2678  22
   4  -4 -13 3394.58 103.499  35
  -4  -4  13 3196.22 101.230  21
   4  -4 -13 3254.29 112.247  22
  -4  -4  13 3361.34 104.372  20
   4  -4 -12 333.424 43.3533  35
  -4  -4  12 413.132 42.5911  20
  -4  -4  12 376.926 39.8187  21
   4  -4 -11 890.261 55.1291  35
  -4  -4  11 893.004 52.3615  21
   4  -4 -11 817.720 59.6294  22
  -4  -4  11 897.870 54.9795  20
   4  -4 -11 891.080 48.0753  40
  -4  -4  10 2527.79 84.4375  21
   4  -4 -10 2614.06 92.6071  22
  -4  -4  10 2517.21 87.6943  20
   4  -4 -10 2404.69 83.0560  40
  -4  -4   9 9930.14 241.055  21
   4  -4  -9 10396.9 248.116  22
  -4  -4   9 10396.4 244.323  20
   4  -4  -9 10155.9 241.587  40
   4  -4  -9 10112.8 233.151  24
  -4  -4   8 1797.09 67.4729  21
   4  -4  -8 1910.15 73.1248  22
  -4  -4   8 1751.71 67.2729  20
   4  -4  -8 1869.82 62.3737  24
  -4  -4   7 2552.23 81.4202  21
   4  -4  -7 2731.08 86.9712  22
  -4  -4   7 2703.42 83.7137  20
   4  -4  -7 2710.40 80.3322  24
   4  -4  -6 982.341 61.3828  38
  -4  -4   6 975.124 45.0590  21
   4  -4  -6 1026.08 45.3496  20
   4  -4  -6 1055.78 49.4635  22
  -4  -4   6 1014.27 46.9066  20
  -4  -4   6 994.733 68.4468  15
   4  -4  -6 1047.32 47.7608  26
   4  -4  -6 1013.32 46.3817  24
   4  -4  -5 2628.98 93.6181  38
   4  -4  -5 2610.04 75.0319  20
  -4  -4   5 2528.57 76.4301  20
  -4  -4   5 2444.09 111.256  15
   4  -4  -5 2551.15 80.3148  26
   4  -4  -5 2618.53 78.5006  24
   4  -4  -4 1278.64 53.5193  43
   4  -4  -4 1302.57 64.2051  38
   4  -4  -4 1250.33 53.7193  26
   4  -4  -4 1229.80 51.0686  24
   4  -4  -4 1251.76 46.8494  20
   4  -4  -4 1378.97 88.9639  14
  -4  -4   4 1271.39 81.6937  15
   4  -4  -3 5775.35 152.597  26
   4  -4  -3 6075.84 149.543  24
   4  -4  -3 6152.14 154.319  32
   4  -4  -3 5967.53 161.533  38
  -4  -4   3 6042.45 200.450  15
   4  -4  -3 6157.67 205.779  14
   4  -4  -2 8924.56 220.535  26
   4  -4  -2 9422.56 220.419  32
   4  -4  -2 9308.03 227.928  38
  -4  -4   2 9372.79 274.840  15
   4  -4  -2 9453.49 279.290  14
   4  -4  -1 2860.63 85.4801  24
   4  -4  -1 2677.77 90.4957  26
   4  -4  -1 3038.30 89.7215  32
   4  -4  -1 3100.57 97.9679  38
  -4  -4   1 2874.74 133.304  15
   4  -4  -1 2918.10 136.932  14
  -4  -4   0 4395.34 171.181  15
   4  -4   0 4402.13 178.217  14
   4  -4   0 4395.24 118.087  24
   4  -4   0 4643.35 122.700  32
   4  -4   1 1626.84 109.655  14
   4  -4   1 1496.96 68.3809  25
   4  -4   1 1534.81 59.5183  24
   4  -4   1 1750.67 63.7091  32
   4  -4   2 1049.04 93.2576  14
   4  -4   2 991.345 59.2869  25
   4  -4   2 989.020 47.9244  24
   4  -4   2 1038.23 50.5921  32
  -4  -4  -3 975.992 91.4961  15
   4  -4   3 883.213 59.8941  25
   4  -4   3 1032.37 48.4340  24
   4  -4   4 4146.83 113.424  41
  -4  -4  -4 4302.98 183.359  15
   4  -4   4 4054.35 182.101  14
   4  -4   4 4116.64 112.392  24
   4  -4   4 3773.10 127.541  25
   4  -4   5 6910.23 169.955  41
  -4  -4  -5 6642.74 245.370  15
   4  -4   5 6689.43 244.611  14
   4  -4   5 6759.13 166.381  24
   4  -4   5 6202.60 184.273  25
   4  -4   6 1695.90 67.7291  41
   4  -4   6 1823.43 67.1077  21
  -4  -4  -6 1726.95 122.291  15
   4  -4   6 1705.48 121.104  14
   4  -4   6 1658.59 84.5694  25
   4  -4   7 1822.04 72.6290  41
   4  -4   7 1874.40 69.7604  21
  -4  -4  -7 1836.31 129.231  15
   4  -4   7 2110.48 126.823  14
   4  -4   7 1734.20 89.2573  25
   4  -4   8 2217.04 79.6695  41
   4  -4   8 2044.24 75.4638  21
  -4  -4  -8 1905.65 130.904  15
   4  -4   8 1864.83 121.384  14
   4  -4   8 1881.34 95.3128  25
   4  -4   9 3240.47 100.362  41
   4  -4   9 3039.57 95.9317  21
  -4  -4  -9 3373.84 161.829  15
   4  -4   9 2916.77 118.106  25
   4  -4  10 694.450 43.2429  21
   4  -4  10 623.825 45.6864  41
   4  -4  10 686.455 65.4758  25
   4  -4  11 591.271 38.9586  21
   4  -4  11 644.206 42.8095  41
   4  -4  11 657.538 61.2694  25
   4  -4  12 482.009 35.6428  41
   4  -4  12-13.3679 19.1901  21
   4  -4  14 5850.87 131.881  32
   4  -3 -18 1379.19 64.6218  22
  -4  -3  18 1402.11 44.8386  20
   4  -3 -18 1330.40 44.2834  35
  -4  -3  17 1120.87 42.1268  21
   4  -3 -17 1210.37 70.3681  22
  -4  -3  17 1170.05 46.7487  20
   4  -3 -17 1134.94 48.9255  35
   4  -3 -16 489.699 39.7751  35
  -4  -3  16 466.448 38.7963  20
  -4  -3  16 448.160 33.8199  21
   4  -3 -16 500.225 58.8157  22
   4  -3 -16 467.027 32.1415   8
   4  -3 -16 456.121 30.8645   9
   4  -3 -15 2437.40 85.3543  35
   4  -3 -15 2446.55 81.4618  12
   4  -3 -15 2397.13 78.1151  11
  -4  -3  15 2483.69 80.4185  21
   4  -3 -15 2377.68 99.8350  22
   4  -3 -15 2459.99 77.7318   8
   4  -3 -15 2356.91 76.1477   9
   4  -3 -14 3790.47 115.953  35
   4  -3 -14 3698.26 163.295   2
   4  -3 -14 3576.95 163.246   4
   4  -3 -14 3791.28 113.899  12
   4  -3 -14 3824.17 111.109  11
  -4  -3  14 3972.61 114.141  21
   4  -3 -14 4018.37 131.049  22
   4  -3 -14 3965.31 110.304   8
   4  -3 -14 3850.14 109.248   9
  -4  -3  13 2030.34 121.092  17
   4  -3 -13 1951.49 77.4137  35
   4  -3 -13 1810.56 117.944   4
   4  -3 -13 1710.75 113.505   2
   4  -3 -13 2005.00 76.5721  12
   4  -3 -13 1944.27 72.9349  11
  -4  -3  13 2001.15 75.8093  21
   4  -3 -13 2246.74 90.1156  22
   4  -3 -13 1884.33 71.2457   8
   4  -3 -13 1945.13 71.3122   9
   4  -3 -12 7048.72 177.431   8
   4  -3 -12 6890.78 176.919   9
   4  -3 -12 6869.07 176.643  40
   4  -3 -12 6948.87 182.876  35
   4  -3 -12 6996.01 178.751  11
   4  -3 -12 7078.15 180.896  12
  -4  -3  12 7513.95 251.091  17
  -4  -3  12 7421.80 182.504  21
   4  -3 -12 7690.52 194.349  22
   4  -3 -12 6531.47 239.047   2
   4  -3 -12 7030.37 245.237   4
   4  -3 -11 5759.62 152.008   8
   4  -3 -11 5887.03 151.153   9
   4  -3 -11 5835.87 214.708   2
   4  -3 -11 6045.68 217.102   4
   4  -3 -11 6590.26 234.762   6
   4  -3 -11 5862.90 154.003  40
   4  -3 -11 5869.39 153.475  11
   4  -3 -11 5835.25 155.531  12
  -4  -3  11 5920.49 155.680  21
   4  -3 -11 6153.01 165.577  22
  -4  -3  11 6237.97 221.733  17
   4  -3 -10 932.864 49.9437  40
   4  -3 -10 953.380 82.8551   2
   4  -3 -10 984.211 85.3989   4
   4  -3 -10 919.783 87.6387   6
  -4  -3  10 880.704 48.3248  21
   4  -3 -10 881.021 55.7376  22
   4  -3 -10 878.854 46.8988   8
   4  -3 -10 947.694 46.6095   9
   4  -3  -9 169.729 33.8866  40
   4  -3  -9 59.5623 31.5915  35
   4  -3  -9 146.119 26.8026  24
   4  -3  -9 167.651 26.6462   9
   4  -3  -9 132.181 28.3018   8
  -4  -3   9 111.187 28.5033  21
   4  -3  -9 184.360 35.8051  22
   4  -3  -9 134.443 50.3894   4
   4  -3  -9 125.679 48.0876   2
   4  -3  -9 159.312 54.2848   6
   4  -3  -8 978.573 73.4621   2
   4  -3  -8 976.208 74.5409   4
   4  -3  -8 1014.72 79.2561   6
   4  -3  -8 1002.55 49.5161  40
   4  -3  -8 957.549 42.8875  24
   4  -3  -8 934.851 44.9227  26
   4  -3  -8 1059.07 50.6897  22
   4  -3  -8 971.860 42.8140   8
   4  -3  -8 897.615 42.1287   9
   4  -3  -7 13477.4 297.062  24
   4  -3  -7 13868.9 303.776  22
   4  -3  -7 13133.1 296.055   8
   4  -3  -7 13362.1 295.675   9
   4  -3  -7 13059.7 344.993   2
   4  -3  -7 13496.1 349.981   4
   4  -3  -7 13011.1 356.061   6
   4  -3  -6 31839.2 672.927   9
   4  -3  -6 31579.0 673.311   8
   4  -3  -6 31493.6 684.206  43
   4  -3  -6 32873.9 680.274  22
  -4  -3   6 31192.2 703.306  15
   4  -3  -6 31051.1 721.826   2
   4  -3  -6 32338.4 733.438   6
   4  -3  -5 22279.1 516.014   2
  -4  -3   5 21639.3 509.288  15
   4  -3  -5 22615.3 525.376   6
   4  -3  -5 21792.3 471.632   8
   4  -3  -5 22408.9 471.434   9
   4  -3  -4 6224.85 180.296   2
  -4  -3   4 6308.40 187.255  15
   4  -3  -4 5923.94 184.062   6
   4  -3  -4 6180.55 145.172   8
   4  -3  -4 6524.90 145.163   9
   4  -3  -3 18496.7 429.594   2
   4  -3  -3 18760.2 435.727   5
   4  -3  -3 18831.7 455.125  14
  -4  -3   3 19051.6 447.665  15
   4  -3  -3 18160.7 392.792   8
   4  -3  -3 18311.2 392.263   9
   4  -3  -3 18598.4 436.660   6
   4  -3  -2 6222.86 174.076   1
   4  -3  -2 6085.44 175.795   5
  -4  -3   2 6017.87 188.156  15
   4  -3  -2 5978.62 194.930  14
   4  -3  -2 5915.20 175.515   6
  -4  -3   1 11391.8 313.055  15
   4  -3  -1 12074.1 323.201  14
   4  -3  -1 12323.9 297.582   1
   4  -3  -1 11762.5 297.533   5
  -4  -3   0 3744.82 143.632  15
   4  -3   0 3845.46 149.188  14
   4  -3   0 3640.67 126.229   5
   4  -3   0 3848.44 126.231   1
   4  -3   1 23277.6 570.632  14
   4  -3   1 23514.8 543.102   5
   4  -3   1 23645.3 542.293   1
   4  -3   2 14483.8 360.081   1
   4  -3   2 14508.2 362.157   5
   4  -3   3 2883.43 94.4860  25
   4  -3   3 3099.85 121.351   1
   4  -3   3 3323.06 129.903   3
   4  -3   3 3184.67 122.422   5
   4  -3   3 2991.09 88.7175  41
  -4  -3  -3 3084.33 138.491  15
   4  -3   3 2993.07 138.622  14
   4  -3   4 905.771 46.2815  41
   4  -3   4 892.209 69.0103   1
   4  -3   4 897.998 75.7590   3
   4  -3   4 896.654 69.3245   5
   4  -3   4 774.002 51.1464  25
   4  -3   4 871.099 39.9283   7
  -4  -3  -4 796.477 82.7338  15
   4  -3   4 786.515 81.8723  14
   4  -3   5 305.759 35.7968  41
   4  -3   5 343.625 30.0018  10
   4  -3   5 303.058 29.6981  13
   4  -3   5 362.053 57.3436   3
   4  -3   5 380.801 56.0485   5
   4  -3   5 424.880 57.1607   1
   4  -3   5 317.311 42.5395  25
   4  -3   5 328.762 32.2387   7
  -4  -3  -5 368.901 71.4680  15
   4  -3   5 413.859 66.5494  14
   4  -3   6 214.368 35.7471  41
   4  -3   6 136.618 28.4369  13
   4  -3   6 201.929 57.4992   3
   4  -3   6 202.411 52.1328   1
   4  -3   6 158.262 50.8428   5
   4  -3   6 170.558 43.0441  25
   4  -3   6 175.429 29.6847   7
   4  -3   6 169.114 28.6480  10
  -4  -3  -6 175.204 60.4464  15
   4  -3   6 201.673 62.1627  14
   4  -3   7 3086.10 100.391  41
   4  -3   7 3094.85 92.7606  10
   4  -3   7 3022.80 92.4665  13
   4  -3   7 3285.01 147.842   1
   4  -3   7 3179.68 151.894   3
   4  -3   7 3276.47 147.332   5
   4  -3   7 3026.66 108.720  25
  -4  -3  -7 3014.78 154.851  15
   4  -3   7 2996.20 144.486  14
   4  -3   7 3131.50 94.6838   7
   4  -3   8 5546.36 146.128   7
   4  -3   8 5456.24 151.883  41
   4  -3   8 5682.54 144.523  13
   4  -3   8 5560.36 143.885  10
   4  -3   8 5685.26 211.843   1
   4  -3   8 5359.38 211.121   3
   4  -3   8 5298.19 204.239   5
   4  -3   8 5354.68 162.523  25
   4  -3   8 5492.39 144.752  21
  -4  -3  -8 4877.93 210.314  15
   4  -3   8 5301.36 199.796  14
   4  -3   9 5426.36 147.348   7
   4  -3   9 5621.69 154.222  41
   4  -3   9 5622.65 145.425  13
   4  -3   9 5551.30 144.842  10
   4  -3   9 5752.53 220.642   3
   4  -3   9 5401.06 208.044   5
   4  -3   9 5317.94 163.654  25
   4  -3   9 5467.59 146.292  21
  -4  -3  -9 5158.10 213.317  15
  -4  -3 -10 233.588 34.0277   8
   4  -3  10 207.104 35.9885   7
   4  -3  10 192.678 33.9496  10
   4  -3  10 182.729 41.5180  41
   4  -3  10 213.371 34.8406  13
   4  -3  10 268.452 62.3258   5
  -4  -3 -10 190.034 61.5040   4
   4  -3  10 201.070 51.8724  25
   4  -3  10 194.190 35.3890  21
  -4  -3 -10 176.441 57.5409  15
   4  -3  11 4285.47 124.791  41
   4  -3  11 3880.97 136.856  25
   4  -3  11 4076.03 117.379  21
   4  -3  11 4467.95 121.100   7
  -4  -3 -11 4245.35 116.344   8
   4  -3  11 4052.12 114.527  10
   4  -3  11 4381.86 117.223  13
   4  -3  12 1438.50 62.4308  41
   4  -3  12 1473.37 58.2795  21
  -4  -3 -12 1494.86 57.1641   8
   4  -3  12 1408.76 58.7810   7
   4  -3  12 1622.95 57.9379  13
   4  -3  12 1433.38 55.3527  10
   4  -3  13 2010.31 58.6474  41
   4  -3  13 2051.19 47.9228  10
   4  -3  13 2083.65 49.0067  13
  -4  -3 -13 2115.14 50.4742   8
  -4  -3 -13 1977.16 50.0256   9
   4  -3  14 214.017 41.2696  25
   4  -3  14 163.207 19.5357  13
   4  -3  14 163.263 18.9188  10
   4  -3  14 190.658 27.0103  41
   4  -3  15 1393.47 51.7266  25
  -4  -2  19 2777.50 63.4841  20
   4  -2 -19 2224.24 58.0936  11
   4  -2 -18 1700.91 60.6842  35
   4  -2 -18 1843.18 55.5643  11
   4  -2 -18 1736.84 57.1868  12
   4  -2 -18 1697.52 79.7475  22
  -4  -2  18 1648.77 55.8355  20
  -4  -2  18 1689.09 49.5614  21
   4  -2 -18 1645.69 54.1994   8
   4  -2 -18 1654.54 52.9558   9
  -4  -2  18 1641.66 54.8724   7
   4  -2 -17 1990.11 71.8968  35
  -4  -2  17 1888.34 63.2530  18
  -4  -2  17 1921.52 62.6578  21
   4  -2 -17 1909.13 92.2485  22
   4  -2 -17 2005.62 66.2294   8
   4  -2 -17 1997.70 65.0931   9
   4  -2 -17 2047.19 71.0629  12
   4  -2 -17 1938.09 67.5877  11
   4  -2 -16 1731.38 72.0026  35
   4  -2 -16 1729.56 70.2012  12
   4  -2 -16 1741.60 67.7105  11
  -4  -2  16 1724.21 64.7915  21
   4  -2 -16 1675.90 92.0013  22
   4  -2 -16 1788.12 66.4326   8
   4  -2 -16 1625.23 64.0548   9
  -4  -2  15 6818.30 237.890  17
   4  -2 -15 6717.12 175.006  35
   4  -2 -15 6059.82 233.437   2
   4  -2 -15 6130.43 235.947   4
   4  -2 -15 6794.01 261.400   6
   4  -2 -15 6547.93 174.381  12
   4  -2 -15 6727.98 171.767  11
  -4  -2  15 6614.81 168.596  21
   4  -2 -15 6735.70 196.180  22
   4  -2 -15 6459.31 169.370   8
   4  -2 -15 6541.15 168.422   9
  -4  -2  14 6.25771 53.7341  17
   4  -2 -14 30.5026 38.1772  35
   4  -2 -14 63.7588 57.2096   2
   4  -2 -14 45.3877 60.5785   4
   4  -2 -14 69.0436 67.3676   6
   4  -2 -14 51.0346 39.9606  12
   4  -2 -14 32.3752 37.6220  11
  -4  -2  14 62.4373 35.2365  21
   4  -2 -14 36.5751 50.7936  22
   4  -2 -14 50.0253 35.3514   8
   4  -2 -14 65.6762 33.8615   9
  -4  -2  13 9645.01 307.207  17
   4  -2 -13 9597.68 225.403  30
   4  -2 -13 9649.88 234.024  35
   4  -2 -13 9361.08 232.553  11
   4  -2 -13 9422.04 235.197  12
   4  -2 -13 9157.67 230.063   8
   4  -2 -13 9253.01 228.841   9
   4  -2 -13 10096.1 248.795  22
   4  -2 -13 9323.37 309.284   2
   4  -2 -13 9371.77 310.256   4
   4  -2 -13 9933.82 330.957   6
   4  -2 -12 8908.99 215.960   9
   4  -2 -12 9040.66 216.582   8
   4  -2 -12 9008.69 293.862   2
   4  -2 -12 8584.54 304.168   6
   4  -2 -12 8577.78 292.041   4
   4  -2 -12 8809.81 216.348  40
   4  -2 -12 8898.70 218.886  11
   4  -2 -12 8728.70 220.265  12
   4  -2 -12 8904.19 227.935  22
  -4  -2  12 8806.09 294.049  17
   4  -2 -11 40767.5 870.673   8
   4  -2 -11 41107.3 869.862   9
   4  -2 -11 38749.3 952.044   2
   4  -2 -11 39615.3 954.859   4
   4  -2 -11 40139.6 975.114   6
   4  -2 -11 40768.1 871.956  40
   4  -2 -11 39877.2 873.991  12
   4  -2 -11 40329.7 872.355  11
   4  -2 -11 42522.3 881.748  22
  -4  -2  11 43252.7 960.881  17
   4  -2 -10 15106.2 407.606   2
   4  -2 -10 14406.6 405.528   4
   4  -2 -10 15326.7 422.769   6
   4  -2 -10 14763.2 337.702  40
   4  -2 -10 14922.8 337.587  35
   4  -2 -10 14886.6 336.837  11
   4  -2 -10 14897.4 338.335  12
   4  -2 -10 14914.1 334.402  26
   4  -2 -10 15431.3 342.729  22
   4  -2 -10 14484.1 335.032   8
   4  -2 -10 14784.7 334.446   9
   4  -2  -9 10605.1 304.021   2
   4  -2  -9 10514.9 304.968   4
   4  -2  -9 10308.5 313.810   6
   4  -2  -9 10518.9 244.774  40
   4  -2  -9 10685.6 244.239  35
   4  -2  -9 9909.47 243.415  12
   4  -2  -9 10151.4 242.723  11
   4  -2  -9 10520.5 237.260  24
   4  -2  -9 10425.4 242.271  26
   4  -2  -9 10789.8 247.365  22
   4  -2  -9 10683.6 241.725   8
   4  -2  -9 10703.3 241.444   9
   4  -2  -8 11155.3 256.889  35
   4  -2  -8 11491.3 312.559   2
   4  -2  -8 11154.5 311.727   4
   4  -2  -8 11328.8 322.628   6
   4  -2  -8 11154.2 258.443  40
   4  -2  -8 11635.7 259.018  22
   4  -2  -8 11153.7 254.622   8
   4  -2  -8 11182.2 254.054   9
   4  -2  -7 14221.4 311.380   8
   4  -2  -7 14239.3 311.015   9
   4  -2  -7 14245.4 375.722   6
   4  -2  -7 13313.0 360.973   2
   4  -2  -7 14112.5 366.189   4
   4  -2  -6 39434.4 818.088   8
   4  -2  -6 38519.3 817.649   9
   4  -2  -6 38419.2 867.201   2
   4  -2  -6 38681.5 868.772   4
   4  -2  -6 38534.1 878.061   6
  -4  -2   5 10094.7 243.452  15
   4  -2  -5 10132.8 224.558   8
   4  -2  -5 10006.7 224.147   9
   4  -2  -5 10014.1 266.601   2
   4  -2  -5 10143.4 267.698   4
   4  -2  -5 10103.0 274.672   6
  -4  -2   4 20028.8 461.389  15
   4  -2  -4 19799.7 481.107   6
   4  -2  -4 20252.6 433.167   8
   4  -2  -4 20621.0 432.822   9
   4  -2  -4 20098.0 473.087   2
   4  -2  -4 20022.2 476.450   5
  -4  -2   3 23617.8 523.949  15
   4  -2  -3 21811.5 488.654   7
   4  -2  -3 23277.8 488.416   8
   4  -2  -3 23066.3 534.502   6
   4  -2  -3 23439.2 487.909   9
   4  -2  -3 23483.5 527.210   2
   4  -2  -3 23874.9 532.685   5
   4  -2  -3 22964.0 528.075   1
  -4  -2   2 20194.0 468.746  15
   4  -2  -2 20246.9 479.123  14
   4  -2  -2 19646.9 431.054   7
   4  -2  -2 20412.3 430.409   8
   4  -2  -2 19795.8 472.835   6
   4  -2  -2 20439.2 429.783   9
   4  -2  -2 20947.7 471.105   1
   4  -2  -2 20434.9 467.121   2
   4  -2  -2 20336.1 471.688   5
  -4  -2   1 45463.3 995.831  15
   4  -2  -1 45788.7 1006.83  14
   4  -2  -1 45277.4 996.917   6
   4  -2  -1 45160.8 953.665   7
   4  -2  -1 46553.1 995.377   5
   4  -2  -1 46690.0 994.344   1
   4  -2   0 323011. 6848.75  14
  -4  -2   0 332057. 6842.61  15
   4  -2   0 325341. 6794.86   7
   4  -2   0 338183. 6836.49   1
   4  -2   0 339615. 6839.20   5
   4  -2   1 24279.6 526.610   7
   4  -2   1 24607.7 577.123   3
   4  -2   1 25615.5 571.493   1
   4  -2   1 25798.4 574.114   5
   4  -2   2 7423.77 217.248  14
   4  -2   2 6972.71 166.531   7
   4  -2   2 7352.09 210.139   1
   4  -2   2 7257.22 214.889   3
   4  -2   2 7315.47 211.072   5
   4  -2   3 22881.2 544.971  14
  -4  -2  -3 23443.5 550.815  15
   4  -2   3 22295.2 489.523   7
   4  -2   3 23011.5 544.590   1
   4  -2   3 22715.8 545.721   3
   4  -2   3 24025.9 544.280   5
   4  -2   4 4666.34 168.228  14
  -4  -2  -4 5121.94 180.347  15
   4  -2   4 5121.19 174.709   1
   4  -2   4 4805.58 173.994   3
   4  -2   4 4853.97 123.737   7
   4  -2   5 242.102 51.8116  14
  -4  -2  -5 193.044 53.8132  15
   4  -2   5 203.803 30.4237  28
   4  -2   5 293.200 35.4724  25
   4  -2   5 209.805 59.1855   3
   4  -2   5 263.299 56.5676   1
   4  -2   5 221.009 28.9543  10
   4  -2   5 217.664 28.9963   7
   4  -2   6 621.476 66.8584  14
  -4  -2  -6 630.113 75.3544  15
   4  -2   6 623.195 39.9857  28
   4  -2   6 634.777 40.9277  10
   4  -2   6 579.323 45.1221  25
   4  -2   6 732.758 80.0536   3
   4  -2   6 642.637 73.1051   1
   4  -2   6 620.841 41.1402   7
   4  -2   7 8736.84 263.190  14
  -4  -2  -7 8820.02 287.074  15
   4  -2   7 9415.39 219.604  28
   4  -2   7 9050.43 217.541  10
   4  -2   7 8795.98 224.190  25
   4  -2   7 8795.87 288.743   3
   4  -2   7 9289.54 291.525   1
   4  -2   7 9146.66 218.777   7
  -4  -2  -8 7897.12 267.054  15
   4  -2   8 8113.01 202.096  28
   4  -2   8 8228.70 200.628  10
   4  -2   8 7885.05 209.201  25
   4  -2   8 8089.59 277.955   3
   4  -2   8 8481.31 280.085   1
   4  -2   8 8106.62 201.537   7
  -4  -2  -9 12991.5 388.481  15
   4  -2   9 13752.3 318.247  28
   4  -2   9 13989.7 315.886  10
   4  -2   9 13243.6 326.442  25
   4  -2   9 13487.3 406.059   3
   4  -2   9 13469.6 403.607   1
   4  -2   9 13601.1 317.495   7
  -4  -2 -10 1443.35 107.394  15
   4  -2  10 1486.99 68.3408  28
   4  -2  10 1473.27 65.1512  10
   4  -2  10 1287.45 72.9316  25
   4  -2  10 1514.84 67.7213   7
   4  -2  10 1340.87 108.546   1
   4  -2  11 7507.18 272.377   1
   4  -2  11 7386.56 273.420   3
  -4  -2 -11 7027.87 266.796   4
   4  -2  11 7129.48 195.153  41
   4  -2  11 7702.75 191.499  10
   4  -2  11 7669.32 195.060  28
   4  -2  11 7513.96 187.718  21
   4  -2  11 8002.12 195.367   7
  -4  -2 -11 7566.69 191.103   8
   4  -2  12 13121.4 307.731  41
   4  -2  12 13327.2 304.857  28
   4  -2  12 12913.6 300.652  10
   4  -2  12 12758.5 297.792  21
   4  -2  12 13143.7 305.684   7
  -4  -2 -12 13087.7 302.016   8
   4  -2  13 471.404 42.6319  41
   4  -2  13 413.056 52.6666  25
   4  -2  13 404.452 36.4107  10
   4  -2  13 422.951 37.6666  13
   4  -2  13 351.927 33.4096  21
   4  -2  13 416.367 39.6350   7
  -4  -2 -13 350.402 36.5077   8
   4  -2  14 4881.24 124.552  13
   4  -2  14 4782.83 122.308  10
   4  -2  14 4955.29 128.568  41
  -4  -2 -14 4796.96 123.465   8
  -4  -2 -14 4700.93 123.367   9
   4  -2  14 5093.45 127.266   7
   4  -2  14 5019.82 141.174  25
   4  -2  15 893.679 48.1851  25
   4  -2  15 836.534 38.1737  41
   4  -2  15 836.292 33.3267  10
  -4  -2 -15 812.336 36.2883  11
   4  -2  15 814.312 34.0083  13
   4  -1 -19 605.914 31.8611  12
   4  -1 -19 631.701 29.9493  11
   4  -1 -19 524.888 32.4017  35
   4  -1 -18 852.175 48.0769  35
   4  -1 -18 897.653 46.4287  12
   4  -1 -18 838.673 43.7016  11
   4  -1 -18 814.980 66.0634  22
  -4  -1  18 791.800 35.0181  21
  -4  -1  18 827.399 38.3363  18
   4  -1 -18 840.734 40.5993   8
   4  -1 -18 853.363 40.4858   9
   4  -1 -17 899.741 55.1085  35
   4  -1 -17 953.602 53.1795  12
   4  -1 -17 904.391 50.8126  11
   4  -1 -17 837.120 75.1529  22
  -4  -1  17 872.152 45.9192  18
  -4  -1  17 882.872 43.1000  21
   4  -1 -17 847.142 47.2394   8
   4  -1 -17 918.840 47.2708   9
   4  -1 -16 7622.28 195.138  35
   4  -1 -16 7909.67 195.517  12
   4  -1 -16 7590.67 191.801  11
   4  -1 -16 7383.86 218.304  22
   4  -1 -16 7360.50 188.751   8
   4  -1 -16 7297.74 187.147   9
  -4  -1  15 7573.58 263.118  17
   4  -1 -15 7621.47 194.852  35
   4  -1 -15 7080.47 263.581   2
   4  -1 -15 6462.03 256.896   4
   4  -1 -15 8049.38 291.938   6
   4  -1 -15 7674.81 195.971  12
   4  -1 -15 7565.98 192.457  11
   4  -1 -15 7521.96 216.350  22
   4  -1 -15 7289.03 188.751   8
   4  -1 -15 7030.70 186.871   9
  -4  -1  14 3931.63 174.595  17
   4  -1 -14 3369.90 110.648  35
   4  -1 -14 3335.03 167.497   2
   4  -1 -14 3382.85 171.155   4
   4  -1 -14 3375.94 184.498   6
   4  -1 -14 3353.58 111.871  12
   4  -1 -14 3394.52 109.717  11
   4  -1 -14 3441.47 128.807  22
   4  -1 -14 3277.86 106.696   8
  -4  -1  13 117.500 58.9121  17
   4  -1 -13 101.410 31.9651  30
   4  -1 -13 167.287 68.6211   4
   4  -1 -13 116.941 66.1952   6
   4  -1 -13 84.4996 60.7595   2
   4  -1 -13 124.403 39.9578  11
   4  -1 -13 79.8777 40.8509  12
   4  -1 -13 133.666 52.3158  22
   4  -1 -13 106.204 38.7032   8
   4  -1 -13 87.2969 37.2349   9
   4  -1 -12 5704.17 153.697   8
   4  -1 -12 5498.34 151.951   9
   4  -1 -12 5953.83 156.138  40
   4  -1 -12 5832.59 149.926  30
   4  -1 -12 5878.11 225.665   4
   4  -1 -12 5958.12 239.288   6
   4  -1 -12 5630.13 219.419   2
   4  -1 -12 5682.38 157.486  12
   4  -1 -12 5940.39 157.476  11
   4  -1 -12 6020.12 168.045  22
  -4  -1  12 6126.27 227.816  17
   4  -1 -11 4031.07 117.497   8
   4  -1 -11 4369.81 118.044   9
   4  -1 -11 4158.31 180.296   4
   4  -1 -11 4186.12 190.305   6
   4  -1 -11 4122.70 175.801   2
   4  -1 -11 4225.21 119.582  40
   4  -1 -11 3983.94 117.531  35
   4  -1 -11 4098.02 121.167  12
   4  -1 -11 4245.63 120.948  11
   4  -1 -11 4308.95 126.341  22
  -4  -1  11 4422.64 178.135  17
   4  -1 -10 3284.67 97.9256   8
   4  -1 -10 3267.17 97.4976   9
   4  -1 -10 3139.51 151.418   4
   4  -1 -10 3360.92 161.992   6
   4  -1 -10 3033.21 147.179   2
   4  -1 -10 3359.23 100.691  40
   4  -1 -10 3558.24 99.9588  35
   4  -1 -10 3177.61 100.996  12
   4  -1 -10 3279.27 100.506  11
   4  -1 -10 3860.71 102.106  26
   4  -1 -10 3405.88 105.235  22
  -4  -1  10 3587.17 152.538  17
   4  -1  -9 6176.77 217.187   4
   4  -1  -9 6562.83 230.773   6
   4  -1  -9 5853.90 209.866   2
   4  -1  -9 6280.11 162.578  40
   4  -1  -9 6271.47 161.747  35
   4  -1  -9 6585.39 163.553  26
   4  -1  -9 6471.08 161.913   8
   4  -1  -9 6593.61 161.257   9
   4  -1  -9 6629.52 165.243  12
   4  -1  -9 6467.03 163.397  11
   4  -1  -8 25818.2 619.862   4
   4  -1  -8 26080.4 632.803   6
   4  -1  -8 24909.7 617.460   2
   4  -1  -8 26373.3 559.261   8
   4  -1  -8 26136.7 558.878   9
   4  -1  -7 33220.6 779.817   2
   4  -1  -7 33435.3 782.103   4
   4  -1  -7 34571.3 794.466   6
   4  -1  -7 34271.1 727.919   8
   4  -1  -7 35057.1 727.834   9
   4  -1  -6 12114.8 323.758   2
   4  -1  -6 12210.7 324.099   4
   4  -1  -6 12816.7 335.461   6
   4  -1  -6 12967.0 279.595   9
   4  -1  -6 12693.3 279.452   8
  -4  -1   5 12182.5 279.068  15
   4  -1  -5 12437.6 316.319   2
   4  -1  -5 12343.9 317.577   4
   4  -1  -5 12139.2 317.532   5
   4  -1  -5 12651.5 327.361   6
   4  -1  -5 12852.5 275.201   9
   4  -1  -5 12773.6 275.507   8
  -4  -1   4 3836.26 108.417  15
   4  -1  -4 3830.68 131.387   2
   4  -1  -4 3884.85 131.431   4
   4  -1  -4 3937.97 132.731   1
   4  -1  -4 3465.79 134.194   6
   4  -1  -4 3663.90 130.602   5
   4  -1  -4 3910.45 96.1966   8
   4  -1  -4 3990.28 95.7965   9
  -4  -1   3 14329.1 323.975  15
   4  -1  -3 13845.0 340.140   2
   4  -1  -3 13755.0 341.446   5
   4  -1  -3 13791.5 343.012   1
   4  -1  -3 13362.5 302.859   7
   4  -1  -3 14110.6 348.291   6
   4  -1  -3 14363.4 302.435   9
   4  -1  -3 14218.7 302.701   8
   4  -1  -2 20854.2 478.944   1
   4  -1  -2 20284.6 477.233   2
   4  -1  -2 19687.4 478.400   5
   4  -1  -2 20813.7 484.062   6
   4  -1  -2 21038.5 440.567   8
   4  -1  -2 21186.8 439.974   9
   4  -1  -2 20225.9 440.859   7
   4  -1  -1 67519.9 1444.53   5
   4  -1  -1 66352.0 1441.21   2
   4  -1  -1 67538.3 1443.09   1
   4  -1  -1 69071.5 1404.07   8
   4  -1  -1 65754.9 1404.74   7
   4  -1  -1 65975.2 1446.49   6
   4  -1  -1 68450.3 1403.38   9
   4  -1   0 21493.7 492.886   5
   4  -1   0 21520.8 497.058   3
   4  -1   0 22001.5 492.335   1
   4  -1   0 20687.4 494.774   6
   4  -1   0 20891.7 451.076   7
   4  -1   1 25448.2 559.363  14
   4  -1   1 24263.9 562.302   1
   4  -1   1 25257.5 567.064   3
   4  -1   1 24762.1 562.839   5
   4  -1   1 23666.3 516.203   7
   4  -1   2 11709.2 299.895  14
   4  -1   2 11580.6 304.866   1
   4  -1   2 12347.8 309.899   3
   4  -1   2 11994.5 305.821   5
   4  -1   2 11536.8 258.995   7
   4  -1   3 5152.49 160.360  14
   4  -1   3 5111.00 169.730   1
   4  -1   3 4933.52 171.746   3
   4  -1   3 4840.51 122.049   7
   4  -1   4 3070.33 115.793  14
   4  -1   4 2840.21 128.550   3
   4  -1   4 2930.72 129.217   1
   4  -1   4 2837.17 82.5394   7
   4  -1   5 1155.97 73.2290  14
   4  -1   5 1133.13 49.3733   7
   4  -1   5 1158.84 89.4502   3
   4  -1   5 1287.19 88.8783   1
   4  -1   6 2093.34 69.0897  28
   4  -1   6 2144.38 71.5496  10
   4  -1   6 2059.35 71.0931  25
   4  -1   6 2059.74 71.2069   7
   4  -1   6 1972.56 117.095   3
   4  -1   6 2186.18 119.760   1
   4  -1   7 716.533 42.9571  28
   4  -1   7 665.414 43.8629  10
   4  -1   7 587.088 43.5004  25
   4  -1   7 740.423 45.5856   7
   4  -1   7 672.756 77.7791   1
   4  -1   7 731.670 84.6513   3
  -4  -1  -8 674.394 75.3290  15
   4  -1   8 695.225 44.9816  28
   4  -1   8 809.096 48.8925  10
   4  -1   8 712.046 50.0010  25
   4  -1   8 655.891 47.4934   7
   4  -1   8 626.671 85.1501   3
   4  -1   8 755.385 87.0290   1
  -4  -1  -9 2368.90 127.594  15
   4  -1   9 2405.81 84.4836  28
   4  -1   9 2436.00 85.9405  10
   4  -1   9 2365.96 87.8200  25
   4  -1   9 2409.39 86.6941   7
   4  -1   9 2424.63 146.886   3
   4  -1   9 2111.47 140.467   1
   4  -1  10 991.742 106.954   3
   4  -1  10 1095.87 104.905   1
   4  -1  10 1143.30 60.6825  28
   4  -1  10 1011.93 60.4147  41
   4  -1  10 1056.12 58.6482  10
   4  -1  10 1211.69 63.2508   7
  -4  -1 -10 1131.97 92.7202  15
   4  -1  11 2871.81 101.141  41
   4  -1  11 3118.02 100.796  28
   4  -1  11 2976.83 99.1801  10
   4  -1  11 3055.63 166.543   1
   4  -1  11 3216.03 103.516   7
   4  -1  12 1351.20 66.7568  41
   4  -1  12 1357.46 64.0489  28
   4  -1  12 1308.57 62.3921  10
   4  -1  12 1290.87 74.1971  25
   4  -1  12 1339.26 115.891   3
  -4  -1 -12 1579.46 117.443   4
   4  -1  12 1245.77 109.642   1
   4  -1  12 1359.88 65.3039   7
  -4  -1 -12 1400.00 63.3667   8
   4  -1  13 1629.03 68.0728  28
   4  -1  13 1657.74 65.8960  10
   4  -1  13 1542.15 75.8451  25
   4  -1  13 1643.34 70.6663  41
   4  -1  13 1745.69 70.6625   7
  -4  -1 -13 1660.85 66.5153   8
   4  -1  14 681.323 42.0091  41
   4  -1  14 740.891 40.6801  28
   4  -1  14 746.904 52.1046  25
   4  -1  14 714.690 39.9705  10
   4  -1  14 671.892 41.4260  13
  -4  -1 -14 680.581 39.3756   8
   4  -1  14 852.979 45.4053   7
   4  -1  15 2164.94 64.7599  10
   4  -1  15 2124.10 66.7274  13
   4  -1  15 2223.83 67.8219  41
  -4  -1 -15 2151.59 65.4566   8
   4  -1  15 2334.55 69.9713   7
  -4  -1 -15 2107.63 65.4189   9
   4  -1  15 2186.27 75.4282  25
   4  -1  16 291.032 25.9982  25
   4  -1  16 281.456 19.7466  10
   4  -1  16 312.097 20.9144  13
   4  -1  16 323.846 21.8109  41
   4   0 -19 394.027 27.9924  11
   4   0 -19 427.770 30.3641  12
   4   0 -19 324.201 30.2600  35
   4   0 -19 390.914 30.1120  36
   4   0 -18 2499.37 87.4358  35
   4   0 -18 2678.41 83.7715  12
   4   0 -18 2616.29 80.6144  11
  -4   0  18 2583.66 76.2263  18
   4   0 -18 2530.80 77.1653   8
   4   0 -18 2494.38 75.7714   9
   4   0 -17 6704.00 180.835  35
   4   0 -17 6864.20 176.666  12
   4   0 -17 6983.04 173.393  11
   4   0 -17 6381.74 197.793  22
  -4   0  17 7020.06 170.514  18
   4   0 -17 6672.05 170.458   8
   4   0 -17 6782.47 169.406   9
   4   0 -16 9979.11 251.300  35
   4   0 -16 10223.6 244.062  11
   4   0 -16 9861.63 245.514  12
   4   0 -16 9700.77 271.921  22
  -4   0  16 9975.78 240.402  18
   4   0 -16 9999.01 240.549   8
   4   0 -16 10033.3 239.600   9
  -4   0  15 74.7739 60.6914  17
   4   0 -15 84.3326 44.4188  35
   4   0 -15 80.8652 40.2528  11
   4   0 -15 123.939 44.2089  12
   4   0 -15 82.5987 69.2901   6
   4   0 -15 163.689 67.9307   4
   4   0 -15 93.6680 62.5282   2
   4   0 -15 118.238 63.7281  22
   4   0 -15 77.2502 34.7468   9
   4   0 -15 66.2365 37.4013   8
  -4   0  14 48.1585 58.0515  17
   4   0 -14 124.805 68.1530   4
   4   0 -14 49.4585 68.7176   6
   4   0 -14 61.0791 58.2784   2
   4   0 -14 35.8107 40.5930  11
   4   0 -14 81.8016 44.0918  12
   4   0 -14 105.100 61.1034  22
   4   0 -14 55.1519 35.3518   8
   4   0 -14 38.4857 35.5122   9
  -4   0  13 4215.05 190.579  17
   4   0 -13 4083.80 114.955  30
   4   0 -13 4165.16 204.380   6
   4   0 -13 4113.40 190.461   4
   4   0 -13 4529.22 190.953   2
   4   0 -13 4019.65 124.313  11
   4   0 -13 3853.86 124.096  12
   4   0 -13 3874.46 141.588  22
   4   0 -13 4143.95 120.274   8
   4   0 -13 4222.71 120.297   9
  -4   0  12 6120.49 231.370  17
   4   0 -12 5901.14 155.633  30
   4   0 -12 6014.74 164.183  35
   4   0 -12 6049.37 230.512   4
   4   0 -12 5912.71 246.410   6
   4   0 -12 6154.18 228.344   2
   4   0 -12 5975.91 164.603  12
   4   0 -12 6043.46 163.721  11
   4   0 -12 6388.31 179.508  22
   4   0 -12 6385.00 161.170   8
   4   0 -12 6203.06 159.576   9
   4   0 -11 6156.13 156.717   8
   4   0 -11 6054.97 155.301   9
   4   0 -11 5952.43 158.039  40
   4   0 -11 6047.98 153.733  30
   4   0 -11 6150.09 158.573  35
   4   0 -11 6124.60 223.178   4
   4   0 -11 6164.52 239.258   6
   4   0 -11 6276.56 222.507   2
   4   0 -11 5949.22 160.205  12
   4   0 -11 5856.90 158.260  11
   4   0 -11 5901.71 167.682  22
  -4   0  11 6781.49 228.416  17
   4   0 -10 2290.65 77.2956   8
   4   0 -10 2518.66 78.1882   9
   4   0 -10 2282.97 125.949   4
   4   0 -10 2413.61 136.820   6
   4   0 -10 2299.98 123.420   2
   4   0 -10 2315.70 79.9861  40
   4   0 -10 2424.33 76.8896  30
   4   0 -10 2433.40 79.3578  35
   4   0 -10 2368.13 79.6957  11
   4   0 -10 2433.91 81.7846  12
   4   0 -10 2252.10 86.0523  22
  -4   0  10 2330.33 125.705  17
   4   0  -9 6162.61 206.294   4
   4   0  -9 5510.65 211.931   6
   4   0  -9 5692.88 200.648   2
   4   0  -9 5858.27 149.098  40
   4   0  -9 5851.61 146.632  35
   4   0  -9 5941.88 148.315  26
   4   0  -9 6036.42 146.834   8
   4   0  -9 5888.57 145.512   9
  -4   0   9 5665.58 198.484  17
   4   0  -9 5873.48 148.177  11
   4   0  -9 5530.35 147.656  12
   4   0  -8 6579.15 211.933   4
   4   0  -8 6585.32 222.110   6
   4   0  -8 6748.16 209.342   2
   4   0  -8 6663.65 159.401   8
   4   0  -8 6602.50 158.352   9
   4   0  -7 15304.6 376.177   2
   4   0  -7 14332.1 376.881   4
   4   0  -7 14553.6 385.357   6
   4   0  -7 14694.7 323.998   8
   4   0  -7 14868.5 323.674   9
   4   0  -6 10283.7 270.306   2
   4   0  -6 10012.1 270.354   4
   4   0  -6 10046.2 278.676   6
   4   0  -6 9879.61 223.943   8
   4   0  -6 10088.9 224.113   9
   4   0  -5 4182.27 140.034   2
   4   0  -5 4536.92 144.658   4
   4   0  -5 4324.57 151.256   6
   4   0  -5 4653.52 146.325   5
   4   0  -5 4486.05 104.133   8
   4   0  -5 4303.41 103.411   9
   4   0  -4 6466.15 189.041   1
   4   0  -4 6345.63 186.005   2
   4   0  -4 6279.60 187.040   4
   4   0  -4 6519.64 193.436   6
   4   0  -4 6879.73 189.984   5
   4   0  -4 6531.18 149.128   8
   4   0  -4 6409.81 148.888   9
   4   0  -3 1153.62 64.3655   2
   4   0  -3 1244.46 70.7702   1
   4   0  -3 1060.68 66.5578   5
   4   0  -3 1113.14 41.0035   7
   4   0  -3 1157.51 40.8956   8
   4   0  -3 1147.95 39.0917   9
   4   0  -3 1195.71 72.6943   6
   4   0  -2 1396.71 70.1063   2
   4   0  -2 1325.93 70.9835   5
   4   0  -2 1345.94 70.6246   1
   4   0  -2 1343.17 43.0041   8
   4   0  -2 1319.58 75.3825   6
   4   0  -2 1322.88 42.7718   9
   4   0  -2 1257.82 44.0901   7
   4   0  -1 1841.61 82.3393   1
   4   0  -1 1671.05 78.8278   2
   4   0  -1 1712.02 80.8928   5
   4   0  -1 1702.56 82.2571   6
   4   0  -1 1690.07 49.7850   9
   4   0  -1 1797.79 51.3417   8
   4   0  -1 1598.37 51.6994   7
  -4   0   0 48.6810 19.4785  16
   4   0   0 36.9815 42.1882   1
   4   0   0 18.5195 34.9572   5
   4   0   0-2.85199 45.8502   3
   4   0   0 36.9299 40.6815   6
   4   0   0 16.2871 20.9788   7
  -4   0  -1 1867.25 57.4609  16
   4   0   1 1949.42 91.2085   1
   4   0   1 1815.27 91.9281   3
   4   0   1 1824.22 85.9776   5
   4   0   1 1721.61 54.8693   7
  -4   0  -2 363.044 27.8849  16
   4   0   2 399.619 51.3144   5
   4   0   2 408.255 57.5791   3
   4   0   2 261.394 50.8822   1
   4   0   2 391.822 29.1121   7
   4   0   3 2287.10 90.9855  17
  -4   0  -3 2382.02 75.6388  16
   4   0   3 2487.99 113.152   3
   4   0   3 2450.27 109.925   1
   4   0   3 2359.41 69.9812   7
   4   0   4 77.6381 36.5516  17
  -4   0  -4 34.7799 26.0180  16
   4   0   4 16.1719 52.6346   3
   4   0   4 67.7504 48.9483   1
   4   0   4 24.4918 25.3226   7
   4   0   5 2045.37 92.1466  17
  -4   0  -5 1989.84 77.1833  16
   4   0   5 2046.23 66.7969   7
   4   0   5 1824.46 106.794   3
   4   0   5 2233.74 112.542   1
   4   0   6 1609.09 85.0576  17
  -4   0  -6 1514.58 70.5082  16
   4   0   6 1532.02 55.5776  28
   4   0   6 1521.08 57.7569  10
   4   0   6 1361.43 54.3400  25
   4   0   6 1416.57 58.1130   7
   4   0   6 1414.42 102.934   3
   4   0   6 1414.23 101.048   1
   4   0   7 2859.39 121.579  17
   4   0   7 3021.39 88.7539  28
   4   0   7 2976.15 90.5348  10
   4   0   7 2849.16 145.015   3
   4   0   7 2839.97 145.500   1
   4   0   7 2794.76 90.6502   7
   4   0   7 2740.20 86.5101  25
   4   0   8 177.907 33.2250  28
   4   0   8 177.655 34.6929  25
   4   0   8 188.281 69.2793   3
   4   0   8 193.523 66.4914   1
   4   0   8 223.216 35.5636  10
   4   0   8 144.939 37.0311   7
   4   0   9 585.201 46.3205  10
   4   0   9 555.796 44.2684  28
   4   0   9 586.211 86.7140   1
   4   0   9 518.527 85.2175   3
   4   0   9 469.002 46.3327   7
   4   0  10 3540.81 110.697  10
   4   0  10 3161.72 177.136   3
   4   0  10 3755.78 188.261   1
   4   0  10 3507.44 112.286   7
   4   0  10 3534.12 109.054  28
   4   0  11 14.7510 38.5919  41
   4   0  11 10.4116 36.3192  28
   4   0  11 22.9656 64.9644   1
   4   0  11 30.9063 64.4026   3
   4   0  11 1.93699 38.1993   7
   4   0  11 32.0624 36.5898  10
   4   0  12 3706.38 115.458  41
   4   0  12 3801.45 114.787  28
   4   0  12 3697.46 114.424  10
   4   0  12 3869.67 119.652  25
   4   0  12 3692.52 188.520   3
  -4   0 -12 3494.21 174.245   4
   4   0  12 3597.51 184.112   1
   4   0  12 3823.93 118.471   7
  -4   0 -12 3947.62 114.311   8
   4   0  13 1690.00 67.6518  28
   4   0  13 1671.37 67.1299  10
   4   0  13 1648.47 74.1148  25
   4   0  13 1569.12 67.9697  41
   4   0  13 1701.98 70.6624   7
  -4   0 -13 1672.41 67.7291   8
   4   0  14 627.544 42.7505  28
   4   0  14 650.376 42.0499  10
   4   0  14 720.710 51.1380  25
   4   0  14 727.185 43.1874  41
  -4   0 -14 661.293 42.5274   8
   4   0  14 668.559 45.1144   7
   4   0  15 859.917 40.1469  28
   4   0  15 894.978 41.4286  13
   4   0  15 780.889 38.8437  10
   4   0  15 758.816 38.4998  41
  -4   0 -15 789.423 38.6770   8
   4   0  15 811.770 41.7498   7
  -4   0 -15 836.914 38.9294   9
   4   0  15 813.782 46.3994  25
   4   0  16 1225.14 44.0982  25
   4   0  16 1258.01 39.9517  10
  -4   0 -16 1121.38 42.4275  11
   4   0  16 1253.56 40.8663  13
   4   0  16 1253.43 38.5272  41
   4   1 -19 610.025 33.2233  12
   4   1 -19 638.278 31.1321  11
   4   1 -19 687.379 37.0640  36
   4   1 -18 774.649 52.4289  35
  -4   1  18 835.712 40.5821  18
   4   1 -18 843.595 40.5539   8
   4   1 -18 818.626 39.3254   9
   4   1 -18 869.187 46.5151  12
   4   1 -18 865.507 44.0794  11
   4   1 -17 865.831 60.5131  35
  -4   1  17 964.462 47.5237  18
   4   1 -17 925.621 47.5692   8
   4   1 -17 826.296 44.9869   9
   4   1 -17 904.917 51.8590  11
   4   1 -17 871.769 54.8768  12
   4   1 -16 7650.76 205.398  35
   4   1 -16 7629.40 190.415   8
   4   1 -16 7510.50 188.895   9
  -4   1  16 7975.87 191.365  18
   4   1 -16 7304.77 195.451  12
   4   1 -16 7439.90 193.035  11
   4   1 -15 7222.99 262.300   2
   4   1 -15 7689.01 293.265   6
   4   1 -15 7570.23 268.791   4
   4   1 -15 7400.25 197.776  12
   4   1 -15 7738.95 196.528  11
  -4   1  15 7266.43 268.871  17
   4   1 -15 6829.87 224.807  22
  -4   1  15 7812.90 193.622  18
   4   1 -15 7554.94 192.327   8
   4   1 -15 7695.76 191.577   9
  -4   1  14 3786.82 180.284  17
   4   1 -14 3166.09 111.957  12
   4   1 -14 3451.95 111.691  11
   4   1 -14 3075.71 138.184  22
   4   1 -14 3429.99 167.746   2
   4   1 -14 3353.80 169.485   4
   4   1 -14 3567.92 187.250   6
   4   1 -14 3547.62 107.945   8
   4   1 -14 3527.92 107.264   9
   4   1 -13 100.061 45.6905  35
   4   1 -13 26.5093 56.5972   4
   4   1 -13 47.5030 67.9945   6
   4   1 -13 70.6323 59.4237   2
   4   1 -13 82.6804 40.4846  11
   4   1 -13 67.8969 42.3283  12
   4   1 -13 91.9844 60.4959  22
   4   1 -13 85.8548 37.3895   8
   4   1 -13 120.370 35.1879   9
   4   1 -12 6065.05 162.487  35
   4   1 -12 5826.14 151.130  30
   4   1 -12 5965.08 224.090   4
   4   1 -12 5838.41 237.318   6
   4   1 -12 5921.77 221.576   2
   4   1 -12 5560.00 156.495  12
   4   1 -12 5578.80 155.489  11
   4   1 -12 5370.19 175.823  22
   4   1 -12 5795.30 152.360   8
   4   1 -12 5713.50 151.283   9
   4   1 -11 4034.25 116.602  30
   4   1 -11 4318.64 124.252  35
   4   1 -11 4385.50 179.930   4
   4   1 -11 4344.26 191.973   6
   4   1 -11 4212.02 174.572   2
   4   1 -11 4105.48 120.193  11
   4   1 -11 4424.62 122.916  12
   4   1 -11 4156.17 116.525   8
   4   1 -11 4148.03 116.155   9
  -4   1  10 3073.77 146.024  17
   4   1 -10 3343.41 98.7312  30
   4   1 -10 3569.72 103.430  35
   4   1 -10 3345.39 149.015   4
   4   1 -10 3471.69 161.932   6
   4   1 -10 3474.27 148.978   2
   4   1 -10 3350.38 101.244  12
   4   1 -10 3083.39 98.1363  11
   4   1 -10 3093.55 111.891  22
   4   1 -10 3354.87 96.5930   8
   4   1 -10 3344.82 96.4889   9
   4   1  -9 6799.30 217.800   4
   4   1  -9 6112.24 223.705   6
   4   1  -9 6351.69 211.477   2
   4   1  -9 6428.12 160.284  30
   4   1  -9 6763.27 163.106  35
   4   1  -9 6098.34 160.434  12
   4   1  -9 6129.47 159.452  11
   4   1  -9 6473.30 157.902   8
   4   1  -9 6663.91 157.795   9
  -4   1   9 6715.12 216.576  17
   4   1  -9 6319.54 161.043  40
  -4   1   8 27453.6 624.825  17
   4   1  -8 26591.3 624.493   2
   4   1  -8 25718.2 626.884   4
   4   1  -8 26649.6 638.778   6
   4   1  -8 25801.5 565.089   8
   4   1  -8 26774.8 565.184   9
  -4   1   7 34146.5 774.251  17
   4   1  -7 34289.8 778.630   2
   4   1  -7 34355.3 779.562   4
   4   1  -7 33349.5 790.204   6
   4   1  -7 34602.5 724.590   8
   4   1  -7 34077.4 724.293   9
   4   1  -6 12610.9 324.872   2
   4   1  -6 12512.3 325.437   4
   4   1  -6 12305.4 332.005   6
   4   1  -6 12781.0 278.038   8
   4   1  -6 12552.0 277.557   9
   4   1  -5 12295.6 312.681   2
   4   1  -5 12234.5 314.738   4
   4   1  -5 12440.8 319.373   5
   4   1  -5 12253.6 324.399   6
   4   1  -5 12660.1 273.616   8
   4   1  -5 12521.5 273.380   9
   4   1  -4 3700.19 131.522   1
   4   1  -4 3578.84 124.490   2
   4   1  -4 3798.69 132.472   5
   4   1  -4 3586.97 134.085   6
   4   1  -4 3876.49 94.4465   8
   4   1  -4 3874.46 93.9581   9
   4   1  -3 13986.4 344.052   1
   4   1  -3 14251.6 340.169   2
   4   1  -3 14520.3 346.431   5
   4   1  -3 14038.6 347.759   6
   4   1  -3 14010.8 304.392   7
   4   1  -3 14086.8 303.393   8
   4   1  -3 13845.3 302.550   9
   4   1  -2 20212.2 430.451  18
   4   1  -2 20637.9 471.221   1
   4   1  -2 20525.2 466.354   2
   4   1  -2 20809.3 470.749   5
   4   1  -2 20319.7 473.062   6
   4   1  -2 20199.9 430.113   8
   4   1  -2 20183.6 429.444   9
   4   1  -2 19925.1 430.889   7
   4   1  -1 67181.0 1385.66  18
   4   1  -1 64656.4 1425.17   1
   4   1  -1 67684.8 1424.28   2
   4   1  -1 69376.7 1427.09   5
   4   1  -1 67408.9 1385.91   8
   4   1  -1 66290.5 1430.48   6
   4   1  -1 65058.2 1386.66   7
   4   1  -1 66672.9 1385.13   9
  -4   1   0 21785.6 475.328  16
   4   1   0 21255.0 450.790  18
   4   1   0 21090.5 491.174   1
   4   1   0 21160.2 498.701   3
   4   1   0 22059.8 493.825   5
   4   1   0 21601.1 496.694   6
   4   1   0 20765.6 452.352   7
  -4   1  -1 24872.5 540.827  16
   4   1   1 24954.2 516.109  18
   4   1   1 23864.3 560.116   1
   4   1   1 23985.3 567.452   3
   4   1   1 25393.9 563.260   5
   4   1   1 23527.2 517.921   7
  -4   1  -2 11491.5 277.452  16
   4   1   2 11542.9 252.598  18
   4   1   2 11490.3 301.525   1
   4   1   2 11466.1 301.973   5
   4   1   2 11391.6 303.955   3
   4   1   2 11617.9 255.729   7
   4   1   3 4936.73 160.307  17
  -4   1  -3 4898.52 142.554  16
   4   1   3 5046.83 119.166  18
   4   1   3 4910.49 168.006   1
   4   1   3 4930.59 171.601   3
   4   1   3 4930.39 122.820   7
   4   1   4 2926.20 118.679  17
   4   1   4 2831.44 77.1704  18
  -4   1  -4 3075.27 103.932  16
   4   1   4 2862.84 129.433   3
   4   1   4 2690.92 124.913   1
   4   1   4 2837.64 81.7747   7
   4   1   5 1085.90 78.3217  17
   4   1   5 1233.10 45.2479  18
  -4   1  -5 1181.72 66.5077  16
   4   1   5 1138.18 49.6705   7
   4   1   5 1226.15 91.9488   3
   4   1   5 1127.77 84.8133   1
   4   1   6 2058.95 108.283  17
   4   1   6 2151.45 66.5346  18
  -4   1  -6 2152.70 95.6402  16
   4   1   6 2189.03 68.0381  29
   4   1   6 2286.40 73.2252  10
   4   1   6 2147.10 70.2950  25
   4   1   6 2136.24 73.4238   7
   4   1   6 2196.60 123.520   3
   4   1   6 2122.55 119.749   1
   4   1   7 749.838 73.4721  17
   4   1   7 692.715 39.0529  18
  -4   1  -7 829.380 63.8029  16
   4   1   7 708.362 37.7979  31
   4   1   7 687.318 41.5461  25
   4   1   7 701.660 43.9759  10
   4   1   7 753.481 46.2414   7
   4   1   7 603.925 80.9837   3
   4   1   7 758.548 83.1865   1
   4   1   8 876.589 80.6221  17
   4   1   8 645.270 39.6497  18
  -4   1  -8 680.126 62.0226  16
   4   1   8 672.696 45.3377  25
   4   1   8 695.470 47.8843   7
   4   1   8 578.318 81.5071   1
   4   1   8 715.042 90.8720   3
   4   1   8 800.520 48.3285  10
   4   1   9 2414.69 130.873  17
   4   1   9 2372.67 77.4825  18
   4   1   9 2447.56 85.3941  10
   4   1   9 2495.81 86.2307   7
   4   1   9 2252.31 142.691   3
   4   1   9 2269.74 141.038   1
   4   1  10 905.782 104.695   3
   4   1  10 1106.15 106.642   1
   4   1  10 986.858 55.3059  41
   4   1  10 1075.22 57.1107  28
   4   1  10 1138.52 58.6176  10
   4   1  10 1018.30 59.7412   7
   4   1  10 898.909 86.3072  17
   4   1  11 2732.17 94.0736  41
   4   1  11 3065.81 97.3865  28
   4   1  11 3058.71 97.9145  10
   4   1  11 2814.89 98.6060  25
   4   1  11 2948.48 100.288   7
   4   1  11 2980.99 165.146   1
   4   1  12 1289.88 61.3681  41
   4   1  12 1463.95 64.0197  28
   4   1  12 1428.03 63.6907  10
   4   1  12 1351.93 67.3013  25
   4   1  12 1495.86 67.7855   7
  -4   1 -12 1401.20 62.7468   8
   4   1  12 1268.18 113.260   3
  -4   1 -12 1345.39 107.416   4
   4   1  12 1249.21 112.273   1
   4   1  13 1769.85 67.8197  28
   4   1  13 1705.61 67.0334  10
   4   1  13 1693.55 71.7444  25
   4   1  13 1826.44 71.5181   7
  -4   1 -13 1600.12 66.1129   8
   4   1  13 1575.24 63.0865  41
   4   1  14 728.748 42.3889  28
   4   1  14 683.846 42.8166  13
   4   1  14 705.249 40.7485  10
   4   1  14 748.027 48.5091  25
  -4   1 -14 725.473 41.7210   8
   4   1  14 687.180 44.6622   7
   4   1  14 716.444 38.9242  41
   4   1  15 2197.96 51.1652  28
   4   1  15 2112.56 49.8857  13
   4   1  15 2069.23 47.6213  10
   4   1  15 2129.47 55.4495  25
  -4   1 -15 2146.42 50.0191   8
   4   1  15 2317.57 54.8498   7
  -4   1 -15 2143.34 49.0064   9
   4   1  16 293.733 21.7997  28
   4   1  16 259.644 20.3904  13
   4   1  16 280.568 19.6355  10
  -4   1 -16 282.135 23.0676  11
   4   2 -19 3004.82 79.9453  36
   4   2 -19 3018.62 72.1539  12
   4   2 -19 2863.56 70.3927  11
   4   2 -18 1780.12 65.9634  36
   4   2 -18 1752.80 58.3462  12
   4   2 -18 1659.30 55.5644  11
   4   2 -17 1935.58 66.7390  11
   4   2 -17 1929.74 69.6027  12
   4   2 -17 1832.45 62.9673   8
   4   2 -17 1881.92 62.8191   9
   4   2 -17 1845.41 80.3372  35
   4   2 -16 1661.74 63.6400   8
   4   2 -16 1638.66 63.1835   9
   4   2 -16 1751.61 72.0562  12
   4   2 -16 1790.75 68.9008  11
  -4   2  15 6385.73 243.160  17
   4   2 -15 6365.60 172.180  12
   4   2 -15 6289.62 168.814  11
   4   2 -15 6183.89 231.458   2
   4   2 -15 6550.19 235.876   4
   4   2 -15 7004.69 264.086   6
   4   2 -15 6305.55 163.834   9
   4   2 -15 6612.28 165.965   8
   4   2 -14 38.4202 51.8308  35
  -4   2  14 89.7484 56.4964  17
  -4   2  14 61.6027 34.6004  18
   4   2 -14 78.8835 41.9774  12
   4   2 -14 50.6615 37.3554  11
   4   2 -14 50.3977 35.0277   8
   4   2 -14 59.2357 33.2871   9
   4   2 -14 31.6461 58.8525   4
   4   2 -14 71.0576 65.0141   6
   4   2 -14 173.184 59.1801   2
   4   2 -13 9450.04 305.097   2
   4   2 -13 9741.52 308.747   4
   4   2 -13 10125.3 335.109   6
   4   2 -13 9514.67 251.013  35
  -4   2  13 9764.69 318.910  17
   4   2 -13 9533.38 238.245  12
   4   2 -13 9501.84 235.202  11
  -4   2  13 9719.78 233.696  18
   4   2 -13 9585.48 231.495   8
   4   2 -13 9350.26 230.005   9
  -4   2  12 9184.88 299.454  17
   4   2 -12 8874.42 232.650  35
   4   2 -12 8872.57 221.778  12
   4   2 -12 8730.87 219.322  11
   4   2 -12 8893.53 215.495   8
   4   2 -12 8725.63 214.112   9
   4   2 -12 8823.97 286.382   2
   4   2 -12 8673.63 287.087   4
   4   2 -12 9599.78 314.231   6
  -4   2  11 40270.6 944.816  17
   4   2 -11 40888.7 871.940  35
   4   2 -11 39653.6 860.862  12
   4   2 -11 39917.8 859.009  11
   4   2 -11 40911.9 855.894   8
   4   2 -11 40414.0 854.894   9
   4   2 -11 41848.0 938.883   2
   4   2 -11 41881.6 942.426   4
   4   2 -11 43013.9 969.366   6
  -4   2  10 15009.0 407.902  17
   4   2 -10 15710.1 349.873  35
   4   2 -10 14454.8 338.582  12
   4   2 -10 14899.9 337.787  11
   4   2 -10 15156.4 335.085   8
   4   2 -10 15107.4 334.008   9
   4   2 -10 14937.4 402.596   2
   4   2 -10 15266.8 405.966   4
   4   2 -10 15784.9 426.072   6
   4   2  -9 10047.1 248.763  35
   4   2  -9 10903.6 245.718  30
  -4   2   9 10866.7 302.394  17
   4   2  -9 10119.9 242.061  12
   4   2  -9 10110.1 240.849  11
   4   2  -9 10326.9 238.566   8
   4   2  -9 10396.6 237.720   9
   4   2  -9 10721.2 297.815   2
   4   2  -9 10474.1 298.286   4
   4   2  -9 10187.7 310.975   6
  -4   2   8 11321.1 310.684  17
   4   2  -8 11085.5 254.002   8
   4   2  -8 11327.9 253.891   9
   4   2  -8 11532.5 308.237   2
   4   2  -8 11444.9 310.342   4
   4   2  -8 11484.4 323.749   6
   4   2  -8 10991.7 263.117  35
   4   2  -8 11394.6 261.069  30
   4   2  -7 14332.7 315.354   9
   4   2  -7 14313.9 315.956   8
   4   2  -7 14474.1 365.860   2
   4   2  -7 14121.0 367.051   4
   4   2  -7 14632.9 380.427   6
  -4   2   7 14717.9 365.439  17
   4   2  -6 39238.3 822.877   9
   4   2  -6 39094.3 823.258   8
   4   2  -6 39615.5 871.076   2
   4   2  -6 38449.5 872.895   4
   4   2  -6 38751.5 884.795   6
  -4   2   6 39394.4 867.764  17
   4   2  -5 10161.9 225.550   9
   4   2  -5 10252.8 226.175   8
   4   2  -5 10420.7 266.670   2
   4   2  -5 10116.1 268.430   4
   4   2  -5 9693.26 274.154   6
  -4   2   5 10165.5 258.834  17
   4   2  -4 20233.8 480.820   6
   4   2  -4 20113.2 431.540   8
   4   2  -4 20374.9 431.001   9
   4   2  -4 20475.2 470.104   2
   4   2  -4 20871.8 476.806   5
  -4   2   4 19551.7 457.339  17
   4   2  -3 22911.5 490.884   7
   4   2  -3 23332.4 489.300   8
   4   2  -3 22994.1 488.392   9
   4   2  -3 22595.1 534.312   6
   4   2  -3 23319.5 525.982   2
   4   2  -3 24106.3 532.800   5
   4   2  -3 23168.5 533.729   1
  -4   2   3 22512.4 507.748  17
   4   2  -2 19492.4 425.606   7
   4   2  -2 19866.2 424.161   8
   4   2  -2 20334.9 423.671   9
   4   2  -2 19347.6 466.987   6
   4   2  -2 19746.5 466.028   1
   4   2  -2 20459.2 459.973   2
   4   2  -2 20812.5 465.874   5
   4   2  -2 19733.4 427.826  18
  -4   2   2 20122.1 436.966  17
   4   2  -1 44746.6 998.568   6
   4   2  -1 45222.4 954.966   7
   4   2  -1 46732.7 995.460   5
   4   2  -1 45049.6 994.893   1
   4   2  -1 45561.5 957.034  18
  -4   2   1 46428.7 957.413  17
   4   2   0 321496. 6720.71   7
   4   2   0 328521. 6762.74   1
   4   2   0 327991. 6763.24   5
  -4   2   0 325158. 6761.71  16
   4   2   0 329744. 6722.72  18
   4   2   1 24485.1 530.279   7
   4   2   1 25435.0 574.605   1
   4   2   1 24272.9 578.072   3
   4   2   1 25123.8 572.857   5
  -4   2  -1 25507.3 570.496  16
   4   2   1 25344.6 532.366  18
   4   2   2 7143.14 168.342   7
   4   2   2 7216.01 211.577   1
   4   2   2 7061.64 214.797   3
   4   2   2 7595.69 211.886   5
  -4   2  -2 7529.84 205.707  16
   4   2   2 7380.16 170.159  18
   4   2   3 22175.0 484.117   7
   4   2   3 22611.7 538.213   1
   4   2   3 23148.7 543.256   3
   4   2   3 23552.2 538.551   5
   4   2   3 22246.6 543.816  17
  -4   2  -3 22332.4 525.458  16
   4   2   3 22676.8 484.973  18
   4   2   4 4916.18 124.419   7
   4   2   4 5151.37 174.730   1
   4   2   4 4944.51 175.169   3
   4   2   4 4924.39 176.361  17
  -4   2  -4 4923.92 159.439  16
   4   2   4 4870.76 123.900  18
   4   2   5 228.647 56.9900   3
   4   2   5 254.519 57.7906   1
   4   2   5 190.544 37.5510  44
   4   2   5 207.150 29.4870   7
   4   2   5 207.923 28.5347  10
   4   2   5 245.285 57.2078  17
   4   2   5 222.374 30.3877  18
  -4   2  -5 216.983 46.3924  16
   4   2   6 685.187 72.9265   1
   4   2   6 718.355 77.7944   3
   4   2   6 670.493 51.2874  44
   4   2   6 655.624 37.5825  29
   4   2   6 719.062 40.8667  10
   4   2   6 615.848 40.9852  25
   4   2   6 630.878 41.1708   7
   4   2   6 664.116 75.4292  17
   4   2   6 626.595 39.7460  18
  -4   2  -6 639.181 61.8695  16
   4   2   7 9192.18 291.298  17
   4   2   7 8770.78 215.677  18
  -4   2  -7 9129.81 264.983  16
   4   2   7 9031.13 213.580  29
   4   2   7 9111.19 216.775  10
   4   2   7 9424.42 217.454  25
   4   2   7 8947.96 218.242   7
   4   2   7 8793.17 290.316   3
   4   2   7 8682.54 285.261   1
   4   2   8 8023.62 272.766  17
   4   2   8 7697.24 195.775  18
  -4   2  -8 8512.51 251.589  16
   4   2   8 8430.63 199.164  10
   4   2   8 7684.37 195.399  29
   4   2   8 8212.87 200.530   7
   4   2   8 7925.05 275.206   3
   4   2   8 8034.56 273.724   1
   4   2   9 13535.6 396.648  17
   4   2   9 13309.4 309.932  18
  -4   2  -9 13771.6 371.317  16
   4   2   9 13552.6 310.323  29
   4   2   9 13299.0 311.492  10
   4   2   9 13650.2 314.777   7
   4   2   9 13699.9 405.972   3
   4   2   9 12730.6 396.062   1
   4   2  10 1433.02 112.750  17
   4   2  10 1467.30 62.8435  18
  -4   2 -10 1435.42 97.1299  16
   4   2  10 1547.46 66.7922  10
   4   2  10 1447.51 65.7833  25
   4   2  10 1613.19 68.8045   7
   4   2  10 1339.57 117.194   3
   4   2  10 1315.48 112.196   1
   4   2  11 7795.37 267.780  17
   4   2  11 7337.50 188.717  18
   4   2  11 7952.92 193.983  28
   4   2  11 7627.59 191.656  10
   4   2  11 7709.52 194.197  25
   4   2  11 7735.08 196.174   7
  -4   2 -11 7347.65 189.402   8
   4   2  11 7545.21 274.814   1
   4   2  11 7741.03 278.609   3
  -4   2 -11 8136.89 270.597   4
   4   2  12 13268.8 304.351  28
   4   2  12 12684.6 300.779  10
   4   2  12 13182.7 304.508  25
   4   2  12 13328.1 306.767   7
  -4   2 -12 13226.3 301.628   8
   4   2  12 12856.0 298.438  18
   4   2  13 398.209 40.0450  25
   4   2  13 386.661 37.5178  13
  -4   2 -13 358.045 35.9264   8
   4   2  13 387.272 35.1376  10
   4   2  13 378.011 38.6220   7
   4   2  13 431.523 39.1249  28
   4   2  14 5080.81 128.836  25
   4   2  14 4607.08 122.395  10
   4   2  14 4846.35 124.593  13
  -4   2 -14 4935.40 123.853   8
   4   2  14 4843.45 127.184   7
  -4   2 -14 4970.56 123.728   9
   4   2  14 5053.31 126.261  28
   4   2  15 830.014 36.2582  28
   4   2  15 803.018 34.1087  13
  -4   2 -15 790.809 37.0033  11
   4   2  15 844.829 33.0523  10
   4   2  15 816.855 39.1236  25
   4   3 -18 1579.38 54.6248  36
   4   3 -18 1490.90 47.2157  44
   4   3 -17 1192.70 44.5706  12
   4   3 -17 1186.62 42.0929  11
   4   3 -17 1044.78 47.8731  44
   4   3 -17 1123.72 58.2869  36
  -4   3  17 1130.90 46.5730  18
  -4   3  16 480.062 36.9319  18
[truncated: 438,360 more chars]
