# Supplementary material for: Nonacethrene Unchained: A Cascade to Chiral Contorted Conjugated Hydrocarbon with Two sp3-Defects
Source: JACS Au. 2022 Jul 9;2(7):1616–26. doi: 10.1021/jacsau.2c00190 (PMC9326821; doi:10.1021/jacsau.2c00190)
Supplement: Supplementary file 4 — au2c00190_si_004.cif [file au2c00190_si_004.cif]

data_cavl0604

_publ_contact_author_name         'Dr. Blacque, Olivier'
_publ_contact_author_address
;
University of Zurich, Department of Chemistry B, Winterthurerstrasse 190
8057 Zurich
Switzerland
;
_publ_contact_author_email        olivier.blacque@chem.uzh.ch
_publ_contact_author_phone        0041446354651
_publ_contact_author_id_orcid     0000-0001-9857-4042

_publ_section_references
;
Dolomanov, O.V., Bourhis, L.J., Gildea, R.J, Howard, J.A.K. & Puschmann, H.
 (2009), J. Appl. Cryst. 42, 339-341.

Sheldrick, G.M. (2015a). Acta Cryst. A71, 3-8.

Sheldrick, G.M. (2015b). Acta Cryst. C71, 3-8.
;

_audit_creation_date               2021-06-08
_audit_creation_method
;
Olex2 1.3
(compiled 2020.11.12 svn.r5f609507 for OlexSys, GUI svn.r6272)
;
_shelx_SHELXL_version_number       '2018/3'

_chemical_name_common              ?
_chemical_name_systematic          ?
_chemical_formula_moiety           'C72 H38, 1.5(C6 H6)'
_chemical_formula_sum              'C81 H47'
_chemical_formula_weight           1020.18
_chemical_absolute_configuration   .
_chemical_melting_point            ?

loop_
  _atom_type_symbol
  _atom_type_description
  _atom_type_scat_dispersion_real
  _atom_type_scat_dispersion_imag
  _atom_type_scat_source
 'C' 'C' 0.0181 0.0091 'International Tables Vol C Tables 4.2.6.8 and 6.1.1.4'
 'H' 'H' 0.0000 0.0000 'International Tables Vol C Tables 4.2.6.8 and 6.1.1.4'

_shelx_space_group_comment
;
The symmetry employed for this shelxl refinement is uniquely defined
by the following loop, which should always be used as a source of
symmetry information in preference to the above space-group names.
They are only intended as comments.
;
_space_group_crystal_system        'monoclinic'
_space_group_IT_number             4
_space_group_name_H-M_alt          'P 1 21 1'
_space_group_name_Hall             'P 2yb'
loop_
  _space_group_symop_operation_xyz
 'x, y, z'
 '-x, y+1/2, -z'

_cell_length_a                     8.3510(2)
_cell_length_b                     24.7558(7)
_cell_length_c                     12.5731(6)
_cell_angle_alpha                  90
_cell_angle_beta                   100.000(3)
_cell_angle_gamma                  90
_cell_volume                       2559.82(16)
_cell_formula_units_Z              2
_cell_measurement_reflns_used      6987
_cell_measurement_temperature      160(1)
_cell_measurement_theta_max        75.9000
_cell_measurement_theta_min        3.5360
_shelx_estimated_absorpt_T_max     0.983
_shelx_estimated_absorpt_T_min     0.940
_exptl_absorpt_coefficient_mu      0.571
_exptl_absorpt_correction_T_max    0.987
_exptl_absorpt_correction_T_min    0.955
_exptl_absorpt_correction_type     analytical
_exptl_absorpt_process_details
;
CrysAlisPro 1.171.40.68a (Rigaku Oxford Diffraction, 2019)
Analytical numeric absorption correction using a multifaceted crystal
model based on expressions derived by R.C. Clark & J.S. Reid.
(Clark, R. C. & Reid, J. S. (1995). Acta Cryst. A51, 887-897)
Empirical absorption correction using spherical harmonics,
 implemented in SCALE3 ABSPACK scaling algorithm.
;

_exptl_crystal_colour              yellow
_exptl_crystal_density_diffrn      1.324
_exptl_crystal_density_meas        ?
_exptl_crystal_density_method      ?
_exptl_crystal_description         plate
_exptl_crystal_F_000               1066
loop_
  _exptl_crystal_face_index_h
  _exptl_crystal_face_index_k
  _exptl_crystal_face_index_l
  _exptl_crystal_face_perp_dist
 0 0 -1 0.0250
 1 -1 -5 0.0216
 0 1 0 0.0256
 0 -1 0 0.0356
 5 1 -1 0.0521
 -5 -1 1 0.0521
 0 0 1 0.0010

_exptl_crystal_size_max            0.11
_exptl_crystal_size_mid            0.06
_exptl_crystal_size_min            0.03

_diffrn_reflns_av_R_equivalents    0.0324
_diffrn_reflns_av_unetI/netI       0.0318
_diffrn_reflns_Laue_measured_fraction_full  1.000
_diffrn_reflns_Laue_measured_fraction_max  0.999
_diffrn_reflns_limit_h_max         10
_diffrn_reflns_limit_h_min         -10
_diffrn_reflns_limit_k_max         30
_diffrn_reflns_limit_k_min         -24
_diffrn_reflns_limit_l_max         15
_diffrn_reflns_limit_l_min         -15
_diffrn_reflns_number              26031
_diffrn_reflns_point_group_measured_fraction_full  0.834
_diffrn_reflns_point_group_measured_fraction_max  0.814
_diffrn_reflns_theta_full          67.684
_diffrn_reflns_theta_max           74.485
_diffrn_reflns_theta_min           3.570
_diffrn_ambient_environment        N~2~
_diffrn_ambient_temperature        160(1)
_diffrn_detector                   'CCD plate'
_diffrn_detector_area_resol_mean   10.3801
_diffrn_detector_type              Atlas
_diffrn_measured_fraction_theta_full  1.000
_diffrn_measured_fraction_theta_max  0.999
_diffrn_measurement_details
;
List of Runs (angles in degrees, time in seconds):

  # Type    Start    End  Width  t~exp~   \w     \q     \k     \f   Frames
--------------------------------------------------------------------------
  1  \w   -116.00 -18.40   0.80   20.00    --  -41.94 -37.00 -90.00  122
  2  \w    -87.00  -7.00   0.80   20.00    --  -41.94 125.00-180.00  100
  3  \w   -115.00 -15.00   0.80   20.00    --  -41.94 -57.00  30.00  125
  4  \w      6.00  82.00   0.80   20.00    --   41.94 -99.00 -30.00   95
  5  \w     27.00  97.40   0.80   20.00    --   41.94-125.00-180.00   88
  6  \w     36.00 108.00   0.80   80.00    --  112.00-111.00  60.00   90
  7  \w     36.00 108.00   0.80   80.00    --  112.00-111.00  90.00   90
  8  \w    104.00 177.60   0.80   80.00    --  112.00 111.00-120.00   92
  9  \w     39.00 137.40   0.80   80.00    --  112.00 -45.00-150.00  123
 10  \w     84.00 177.60   0.80   80.00    --  112.00  30.00  30.00  117
 11  \w    104.00 177.60   0.80   80.00    --  112.00 111.00 -90.00   92
 12  \w     83.00 177.40   0.80   80.00    --  112.00  61.00-120.00  118
 13  \w    104.00 177.60   0.80   80.00    --  112.00 111.00-150.00   92
 14  \w    103.00 177.40   0.80   80.00    --  112.00  77.00 -90.00   93
 15  \w    103.00 177.40   0.80   80.00    --  112.00  77.00  30.00   93
 16  \w     84.00 177.60   0.80   80.00    --  112.00  30.00-150.00  117
 17  \w   -115.00 -15.00   0.80   20.00    --  -41.94 -57.00-120.00  125
 18  \w   -115.00 -15.00   0.80   20.00    --  -41.94 -57.00  90.00  125
 19  \w    -87.00  -7.00   0.80   20.00    --  -41.94 125.00   0.00  100
 20  \w    -66.00  23.60   0.80   20.00    --  -41.94  37.00-150.00  112
 21  \w   -115.00 -15.00   0.80   20.00    --  -41.94 -57.00 150.00  125
;
_diffrn_measurement_device         'four-circle diffractometer'
_diffrn_measurement_device_type    'SuperNova, Dual, Cu at home/near, Atlas'
_diffrn_measurement_method         '\w scans'
_diffrn_orient_matrix_type        
 'CrysAlisPro convention (1999,Acta A55,543-557)'
_diffrn_orient_matrix_UB_11        0.1856945000
_diffrn_orient_matrix_UB_12        -0.0000240000
_diffrn_orient_matrix_UB_13        0.0377030000
_diffrn_orient_matrix_UB_21        0.0223336000
_diffrn_orient_matrix_UB_22        0.0279994000
_diffrn_orient_matrix_UB_23        -0.1058380000
_diffrn_orient_matrix_UB_31        -0.0111168000
_diffrn_orient_matrix_UB_32        0.0555549000
_diffrn_orient_matrix_UB_33        0.0534574000
_diffrn_radiation_monochromator    mirror
_diffrn_radiation_probe            x-ray
_diffrn_radiation_type             'Cu K\a'
_diffrn_radiation_wavelength       1.54184
_diffrn_source                     'micro-focus sealed X-ray tube'
_diffrn_source_type                'SuperNova (Cu) X-ray Source'
_reflns_Friedel_coverage           0.591
_reflns_Friedel_fraction_full      0.660
_reflns_Friedel_fraction_max       0.620
_reflns_number_gt                  6302
_reflns_number_total               8522

_reflns_special_details
;
 Reflections were merged by SHELXL according to the crystal
 class for the calculation of statistics and refinement.
 
 Structure factors included contributions from the .fab file.
 
 _reflns_Friedel_fraction is defined as the number of unique
 Friedel pairs measured divided by the number that would be
 possible theoretically, ignoring centric projections and
 systematic absences.
;
_reflns_threshold_expression       'I > 2\s(I)'
_computing_cell_refinement         'CrysAlisPro 1.171.40.68a (Rigaku OD, 2019)'
_computing_data_collection         'CrysAlisPro 1.171.40.68a (Rigaku OD, 2019)'
_computing_data_reduction          'CrysAlisPro 1.171.40.68a (Rigaku OD, 2019)'
_computing_molecular_graphics      'Olex2 1.3 (Dolomanov et al., 2009)'
_computing_publication_material    'Olex2 1.3 (Dolomanov et al., 2009)'
_computing_structure_refinement    'SHELXL (Sheldrick, 2015b)'
_computing_structure_solution      'SHELXT (Sheldrick, 2015a)'
_refine_diff_density_max           0.247
_refine_diff_density_min           -0.176
_refine_diff_density_rms           0.049
_refine_ls_abs_structure_details
;
 Flack x determined using 1912 quotients [(I+)-(I-)]/[(I+)+(I-)]
 (Parsons, Flack and Wagner, Acta Cryst. B69 (2013) 249-259).
;
_refine_ls_abs_structure_Flack     0.6(6)
_refine_ls_extinction_coef         .
_refine_ls_extinction_method       none
_refine_ls_goodness_of_fit_ref     1.039
_refine_ls_hydrogen_treatment      constr
_refine_ls_matrix_type             full
_refine_ls_number_parameters       649
_refine_ls_number_reflns           8522
_refine_ls_number_restraints       1
_refine_ls_R_factor_all            0.0791
_refine_ls_R_factor_gt             0.0610
_refine_ls_restrained_S_all        1.039
_refine_ls_shift/su_max            0.000
_refine_ls_shift/su_mean           0.000
_refine_ls_structure_factor_coef   Fsqd
_refine_ls_weighting_details      
 'w=1/[\s^2^(Fo^2^)+(0.1143P)^2^+0.0596P] where P=(Fo^2^+2Fc^2^)/3'
_refine_ls_weighting_scheme        calc
_refine_ls_wR_factor_gt            0.1688
_refine_ls_wR_factor_ref           0.1853
_refine_special_details            ?
_olex2_refinement_description
;
1. Fixed Uiso
 At 1.2 times of:
  All C(H) groups
2.a Ternary CH refined with riding coordinates:
 C1(H1), C37(H37)
2.b Aromatic/amide H refined with riding coordinates:
 C3(H3), C4(H4), C5(H5), C11(H11), C12(H12), C18(H18), C19(H19), C20(H20),
 C21(H21), C23(H23), C24(H24), C26(H26), C30(H30), C31(H31), C32(H32), C34(H34),
  C35(H35), C36(H36), C39(H39), C40(H40), C41(H41), C47(H47), C48(H48),
 C54(H54), C55(H55), C56(H56), C57(H57), C59(H59), C60(H60), C62(H62), C66(H66),
  C67(H67), C68(H68), C70(H70), C71(H71), C72(H72)
;
_atom_sites_solution_hydrogens     geom
_atom_sites_solution_primary       dual
_atom_sites_solution_secondary     ?
loop_
  _atom_site_label
  _atom_site_type_symbol
  _atom_site_fract_x
  _atom_site_fract_y
  _atom_site_fract_z
  _atom_site_U_iso_or_equiv
  _atom_site_adp_type
  _atom_site_occupancy
  _atom_site_site_symmetry_order
  _atom_site_calc_flag
  _atom_site_refinement_flags_posn
  _atom_site_refinement_flags_adp
  _atom_site_refinement_flags_occupancy
  _atom_site_disorder_assembly
  _atom_site_disorder_group
 C1 C 0.8339(5) 0.49169(19) 0.5503(4) 0.0583(11) Uani 1 1 d . . . . .
 H1 H 0.835056 0.500868 0.627892 0.070 Uiso 1 1 calc R U . . .
 C2 C 0.9616(5) 0.5253(2) 0.5092(4) 0.0587(11) Uani 1 1 d . . . . .
 C3 C 1.0049(5) 0.5761(2) 0.5500(4) 0.0617(12) Uani 1 1 d . . . . .
 H3 H 0.960595 0.589294 0.609722 0.074 Uiso 1 1 calc R U . . .
 C4 C 1.1134(5) 0.6086(2) 0.5046(5) 0.0690(14) Uani 1 1 d . . . . .
 H4 H 1.141133 0.643403 0.533960 0.083 Uiso 1 1 calc R U . . .
 C5 C 1.1795(6) 0.5909(2) 0.4192(5) 0.0667(13) Uani 1 1 d . . . . .
 H5 H 1.250128 0.613685 0.387726 0.080 Uiso 1 1 calc R U . . .
 C6 C 1.1417(5) 0.53784(19) 0.3774(4) 0.0564(11) Uani 1 1 d . . . . .
 C7 C 1.0338(5) 0.50516(18) 0.4233(4) 0.0500(9) Uani 1 1 d . . . . .
 C8 C 1.0033(5) 0.45107(18) 0.3863(4) 0.0502(9) Uani 1 1 d . . . . .
 C9 C 0.9314(5) 0.41396(19) 0.4556(4) 0.0527(10) Uani 1 1 d . . . . .
 C10 C 0.8672(5) 0.4319(2) 0.5418(4) 0.0582(11) Uani 1 1 d . . . . .
 C11 C 0.8349(6) 0.3950(2) 0.6217(4) 0.0694(13) Uani 1 1 d . . . . .
 H11 H 0.785238 0.407811 0.679425 0.083 Uiso 1 1 calc R U . . .
 C12 C 0.8735(6) 0.3420(2) 0.6176(5) 0.0719(14) Uani 1 1 d . . . . .
 H12 H 0.853932 0.318053 0.673052 0.086 Uiso 1 1 calc R U . . .
 C13 C 0.9433(6) 0.3224(2) 0.5298(5) 0.0722(15) Uani 1 1 d . . . . .
 C14 C 0.9615(5) 0.35717(19) 0.4450(4) 0.0551(11) Uani 1 1 d . . . . .
 C15 C 1.0221(5) 0.3386(2) 0.3540(4) 0.0599(12) Uani 1 1 d . . . . .
 C16 C 1.0157(5) 0.3750(2) 0.2556(4) 0.0591(11) Uani 1 1 d . . . . .
 C17 C 1.0656(5) 0.43263(18) 0.2986(4) 0.0523(10) Uani 1 1 d . . . . .
 C18 C 1.1712(5) 0.4662(2) 0.2516(4) 0.0590(11) Uani 1 1 d . . . . .
 H18 H 1.217049 0.453194 0.192453 0.071 Uiso 1 1 calc R U . . .
 C19 C 1.2085(6) 0.5177(2) 0.2907(4) 0.0653(13) Uani 1 1 d . . . . .
 H19 H 1.280268 0.539617 0.258457 0.078 Uiso 1 1 calc R U . . .
 C20 C 0.9994(8) 0.2683(2) 0.5258(6) 0.0782(17) Uani 1 1 d . . . . .
 H20 H 0.982340 0.243055 0.579631 0.094 Uiso 1 1 calc R U . . .
 C21 C 1.0770(7) 0.2531(2) 0.4449(6) 0.086(2) Uani 1 1 d . . . . .
 H21 H 1.122131 0.217797 0.446391 0.104 Uiso 1 1 calc R U . . .
 C22 C 1.0933(6) 0.2878(2) 0.3582(5) 0.0679(14) Uani 1 1 d . . . . .
 C23 C 1.1963(7) 0.2733(3) 0.2814(5) 0.0786(17) Uani 1 1 d . . . . .
 H23 H 1.254133 0.240129 0.289910 0.094 Uiso 1 1 calc R U . . .
 C24 C 1.2122(6) 0.3054(3) 0.1989(6) 0.0809(18) Uani 1 1 d . . . . .
 H24 H 1.289987 0.296670 0.154793 0.097 Uiso 1 1 calc R U . . .
 C25 C 1.1138(6) 0.3532(2) 0.1752(5) 0.0661(13) Uani 1 1 d . . . . .
 C26 C 1.0933(7) 0.3753(3) 0.0758(6) 0.0866(19) Uani 1 1 d . . . . .
 H26 H 1.173951 0.369162 0.032375 0.104 Uiso 1 1 calc R U . . .
 C27 C 0.9538(7) 0.4081(2) 0.0324(5) 0.0701(13) Uani 1 1 d . . . . .
 C28 C 0.8214(6) 0.4068(2) 0.0892(4) 0.0604(11) Uani 1 1 d . . . . .
 C29 C 0.8393(5) 0.38422(18) 0.1950(4) 0.0557(10) Uani 1 1 d . . . . .
 C30 C 0.9297(10) 0.4322(3) -0.0686(6) 0.093(2) Uani 1 1 d . . . . .
 H30 H 1.017993 0.434408 -0.106903 0.112 Uiso 1 1 calc R U . . .
 C31 C 0.7797(11) 0.4533(3) -0.1151(5) 0.099(2) Uani 1 1 d . . . . .
 H31 H 0.767853 0.470202 -0.183818 0.118 Uiso 1 1 calc R U . . .
 C32 C 0.6517(9) 0.4501(3) -0.0646(5) 0.0885(18) Uani 1 1 d . . . . .
 H32 H 0.549995 0.464734 -0.097562 0.106 Uiso 1 1 calc R U . . .
 C33 C 0.6671(7) 0.4252(2) 0.0367(4) 0.0699(13) Uani 1 1 d . . . . .
 C34 C 0.5310(6) 0.4194(3) 0.0894(5) 0.0761(15) Uani 1 1 d . . . . .
 H34 H 0.428071 0.433054 0.056150 0.091 Uiso 1 1 calc R U . . .
 C35 C 0.5464(6) 0.3946(2) 0.1870(5) 0.0697(13) Uani 1 1 d . . . . .
 H35 H 0.453085 0.389218 0.219573 0.084 Uiso 1 1 calc R U . . .
 C36 C 0.7013(5) 0.3766(2) 0.2409(4) 0.0598(11) Uani 1 1 d . . . . .
 H36 H 0.710312 0.359280 0.309083 0.072 Uiso 1 1 calc R U . . .
 C37 C 0.6586(5) 0.50608(19) 0.4827(4) 0.0548(10) Uani 1 1 d . . . . .
 H37 H 0.657085 0.496874 0.405126 0.066 Uiso 1 1 calc R U . . .
 C38 C 0.5267(5) 0.4735(2) 0.5238(4) 0.0545(10) Uani 1 1 d . . . . .
 C39 C 0.4828(6) 0.4230(2) 0.4858(5) 0.0658(13) Uani 1 1 d . . . . .
 H39 H 0.527394 0.409061 0.426875 0.079 Uiso 1 1 calc R U . . .
 C40 C 0.3732(6) 0.3910(2) 0.5316(5) 0.0694(14) Uani 1 1 d . . . . .
 H40 H 0.344369 0.356071 0.503025 0.083 Uiso 1 1 calc R U . . .
 C41 C 0.3091(5) 0.4094(2) 0.6155(5) 0.0674(13) Uani 1 1 d . . . . .
 H41 H 0.236970 0.387094 0.646479 0.081 Uiso 1 1 calc R U . . .
 C42 C 0.3468(5) 0.4612(2) 0.6581(4) 0.0585(11) Uani 1 1 d . . . . .
 C43 C 0.4565(5) 0.49407(19) 0.6099(4) 0.0546(10) Uani 1 1 d . . . . .
 C44 C 0.4854(5) 0.54761(18) 0.6469(4) 0.0529(10) Uani 1 1 d . . . . .
 C45 C 0.5596(5) 0.58475(19) 0.5774(4) 0.0524(10) Uani 1 1 d . . . . .
 C46 C 0.6241(6) 0.5653(2) 0.4913(4) 0.0587(11) Uani 1 1 d . . . . .
 C47 C 0.6585(7) 0.6021(2) 0.4106(4) 0.0683(13) Uani 1 1 d . . . . .
 H47 H 0.711194 0.589606 0.354094 0.082 Uiso 1 1 calc R U . . .
 C48 C 0.6156(8) 0.6556(3) 0.4144(5) 0.0782(17) Uani 1 1 d . . . . .
 H48 H 0.634066 0.679174 0.358176 0.094 Uiso 1 1 calc R U . . .
 C49 C 0.5459(7) 0.6758(2) 0.4985(5) 0.0675(14) Uani 1 1 d . . . . .
 C50 C 0.5278(5) 0.6412(2) 0.5863(4) 0.0597(12) Uani 1 1 d . . . . .
 C51 C 0.4673(5) 0.66083(19) 0.6760(4) 0.0604(12) Uani 1 1 d . . . . .
 C52 C 0.4761(5) 0.62567(19) 0.7743(4) 0.0580(11) Uani 1 1 d . . . . .
 C53 C 0.4221(5) 0.5673(2) 0.7337(4) 0.0585(11) Uani 1 1 d . . . . .
 C54 C 0.3179(6) 0.5341(2) 0.7820(4) 0.0645(12) Uani 1 1 d . . . . .
 H54 H 0.274372 0.546798 0.842342 0.077 Uiso 1 1 calc R U . . .
 C55 C 0.2798(5) 0.4836(2) 0.7420(4) 0.0646(13) Uani 1 1 d . . . . .
 H55 H 0.203921 0.462770 0.772870 0.078 Uiso 1 1 calc R U . . .
 C56 C 0.4834(9) 0.7303(2) 0.5005(6) 0.0868(19) Uani 1 1 d . . . . .
 H56 H 0.495690 0.755298 0.445141 0.104 Uiso 1 1 calc R U . . .
 C57 C 0.4072(8) 0.7451(2) 0.5829(6) 0.0840(19) Uani 1 1 d . . . . .
 H57 H 0.361016 0.780181 0.581466 0.101 Uiso 1 1 calc R U . . .
 C58 C 0.3935(6) 0.7118(2) 0.6680(5) 0.0723(15) Uani 1 1 d . . . . .
 C59 C 0.2949(7) 0.7276(3) 0.7446(7) 0.093(2) Uani 1 1 d . . . . .
 H59 H 0.242004 0.761692 0.737113 0.112 Uiso 1 1 calc R U . . .
 C60 C 0.2751(6) 0.6950(3) 0.8276(7) 0.091(2) Uani 1 1 d . . . . .
 H60 H 0.193228 0.703793 0.868638 0.109 Uiso 1 1 calc R U . . .
 C61 C 0.3748(6) 0.6467(2) 0.8571(5) 0.0748(16) Uani 1 1 d . . . . .
 C62 C 0.3960(6) 0.6269(2) 0.9577(5) 0.0739(14) Uani 1 1 d . . . . .
 H62 H 0.317731 0.634687 1.002020 0.089 Uiso 1 1 calc R U . . .
 C63 C 0.5346(8) 0.5940(3) 1.0001(5) 0.0789(17) Uani 1 1 d . . . . .
 C64 C 0.6692(6) 0.5956(2) 0.9412(5) 0.0665(13) Uani 1 1 d . . . . .
 C65 C 0.6526(5) 0.6166(2) 0.8377(4) 0.0567(11) Uani 1 1 d . . . . .
 C66 C 0.7872(5) 0.62421(19) 0.7924(4) 0.0576(11) Uani 1 1 d . . . . .
 H66 H 0.777224 0.641195 0.723809 0.069 Uiso 1 1 calc R U . . .
 C67 C 0.9415(5) 0.6072(2) 0.8458(5) 0.0679(13) Uani 1 1 d . . . . .
 H67 H 1.034630 0.612778 0.813290 0.082 Uiso 1 1 calc R U . . .
 C68 C 0.9567(7) 0.5831(2) 0.9427(5) 0.0750(15) Uani 1 1 d . . . . .
 H68 H 1.060817 0.570625 0.976396 0.090 Uiso 1 1 calc R U . . .
 C69 C 0.8256(7) 0.5758(3) 0.9949(4) 0.0730(14) Uani 1 1 d . . . . .
 C70 C 0.8357(11) 0.5506(3) 1.0965(5) 0.095(2) Uani 1 1 d . . . . .
 H70 H 0.937278 0.536374 1.130863 0.114 Uiso 1 1 calc R U . . .
 C71 C 0.7044(12) 0.5460(3) 1.1470(6) 0.104(2) Uani 1 1 d . . . . .
 H71 H 0.713070 0.526826 1.213182 0.125 Uiso 1 1 calc R U . . .
 C72 C 0.5548(9) 0.5702(3) 1.1000(5) 0.0904(19) Uani 1 1 d . . . . .
 H72 H 0.466575 0.569883 1.138562 0.109 Uiso 1 1 calc R U . . .

loop_
  _atom_site_aniso_label
  _atom_site_aniso_U_11
  _atom_site_aniso_U_22
  _atom_site_aniso_U_33
  _atom_site_aniso_U_23
  _atom_site_aniso_U_13
  _atom_site_aniso_U_12
 C1 0.0375(19) 0.063(3) 0.070(3) -0.003(2) -0.0014(18) -0.0004(19)
 C2 0.0307(19) 0.061(3) 0.080(3) -0.011(2) -0.0024(19) -0.0010(18)
 C3 0.041(2) 0.068(3) 0.073(3) -0.014(2) 0.002(2) -0.002(2)
 C4 0.038(2) 0.053(3) 0.110(4) -0.017(3) -0.006(2) -0.003(2)
 C5 0.039(2) 0.067(3) 0.089(4) -0.002(3) -0.004(2) -0.010(2)
 C6 0.0310(19) 0.056(3) 0.077(3) 0.002(2) -0.0030(19) 0.0023(18)
 C7 0.0329(19) 0.051(2) 0.063(3) -0.0005(19) 0.0008(17) 0.0009(17)
 C8 0.0284(17) 0.055(2) 0.064(3) -0.001(2) -0.0026(17) 0.0026(17)
 C9 0.0329(19) 0.050(2) 0.069(3) 0.005(2) -0.0093(18) -0.0041(17)
 C10 0.0345(19) 0.066(3) 0.068(3) 0.000(2) -0.0081(18) 0.001(2)
 C11 0.056(3) 0.082(4) 0.068(3) 0.004(3) 0.004(2) -0.010(3)
 C12 0.057(3) 0.065(3) 0.087(4) 0.013(3) -0.006(3) -0.009(2)
 C13 0.050(3) 0.065(3) 0.089(4) 0.013(3) -0.020(2) -0.009(2)
 C14 0.0333(19) 0.053(3) 0.073(3) 0.002(2) -0.0078(19) -0.0013(18)
 C15 0.034(2) 0.053(3) 0.085(3) 0.001(2) -0.013(2) -0.0033(19)
 C16 0.033(2) 0.058(3) 0.083(3) -0.008(2) 0.0006(19) 0.0002(19)
 C17 0.0338(19) 0.050(2) 0.071(3) -0.004(2) 0.0010(18) 0.0006(18)
 C18 0.0340(19) 0.064(3) 0.078(3) -0.007(2) 0.0059(19) -0.001(2)
 C19 0.043(2) 0.068(3) 0.085(3) 0.002(3) 0.011(2) -0.011(2)
 C20 0.061(3) 0.052(3) 0.109(5) 0.008(3) -0.019(3) -0.003(3)
 C21 0.061(3) 0.043(3) 0.138(6) 0.008(3) -0.029(3) 0.004(2)
 C22 0.039(2) 0.053(3) 0.102(4) -0.006(3) -0.014(2) 0.007(2)
 C23 0.053(3) 0.065(3) 0.110(5) -0.019(3) -0.010(3) 0.010(3)
 C24 0.044(3) 0.094(5) 0.104(4) -0.037(4) 0.012(3) 0.007(3)
 C25 0.040(2) 0.068(3) 0.090(4) -0.011(3) 0.007(2) -0.001(2)
 C26 0.054(3) 0.109(5) 0.102(5) -0.034(4) 0.029(3) -0.018(3)
 C27 0.066(3) 0.065(3) 0.079(3) -0.006(3) 0.012(3) -0.005(3)
 C28 0.047(2) 0.060(3) 0.073(3) -0.003(2) 0.007(2) -0.003(2)
 C29 0.040(2) 0.046(2) 0.077(3) -0.004(2) -0.0003(19) 0.0042(18)
 C30 0.113(6) 0.075(4) 0.100(5) -0.008(3) 0.041(4) -0.015(4)
 C31 0.129(6) 0.102(5) 0.065(4) 0.015(3) 0.017(4) 0.019(5)
 C32 0.087(4) 0.091(4) 0.082(4) 0.010(3) -0.001(3) -0.004(4)
 C33 0.070(3) 0.065(3) 0.067(3) 0.003(2) -0.008(2) -0.004(3)
 C34 0.041(2) 0.080(4) 0.099(4) 0.001(3) -0.011(2) 0.007(2)
 C35 0.041(2) 0.081(4) 0.084(4) 0.001(3) 0.001(2) 0.004(2)
 C36 0.034(2) 0.059(3) 0.081(3) 0.000(2) -0.0046(19) -0.0022(19)
 C37 0.042(2) 0.064(3) 0.056(2) -0.002(2) 0.0021(17) 0.0011(19)
 C38 0.041(2) 0.058(3) 0.062(3) -0.001(2) 0.0013(19) -0.005(2)
 C39 0.042(2) 0.062(3) 0.090(4) -0.008(3) 0.001(2) -0.005(2)
 C40 0.046(3) 0.067(3) 0.090(4) -0.006(3) -0.005(2) -0.015(2)
 C41 0.040(2) 0.063(3) 0.094(4) 0.005(3) -0.003(2) -0.009(2)
 C42 0.035(2) 0.063(3) 0.072(3) 0.006(2) -0.0051(19) -0.010(2)
 C43 0.0318(19) 0.058(3) 0.070(3) 0.003(2) -0.0023(18) -0.0018(18)
 C44 0.0335(19) 0.049(2) 0.073(3) 0.001(2) 0.0003(19) 0.0020(18)
 C45 0.0341(19) 0.057(3) 0.063(3) 0.001(2) 0.0001(17) -0.0020(18)
 C46 0.045(2) 0.057(3) 0.070(3) 0.004(2) -0.002(2) -0.010(2)
 C47 0.060(3) 0.068(3) 0.072(3) -0.002(2) -0.001(2) -0.011(3)
 C48 0.079(4) 0.081(4) 0.068(3) 0.017(3) -0.006(3) -0.031(3)
 C49 0.062(3) 0.053(3) 0.077(3) 0.006(2) -0.017(2) -0.009(2)
 C50 0.036(2) 0.057(3) 0.078(3) 0.004(2) -0.014(2) -0.004(2)
 C51 0.033(2) 0.051(3) 0.090(3) -0.003(2) -0.007(2) -0.0003(19)
 C52 0.036(2) 0.055(3) 0.081(3) -0.004(2) 0.004(2) 0.0057(19)
 C53 0.0312(19) 0.066(3) 0.076(3) 0.005(2) 0.0006(19) 0.0065(19)
 C54 0.041(2) 0.071(3) 0.082(3) -0.003(3) 0.011(2) 0.001(2)
 C55 0.034(2) 0.075(3) 0.084(3) 0.004(3) 0.009(2) -0.006(2)
 C56 0.088(4) 0.054(3) 0.102(4) 0.009(3) -0.030(3) -0.010(3)
 C57 0.068(4) 0.057(3) 0.110(5) -0.007(3) -0.032(3) 0.008(3)
 C58 0.044(3) 0.049(3) 0.114(4) -0.006(3) -0.014(3) 0.000(2)
 C59 0.046(3) 0.053(3) 0.166(7) -0.021(4) -0.021(3) 0.015(2)
 C60 0.034(2) 0.070(4) 0.164(7) -0.028(4) 0.002(3) 0.010(2)
 C61 0.041(2) 0.077(4) 0.107(5) -0.028(3) 0.014(3) -0.004(2)
 C62 0.055(3) 0.075(3) 0.095(4) -0.013(3) 0.022(3) -0.004(3)
 C63 0.077(4) 0.090(4) 0.074(4) -0.025(3) 0.025(3) -0.009(3)
 C64 0.057(3) 0.066(3) 0.075(3) -0.009(2) 0.008(2) -0.002(2)
 C65 0.043(2) 0.066(3) 0.058(3) -0.005(2) 0.0019(18) -0.001(2)
 C66 0.039(2) 0.054(2) 0.075(3) 0.001(2) -0.0022(19) 0.0013(19)
 C67 0.034(2) 0.070(3) 0.095(4) 0.002(3) -0.004(2) 0.002(2)
 C68 0.047(3) 0.082(4) 0.087(4) 0.008(3) -0.013(2) 0.008(3)
 C69 0.068(3) 0.077(4) 0.069(3) 0.005(3) -0.006(2) 0.006(3)
 C70 0.119(6) 0.089(5) 0.070(4) -0.003(3) -0.005(4) 0.023(4)
 C71 0.155(8) 0.074(4) 0.083(5) 0.003(3) 0.018(5) -0.005(5)
 C72 0.097(5) 0.110(5) 0.068(4) -0.012(3) 0.025(3) -0.017(4)

_geom_special_details
;
 All esds (except the esd in the dihedral angle between two l.s. planes)
 are estimated using the full covariance matrix.  The cell esds are taken
 into account individually in the estimation of esds in distances, angles
 and torsion angles; correlations between esds in cell parameters are only
 used when they are defined by crystal symmetry.  An approximate (isotropic)
 treatment of cell esds is used for estimating esds involving l.s. planes.
;
loop_
  _geom_bond_atom_site_label_1
  _geom_bond_atom_site_label_2
  _geom_bond_distance
  _geom_bond_site_symmetry_2
  _geom_bond_publ_flag
 C1 H1 1.0000 . ?
 C1 C2 1.513(6) . ?
 C1 C10 1.514(7) . ?
 C1 C37 1.600(5) . ?
 C2 C3 1.383(7) . ?
 C2 C7 1.416(6) . ?
 C3 H3 0.9500 . ?
 C3 C4 1.404(7) . ?
 C4 H4 0.9500 . ?
 C4 C5 1.362(7) . ?
 C5 H5 0.9500 . ?
 C5 C6 1.431(7) . ?
 C6 C7 1.407(6) . ?
 C6 C19 1.400(7) . ?
 C7 C8 1.426(6) . ?
 C8 C9 1.465(6) . ?
 C8 C17 1.376(6) . ?
 C9 C10 1.364(7) . ?
 C9 C14 1.439(7) . ?
 C10 C11 1.417(7) . ?
 C11 H11 0.9500 . ?
 C11 C12 1.356(8) . ?
 C12 H12 0.9500 . ?
 C12 C13 1.420(8) . ?
 C13 C14 1.400(7) . ?
 C13 C20 1.422(8) . ?
 C14 C15 1.406(7) . ?
 C15 C16 1.525(7) . ?
 C15 C22 1.389(7) . ?
 C16 C17 1.556(6) . ?
 C16 C25 1.508(7) . ?
 C16 C29 1.553(6) . ?
 C17 C18 1.413(6) . ?
 C18 H18 0.9500 . ?
 C18 C19 1.382(7) . ?
 C19 H19 0.9500 . ?
 C20 H20 0.9500 . ?
 C20 C21 1.351(9) . ?
 C21 H21 0.9500 . ?
 C21 C22 1.412(9) . ?
 C22 C23 1.446(8) . ?
 C23 H23 0.9500 . ?
 C23 C24 1.331(9) . ?
 C24 H24 0.9500 . ?
 C24 C25 1.441(9) . ?
 C25 C26 1.348(9) . ?
 C26 H26 0.9500 . ?
 C26 C27 1.446(9) . ?
 C27 C28 1.417(7) . ?
 C27 C30 1.386(9) . ?
 C28 C29 1.427(7) . ?
 C28 C33 1.417(7) . ?
 C29 C36 1.389(6) . ?
 C30 H30 0.9500 . ?
 C30 C31 1.389(10) . ?
 C31 H31 0.9500 . ?
 C31 C32 1.337(10) . ?
 C32 H32 0.9500 . ?
 C32 C33 1.401(8) . ?
 C33 C34 1.419(8) . ?
 C34 H34 0.9500 . ?
 C34 C35 1.358(8) . ?
 C35 H35 0.9500 . ?
 C35 C36 1.423(6) . ?
 C36 H36 0.9500 . ?
 C37 H37 1.0000 . ?
 C37 C38 1.526(6) . ?
 C37 C46 1.501(7) . ?
 C38 C39 1.367(7) . ?
 C38 C43 1.412(6) . ?
 C39 H39 0.9500 . ?
 C39 C40 1.407(7) . ?
 C40 H40 0.9500 . ?
 C40 C41 1.343(8) . ?
 C41 H41 0.9500 . ?
 C41 C42 1.402(7) . ?
 C42 C43 1.437(6) . ?
 C42 C55 1.393(7) . ?
 C43 C44 1.412(6) . ?
 C44 C45 1.477(6) . ?
 C44 C53 1.381(6) . ?
 C45 C46 1.377(7) . ?
 C45 C50 1.430(7) . ?
 C46 C47 1.431(7) . ?
 C47 H47 0.9500 . ?
 C47 C48 1.373(9) . ?
 C48 H48 0.9500 . ?
 C48 C49 1.386(8) . ?
 C49 C50 1.426(7) . ?
 C49 C56 1.449(8) . ?
 C50 C51 1.400(7) . ?
 C51 C52 1.503(7) . ?
 C51 C58 1.401(7) . ?
 C52 C53 1.573(7) . ?
 C52 C61 1.541(7) . ?
 C52 C65 1.566(6) . ?
 C53 C54 1.409(7) . ?
 C54 H54 0.9500 . ?
 C54 C55 1.363(8) . ?
 C55 H55 0.9500 . ?
 C56 H56 0.9500 . ?
 C56 C57 1.356(10) . ?
 C57 H57 0.9500 . ?
 C57 C58 1.371(9) . ?
 C58 C59 1.426(9) . ?
 C59 H59 0.9500 . ?
 C59 C60 1.351(10) . ?
 C60 H60 0.9500 . ?
 C60 C61 1.469(9) . ?
 C61 C62 1.339(8) . ?
 C62 H62 0.9500 . ?
 C62 C63 1.440(9) . ?
 C63 C64 1.450(7) . ?
 C63 C72 1.370(9) . ?
 C64 C65 1.386(7) . ?
 C64 C69 1.447(8) . ?
 C65 C66 1.358(6) . ?
 C66 H66 0.9500 . ?
 C66 C67 1.410(6) . ?
 C67 H67 0.9500 . ?
 C67 C68 1.342(8) . ?
 C68 H68 0.9500 . ?
 C68 C69 1.383(8) . ?
 C69 C70 1.411(8) . ?
 C70 H70 0.9500 . ?
 C70 C71 1.364(10) . ?
 C71 H71 0.9500 . ?
 C71 C72 1.418(10) . ?
 C72 H72 0.9500 . ?

loop_
  _geom_angle_atom_site_label_1
  _geom_angle_atom_site_label_2
  _geom_angle_atom_site_label_3
  _geom_angle
  _geom_angle_site_symmetry_1
  _geom_angle_site_symmetry_3
  _geom_angle_publ_flag
 C2 C1 H1 108.7 . . ?
 C2 C1 C10 111.4(4) . . ?
 C2 C1 C37 109.3(4) . . ?
 C10 C1 H1 108.7 . . ?
 C10 C1 C37 110.0(3) . . ?
 C37 C1 H1 108.7 . . ?
 C3 C2 C1 121.9(4) . . ?
 C3 C2 C7 119.0(4) . . ?
 C7 C2 C1 119.1(4) . . ?
 C2 C3 H3 119.5 . . ?
 C2 C3 C4 121.0(5) . . ?
 C4 C3 H3 119.5 . . ?
 C3 C4 H4 119.5 . . ?
 C5 C4 C3 121.0(5) . . ?
 C5 C4 H4 119.5 . . ?
 C4 C5 H5 120.3 . . ?
 C4 C5 C6 119.4(5) . . ?
 C6 C5 H5 120.3 . . ?
 C7 C6 C5 119.6(4) . . ?
 C19 C6 C5 121.4(4) . . ?
 C19 C6 C7 119.0(4) . . ?
 C2 C7 C8 120.3(4) . . ?
 C6 C7 C2 119.9(4) . . ?
 C6 C7 C8 119.8(4) . . ?
 C7 C8 C9 117.6(4) . . ?
 C17 C8 C7 120.1(4) . . ?
 C17 C8 C9 121.3(4) . . ?
 C10 C9 C8 121.8(4) . . ?
 C10 C9 C14 119.4(4) . . ?
 C14 C9 C8 117.4(4) . . ?
 C9 C10 C1 118.5(4) . . ?
 C9 C10 C11 120.3(5) . . ?
 C11 C10 C1 121.3(5) . . ?
 C10 C11 H11 119.3 . . ?
 C12 C11 C10 121.4(5) . . ?
 C12 C11 H11 119.3 . . ?
 C11 C12 H12 120.2 . . ?
 C11 C12 C13 119.5(5) . . ?
 C13 C12 H12 120.2 . . ?
 C12 C13 C20 122.1(5) . . ?
 C14 C13 C12 119.8(5) . . ?
 C14 C13 C20 118.1(6) . . ?
 C13 C14 C9 119.1(5) . . ?
 C13 C14 C15 121.4(5) . . ?
 C15 C14 C9 119.3(4) . . ?
 C14 C15 C16 120.0(4) . . ?
 C22 C15 C14 118.5(5) . . ?
 C22 C15 C16 121.4(5) . . ?
 C15 C16 C17 106.9(4) . . ?
 C15 C16 C29 112.4(4) . . ?
 C25 C16 C15 112.7(4) . . ?
 C25 C16 C17 114.7(4) . . ?
 C25 C16 C29 107.7(4) . . ?
 C29 C16 C17 102.1(4) . . ?
 C8 C17 C16 117.8(4) . . ?
 C8 C17 C18 119.4(4) . . ?
 C18 C17 C16 122.8(4) . . ?
 C17 C18 H18 119.6 . . ?
 C19 C18 C17 120.8(4) . . ?
 C19 C18 H18 119.6 . . ?
 C6 C19 H19 119.7 . . ?
 C18 C19 C6 120.6(4) . . ?
 C18 C19 H19 119.7 . . ?
 C13 C20 H20 120.2 . . ?
 C21 C20 C13 119.6(6) . . ?
 C21 C20 H20 120.2 . . ?
 C20 C21 H21 118.9 . . ?
 C20 C21 C22 122.3(5) . . ?
 C22 C21 H21 118.9 . . ?
 C15 C22 C21 118.8(5) . . ?
 C15 C22 C23 119.9(6) . . ?
 C21 C22 C23 120.9(6) . . ?
 C22 C23 H23 119.2 . . ?
 C24 C23 C22 121.6(6) . . ?
 C24 C23 H23 119.2 . . ?
 C23 C24 H24 119.3 . . ?
 C23 C24 C25 121.4(5) . . ?
 C25 C24 H24 119.3 . . ?
 C24 C25 C16 120.8(5) . . ?
 C26 C25 C16 118.6(5) . . ?
 C26 C25 C24 120.1(6) . . ?
 C25 C26 H26 118.6 . . ?
 C25 C26 C27 122.8(5) . . ?
 C27 C26 H26 118.6 . . ?
 C28 C27 C26 116.5(5) . . ?
 C30 C27 C26 124.5(6) . . ?
 C30 C27 C28 118.0(6) . . ?
 C27 C28 C29 120.9(5) . . ?
 C27 C28 C33 119.0(5) . . ?
 C33 C28 C29 120.0(4) . . ?
 C28 C29 C16 116.8(4) . . ?
 C36 C29 C16 124.2(4) . . ?
 C36 C29 C28 118.7(4) . . ?
 C27 C30 H30 119.2 . . ?
 C27 C30 C31 121.6(6) . . ?
 C31 C30 H30 119.2 . . ?
 C30 C31 H31 119.5 . . ?
 C32 C31 C30 121.0(6) . . ?
 C32 C31 H31 119.5 . . ?
 C31 C32 H32 119.9 . . ?
 C31 C32 C33 120.2(7) . . ?
 C33 C32 H32 119.9 . . ?
 C28 C33 C34 119.2(5) . . ?
 C32 C33 C28 119.8(6) . . ?
 C32 C33 C34 121.0(6) . . ?
 C33 C34 H34 119.7 . . ?
 C35 C34 C33 120.6(5) . . ?
 C35 C34 H34 119.7 . . ?
 C34 C35 H35 119.8 . . ?
 C34 C35 C36 120.5(5) . . ?
 C36 C35 H35 119.8 . . ?
 C29 C36 C35 120.8(5) . . ?
 C29 C36 H36 119.6 . . ?
 C35 C36 H36 119.6 . . ?
 C1 C37 H37 108.8 . . ?
 C38 C37 C1 110.5(4) . . ?
 C38 C37 H37 108.8 . . ?
 C46 C37 C1 110.4(3) . . ?
 C46 C37 H37 108.8 . . ?
 C46 C37 C38 109.5(4) . . ?
 C39 C38 C37 122.1(4) . . ?
 C39 C38 C43 118.4(4) . . ?
 C43 C38 C37 119.3(4) . . ?
 C38 C39 H39 119.1 . . ?
 C38 C39 C40 121.8(5) . . ?
 C40 C39 H39 119.1 . . ?
 C39 C40 H40 119.8 . . ?
 C41 C40 C39 120.4(5) . . ?
 C41 C40 H40 119.8 . . ?
 C40 C41 H41 119.4 . . ?
 C40 C41 C42 121.2(5) . . ?
 C42 C41 H41 119.4 . . ?
 C41 C42 C43 118.3(5) . . ?
 C55 C42 C41 124.1(4) . . ?
 C55 C42 C43 117.6(5) . . ?
 C38 C43 C42 119.9(4) . . ?
 C44 C43 C38 121.4(4) . . ?
 C44 C43 C42 118.6(4) . . ?
 C43 C44 C45 117.1(4) . . ?
 C53 C44 C43 121.6(4) . . ?
 C53 C44 C45 120.4(4) . . ?
 C46 C45 C44 120.6(4) . . ?
 C46 C45 C50 120.5(4) . . ?
 C50 C45 C44 117.3(4) . . ?
 C45 C46 C37 120.3(4) . . ?
 C45 C46 C47 119.3(5) . . ?
 C47 C46 C37 120.5(5) . . ?
 C46 C47 H47 119.9 . . ?
 C48 C47 C46 120.2(5) . . ?
 C48 C47 H47 119.9 . . ?
 C47 C48 H48 119.3 . . ?
 C47 C48 C49 121.4(5) . . ?
 C49 C48 H48 119.3 . . ?
 C48 C49 C50 119.3(5) . . ?
 C48 C49 C56 123.4(6) . . ?
 C50 C49 C56 117.3(6) . . ?
 C49 C50 C45 118.7(5) . . ?
 C51 C50 C45 120.0(4) . . ?
 C51 C50 C49 121.1(5) . . ?
 C50 C51 C52 119.2(4) . . ?
 C50 C51 C58 118.1(5) . . ?
 C58 C51 C52 122.6(5) . . ?
 C51 C52 C53 107.1(4) . . ?
 C51 C52 C61 114.0(4) . . ?
 C51 C52 C65 114.1(4) . . ?
 C61 C52 C53 111.7(4) . . ?
 C61 C52 C65 106.4(4) . . ?
 C65 C52 C53 103.0(4) . . ?
 C44 C53 C52 116.9(4) . . ?
 C44 C53 C54 119.0(5) . . ?
 C54 C53 C52 124.0(4) . . ?
 C53 C54 H54 120.1 . . ?
 C55 C54 C53 119.8(5) . . ?
 C55 C54 H54 120.1 . . ?
 C42 C55 H55 118.5 . . ?
 C54 C55 C42 123.1(4) . . ?
 C54 C55 H55 118.5 . . ?
 C49 C56 H56 120.6 . . ?
 C57 C56 C49 118.8(6) . . ?
 C57 C56 H56 120.6 . . ?
 C56 C57 H57 118.4 . . ?
 C56 C57 C58 123.3(6) . . ?
 C58 C57 H57 118.4 . . ?
 C51 C58 C59 119.8(6) . . ?
 C57 C58 C51 120.1(6) . . ?
 C57 C58 C59 120.0(6) . . ?
 C58 C59 H59 119.3 . . ?
 C60 C59 C58 121.4(6) . . ?
 C60 C59 H59 119.3 . . ?
 C59 C60 H60 118.6 . . ?
 C59 C60 C61 122.7(6) . . ?
 C61 C60 H60 118.6 . . ?
 C60 C61 C52 117.3(6) . . ?
 C62 C61 C52 121.1(5) . . ?
 C62 C61 C60 120.9(5) . . ?
 C61 C62 H62 119.2 . . ?
 C61 C62 C63 121.5(5) . . ?
 C63 C62 H62 119.2 . . ?
 C62 C63 C64 116.1(6) . . ?
 C72 C63 C62 123.1(6) . . ?
 C72 C63 C64 119.8(6) . . ?
 C65 C64 C63 122.0(5) . . ?
 C65 C64 C69 120.0(5) . . ?
 C69 C64 C63 118.0(5) . . ?
 C64 C65 C52 117.6(4) . . ?
 C66 C65 C52 122.8(4) . . ?
 C66 C65 C64 119.4(5) . . ?
 C65 C66 H66 119.6 . . ?
 C65 C66 C67 120.8(5) . . ?
 C67 C66 H66 119.6 . . ?
 C66 C67 H67 120.0 . . ?
 C68 C67 C66 120.0(5) . . ?
 C68 C67 H67 120.0 . . ?
 C67 C68 H68 119.0 . . ?
 C67 C68 C69 122.0(5) . . ?
 C69 C68 H68 119.0 . . ?
 C68 C69 C64 117.4(5) . . ?
 C68 C69 C70 124.0(6) . . ?
 C70 C69 C64 118.6(6) . . ?
 C69 C70 H70 118.9 . . ?
 C71 C70 C69 122.1(7) . . ?
 C71 C70 H70 118.9 . . ?
 C70 C71 H71 120.3 . . ?
 C70 C71 C72 119.5(7) . . ?
 C72 C71 H71 120.3 . . ?
 C63 C72 C71 121.5(6) . . ?
 C63 C72 H72 119.2 . . ?
 C71 C72 H72 119.2 . . ?

loop_
  _geom_torsion_atom_site_label_1
  _geom_torsion_atom_site_label_2
  _geom_torsion_atom_site_label_3
  _geom_torsion_atom_site_label_4
  _geom_torsion
  _geom_torsion_site_symmetry_1
  _geom_torsion_site_symmetry_2
  _geom_torsion_site_symmetry_3
  _geom_torsion_site_symmetry_4
  _geom_torsion_publ_flag
 C1 C2 C3 C4 -174.5(5) . . . . ?
 C1 C2 C7 C6 174.2(4) . . . . ?
 C1 C2 C7 C8 -8.6(6) . . . . ?
 C1 C10 C11 C12 -176.1(5) . . . . ?
 C1 C37 C38 C39 -87.2(5) . . . . ?
 C1 C37 C38 C43 87.6(5) . . . . ?
 C1 C37 C46 C45 -85.2(5) . . . . ?
 C1 C37 C46 C47 94.6(5) . . . . ?
 C2 C1 C10 C9 -35.8(6) . . . . ?
 C2 C1 C10 C11 143.4(4) . . . . ?
 C2 C1 C37 C38 -179.0(4) . . . . ?
 C2 C1 C37 C46 -57.7(5) . . . . ?
 C2 C3 C4 C5 -0.2(8) . . . . ?
 C2 C7 C8 C9 -15.0(6) . . . . ?
 C2 C7 C8 C17 176.1(4) . . . . ?
 C3 C2 C7 C6 -3.1(7) . . . . ?
 C3 C2 C7 C8 174.1(4) . . . . ?
 C3 C4 C5 C6 -2.0(7) . . . . ?
 C4 C5 C6 C7 1.5(7) . . . . ?
 C4 C5 C6 C19 -179.1(5) . . . . ?
 C5 C6 C7 C2 1.0(6) . . . . ?
 C5 C6 C7 C8 -176.2(4) . . . . ?
 C5 C6 C19 C18 179.7(5) . . . . ?
 C6 C7 C8 C9 162.2(4) . . . . ?
 C6 C7 C8 C17 -6.7(6) . . . . ?
 C7 C2 C3 C4 2.7(7) . . . . ?
 C7 C6 C19 C18 -0.9(7) . . . . ?
 C7 C8 C9 C10 12.2(6) . . . . ?
 C7 C8 C9 C14 -154.6(4) . . . . ?
 C7 C8 C17 C16 -174.7(4) . . . . ?
 C7 C8 C17 C18 5.4(6) . . . . ?
 C8 C9 C10 C1 14.5(6) . . . . ?
 C8 C9 C10 C11 -164.7(4) . . . . ?
 C8 C9 C14 C13 159.2(4) . . . . ?
 C8 C9 C14 C15 -15.2(6) . . . . ?
 C8 C17 C18 C19 -1.9(7) . . . . ?
 C9 C8 C17 C16 16.9(6) . . . . ?
 C9 C8 C17 C18 -163.1(4) . . . . ?
 C9 C10 C11 C12 3.1(7) . . . . ?
 C9 C14 C15 C16 -15.3(6) . . . . ?
 C9 C14 C15 C22 162.0(4) . . . . ?
 C10 C1 C2 C3 -149.9(5) . . . . ?
 C10 C1 C2 C7 32.9(6) . . . . ?
 C10 C1 C37 C38 58.4(5) . . . . ?
 C10 C1 C37 C46 179.6(5) . . . . ?
 C10 C9 C14 C13 -7.9(6) . . . . ?
 C10 C9 C14 C15 177.7(4) . . . . ?
 C10 C11 C12 C13 -1.9(8) . . . . ?
 C11 C12 C13 C14 -4.3(7) . . . . ?
 C11 C12 C13 C20 174.4(5) . . . . ?
 C12 C13 C14 C9 9.1(7) . . . . ?
 C12 C13 C14 C15 -176.6(4) . . . . ?
 C12 C13 C20 C21 -174.5(5) . . . . ?
 C13 C14 C15 C16 170.4(4) . . . . ?
 C13 C14 C15 C22 -12.3(6) . . . . ?
 C13 C20 C21 C22 -5.4(9) . . . . ?
 C14 C9 C10 C1 -179.0(4) . . . . ?
 C14 C9 C10 C11 1.9(6) . . . . ?
 C14 C13 C20 C21 4.2(8) . . . . ?
 C14 C15 C16 C17 42.1(5) . . . . ?
 C14 C15 C16 C25 169.0(4) . . . . ?
 C14 C15 C16 C29 -69.2(5) . . . . ?
 C14 C15 C22 C21 10.9(7) . . . . ?
 C14 C15 C22 C23 -162.6(4) . . . . ?
 C15 C16 C17 C8 -42.4(5) . . . . ?
 C15 C16 C17 C18 137.5(4) . . . . ?
 C15 C16 C25 C24 -5.4(6) . . . . ?
 C15 C16 C25 C26 167.0(5) . . . . ?
 C15 C16 C29 C28 -165.8(4) . . . . ?
 C15 C16 C29 C36 20.5(7) . . . . ?
 C15 C22 C23 C24 -7.1(8) . . . . ?
 C16 C15 C22 C21 -171.8(4) . . . . ?
 C16 C15 C22 C23 14.7(7) . . . . ?
 C16 C17 C18 C19 178.2(4) . . . . ?
 C16 C25 C26 C27 -17.4(8) . . . . ?
 C16 C29 C36 C35 169.1(5) . . . . ?
 C17 C8 C9 C10 -179.0(4) . . . . ?
 C17 C8 C9 C14 14.2(6) . . . . ?
 C17 C16 C25 C24 117.2(5) . . . . ?
 C17 C16 C25 C26 -70.4(6) . . . . ?
 C17 C16 C29 C28 80.0(5) . . . . ?
 C17 C16 C29 C36 -93.7(5) . . . . ?
 C17 C18 C19 C6 -0.4(8) . . . . ?
 C19 C6 C7 C2 -178.4(4) . . . . ?
 C19 C6 C7 C8 4.4(6) . . . . ?
 C20 C13 C14 C9 -169.6(5) . . . . ?
 C20 C13 C14 C15 4.7(7) . . . . ?
 C20 C21 C22 C15 -2.3(8) . . . . ?
 C20 C21 C22 C23 171.1(5) . . . . ?
 C21 C22 C23 C24 179.6(5) . . . . ?
 C22 C15 C16 C17 -135.1(4) . . . . ?
 C22 C15 C16 C25 -8.2(6) . . . . ?
 C22 C15 C16 C29 113.6(5) . . . . ?
 C22 C23 C24 C25 -7.0(9) . . . . ?
 C23 C24 C25 C16 13.2(8) . . . . ?
 C23 C24 C25 C26 -159.1(6) . . . . ?
 C24 C25 C26 C27 155.1(6) . . . . ?
 C25 C16 C17 C8 -168.1(4) . . . . ?
 C25 C16 C17 C18 11.9(7) . . . . ?
 C25 C16 C29 C28 -41.1(6) . . . . ?
 C25 C16 C29 C36 145.1(5) . . . . ?
 C25 C26 C27 C28 -13.1(8) . . . . ?
 C25 C26 C27 C30 178.9(6) . . . . ?
 C26 C27 C28 C29 13.3(8) . . . . ?
 C26 C27 C28 C33 -162.7(5) . . . . ?
 C26 C27 C30 C31 166.0(6) . . . . ?
 C27 C28 C29 C16 15.2(7) . . . . ?
 C27 C28 C29 C36 -170.7(5) . . . . ?
 C27 C28 C33 C32 -7.5(8) . . . . ?
 C27 C28 C33 C34 174.3(5) . . . . ?
 C27 C30 C31 C32 -1.3(11) . . . . ?
 C28 C27 C30 C31 -1.8(9) . . . . ?
 C28 C29 C36 C35 -4.5(7) . . . . ?
 C28 C33 C34 C35 -2.7(9) . . . . ?
 C29 C16 C17 C8 75.8(5) . . . . ?
 C29 C16 C17 C18 -104.3(5) . . . . ?
 C29 C16 C25 C24 -129.9(5) . . . . ?
 C29 C16 C25 C26 42.5(6) . . . . ?
 C29 C28 C33 C32 176.4(5) . . . . ?
 C29 C28 C33 C34 -1.8(8) . . . . ?
 C30 C27 C28 C29 -177.9(5) . . . . ?
 C30 C27 C28 C33 6.1(8) . . . . ?
 C30 C31 C32 C33 -0.1(12) . . . . ?
 C31 C32 C33 C28 4.5(10) . . . . ?
 C31 C32 C33 C34 -177.4(7) . . . . ?
 C32 C33 C34 C35 179.1(6) . . . . ?
 C33 C28 C29 C16 -168.8(4) . . . . ?
 C33 C28 C29 C36 5.3(7) . . . . ?
 C33 C34 C35 C36 3.5(9) . . . . ?
 C34 C35 C36 C29 0.1(8) . . . . ?
 C37 C1 C2 C3 88.3(5) . . . . ?
 C37 C1 C2 C7 -88.9(5) . . . . ?
 C37 C1 C10 C9 85.6(5) . . . . ?
 C37 C1 C10 C11 -95.2(5) . . . . ?
 C37 C38 C39 C40 173.4(5) . . . . ?
 C37 C38 C43 C42 -172.5(4) . . . . ?
 C37 C38 C43 C44 10.5(6) . . . . ?
 C37 C46 C47 C48 175.1(5) . . . . ?
 C38 C37 C46 C45 36.7(6) . . . . ?
 C38 C37 C46 C47 -143.6(4) . . . . ?
 C38 C39 C40 C41 -0.5(8) . . . . ?
 C38 C43 C44 C45 13.7(6) . . . . ?
 C38 C43 C44 C53 -177.5(4) . . . . ?
 C39 C38 C43 C42 2.5(7) . . . . ?
 C39 C38 C43 C44 -174.4(4) . . . . ?
 C39 C40 C41 C42 1.3(8) . . . . ?
 C40 C41 C42 C43 -0.2(7) . . . . ?
 C40 C41 C42 C55 177.4(5) . . . . ?
 C41 C42 C43 C38 -1.7(6) . . . . ?
 C41 C42 C43 C44 175.3(4) . . . . ?
 C41 C42 C55 C54 -179.8(5) . . . . ?
 C42 C43 C44 C45 -163.3(4) . . . . ?
 C42 C43 C44 C53 5.6(6) . . . . ?
 C43 C38 C39 C40 -1.4(7) . . . . ?
 C43 C42 C55 C54 -2.3(7) . . . . ?
 C43 C44 C45 C46 -11.6(6) . . . . ?
 C43 C44 C45 C50 154.0(4) . . . . ?
 C43 C44 C53 C52 174.4(4) . . . . ?
 C43 C44 C53 C54 -4.0(7) . . . . ?
 C44 C45 C46 C37 -15.4(6) . . . . ?
 C44 C45 C46 C47 164.8(4) . . . . ?
 C44 C45 C50 C49 -158.2(4) . . . . ?
 C44 C45 C50 C51 16.6(6) . . . . ?
 C44 C53 C54 C55 -0.8(7) . . . . ?
 C45 C44 C53 C52 -17.1(6) . . . . ?
 C45 C44 C53 C54 164.5(4) . . . . ?
 C45 C46 C47 C48 -5.1(7) . . . . ?
 C45 C50 C51 C52 15.4(6) . . . . ?
 C45 C50 C51 C58 -161.5(4) . . . . ?
 C46 C37 C38 C39 151.0(5) . . . . ?
 C46 C37 C38 C43 -34.2(6) . . . . ?
 C46 C45 C50 C49 7.3(7) . . . . ?
 C46 C45 C50 C51 -177.8(4) . . . . ?
 C46 C47 C48 C49 3.2(8) . . . . ?
 C47 C48 C49 C50 4.0(8) . . . . ?
 C47 C48 C49 C56 -173.4(6) . . . . ?
 C48 C49 C50 C45 -9.2(7) . . . . ?
 C48 C49 C50 C51 176.0(4) . . . . ?
 C48 C49 C56 C57 175.4(5) . . . . ?
 C49 C50 C51 C52 -169.9(4) . . . . ?
 C49 C50 C51 C58 13.2(6) . . . . ?
 C49 C56 C57 C58 3.6(9) . . . . ?
 C50 C45 C46 C37 179.5(4) . . . . ?
 C50 C45 C46 C47 -0.3(7) . . . . ?
 C50 C49 C56 C57 -2.1(8) . . . . ?
 C50 C51 C52 C53 -43.8(5) . . . . ?
 C50 C51 C52 C61 -167.9(4) . . . . ?
 C50 C51 C52 C65 69.6(5) . . . . ?
 C50 C51 C58 C57 -11.7(7) . . . . ?
 C50 C51 C58 C59 164.1(5) . . . . ?
 C51 C52 C53 C44 44.4(5) . . . . ?
 C51 C52 C53 C54 -137.3(5) . . . . ?
 C51 C52 C61 C60 4.2(7) . . . . ?
 C51 C52 C61 C62 -165.7(5) . . . . ?
 C51 C52 C65 C64 165.5(4) . . . . ?
 C51 C52 C65 C66 -20.2(7) . . . . ?
 C51 C58 C59 C60 2.3(8) . . . . ?
 C52 C51 C58 C57 171.5(5) . . . . ?
 C52 C51 C58 C59 -12.7(7) . . . . ?
 C52 C53 C54 C55 -179.0(4) . . . . ?
 C52 C61 C62 C63 13.2(8) . . . . ?
 C52 C65 C66 C67 -169.4(5) . . . . ?
 C53 C44 C45 C46 179.4(4) . . . . ?
 C53 C44 C45 C50 -15.0(6) . . . . ?
 C53 C52 C61 C60 -117.4(5) . . . . ?
 C53 C52 C61 C62 72.6(6) . . . . ?
 C53 C52 C65 C64 -78.7(5) . . . . ?
 C53 C52 C65 C66 95.6(5) . . . . ?
 C53 C54 C55 C42 3.9(8) . . . . ?
 C55 C42 C43 C38 -179.4(4) . . . . ?
 C55 C42 C43 C44 -2.4(6) . . . . ?
 C56 C49 C50 C45 168.4(5) . . . . ?
 C56 C49 C50 C51 -6.4(7) . . . . ?
 C56 C57 C58 C51 3.4(9) . . . . ?
 C56 C57 C58 C59 -172.4(5) . . . . ?
 C57 C58 C59 C60 178.0(5) . . . . ?
 C58 C51 C52 C53 132.9(4) . . . . ?
 C58 C51 C52 C61 8.8(6) . . . . ?
 C58 C51 C52 C65 -113.7(5) . . . . ?
 C58 C59 C60 C61 11.7(9) . . . . ?
 C59 C60 C61 C52 -14.6(8) . . . . ?
 C59 C60 C61 C62 155.4(6) . . . . ?
 C60 C61 C62 C63 -156.4(5) . . . . ?
 C61 C52 C53 C44 169.9(4) . . . . ?
 C61 C52 C53 C54 -11.8(7) . . . . ?
 C61 C52 C65 C64 38.9(6) . . . . ?
 C61 C52 C65 C66 -146.8(5) . . . . ?
 C61 C62 C63 C64 16.1(8) . . . . ?
 C61 C62 C63 C72 -175.7(6) . . . . ?
 C62 C63 C64 C65 -14.7(8) . . . . ?
 C62 C63 C64 C69 163.4(5) . . . . ?
 C62 C63 C72 C71 -168.9(6) . . . . ?
 C63 C64 C65 C52 -14.9(8) . . . . ?
 C63 C64 C65 C66 170.6(5) . . . . ?
 C63 C64 C69 C68 -172.9(6) . . . . ?
 C63 C64 C69 C70 6.9(9) . . . . ?
 C64 C63 C72 C71 -1.1(10) . . . . ?
 C64 C65 C66 C67 4.8(8) . . . . ?
 C64 C69 C70 C71 -2.3(10) . . . . ?
 C65 C52 C53 C44 -76.3(5) . . . . ?
 C65 C52 C53 C54 102.0(5) . . . . ?
 C65 C52 C61 C60 130.9(5) . . . . ?
 C65 C52 C61 C62 -39.1(6) . . . . ?
 C65 C64 C69 C68 5.3(8) . . . . ?
 C65 C64 C69 C70 -174.9(5) . . . . ?
 C65 C66 C67 C68 0.1(8) . . . . ?
 C66 C67 C68 C69 -2.3(9) . . . . ?
 C67 C68 C69 C64 -0.3(9) . . . . ?
 C67 C68 C69 C70 179.9(6) . . . . ?
 C68 C69 C70 C71 177.5(7) . . . . ?
 C69 C64 C65 C52 167.0(5) . . . . ?
 C69 C64 C65 C66 -7.5(8) . . . . ?
 C69 C70 C71 C72 -4.1(11) . . . . ?
 C70 C71 C72 C63 5.9(11) . . . . ?
 C72 C63 C64 C65 176.6(6) . . . . ?
 C72 C63 C64 C69 -5.2(9) . . . . ?

_smtbx_masks_special_details       ?
loop_
  _smtbx_masks_void_nr
  _smtbx_masks_void_average_x
  _smtbx_masks_void_average_y
  _smtbx_masks_void_average_z
  _smtbx_masks_void_volume
  _smtbx_masks_void_count_electrons
  _smtbx_masks_void_content
 1 -0.216 0.251 0.859 283.9 62.8 ?
 2 -0.322 0.751 0.141 283.9 62.9 ?

_smtbx_masks_void_probe_radius     1.2
_smtbx_masks_void_truncation_radius  1.2
_shelx_res_file
;
TITL cavl0604_a.res in P2(1)
    cavl0604.res
    created by SHELXL-2018/3 at 09:44:23 on 08-Jun-2021
CELL 1.54184 8.351 24.7558 12.5731 90 100 90
ZERR 2 0.0002 0.0007 0.0006 0 0.003 0
LATT -1
SYMM -X,0.5+Y,-Z
SFAC C H
UNIT 162 94

L.S. 10
PLAN  20
SIZE 0.03 0.06 0.11
TEMP -113.1(10)
CONF
BOND
list 4
MORE -1
BOND $H
ABIN
fmap 2 53
acta
REM <olex2.extras>
REM <HklSrc "%.\\cavl0604.hkl">
REM </olex2.extras>

WGHT    0.114300    0.059600
FVAR       3.64625
C1    1    0.833900    0.491691    0.550307    11.00000    0.03751    0.06324 =
         0.07028   -0.00290   -0.00137   -0.00043
AFIX  13
H1    2    0.835056    0.500868    0.627892    11.00000   -1.20000
AFIX   0
C2    1    0.961606    0.525297    0.509212    11.00000    0.03074    0.06097 =
         0.08002   -0.01128   -0.00238   -0.00101
C3    1    1.004925    0.576137    0.550049    11.00000    0.04143    0.06772 =
         0.07311   -0.01419    0.00171   -0.00193
AFIX  43
H3    2    0.960595    0.589294    0.609722    11.00000   -1.20000
AFIX   0
C4    1    1.113422    0.608592    0.504640    11.00000    0.03754    0.05304 =
         0.10992   -0.01715   -0.00561   -0.00349
AFIX  43
H4    2    1.141133    0.643403    0.533960    11.00000   -1.20000
AFIX   0
C5    1    1.179534    0.590949    0.419243    11.00000    0.03919    0.06699 =
         0.08859   -0.00210   -0.00361   -0.01012
AFIX  43
H5    2    1.250128    0.613685    0.387726    11.00000   -1.20000
AFIX   0
C6    1    1.141656    0.537839    0.377437    11.00000    0.03102    0.05633 =
         0.07744    0.00184   -0.00298    0.00230
C7    1    1.033848    0.505160    0.423324    11.00000    0.03294    0.05081 =
         0.06347   -0.00054    0.00076    0.00093
C8    1    1.003329    0.451070    0.386295    11.00000    0.02837    0.05491 =
         0.06356   -0.00060   -0.00261    0.00255
C9    1    0.931404    0.413963    0.455635    11.00000    0.03286    0.04974 =
         0.06902    0.00489   -0.00934   -0.00406
C10   1    0.867197    0.431866    0.541803    11.00000    0.03454    0.06560 =
         0.06824   -0.00008   -0.00808    0.00111
C11   1    0.834922    0.395046    0.621742    11.00000    0.05634    0.08150 =
         0.06815    0.00389    0.00439   -0.01015
AFIX  43
H11   2    0.785238    0.407811    0.679425    11.00000   -1.20000
AFIX   0
C12   1    0.873481    0.341969    0.617616    11.00000    0.05695    0.06543 =
         0.08679    0.01280   -0.00614   -0.00856
AFIX  43
H12   2    0.853932    0.318053    0.673052    11.00000   -1.20000
AFIX   0
C13   1    0.943283    0.322395    0.529846    11.00000    0.05038    0.06519 =
         0.08948    0.01287   -0.01995   -0.00917
C14   1    0.961485    0.357172    0.444957    11.00000    0.03334    0.05325 =
         0.07266    0.00175   -0.00778   -0.00129
C15   1    1.022140    0.338590    0.354042    11.00000    0.03412    0.05290 =
         0.08450    0.00056   -0.01274   -0.00328
C16   1    1.015744    0.375032    0.255576    11.00000    0.03258    0.05797 =
         0.08331   -0.00772    0.00055    0.00020
C17   1    1.065645    0.432633    0.298635    11.00000    0.03381    0.04955 =
         0.07076   -0.00408    0.00105    0.00058
C18   1    1.171203    0.466186    0.251628    11.00000    0.03398    0.06394 =
         0.07782   -0.00701    0.00592   -0.00138
AFIX  43
H18   2    1.217049    0.453194    0.192453    11.00000   -1.20000
AFIX   0
C19   1    1.208544    0.517687    0.290725    11.00000    0.04326    0.06799 =
         0.08465    0.00209    0.01087   -0.01088
AFIX  43
H19   2    1.280268    0.539617    0.258457    11.00000   -1.20000
AFIX   0
C20   1    0.999355    0.268308    0.525801    11.00000    0.06144    0.05236 =
         0.10870    0.00816   -0.01931   -0.00332
AFIX  43
H20   2    0.982340    0.243055    0.579631    11.00000   -1.20000
AFIX   0
C21   1    1.076977    0.253068    0.444915    11.00000    0.06108    0.04292 =
         0.13822    0.00798   -0.02947    0.00402
AFIX  43
H21   2    1.122131    0.217797    0.446391    11.00000   -1.20000
AFIX   0
C22   1    1.093318    0.287750    0.358250    11.00000    0.03880    0.05323 =
         0.10200   -0.00574   -0.01439    0.00745
C23   1    1.196323    0.273338    0.281360    11.00000    0.05254    0.06460 =
         0.11030   -0.01903   -0.00951    0.01026
AFIX  43
H23   2    1.254133    0.240129    0.289910    11.00000   -1.20000
AFIX   0
C24   1    1.212167    0.305428    0.198926    11.00000    0.04436    0.09431 =
         0.10366   -0.03720    0.01178    0.00653
AFIX  43
H24   2    1.289987    0.296670    0.154793    11.00000   -1.20000
AFIX   0
C25   1    1.113823    0.353170    0.175177    11.00000    0.03979    0.06753 =
         0.08960   -0.01080    0.00746   -0.00051
C26   1    1.093304    0.375331    0.075787    11.00000    0.05397    0.10916 =
         0.10228   -0.03418    0.02897   -0.01828
AFIX  43
H26   2    1.173951    0.369162    0.032375    11.00000   -1.20000
AFIX   0
C27   1    0.953800    0.408094    0.032406    11.00000    0.06596    0.06487 =
         0.07920   -0.00559    0.01216   -0.00462
C28   1    0.821368    0.406795    0.089153    11.00000    0.04725    0.05999 =
         0.07269   -0.00331    0.00662   -0.00340
C29   1    0.839311    0.384219    0.194998    11.00000    0.03978    0.04642 =
         0.07706   -0.00401   -0.00031    0.00416
C30   1    0.929704    0.432217   -0.068554    11.00000    0.11255    0.07529 =
         0.09950   -0.00792    0.04097   -0.01460
AFIX  43
H30   2    1.017993    0.434408   -0.106903    11.00000   -1.20000
AFIX   0
C31   1    0.779687    0.453273   -0.115088    11.00000    0.12936    0.10162 =
         0.06542    0.01453    0.01743    0.01851
AFIX  43
H31   2    0.767853    0.470202   -0.183818    11.00000   -1.20000
AFIX   0
C32   1    0.651701    0.450076   -0.064612    11.00000    0.08665    0.09100 =
         0.08216    0.00980   -0.00141   -0.00375
AFIX  43
H32   2    0.549995    0.464734   -0.097562    11.00000   -1.20000
AFIX   0
C33   1    0.667057    0.425182    0.036714    11.00000    0.06993    0.06531 =
         0.06735    0.00324   -0.00818   -0.00416
C34   1    0.530968    0.419424    0.089439    11.00000    0.04131    0.07981 =
         0.09896    0.00071   -0.01064    0.00675
AFIX  43
H34   2    0.428071    0.433054    0.056150    11.00000   -1.20000
AFIX   0
C35   1    0.546361    0.394615    0.187045    11.00000    0.04055    0.08094 =
         0.08388    0.00093    0.00071    0.00360
AFIX  43
H35   2    0.453085    0.389218    0.219573    11.00000   -1.20000
AFIX   0
C36   1    0.701250    0.376649    0.240923    11.00000    0.03397    0.05879 =
         0.08129    0.00008   -0.00458   -0.00219
AFIX  43
H36   2    0.710312    0.359280    0.309083    11.00000   -1.20000
AFIX   0
C37   1    0.658576    0.506079    0.482734    11.00000    0.04204    0.06384 =
         0.05629   -0.00209    0.00207    0.00110
AFIX  13
H37   2    0.657085    0.496874    0.405126    11.00000   -1.20000
AFIX   0
C38   1    0.526735    0.473492    0.523836    11.00000    0.04086    0.05838 =
         0.06167   -0.00129    0.00130   -0.00474
C39   1    0.482757    0.422957    0.485820    11.00000    0.04171    0.06236 =
         0.08966   -0.00847    0.00148   -0.00534
AFIX  43
H39   2    0.527394    0.409061    0.426875    11.00000   -1.20000
AFIX   0
C40   1    0.373186    0.390951    0.531591    11.00000    0.04591    0.06680 =
         0.08967   -0.00564   -0.00456   -0.01509
AFIX  43
H40   2    0.344369    0.356071    0.503025    11.00000   -1.20000
AFIX   0
C41   1    0.309094    0.409446    0.615471    11.00000    0.03966    0.06308 =
         0.09427    0.00547   -0.00327   -0.00932
AFIX  43
H41   2    0.236970    0.387094    0.646479    11.00000   -1.20000
AFIX   0
C42   1    0.346760    0.461164    0.658079    11.00000    0.03474    0.06350 =
         0.07215    0.00647   -0.00509   -0.01034
C43   1    0.456486    0.494069    0.609867    11.00000    0.03179    0.05764 =
         0.07039    0.00305   -0.00226   -0.00176
C44   1    0.485436    0.547609    0.646882    11.00000    0.03350    0.04908 =
         0.07293    0.00091    0.00030    0.00203
C45   1    0.559552    0.584754    0.577359    11.00000    0.03414    0.05704 =
         0.06317    0.00084    0.00009   -0.00204
C46   1    0.624093    0.565294    0.491318    11.00000    0.04506    0.05661 =
         0.07019    0.00403   -0.00184   -0.00958
C47   1    0.658492    0.602141    0.410557    11.00000    0.05988    0.06818 =
         0.07223   -0.00235   -0.00116   -0.01081
AFIX  43
H47   2    0.711194    0.589606    0.354094    11.00000   -1.20000
AFIX   0
C48   1    0.615587    0.655569    0.414378    11.00000    0.07922    0.08061 =
         0.06794    0.01666   -0.00589   -0.03078
AFIX  43
H48   2    0.634066    0.679174    0.358176    11.00000   -1.20000
AFIX   0
C49   1    0.545903    0.675786    0.498478    11.00000    0.06170    0.05344 =
         0.07701    0.00616   -0.01706   -0.00905
C50   1    0.527776    0.641183    0.586304    11.00000    0.03649    0.05661 =
         0.07765    0.00388   -0.01374   -0.00404
C51   1    0.467315    0.660826    0.676001    11.00000    0.03337    0.05132 =
         0.09025   -0.00314   -0.00704   -0.00026
C52   1    0.476054    0.625672    0.774306    11.00000    0.03579    0.05484 =
         0.08090   -0.00384    0.00357    0.00567
C53   1    0.422114    0.567273    0.733681    11.00000    0.03116    0.06563 =
         0.07552    0.00505    0.00065    0.00646
C54   1    0.317914    0.534058    0.782029    11.00000    0.04086    0.07052 =
         0.08207   -0.00257    0.01086    0.00061
AFIX  43
H54   2    0.274372    0.546798    0.842342    11.00000   -1.20000
AFIX   0
C55   1    0.279753    0.483603    0.742041    11.00000    0.03426    0.07458 =
         0.08450    0.00430    0.00907   -0.00574
AFIX  43
H55   2    0.203921    0.462770    0.772870    11.00000   -1.20000
AFIX   0
C56   1    0.483449    0.730313    0.500517    11.00000    0.08760    0.05433 =
         0.10176    0.00927   -0.03002   -0.01044
AFIX  43
H56   2    0.495690    0.755298    0.445141    11.00000   -1.20000
AFIX   0
C57   1    0.407205    0.745064    0.582864    11.00000    0.06822    0.05725 =
         0.10955   -0.00680   -0.03209    0.00842
AFIX  43
H57   2    0.361016    0.780181    0.581466    11.00000   -1.20000
AFIX   0
C58   1    0.393486    0.711809    0.668023    11.00000    0.04372    0.04894 =
         0.11431   -0.00582   -0.01375   -0.00016
C59   1    0.294887    0.727582    0.744607    11.00000    0.04611    0.05339 =
         0.16585   -0.02149   -0.02129    0.01527
AFIX  43
H59   2    0.242004    0.761692    0.737113    11.00000   -1.20000
AFIX   0
C60   1    0.275079    0.695030    0.827631    11.00000    0.03389    0.06951 =
         0.16357   -0.02789    0.00204    0.01016
AFIX  43
H60   2    0.193228    0.703793    0.868638    11.00000   -1.20000
AFIX   0
C61   1    0.374821    0.646669    0.857106    11.00000    0.04082    0.07692 =
         0.10713   -0.02844    0.01427   -0.00395
C62   1    0.395996    0.626863    0.957652    11.00000    0.05478    0.07484 =
         0.09520   -0.01290    0.02154   -0.00426
AFIX  43
H62   2    0.317731    0.634687    1.002020    11.00000   -1.20000
AFIX   0
C63   1    0.534595    0.593987    1.000115    11.00000    0.07653    0.09008 =
         0.07449   -0.02533    0.02500   -0.00888
C64   1    0.669196    0.595561    0.941225    11.00000    0.05727    0.06561 =
         0.07539   -0.00886    0.00795   -0.00245
C65   1    0.652614    0.616642    0.837738    11.00000    0.04306    0.06618 =
         0.05832   -0.00481    0.00190   -0.00070
C66   1    0.787184    0.624211    0.792399    11.00000    0.03898    0.05411 =
         0.07530    0.00089   -0.00224    0.00126
AFIX  43
H66   2    0.777224    0.641195    0.723809    11.00000   -1.20000
AFIX   0
C67   1    0.941472    0.607181    0.845841    11.00000    0.03352    0.07009 =
         0.09471    0.00212   -0.00427    0.00226
AFIX  43
H67   2    1.034630    0.612778    0.813290    11.00000   -1.20000
AFIX   0
C68   1    0.956716    0.583072    0.942671    11.00000    0.04700    0.08239 =
         0.08672    0.00781   -0.01327    0.00816
AFIX  43
H68   2    1.060817    0.570625    0.976396    11.00000   -1.20000
AFIX   0
C69   1    0.825621    0.575786    0.994873    11.00000    0.06755    0.07652 =
         0.06852    0.00520   -0.00640    0.00583
C70   1    0.835738    0.550604    1.096509    11.00000    0.11933    0.08922 =
         0.06962   -0.00250   -0.00462    0.02327
AFIX  43
H70   2    0.937278    0.536374    1.130863    11.00000   -1.20000
AFIX   0
C71   1    0.704403    0.546036    1.147020    11.00000    0.15461    0.07386 =
         0.08339    0.00291    0.01836   -0.00517
AFIX  43
H71   2    0.713070    0.526826    1.213182    11.00000   -1.20000
AFIX   0
C72   1    0.554796    0.570199    1.099966    11.00000    0.09699    0.11018 =
         0.06787   -0.01229    0.02475   -0.01686
AFIX  43
H72   2    0.466575    0.569883    1.138562    11.00000   -1.20000
AFIX   0
HKLF 4


REM  cavl0604_a.res in P2(1)
REM wR2 = 0.1853, GooF = S = 1.039, Restrained GooF = 1.039 for all data
REM R1 = 0.0610 for 6302 Fo > 4sig(Fo) and 0.0791 for all 8522 data
REM 649 parameters refined using 1 restraints

END

WGHT      0.1140      0.0593

REM Highest difference peak  0.247,  deepest hole -0.176,  1-sigma level  0.049
Q1    1   1.0795  0.4404  0.2294  11.00000  0.05    0.25
Q2    1   0.3816  0.3854  0.6282  11.00000  0.05    0.23
Q3    1   0.3955  0.5618  0.8016  11.00000  0.05    0.22
Q4    1   0.2994  0.4800  0.6623  11.00000  0.05    0.21
Q5    1   0.3762  0.4618  0.6000  11.00000  0.05    0.21
Q6    1   0.3910  0.7354  0.6587  11.00000  0.05    0.20
Q7    1   1.0913  0.5374  0.4425  11.00000  0.05    0.20
Q8    1   1.1110  0.2645  0.3659  11.00000  0.05    0.20
Q9    1   0.9488  0.4203  0.3836  11.00000  0.05    0.18
Q10   1   1.0304  0.2779  0.4567  11.00000  0.05    0.18
Q11   1   0.4953  0.7374  0.4231  11.00000  0.05    0.18
Q12   1   0.8594  0.5411  1.0154  11.00000  0.05    0.18
Q13   1   1.1831  0.4654  0.1744  11.00000  0.05    0.18
Q14   1   1.0780  0.5175  0.3663  11.00000  0.05    0.18
Q15   1   0.9587  0.3255  0.4545  11.00000  0.05    0.18
Q16   1   0.5201  0.4816  0.4474  11.00000  0.05    0.17
Q17   1   0.4622  0.5611  0.6609  11.00000  0.05    0.17
Q18   1   1.0389  0.3425  0.2745  11.00000  0.05    0.17
Q19   1   0.6788  0.6120  0.7793  11.00000  0.05    0.17
Q20   1   0.9691  0.3591  0.3807  11.00000  0.05    0.17
;
_shelx_res_checksum                45537
_shelx_hkl_file
;
   0 -21   0 73.7495 152.833   3
   0 -21   1 406.714 193.367   3
   0 -21   2 92.9295 139.415   3
   0 -20   0 53.4572 143.420   3
   0 -20  -1-180.064 143.755   3
   0 -20   1 9.38037 170.990   3
   0 -20   1 169.254 142.525  18
   0 -20   2 214.111 138.987   3
   0 -20   2 304.023 184.177  18
   0 -20   3 887.783 239.882   3
   0 -20   3 749.259 227.875  18
   0 -19   0 142.778 143.003   3
   0 -19  -1 378.668 150.323   3
   0 -19   1 456.652 177.845   3
   0 -19   1 454.685 158.890  18
   0 -19   2 302.343 140.490   3
   0 -19   2 34.6164 133.775  18
   0 -19   3 4861.59 448.437   3
   0 -19   3 5050.91 443.847  18
   0 -19   4 3495.80 389.040   3
   0 -19   4 3618.79 416.277  18
   0 -19   5 2147.56 321.810   3
   0 -19   5 2193.63 328.206  18
   0 -18   0-98.8984 119.382   3
   0 -18   0 249.400 139.720  18
   0 -18   1 954.997 194.662   3
   0 -18  -1 696.254 172.066   3
   0 -18   1 894.417 193.230  18
   0 -18   2 1223.86 239.748   3
   0 -18  -2 1309.11 203.473   3
   0 -18   2 1472.36 235.573  18
   0 -18   3 43.7652 149.113   3
   0 -18   3-34.9316 140.217  18
   0 -18   4 526.444 185.138   3
   0 -18   4 955.474 235.255  18
   0 -18   5 441.735 190.667   3
   0 -18   5 747.443 177.435  18
   0 -17   0-31.3339 117.960   3
   0 -17   0 94.3299 118.941  18
   0 -17  -1 278.797 139.961   3
   0 -17   1 146.684 144.806   3
   0 -17   1 284.379 145.075  18
   0 -17   2 125.668 121.286   3
   0 -17  -2-70.6409 112.829   3
   0 -17   2-33.8322 123.867  18
   0 -17   3 2986.39 337.935   3
   0 -17   3 2965.33 318.979  18
   0 -17   4 1062.21 230.699   3
   0 -17   4 1464.28 252.047  18
   0 -17   5 1294.84 238.696   3
   0 -17   5 1894.84 297.243  18
   0 -17   6-74.5015 170.119   3
   0 -17   6 116.643 150.971  18
   0 -16   0 233.316 127.476   3
   0 -16   0 540.348 143.566  18
   0 -16  -1 970.778 183.701   3
   0 -16   1 1028.06 199.903  18
   0 -16  -1 1348.16 192.518  18
   0 -16  -2 127.383 118.221   3
   0 -16   2 238.958 138.536  18
   0 -16   3 6538.09 453.461  18
   0 -16   4 2435.24 302.867  18
   0 -16   5 338.756 164.598   3
   0 -16   5 351.518 182.388  18
   0 -16   6 223.399 147.192   3
   0 -16   6 322.166 188.166  18
   0 -16   7 239.432 135.426   3
   0 -16   7 531.613 237.996  18
   0 -15   0 0.24740 101.783  18
   0 -15  -1 394.680 135.928   3
   0 -15   1 514.929 141.169  18
   0 -15  -1 396.618 112.993  18
   0 -15  -2 659.797 148.507   3
   0 -15   2 583.549 160.787  18
   0 -15   3 6559.08 433.044  18
   0 -15   4 3488.59 332.001  18
   0 -15   5 261.480 153.217  18
   0 -15   6 1567.12 267.584   3
   0 -15   6 1528.56 263.113  18
   0 -15   7 991.091 198.486   3
   0 -15   7 1199.60 280.898  18
   0 -14   0 303.070 111.466  18
   0 -14  -1 170.895 103.962   3
   0 -14  -1 56.1942 77.5141  18
   0 -14   1 114.745 116.351  18
   0 -14  -2 2803.56 249.425   3
   0 -14   2 3093.30 284.605  18
   0 -14  -2 3169.34 223.359  18
   0 -14  -3 3654.20 267.826   3
   0 -14   3 4451.85 354.945  18
   0 -14   4 1325.78 231.755  18
   0 -14   5 1236.82 231.470  18
   0 -14  -5 1225.79 189.875  17
   0 -14   6 2265.82 285.921   3
   0 -14  -6 2945.99 298.248  17
   0 -14   6 2297.05 304.968  18
   0 -14   7 2016.79 286.791   3
   0 -14  -7 2192.80 279.032  17
   0 -14   7 1919.74 326.813  18
   0 -14   8 590.002 221.099  18
   0 -14  -8 266.215 158.012  17
   0 -13   0 0.98762 93.0141  18
   0 -13  -1 16850.3 495.954  18
   0 -13   1 16366.5 557.092  18
   0 -13  -2 28636.1 618.249  18
   0 -13   2 27943.4 758.668  18
   0 -13  -2 27941.5 680.920   3
   0 -13   3 3846.15 315.994  18
   0 -13   3 3638.66 244.793  21
   0 -13  -3 3932.36 255.803   3
   0 -13   4 2658.83 238.980  21
   0 -13   4 2305.64 262.908  18
   0 -13   5 340.206 130.347  21
   0 -13  -5 404.775 128.938  17
   0 -13   5 326.988 150.413  18
   0 -13   6 1039.58 235.847  18
   0 -13  -6 776.940 184.618  17
   0 -13   7 3434.84 384.205  18
   0 -13  -7 3240.40 337.697  17
   0 -13   7 2639.52 314.134   3
   0 -13   8 901.316 237.753  18
   0 -13  -8 896.244 210.944  17
   0 -12   0 3274.88 230.065  18
   0 -12   1 26829.2 485.424  21
   0 -12  -1 27495.4 604.709  18
   0 -12   1 26340.0 658.660  18
   0 -12   2 88030.9 1315.97  18
   0 -12  -2 89377.8 1076.41  18
   0 -12   2 88809.4 1039.41  21
   0 -12  -2 86940.8 1185.10   3
   0 -12   3 1387.00 187.473  18
   0 -12   3 1129.37 136.746  21
   0 -12  -3 1321.90 145.243   3
   0 -12   4 491.534 110.002  21
   0 -12   4 586.422 159.132  18
   0 -12   5 323.209 129.354  21
   0 -12   5 74.7311 114.346  18
   0 -12  -6 1044.82 197.048  17
   0 -12   6 950.868 227.105  18
   0 -12   7 4234.53 418.574  18
   0 -12  -7 4086.09 360.766  17
   0 -12   7 3716.13 332.670   3
   0 -12  -8 1979.49 279.503  17
   0 -12   8 1810.67 301.312  18
   0 -11   0 44.4135 49.2895  21
   0 -11   0 19.6780 81.0674  18
   0 -11   1 557.425 87.3411  21
   0 -11  -1 319.347 58.6726  21
   0 -11   1 521.798 121.423  18
   0 -11  -1 495.586 107.388  18
   0 -11  -2 50461.8 735.090  18
   0 -11   2 49053.3 906.303  18
   0 -11  -2 49778.4 812.393   3
   0 -11  -2 51056.8 695.611  21
   0 -11   2 50892.9 736.825  21
   0 -11  -3 5903.04 238.013   1
   0 -11   3 5813.59 340.515  18
   0 -11  -3 5754.54 228.787  18
   0 -11  -3 6035.20 267.374   3
   0 -11   3 5540.40 277.081  21
   0 -11  -4 1676.16 147.969   1
   0 -11   4 1427.19 199.707  18
   0 -11   4 1610.31 186.535  21
   0 -11   5 897.719 190.376  18
   0 -11   5 1009.47 171.286  21
   0 -11  -6 5193.27 378.417  17
   0 -11   6 5035.16 409.284  18
   0 -11   7 706.207 165.106   3
   0 -11  -7 994.650 200.301  17
   0 -11   7 803.767 225.590  18
   0 -11  -8 2263.88 306.002  17
   0 -11   8 1653.26 286.486  18
   0 -11  -9 719.122 203.834  17
   0 -11   9 413.102 183.003  18
   0 -10   0 1350.03 97.4239  21
   0 -10   0 1301.45 139.131  18
   0 -10  -1 476.445 71.3410  21
   0 -10   1 396.377 71.8133  21
   0 -10  -1 574.726 104.723  18
   0 -10   1 321.062 103.639  18
   0 -10   2 2769.63 223.855  18
   0 -10  -2 3162.51 173.404  18
   0 -10  -2 2822.57 191.348   3
   0 -10   2 2789.21 174.986  21
   0 -10  -2 2977.03 165.923  21
   0 -10  -3 3010.58 178.143   1
   0 -10   3 3022.77 249.800  18
   0 -10  -3 2763.00 156.740  18
   0 -10  -3 2680.10 172.416   3
   0 -10   3 2906.01 202.117  21
   0 -10  -4 5789.26 261.236   1
   0 -10   4 6128.49 357.915  18
   0 -10   4 5910.09 319.596  21
   0 -10  -5 4047.73 237.919   1
   0 -10   5 3670.65 299.582  18
   0 -10   5 3921.76 285.462  21
   0 -10  -6 2197.12 224.647   1
   0 -10   6 2002.25 269.633  18
   0 -10  -6 2122.39 256.832  17
   0 -10  -7 884.323 173.723   1
   0 -10  -7 872.371 204.785  17
   0 -10   7 1024.20 214.748  18
   0 -10  -8 400.498 165.766  17
   0 -10   8 359.909 166.303  18
   0 -10  -9 362.671 152.138  17
   0 -10   9 465.302 184.962  18
   0  -9   0-11.3871 74.8552  18
   0  -9   0 41.4028 47.8783  21
   0  -9   1 1136.23 133.905  18
   0  -9  -1 1104.71 117.447  18
   0  -9  -1 1260.11 102.365  21
   0  -9   1 1168.10 102.007  21
   0  -9  -2 612.898 100.914   3
   0  -9   2 748.484 132.630  18
   0  -9  -2 565.278 80.3644  18
   0  -9   2 673.247 91.7070  21
   0  -9  -3 9279.72 292.799   1
   0  -9   3 7748.29 359.027  18
   0  -9  -3 8880.81 278.543   3
   0  -9   3 8000.85 311.342  21
   0  -9  -4 12133.3 374.850   1
   0  -9   4 12326.0 474.422  18
   0  -9   4 11781.8 429.659  21
   0  -9  -5 1305.02 158.129   1
   0  -9   5 1356.68 210.936  18
   0  -9   5 1353.85 189.991  21
   0  -9  -6 191.612 106.083   1
   0  -9   6 333.689 146.593  18
   0  -9   6 466.851 151.762  21
   0  -9  -7 2570.23 243.082   1
   0  -9   7 2782.12 312.977  18
   0  -9  -7 2594.05 290.299  17
   0  -9  -8 29.2448 101.627   1
   0  -9  -8 400.744 164.119  17
   0  -9   8 150.216 129.360  18
   0  -9  -9 754.612 206.166  17
   0  -9   9 664.502 190.622  18
   0  -8   0 3538.95 190.038  18
   0  -8   0 3659.74 145.753  21
   0  -8   1 22065.8 482.160  18
   0  -8  -1 22616.9 418.478  18
   0  -8   1 21326.0 374.333  21
   0  -8  -1 22959.2 383.984  21
   0  -8   2 4256.16 246.019  18
   0  -8   2 4306.60 198.367  21
   0  -8  -3 8573.04 279.249   1
   0  -8   3 8195.75 353.763  18
   0  -8  -3 7744.20 239.913   3
   0  -8   3 8346.76 309.439  21
   0  -8  -4 7609.83 294.834   1
   0  -8   4 7294.32 352.836  18
   0  -8   4 7386.15 331.240  21
   0  -8  -5 15820.1 470.077   1
   0  -8   5 16751.9 580.508  18
   0  -8   5 16735.9 556.953  21
   0  -8  -6 3493.73 249.150   1
   0  -8   6 3488.54 304.606  18
   0  -8   6 3138.58 291.022  21
   0  -8  -7 2253.07 240.209   1
   0  -8  -7 1740.35 248.923  17
   0  -8   7 2082.69 272.255  18
   0  -8  -8 327.733 138.474   1
   0  -8   8 62.9723 120.436  18
   0  -8  -8 387.324 150.991  17
   0  -8  -9 127.600 146.746   1
   0  -8  -9 194.996 125.835  17
   0  -8   9 23.6885 142.149  18
   0  -7   0-1.07253 41.3717  21
   0  -7   0-27.5935 66.9424  18
   0  -7   1 66207.2 655.070  21
   0  -7   1 65344.7 798.452  18
   0  -7   2 46714.8 716.904  18
   0  -7  -2 45897.9 578.707   3
   0  -7   2 45518.5 608.406  21
   0  -7  -3 8744.36 274.306   1
   0  -7   3 7857.89 322.670  18
   0  -7  -3 8275.69 219.779   3
   0  -7   3 8238.82 297.507  21
   0  -7   4 558.253 117.080  21
   0  -7   4 550.581 131.617  18
   0  -7  -4 653.216 106.889   1
   0  -7   5 18121.9 576.692  21
   0  -7   5 18877.9 601.921  18
   0  -7  -5 18900.3 511.705   1
   0  -7   6 1719.91 220.827  21
   0  -7   6 2147.59 242.191  18
   0  -7  -6 2078.05 197.768   1
   0  -7   7 1003.19 200.147  18
   0  -7  -7 1198.78 200.982  17
   0  -7  -7 877.427 154.213   1
   0  -7  -8 135.196 137.121  17
   0  -7   8 14.5869 125.502  18
   0  -7  -8-109.010 120.688   1
   0  -7  -9 41.1516 125.539  17
   0  -7   9 83.5143 124.721  18
   0  -7  -9-87.0061 127.233   1
   0  -7 -10 305.110 157.112  17
   0  -7 -10 112.656 128.964   1
   0  -7  11 1607.66 140.423   9
   0  -7  12 189.487 75.1227   9
   0  -6   0 254343. 1609.27  18
   0  -6   0 256735. 1435.61  21
   0  -6   1 53310.8 661.669  18
   0  -6   1 52918.8 548.962  21
   0  -6   2 107485. 1091.11  18
   0  -6  -2 108019. 878.393   3
   0  -6   2 105300. 955.870  21
   0  -6   3 5658.57 282.795  18
   0  -6  -3 5810.18 229.020   1
   0  -6  -3 4897.45 157.157   3
   0  -6   3 5577.09 255.362  21
   0  -6   4 4768.33 259.877  21
   0  -6   4 4625.21 270.068  18
   0  -6  -4 4688.13 225.685   1
   0  -6   5 1491.33 192.281  21
   0  -6   5 1334.36 174.604  18
   0  -6  -5 1402.32 162.508   1
   0  -6   6 5292.82 345.810  18
   0  -6  -6 5384.01 309.728   1
   0  -6  -7 1021.39 205.785  17
   0  -6   7 931.238 200.625  18
   0  -6  -7 1066.67 179.859   1
   0  -6   8 990.983 209.029  18
   0  -6  -8 1276.16 219.649  17
   0  -6  -8 1222.96 199.509   1
   0  -6  -9 135.104 133.635  17
   0  -6   9 282.273 153.115  18
   0  -6  -9 25.2531 125.974   1
   0  -6  10 150.619 80.8059   9
   0  -6 -10 4.17380 170.833  17
   0  -6 -10 204.198 152.441   1
   0  -6  11 941.528 115.221   9
   0  -6  12 2.10453 71.0656   9
   0  -6  13 11.4637 63.2782   9
   0  -6  14 145.867 49.4793   9
   0  -5   0 43.7475 62.0866  18
   0  -5   0 21.9002 35.2714  21
   0  -5   1 53152.8 625.185  18
   0  -5   1 54145.3 527.454  21
   0  -5   2 134288. 1178.30  18
   0  -5   2 134087. 1077.25  21
   0  -5   3 13023.1 380.470  18
   0  -5  -3 14226.8 339.104   1
   0  -5  -3 13751.9 210.355   3
   0  -5   3 12949.9 355.383  21
   0  -5   4 481.692 124.588  21
   0  -5  -4 505.464 105.501   1
   0  -5   4 508.449 130.848  18
   0  -5   5 6083.47 331.499  21
   0  -5  -5 5884.15 288.545   1
   0  -5   5 6047.73 331.123  18
   0  -5  -6 1736.52 197.913   1
   0  -5   6 1749.68 225.856  18
   0  -5  -7 911.390 161.380   1
   0  -5   7 996.444 181.024  18
   0  -5  -7 992.986 185.478  17
   0  -5  -8 3601.17 312.100   1
   0  -5  -8 3742.25 352.074  17
   0  -5   8 3314.69 330.024  18
   0  -5  -9 124.411 148.826   1
   0  -5   9-5.82976 123.278  18
   0  -5  -9 37.2633 125.798  17
   0  -5  10-16.7550 75.3171   9
   0  -5 -10 37.9267 138.328   1
   0  -5 -10-15.9863 121.870  17
   0  -5  11 84.6513 76.2921   9
   0  -5  12-47.9677 72.0441   9
   0  -5  13 785.407 91.4094   9
   0  -5  14 190.539 56.6585   9
   0  -5 -15 18.7703 27.7066  14
   0  -4   0 27486.6 350.591  18
   0  -4   0 28480.8 294.599  21
   0  -4   1 34983.4 460.048  18
   0  -4   1 35562.3 391.462  21
   0  -4   2 3135.13 176.561  18
   0  -4  -2 3154.46 147.095   1
   0  -4  -2 3224.69 110.779   3
   0  -4   2 3324.66 162.630  21
   0  -4   3 192.802 88.7131  21
   0  -4  -3 281.573 35.2590   3
   0  -4  -3 317.613 82.9859   1
   0  -4   3 465.241 107.819  18
   0  -4   4 1677.91 169.977  21
   0  -4  -4 1834.47 154.957   1
   0  -4   4 1772.81 175.480  18
   0  -4   5 31257.4 724.098  21
   0  -4   5 32936.9 718.104  18
   0  -4   6 401.630 104.975   2
   0  -4  -6 226.844 102.550   1
   0  -4   6 472.249 139.682  18
   0  -4  -6 441.097 131.920  17
   0  -4  -7 1136.74 180.892   1
   0  -4   7 1144.08 204.163  18
   0  -4  -7 957.509 195.630  17
   0  -4  -8 2887.15 280.001   1
   0  -4  -8 2920.31 309.335  17
   0  -4   8 2417.46 289.777  18
   0  -4  -9 232.950 122.593   1
   0  -4  -9 177.739 122.604  17
   0  -4   9-67.0624 117.257  18
   0  -4  10 98.0906 74.8610   9
   0  -4 -10-68.8045 141.639   1
   0  -4 -10-109.848 165.245  17
   0  -4  11 302.063 93.3740   9
   0  -4  12 248.379 89.7211   9
   0  -4  13 162.672 70.5878   9
   0  -4  14 342.904 69.2514   9
   0  -4 -15-13.6299 30.3968  14
   0  -3   0 8.78430 33.7171  18
   0  -3   0-5.54054 25.0581  21
   0  -3   1 68129.0 618.111  18
   0  -3   1 68266.6 544.628  21
   0  -3  -2 219192. 1346.30   1
   0  -3  -2 215475. 1076.07   3
   0  -3   2 215108. 1399.12  21
   0  -3   3 6374.46 253.797  18
   0  -3  -3 5804.39 223.523   1
   0  -3   3 6048.78 247.874  21
   0  -3   4 643.297 129.993  18
   0  -3  -4 625.718 122.342   1
   0  -3   4 860.115 137.785  21
   0  -3   5 31419.6 693.006  18
   0  -3  -5 30367.2 637.659   1
   0  -3   5 32031.6 710.088  21
   0  -3   6 10848.3 448.558  18
   0  -3  -6 10860.6 461.124  17
   0  -3  -6 10927.6 436.592   1
   0  -3   6 11435.2 364.426   2
   0  -3  -7 10620.0 485.200  17
   0  -3   7 10910.0 495.779  18
   0  -3  -7 10949.7 477.263   1
   0  -3   8 2202.88 266.977  18
   0  -3  -8 2830.80 304.973  17
   0  -3  -8 2691.42 282.046   1
   0  -3  -9 98.5428 119.835  17
   0  -3  -9 320.662 120.734   1
   0  -3  10 24.6034 78.0128   9
   0  -3 -10-146.655 179.918  17
   0  -3 -10-62.0774 143.376   1
   0  -3  11 450.738 101.511   9
   0  -3  12 810.202 114.777   9
   0  -3  13-90.1478 74.6963   9
   0  -3  14 294.532 68.4353   9
   0  -3  15 9.22405 38.5273   9
   0  -3 -15-18.2219 31.9658  14
   0  -2   0 112465. 591.039  21
   0  -2   1 23127.4 279.928  21
   0  -2   1 23805.0 306.792  18
   0  -2   2 49362.6 566.175  18
   0  -2   2 49085.7 560.519  21
   0  -2   3 7714.85 273.485  18
   0  -2   3 8268.80 295.381  21
   0  -2  -3 8288.98 274.230   1
   0  -2   4 147.252 99.6409  18
   0  -2   4 78.4786 96.0328  21
   0  -2  -4 165.760 86.0073   1
   0  -2  -5 5633.28 299.539   1
   0  -2   5 6820.02 330.391  18
   0  -2   6 8538.92 316.211   2
   0  -2  -6 7486.54 372.495   1
   0  -2   6 8682.66 392.106  18
   0  -2  -6 7643.58 386.384  17
   0  -2  -7 8127.99 447.491   1
   0  -2  -7 8290.96 447.851  17
   0  -2   7 8965.40 451.970  18
   0  -2  -8 1948.16 234.361   1
   0  -2  -8 1566.94 227.842  17
   0  -2   8 1644.17 227.561  18
   0  -2  -9 48.6467 113.714   1
   0  -2  -9 220.187 126.574  17
   0  -2  10 782.467 91.8646  15
   0  -2  10 628.550 111.860   9
   0  -2 -10 742.192 211.359   1
   0  -2 -10 618.147 209.445  17
   0  -2  11 5518.47 244.298   9
   0  -2  11 4856.68 187.268  15
   0  -2  12 1878.84 153.641   9
   0  -2  12 2226.43 126.038  15
   0  -2  13 396.573 91.4774   9
   0  -2  14 1027.02 98.5706   9
   0  -2 -15-43.3338 36.3949  14
   0  -2  15 89.4956 41.9031   9
   0  -1   1 83222.7 593.766  21
   0  -1  -1 81554.5 573.735   1
   0  -1   2 10874.9 240.989  18
   0  -1   2 11582.7 259.045  21
   0  -1   3 38269.1 542.420  18
   0  -1   3 37357.3 580.522  21
   0  -1   4 292.722 103.106  18
   0  -1   4 288.308 113.059  21
   0  -1  -4 167.529 88.0576   1
   0  -1   4 368.815 96.1362   2
   0  -1  -5 1939.35 185.971   1
   0  -1  -5 1852.53 190.790  17
   0  -1   5 1814.65 174.202  18
   0  -1   6 1042.21 127.215   2
   0  -1  -6 1255.32 171.674   1
   0  -1   6 1200.38 166.950  18
   0  -1  -6 883.694 166.382  17
   0  -1  -7 7144.52 405.805   1
   0  -1  -7 7406.80 406.060  17
   0  -1   7 6973.23 372.729  18
   0  -1  -8 1673.73 235.329   1
   0  -1   8 1338.02 214.674  18
   0  -1  -8 1590.51 225.658  17
   0  -1  -9 2723.09 316.640   1
   0  -1  -9 3141.27 326.735  17
   0  -1 -10 181.102 142.431  17
   0  -1  10 291.484 77.0343  15
   0  -1  10 62.9770 81.1474   9
   0  -1  10 298.633 193.041   4
   0  -1 -10 130.443 168.908   1
   0  -1  11 1046.42 127.230   9
   0  -1  11 763.238 98.0418  15
   0  -1  12 685.733 108.005   9
   0  -1  12 564.108 86.1786  15
   0  -1  13 394.775 91.8316   9
   0  -1  14 101.269 62.7664   9
   0  -1 -15 26.3517 36.7058  14
   0  -1  15-28.2460 42.4480   9
   0   0   1 87575.8 549.424  18
   0   0   1 88892.5 599.557  21
   0   0  -1 87052.3 600.486   1
   0   0   2 137645. 924.995  18
   0   0   2 127430. 1013.10  21
   0   0  -2 135587. 899.805  20
   0   0  -2 132592. 975.841   1
   0   0   2 127593. 911.945   2
   0   0   3 99589.3 919.098  18
   0   0  -3 102388. 877.472  20
   0   0   3 101724. 895.919   2
   0   0  -3 102006. 980.293   1
   0   0   4 5946.52 224.324   2
   0   0  -4 5710.80 261.610   1
   0   0   4 5664.62 239.363  18
   0   0   5 1961.58 153.545   2
   0   0  -5 1953.82 180.092   1
   0   0   5 1816.95 160.645  18
   0   0  -5 1876.46 176.941  17
   0   0  -6 1818.02 192.327   1
   0   0   6 2015.88 159.635   2
   0   0   6 1727.71 177.874  18
   0   0  -6 1649.01 193.498  17
   0   0  -7 8316.60 422.796   1
   0   0   7 7504.71 373.491  18
   0   0  -7 7536.93 412.170  17
   0   0  -8 125.914 117.499   1
   0   0  -8 275.119 131.790  17
   0   0  -9 1283.70 222.361   1
   0   0  -9 1166.22 225.041  17
   0   0 -10 49.1257 119.518  17
   0   0  10-91.7790 63.1614  15
   0   0  10 172.309 83.5093   9
   0   0  10-78.9602 151.512   4
   0   0 -10 91.5007 148.602   1
   0   0  11-41.3686 78.4417   9
   0   0  11 71.5768 71.5238  15
   0   0  12 109.721 87.7472   9
   0   0  12 232.705 72.9123  15
   0   0  13 59.2402 72.9948   9
   0   0  14 12.5774 60.9675   9
   0   0 -15 42.6733 36.5460  14
   0   0  15-19.2581 40.3123   9
   0   1  -1 83287.2 566.620   1
   0   1   1 82693.1 562.921   2
   0   1  -1 81874.0 534.879  17
   0   1  -2 11069.0 262.917   1
   0   1  -2 11549.2 253.533  20
   0   1  -3 37632.3 569.177   1
   0   1  -3 36247.2 530.119  20
   0   1  -3 38398.0 558.924  17
   0   1   3 42537.0 516.894  18
   0   1  -4 307.980 106.673   1
   0   1   4 248.646 90.4967   2
   0   1  -4 212.708 88.8025  20
   0   1   4 273.385 83.9872  18
   0   1  -4 378.507 116.376  17
   0   1  -5 2060.67 190.910  17
   0   1   5 1694.02 160.111  18
   0   1   5 1929.30 155.393   2
   0   1  -5 1891.30 186.560   1
   0   1   6 978.816 146.489  18
   0   1  -6 896.294 163.608  17
   0   1   6 1025.09 134.892   2
   0   1  -6 992.311 161.858   1
   0   1   7 6001.18 325.037  18
   0   1  -7 7121.78 406.780  17
   0   1  -7 7126.13 411.186   1
   0   1  -8 1356.51 215.719  17
   0   1  -8 1551.36 234.039   1
   0   1  -9 2812.13 304.642  17
   0   1   9 3150.15 366.495   4
   0   1  -9 2709.43 334.503   1
   0   1 -10 238.977 153.119  17
   0   1  10 113.890 68.5885  15
   0   1  10 481.059 187.056   4
   0   1 -10 172.622 146.901   1
   0   1  10 136.677 82.3308   9
   0   1  11 1201.32 134.710   9
   0   1  11 626.058 96.8921  15
   0   1  12 555.884 109.130   9
   0   1  12 706.396 90.0132  15
   0   1  13 360.508 87.4603   9
   0   1  14 191.402 69.1870   9
   0   1 -15 43.5566 36.8409  14
   0   1  15 48.6893 44.7205   9
   0   2   0 113359. 658.948  20
   0   2   0 112629. 676.792   5
   0   2   0 113875. 693.228   2
   0   2   1 20339.7 283.860  19
   0   2  -1 22556.5 320.939  20
   0   2  -1 21457.9 279.568   1
   0   2   1 20751.7 290.554   2
   0   2  -1 21761.1 228.820  17
   0   2  -2 48785.4 578.706  20
   0   2   2 48864.1 552.131  19
   0   2  -2 47268.4 555.558   1
   0   2   2 49691.1 547.509   2
   0   2  -2 47490.9 510.905  17
   0   2   2 46225.5 444.727  18
   0   2  -3 8204.04 278.740  20
   0   2   3 8211.00 261.855   2
   0   2  -3 7723.78 287.079   1
   0   2  -3 8402.28 277.990  17
   0   2   3 7485.31 221.569  18
   0   2  -4 57.5581 90.2267  20
   0   2  -4 41.6121 83.7969  17
   0   2   4 128.053 77.4288  18
   0   2   4 77.3972 80.2949   2
   0   2  -4 240.963 103.180   1
   0   2  -5 6508.18 307.953  17
   0   2   5 4991.97 245.438  18
   0   2   5 5309.17 257.997   2
   0   2  -5 6185.32 324.284   1
   0   2  -6 8911.71 401.096  17
   0   2   6 6952.88 301.985  18
   0   2  -6 8603.09 403.488   1
   0   2   6 7569.41 317.999   2
   0   2  -7 9053.67 449.926  17
   0   2  -7 8546.08 457.456   1
   0   2  -8 1879.99 239.619  17
   0   2   8 2205.45 278.984   4
   0   2  -8 1584.58 237.677   1
   0   2  -9 171.553 138.060  17
   0   2  -9 124.019 139.074   1
   0   2   9 20.8673 134.251   4
   0   2 -10 992.512 223.080  17
   0   2  10 784.155 102.238  15
   0   2 -10 515.561 202.178   1
   0   2  10 952.717 250.391   4
   0   2  10 999.956 127.180   9
   0   2  11 4017.89 224.209   9
   0   2  11 4220.39 189.560  15
   0   2  12 1768.10 156.616   9
   0   2  12 2059.84 133.838  15
   0   2  13 362.165 90.7655   9
   0   2  14 968.465 99.1328   9
   0   2 -15 27.4146 35.6266  14
   0   2  15 68.7648 47.3535   9
   0   3   0 17.3386 51.8744  19
   0   3   0 12.2638 40.6483  20
   0   3   0-26.5786 53.4047   2
   0   3   0 24.2296 41.7035   5
   0   3  -1 69006.7 649.971  20
   0   3   1 66015.8 610.666  19
   0   3   1 66494.6 419.590  20
   0   3  -1 66861.0 553.748   1
   0   3   1 66118.9 624.194   2
   0   3   1 63497.5 621.777   4
   0   3  -1 65252.8 467.894  17
   0   3   2 215101. 1419.14  19
   0   3  -2 217056. 1408.43   1
   0   3   2 217862. 1436.44   2
   0   3   2 216618. 1469.62   4
   0   3  -2 216278. 1286.68  17
   0   3   3 5119.64 238.570  19
   0   3  -3 5800.05 257.799  20
   0   3   3 5357.37 229.800   2
   0   3  -3 6592.49 257.983   1
   0   3   3 5618.40 249.740   4
   0   3  -3 6363.51 224.821  17
   0   3  -4 605.997 131.263  20
   0   3  -4 564.036 121.958  17
   0   3  -4 700.505 130.748   1
   0   3   4 729.029 123.218   2
   0   3   4 662.529 142.541   4
   0   3  -5 30069.2 633.017  17
   0   3   5 29083.5 598.338   2
   0   3  -6 10374.7 420.371  17
   0   3   6 10211.9 380.239   2
   0   3  -6 10832.9 451.741   1
   0   3   6 10197.2 465.509   4
   0   3  -7 11322.8 479.074  17
   0   3  -7 11625.8 512.782   1
   0   3   7 9881.26 386.503   2
   0   3   7 10940.6 523.676   4
   0   3  -8 2828.75 297.100  17
   0   3  -8 2608.90 295.128   1
   0   3   8 2962.72 322.669   4
   0   3  -9-8.41713 113.885  17
   0   3   9 202.935 135.060   4
   0   3  -9 75.8710 125.494   1
   0   3 -10 153.134 136.491  17
   0   3  10 55.8397 72.7581  15
   0   3  10 230.003 171.291   4
   0   3 -10 114.095 145.355   1
   0   3  10-0.80576 82.8911   9
   0   3  11 465.747 107.272   9
   0   3  11 433.809 89.8381  15
   0   3  12 718.943 117.864   9
   0   3  12 942.028 102.470  15
   0   3  13 80.5474 76.7511   9
   0   3 -14 161.455 60.7843  14
   0   3  14 274.867 71.3374   9
   0   3 -15-0.56527 35.4543  14
   0   3  15 42.5395 43.9801   9
   0   4   0 27806.1 372.977  20
   0   4   0 28020.0 380.695  19
   0   4   0 28380.9 412.843   2
   0   4   0 27513.1 392.335   5
   0   4   1 36166.3 348.737  20
   0   4  -1 34286.1 490.714  20
   0   4   1 36375.1 474.403  19
   0   4  -1 36331.6 420.053   1
   0   4   1 36547.6 488.664   2
   0   4   1 36124.9 491.206   5
   0   4   1 37139.7 481.803   4
   0   4  -1 36460.7 330.203  17
   0   4   2 2766.05 170.031  19
   0   4  -2 3263.88 195.571  20
   0   4  -2 3133.18 171.352   1
   0   4   2 3180.78 183.558   2
   0   4   2 3468.26 180.106   4
   0   4  -2 3067.65 131.998  17
   0   4  -3 313.701 111.521  20
   0   4   3 249.649 102.811  19
   0   4  -3 174.787 95.1402   1
   0   4   3 193.764 93.1441   2
   0   4   3 223.762 98.5704   4
   0   4  -3 273.977 81.9902  17
   0   4  -4 1824.07 183.940  20
   0   4   4 1969.29 170.085   2
   0   4  -4 1833.27 171.639   1
   0   4   4 1697.53 168.463   4
   0   4  -4 1721.30 158.466  17
   0   4  -5 32329.4 733.581  20
   0   4  -5 31322.8 636.521  17
   0   4   5 29423.5 618.263   2
   0   4  -5 32184.1 708.945   1
   0   4   5 29372.6 700.473   4
   0   4  -6 332.643 121.102  17
   0   4  -6 400.460 140.031   1
   0   4   6 410.275 119.430   2
   0   4   6 499.940 152.234   4
   0   4  -7 1137.19 194.364  17
   0   4   7 1113.30 158.745   2
   0   4  -7 1046.04 204.396   1
   0   4   7 1057.08 204.625   4
   0   4  -8 2422.08 265.005  17
   0   4  -8 2568.11 296.877   1
   0   4  -9 306.127 161.905  17
   0   4   9 221.197 90.6025   9
   0   4   9 215.002 162.690   4
   0   4  -9 51.1443 134.265   1
   0   4 -10-264.384 163.773  17
   0   4  10-164.921 76.0917  15
   0   4  10 89.2127 170.757   4
   0   4 -10-22.6741 122.639   1
   0   4  10 8.14745 79.3601   9
   0   4  11 306.751 106.121   9
   0   4  11 406.420 86.3828  15
   0   4  12 41.4827 88.6775   9
   0   4  12 124.403 74.0907  15
   0   4  13 108.178 82.2183   9
   0   4 -14 195.319 63.4926  14
   0   4  14 269.096 72.0024   9
   0   4 -15-25.1162 33.5313  14
   0   4  15-63.2140 43.5667   9
   0   5   0-16.2879 76.4920  19
   0   5   0 49.4569 62.0299  20
   0   5   0-37.6500 76.5780   2
   0   5   0 53.8661 62.4850   5
   0   5   1 54633.5 640.397  19
   0   5  -1 51196.2 593.765  19
   0   5   1 54562.2 514.127  20
   0   5  -1 52533.2 674.800  20
   0   5   1 54210.8 667.279   2
   0   5  -1 54554.8 565.608   1
   0   5   1 54576.0 653.981   4
   0   5   1 54280.9 655.057   5
   0   5  -1 51816.8 430.716  17
   0   5  -2 136023. 1065.99  19
   0   5   2 137643. 1184.78  19
   0   5  -2 138572. 1129.83   1
   0   5   2 141738. 1227.82   2
   0   5   2 140407. 1236.81   4
   0   5  -2 139648. 956.337  17
   0   5   3 12945.9 392.227  19
   0   5  -3 13455.9 364.435   1
   0   5   3 14324.2 390.195   2
   0   5   3 14145.1 402.527   5
   0   5   3 14294.7 407.197   4
   0   5  -3 13432.5 313.133  17
   0   5  -4 499.285 128.598  20
   0   5   4 600.191 126.856   2
   0   5  -4 332.098 119.925   1
   0   5   4 565.281 135.180   4
   0   5   4 420.731 134.042  19
   0   5  -4 441.008 100.057  17
   0   5  -5 5875.57 342.702  20
   0   5  -5 5763.39 289.860  17
   0   5   5 5668.44 299.492   2
   0   5  -5 5827.96 320.647   1
   0   5   5 5678.40 338.314   4
   0   5  -6 1761.94 198.481  17
   0   5   6 1262.81 182.311   2
   0   5  -6 1595.16 211.551   1
   0   5   6 1639.37 216.403   4
   0   5  -7 961.624 157.443  17
   0   5   7 939.629 149.810   2
   0   5  -7 828.196 167.048   1
   0   5   7 1076.40 192.620   4
   0   5  -8 3404.40 320.171  17
   0   5   8 3671.34 343.306   4
   0   5  -8 3237.96 333.818   1
   0   5  -9 58.4534 112.101  17
   0   5   9-9.78375 68.2149  15
   0   5   9-11.5389 126.601   4
   0   5  -9 192.545 147.762   1
   0   5   9 158.219 72.1757   9
   0   5  10 163.599 91.4717   9
   0   5  10 64.9964 139.543   4
   0   5  10 152.514 74.7064  15
   0   5 -10 83.5496 58.2956  12
   0   5 -10 240.265 175.712   1
   0   5  11 151.269 92.2150   9
   0   5  11 272.202 86.0198  15
   0   5  12 41.2105 83.0973   9
   0   5  12 45.2015 67.5041  15
   0   5  13 847.444 109.772   9
   0   5  14 121.159 64.6911   9
   0   5 -14 73.2956 50.9852  14
   0   5 -15 40.4102 34.9519  14
   0   5  15 59.2438 39.7644   9
   0   5 -15 104.359 36.8852   8
   0   6   0 253090. 1682.96  20
   0   6   0 253179. 1690.22  19
   0   6   0 255862. 1737.09   5
   0   6  -1 52763.2 727.494  20
   0   6   1 57634.1 711.143  19
   0   6  -1 54218.1 674.081  19
   0   6   1 56540.8 588.996  20
   0   6   1 55690.9 730.505   2
   0   6  -1 53440.6 596.463   1
   0   6   1 56102.5 722.492   5
   0   6  -2 106619. 1003.21  19
   0   6  -2 103727. 1156.21  20
   0   6   2 104997. 1126.85   2
   0   6  -2 107820. 1013.28   1
   0   6   2 108355. 1101.29   4
   0   6   2 108446. 1132.82   5
   0   6  -2 106084. 820.409  17
   0   6  -3 5131.50 233.281  19
   0   6   3 5678.66 287.499  19
   0   6  -3 4938.19 290.061  20
   0   6   3 5296.33 277.766   2
   0   6  -3 5354.22 245.945   1
   0   6   3 5592.35 292.749   4
   0   6   3 5341.51 285.029   5
   0   6  -3 5051.59 202.603  17
   0   6   4 4458.36 268.472  19
   0   6  -4 4125.88 282.345  20
   0   6   4 4611.46 255.977   2
   0   6  -4 4940.97 264.654   1
   0   6   4 4647.40 272.502   4
   0   6  -4 4796.07 221.706  17
   0   6  -5 1345.32 187.444  20
   0   6  -5 1502.89 159.812  17
   0   6   5 1169.96 165.723   2
   0   6  -5 1575.86 180.718   1
   0   6   5 1291.76 191.151   4
   0   6  -6 5018.59 292.824  17
   0   6   6 5084.44 307.197   2
   0   6  -6 4886.04 329.747   1
   0   6   6 5438.13 355.875   4
   0   6  -7 809.443 159.961  17
   0   6   7 758.988 147.912   2
   0   6  -7 940.875 195.410   1
   0   6   7 768.314 195.585   4
   0   6  -8 1399.02 206.523  17
   0   6   8 1281.72 224.170   4
   0   6  -8 864.756 202.917   1
   0   6  -9 99.1769 128.362  17
   0   6   9 103.329 70.4273  15
   0   6   9-27.2029 126.067   4
   0   6  -9 174.448 143.905   1
   0   6   9 72.3357 80.9369   9
   0   6  10 50.3580 80.6949   9
   0   6  10 13.1895 139.075   4
   0   6  10 130.517 74.6551  15
   0   6 -10 59.3707 59.0541  12
   0   6 -10-58.0920 133.447   1
   0   6  11 776.947 105.065  15
   0   6  11 617.909 114.718   9
   0   6 -11 731.713 87.4345  12
   0   6  12 29.9983 82.3101   9
   0   6  13-79.9657 71.1167   9
   0   6  14-118.278 64.5910   9
   0   6 -14 117.929 54.6424  14
   0   6 -15 60.5979 32.0639  14
   0   6  15 72.7002 41.7368   9
   0   6 -15 13.0967 29.8407   8
   0   7   0 47.1690 79.7440  20
   0   7   0 26.0803 92.2904  19
   0   7   0 50.3432 83.1678   5
   0   7   0-63.3019 103.179   2
   0   7  -1 65318.8 871.497  20
   0   7   1 64558.4 701.162  20
   0   7   1 63464.7 815.257  19
   0   7   1 64735.7 865.758   2
   0   7  -1 63166.6 704.805   1
   0   7   1 63289.4 843.228   4
   0   7   1 64692.8 840.157   5
   0   7  -2 45388.5 661.044  19
   0   7   2 45359.3 726.457  19
   0   7  -2 43678.1 765.217  20
   0   7  -2 46446.8 657.222   1
   0   7   2 45720.2 750.944   2
   0   7   2 46439.1 729.971   4
   0   7   2 45862.1 748.354   5
   0   7  -2 45470.7 485.396  17
   0   7   3 8928.93 347.233  19
   0   7  -3 7928.12 351.147  20
   0   7   3 8585.87 340.968   2
   0   7  -3 7783.07 304.495   1
   0   7   3 8512.48 343.425   4
   0   7   3 8406.64 347.848   5
   0   7  -3 8069.45 242.357  17
   0   7  -4 485.214 126.621  20
   0   7  -4 637.092 109.188  19
   0   7  -4 629.100 132.852   1
   0   7   4 724.570 143.824   2
   0   7   4 734.513 144.110   5
   0   7   4 636.102 142.069   4
   0   7   4 527.761 150.074  19
   0   7  -4 676.110 102.967  17
   0   7  -5 19077.3 640.542  20
   0   7  -5 18902.3 495.674  17
   0   7   5 18156.6 559.196   2
   0   7  -5 19748.6 588.188   1
   0   7   5 18604.6 608.456   4
   0   7  -6 2206.25 195.047  17
   0   7  -6 2293.30 237.937   1
   0   7   6 2175.58 217.281   2
   0   7   6 2166.91 244.090   4
   0   7  -7 1063.17 162.873  17
   0   7   7 812.222 162.067   2
   0   7  -7 1273.40 207.688   1
   0   7   7 1021.93 183.872   4
   0   7  -8-6.86709 103.280  17
   0   7  -8-108.925 108.170   1
   0   7   8 208.466 135.670   4
   0   7   9 7.56208 77.9545   9
   0   7  -9 167.838 130.454   1
   0   7   9 37.4602 70.4844  15
   0   7  -9-105.916 67.6006  12
   0   7   9 147.160 128.985   4
   0   7  10-16.9605 82.4377   9
   0   7  10 42.0338 70.2295  15
   0   7 -10-112.307 159.842   1
   0   7 -10 37.7732 60.6798  12
   0   7  11 1486.84 129.833  15
   0   7  11 1575.10 164.467   9
   0   7 -11 1688.63 121.115  12
   0   7  12 80.5339 92.4997   9
   0   7 -12 222.359 60.5867  12
   0   7  13 36.4824 68.5698   9
   0   7 -13 115.366 63.6403  14
   0   7  14 237.263 65.8848   9
   0   7 -14 97.3382 49.1316  14
   0   7 -15-4.00661 28.8640  14
   0   7  15-22.6263 35.0422   9
   0   7 -15 10.3752 27.8866   8
   0   8   0 3744.55 213.248   4
   0   8   0 3845.52 213.939   5
   0   8   0 3640.47 206.782  20
   0   8   0 4024.74 218.066  19
   0   8  -1 21569.0 479.388  19
   0   8   1 23277.6 510.317  19
   0   8  -1 21593.6 521.303  20
   0   8   1 23202.9 442.399  20
   0   8   1 23315.6 551.840   2
   0   8   1 23516.8 522.820   5
   0   8  -1 22623.7 505.211   5
   0   8   1 22955.3 515.254   4
   0   8  -2 3815.74 255.008  20
   0   8   2 3996.04 253.269  19
   0   8  -2 4202.78 225.856  19
   0   8   2 4093.18 261.019   2
   0   8  -2 3880.69 212.061   1
   0   8   2 4025.72 240.181   4
   0   8   2 4323.24 254.601   5
   0   8  -2 3856.05 139.023  17
   0   8   3 7519.29 356.373  19
   0   8  -3 8234.00 306.297  19
   0   8  -3 7633.30 373.544  20
   0   8  -3 7578.14 324.812   1
   0   8   3 8091.35 358.162   2
   0   8   3 8276.91 362.941   4
   0   8   3 8165.71 353.467   5
   0   8  -3 7946.58 235.921  17
   0   8   4 6520.94 355.772  19
   0   8  -4 6992.76 373.606  20
   0   8  -4 7441.72 346.819   1
   0   8   4 7671.87 360.482   2
   0   8   4 7207.66 371.039   5
   0   8   4 7164.54 365.463   4
   0   8  -4 7300.99 268.956  17
   0   8  -5 17251.8 456.202  19
   0   8  -5 17174.0 631.162  20
   0   8  -5 17152.9 461.341  17
   0   8  -5 17703.8 575.843   1
   0   8   5 16596.4 553.859   2
   0   8   5 16462.3 578.099   4
   0   8  -6 3441.38 234.907  17
   0   8   6 3351.10 275.459   2
   0   8  -6 3571.72 298.178   1
   0   8   6 3367.17 291.127   4
   0   8  -7 2018.38 215.138  17
   0   8   7 1836.69 255.940   4
   0   8  -7 1918.06 268.610   1
   0   8   7 1868.70 229.828   2
   0   8   8 199.009 132.155   4
   0   8  -8 359.738 153.170   1
   0   8   9 146.906 89.8252   9
   0   8   9 196.647 142.405   4
   0   8   9 203.145 76.3789  15
   0   8  -9 315.275 74.4232  12
   0   8  -9 310.097 163.314   1
   0   8  10 518.238 94.2283  15
   0   8  10 535.923 113.916   9
   0   8 -10 399.395 81.1494  12
   0   8  11 134.942 88.5551   9
   0   8 -11 117.568 61.7309  12
   0   8  12 669.987 111.095   9
   0   8 -12 819.603 85.9127  12
   0   8 -12 626.101 102.540  14
   0   8  13-41.9216 65.5324   9
   0   8 -13 62.6892 55.8909  14
   0   8 -14-14.8714 41.7282  14
   0   8  14-94.7712 57.3668   9
   0   9   0 24.0490 94.7194   5
   0   9   0-87.8419 95.5105   4
   0   9   0-50.9758 88.2920  20
   0   9   0-34.9059 93.4902  19
   0   9   1 1209.52 158.473  19
   0   9  -1 1188.27 145.669  19
   0   9  -1 994.824 150.079  20
   0   9   1 1095.64 120.240  20
   0   9   1 1074.64 138.658   5
   0   9   1 1290.37 154.718   4
   0   9  -1 1108.46 152.982   5
   0   9   1 1046.02 158.704   2
   0   9  -2 631.246 133.544  20
   0   9  -2 659.914 119.441  19
   0   9   2 539.653 127.242  19
   0   9  -2 618.468 105.849   1
   0   9   2 668.849 153.940   2
   0   9   2 744.655 134.619   5
   0   9   2 658.655 138.308   4
   0   9   3 8365.06 375.413  19
   0   9  -3 7508.96 382.859  20
   0   9  -3 8491.27 327.511  19
   0   9   3 8532.03 390.129   2
   0   9  -3 8287.88 332.183   1
   0   9   3 8518.14 393.431   5
   0   9   3 9201.62 383.157   4
   0   9  -3 7542.42 224.086  17
   0   9  -4 11657.1 391.967  19
   0   9  -4 12509.8 522.628  20
   0   9   4 10945.3 480.966  19
   0   9   4 11826.3 475.494   2
   0   9  -4 11805.4 454.269   1
   0   9   4 12017.5 482.239   4
   0   9   4 11517.8 485.313   5
   0   9  -4 11665.1 323.227  17
   0   9  -5 1373.51 150.579  19
   0   9  -5 1410.67 227.683  20
   0   9  -5 1297.76 152.904  17
   0   9   5 1363.80 215.246  19
   0   9   5 1299.82 197.404   4
   0   9  -5 1366.38 202.481   1
   0   9   5 1422.54 203.947   2
   0   9   6 343.695 142.709   4
   0   9  -6 295.304 130.228   1
   0   9   6 300.541 133.750   2
   0   9   7 2406.59 283.154   4
   0   9  -7 2631.52 296.536   1
   0   9   7 2383.29 262.980   2
   0   9   8 197.859 127.443   4
   0   9  -8 123.729 147.686   1
   0   9   9 942.089 124.433   9
   0   9   9 954.588 214.054   4
   0   9   9 849.765 103.712  15
   0   9  -9 709.863 97.5894  12
   0   9  -9 499.274 204.400   1
   0   9  10 333.383 82.8920  15
   0   9  10 240.361 100.350   9
   0   9 -10 329.417 76.1265  12
   0   9  11 443.825 109.686   9
   0   9 -11 415.370 80.5119  12
   0   9  12 150.305 81.4129   9
   0   9 -12 219.604 77.0023  14
   0   9 -12 221.870 62.7692  12
   0   9  13-54.5930 64.8122   9
   0   9 -13-19.8884 54.8393  14
   0   9  14 141.691 54.8062   9
   0   9 -14 211.281 51.4231   8
   0   9 -14 211.123 52.1051  14
   0  10   0 1274.56 155.670   5
   0  10   0 1169.84 142.474   4
   0  10   0 1292.03 157.824  19
   0  10   0 1292.47 153.428  20
   0  10   1 514.796 121.519  19
   0  10  -1 344.939 127.317  20
   0  10  -1 393.724 131.308  19
   0  10   1 484.368 99.2170  20
   0  10  -1 319.867 119.421   5
   0  10   1 539.389 138.669   4
   0  10   1 476.626 126.745   5
   0  10   1 229.742 129.389   2
   0  10   2 3024.50 234.423  19
   0  10  -2 2880.32 209.796  19
   0  10  -2 3130.51 257.279  20
   0  10   2 2973.30 235.501   4
   0  10  -2 2935.98 235.970   5
   0  10   2 2888.91 233.195   5
   0  10   2 3076.97 256.397   2
   0  10  -2 2610.50 191.942   1
   0  10   3 2986.98 252.655  19
   0  10  -3 2747.34 202.551  19
   0  10  -3 2343.79 243.836  20
   0  10   3 2857.85 251.254   5
   0  10   3 2963.00 248.097   4
   0  10   3 2727.95 263.613   2
   0  10  -3 2856.23 218.359   1
   0  10  -4 5894.62 384.214  20
   0  10  -4 6309.58 302.856  19
   0  10   4 5652.43 362.026  19
   0  10   4 5700.92 341.612   4
   0  10   4 5386.14 348.329   5
   0  10   4 6011.12 369.163   2
   0  10  -4 5564.54 329.452   1
   0  10   5 3879.77 308.158   4
   0  10  -5 3974.54 298.653   1
   0  10   5 3771.44 304.207   2
   0  10   6 2430.19 290.055   4
   0  10  -6 1767.33 242.309   1
   0  10   6 2013.04 260.485   2
   0  10   7 895.354 213.376   4
   0  10   7 894.425 192.542   2
   0  10  -7 701.748 199.432   1
   0  10   8 717.048 210.397   4
   0  10   8 480.842 88.3467  15
   0  10  -8 440.219 83.8632  12
   0  10  -8 431.590 180.529   1
   0  10   9 266.723 89.2993   9
   0  10   9 393.341 161.696   4
   0  10   9 633.823 100.015  15
   0  10  -9 246.479 153.874   1
   0  10  -9 463.734 88.3742  12
   0  10  10 287.886 102.762   9
   0  10 -10 466.145 88.4274  12
   0  10  11 279.806 94.8044   9
   0  10 -11 360.106 78.8878  12
   0  10 -11 369.369 87.7185  14
   0  10  12 561.040 98.8574   9
   0  10 -12 558.563 96.3440  14
   0  10 -12 376.269 68.0754  12
   0  10 -13 17.9544 52.4664  14
   0  10  13 124.766 64.5548   9
   0  10 -13 155.148 45.6919  12
   0  10 -14 110.301 45.1848  14
   0  10 -14 121.022 44.1589   8
   0  11   0-42.4590 94.2120   5
   0  11   0-14.6290 101.868  19
   0  11   0-99.6186 93.7700  20
   0  11  -1 447.266 130.009   5
   0  11   1 308.990 125.286   5
   0  11   1 430.374 135.976   4
   0  11   1 426.307 129.442  19
   0  11  -1 542.769 128.604  19
   0  11  -1 412.125 119.908  20
   0  11   2 51128.5 998.553   2
   0  11   2 50496.0 947.750   4
   0  11  -2 50951.4 945.188   5
   0  11   2 50510.3 943.596   5
   0  11  -2 49398.0 1001.44  20
   0  11  -2 49701.8 861.970  19
   0  11   2 48496.4 930.707  19
   0  11  -3 5835.02 305.679   1
   0  11   3 5747.02 356.525   2
   0  11   3 5808.64 340.593   5
   0  11   3 5931.03 338.245   4
   0  11  -3 6054.39 303.161  19
   0  11   3 5616.77 345.042  19
   0  11  -3 5599.54 368.235  20
   0  11   4 1384.70 209.321   2
   0  11  -4 1489.55 187.741   1
   0  11   4 1477.36 204.576   4
   0  11   4 1408.64 197.037   5
   0  11  -4 1298.67 214.822  20
   0  11   4 1732.00 232.170  19
   0  11  -4 1721.45 173.590  19
   0  11   5 722.919 182.459  19
   0  11   5 953.473 198.944   2
   0  11  -5 824.111 166.986   1
   0  11   5 830.347 168.660   4
   0  11   6 5538.57 390.197   2
   0  11  -6 5316.35 394.124   1
   0  11   6 5372.35 396.782   4
   0  11   7 766.680 193.779   2
   0  11  -7 809.033 201.331   1
   0  11   7 631.092 181.733   4
   0  11  -8 1874.97 286.442   1
   0  11   8 2035.94 142.881  15
   0  11  -8 2102.04 145.832  12
   0  11   8 2017.52 316.592   4
   0  11  -9 454.951 101.289  14
   0  11  -9 521.639 91.0039  12
   0  11   9 781.503 118.907   9
   0  11   9 514.619 185.874   4
   0  11  10 1286.14 144.203   9
   0  11 -10 1156.55 124.847  14
   0  11 -10 1273.78 119.408  12
   0  11  11 19.3887 79.2357   9
   0  11 -11-16.4837 71.1017  14
   0  11 -11 69.6794 57.1294  12
   0  11  12 131.776 75.1303   9
   0  11 -12 102.234 50.0083  12
   0  11 -12 78.8925 63.7647  14
   0  11 -13-26.8862 53.1365  14
   0  11 -13 28.6831 52.6239   8
   0  11  13 126.784 63.4786   9
   0  11 -13-10.7214 39.1969  12
   0  11 -14 260.579 45.7961  14
   0  11  14 280.909 47.8220   9
   0  11 -14 191.553 44.8934   8
   0  12   0 3279.36 254.745   5
   0  12   0 3434.68 245.491  20
   0  12   0 3351.63 245.060  19
   0  12   1 28858.4 723.597   4
   0  12   1 28619.4 713.856   5
   0  12  -1 26738.5 685.127   5
   0  12   1 28300.4 716.080  19
   0  12  -1 26780.8 667.749  19
   0  12  -1 27091.6 721.406  20
   0  12   2 90304.5 1414.68   2
   0  12   2 89979.1 1351.73   4
   0  12   2 90230.4 1367.24   5
   0  12  -2 89350.3 1352.15   5
   0  12   2 87662.5 1344.59  19
   0  12  -2 90244.8 1266.38  19
   0  12  -2 91260.1 1434.32  20
   0  12   3 1032.76 211.457   2
   0  12  -3 1153.97 163.244   1
   0  12   3 1371.01 199.911   5
   0  12  -3 1361.16 183.291   5
   0  12   3 1245.20 192.596   4
   0  12  -3 1193.80 203.490  20
   0  12   3 1591.78 212.364  19
   0  12  -3 1278.51 168.027  19
   0  12  -4 691.031 141.820   1
   0  12   4 556.131 152.714   2
   0  12   4 692.682 160.029   4
   0  12   4 475.287 146.739   5
   0  12   4 489.006 153.777  19
   0  12  -4 764.284 137.115  19
   0  12   5 483.651 178.227  19
   0  12   5 444.029 147.866   4
   0  12   5 337.883 147.778   5
   0  12  -5 371.789 117.869   1
   0  12   5 190.421 145.281   2
   0  12   6 856.535 184.684   4
   0  12   6 534.422 181.664   2
   0  12  -6 778.612 171.004   1
   0  12   7 4465.29 412.922   4
   0  12  -7 4013.75 392.462   1
   0  12   7 4792.13 411.585   2
   0  12   8 1597.76 268.571   4
   0  12  -8 1367.46 128.816  14
   0  12  -8 1349.68 280.990   1
   0  12  -8 1751.08 131.428  12
   0  12  -8 1454.84 124.337  13
   0  12  -9 311.688 182.632   1
   0  12   9 310.281 93.0979   9
   0  12  -9 382.415 83.5804  12
   0  12  -9 276.374 92.9370  14
   0  12  10 123.084 85.0881   9
   0  12 -10 290.722 74.6547  12
   0  12 -10 193.224 81.5664  14
   0  12  11-32.2661 73.1984   9
   0  12 -11-1.30309 66.4233  14
   0  12 -11 154.437 68.4111  12
   0  12 -12 49.3772 56.4284  14
   0  12  12-9.12228 64.8770   9
   0  12 -12 70.1821 60.0755   8
   0  12 -12 2.26064 48.8855  12
   0  12 -13 30.7154 48.1222  14
   0  12 -13 66.8786 46.9769   8
   0  12  13 186.979 60.9242   9
   0  12 -13 45.0389 38.5639  12
   0  12 -14 74.4008 35.2526  14
   0  12 -14 5.90505 32.4155   8
   0  13   0 72.4436 105.277   5
   0  13   0 17.3383 112.981  19
   0  13   1 17078.3 590.143   5
   0  13   1 16539.0 595.445   4
   0  13  -1 15645.1 581.797   5
   0  13  -1 18124.6 622.786  20
   0  13   1 17208.9 591.978  19
   0  13  -1 17299.9 572.496  19
   0  13  -2 28672.7 780.417   5
   0  13   2 28928.2 783.737   4
   0  13   2 28671.5 799.671   5
   0  13  -2 29536.2 844.301  20
   0  13  -2 29122.3 728.487  19
   0  13   2 28663.9 779.306  19
   0  13   3 4512.27 351.934   2
   0  13  -3 3882.56 298.192   5
   0  13   3 4198.71 340.441   4
   0  13   3 4296.10 337.412   5
   0  13   3 4530.18 343.084  19
   0  13  -3 3892.35 282.994  19
   0  13  -3 4297.84 360.754  20
   0  13   4 2781.79 302.215   2
   0  13  -4 2248.35 232.761   1
   0  13   4 3077.03 304.735   4
   0  13   4 2651.74 287.542   5
   0  13   4 2594.18 299.192  19
   0  13  -4 2366.86 222.754  19
   0  13   5 339.935 169.295  19
   0  13   5 416.429 153.079   4
   0  13   5 352.960 145.006   5
   0  13  -5 225.251 137.099   1
   0  13   5 339.382 167.715   2
   0  13   6 942.061 202.918   4
   0  13  -6 563.463 165.948   1
   0  13   6 790.948 194.909   2
   0  13   7 3276.67 366.390   4
   0  13  -7 3785.67 181.979  12
   0  13  -7 2829.84 355.348   1
   0  13   7 2774.79 336.896   2
   0  13  -7 3056.24 185.170  14
   0  13  -8 727.818 98.3521  13
   0  13  -8 783.148 98.2036  12
   0  13  -8 794.202 112.558  14
   0  13  -8 830.347 232.750   1
   0  13   8 701.213 185.203   4
   0  13  -9 22.5879 68.9852  14
   0  13  -9 85.0329 74.2731  12
   0  13 -10 74.1880 72.4732  14
   0  13 -10 26.9224 62.8001  12
   0  13  10-62.3670 81.7312   9
   0  13 -11 81.6666 58.6476  12
   0  13 -11 179.762 72.0376  14
   0  13  11 231.484 77.8823   9
   0  13 -11 196.426 80.5467   8
   0  13 -12 30.4539 47.4390  12
   0  13 -12 4.60427 57.1172  14
   0  13 -12-53.1248 55.9039   8
   0  13  12-23.9376 62.8438   9
   0  13 -13 97.0413 39.1458  12
   0  13 -13-20.1463 43.8456   8
   0  13 -13 76.9224 47.5050  14
   0  13 -14 22.8587 27.5881   8
   0  13 -14 67.4163 29.0787  14
   0  14   0 228.499 120.413   5
   0  14   0 192.893 123.442  19
   0  14   1 117.201 117.630   4
   0  14   1 127.356 109.552   5
   0  14  -1 22.2802 101.209   5
   0  14  -1 88.0738 110.364  19
   0  14   1 142.250 114.956  19
   0  14   2 3665.71 313.062   5
   0  14  -2 3058.61 291.766   5
   0  14   2 3286.03 303.163   4
   0  14   2 3373.30 306.979  19
   0  14   3 4488.14 350.660   4
   0  14   3 4569.95 358.242   5
   0  14  -3 4389.69 344.467   5
   0  14   3 4280.10 356.164  19
   0  14   4 1075.08 203.033   4
   0  14   4 1295.66 241.972   5
   0  14  -4 857.813 197.770   5
   0  14  -4 1036.02 176.766  19
   0  14   4 1100.90 239.308  19
   0  14   5 1004.18 215.990  19
   0  14   5 1264.25 230.985   2
   0  14  -5 1062.13 199.276   1
   0  14   5 1247.80 221.782   5
   0  14   5 1293.06 232.220   4
   0  14  -6 2422.20 155.626   8
   0  14   6 2745.53 335.574   4
   0  14  -6 2494.54 150.666  12
   0  14  -6 2521.39 301.748   1
   0  14   7 2066.34 293.757   4
   0  14  -7 1825.41 138.415  13
   0  14  -7 1926.37 142.427  12
   0  14  -7 2268.76 302.391   1
   0  14  -7 1939.52 145.424  14
   0  14   8 543.449 193.124   4
   0  14  -8 768.777 115.205  14
   0  14  -8 655.326 195.390   1
   0  14  -8 785.692 102.358  13
   0  14  -8 770.326 104.099  12
   0  14  -9 102.230 68.8534  12
   0  14  -9 150.908 59.5289  13
   0  14  -9 77.3032 65.7043  14
   0  14 -10 107.143 68.3523  12
   0  14 -10 71.1867 68.0474  14
   0  14 -10 131.094 74.9689   8
   0  14 -11 485.938 81.2990  12
   0  14 -11 562.360 90.0438  14
   0  14 -11 466.593 89.0499   8
   0  14  11 364.444 75.9053   9
   0  14 -12 155.333 57.1158  12
   0  14 -12 180.123 62.0357  14
   0  14 -12 252.301 68.1452   8
   0  14 -13 23.2221 33.9847  12
   0  14 -13 16.0721 41.3339   8
   0  14 -13 71.7388 41.3346  14
   0  15   0 92.7671 104.194   5
   0  15   0 170.402 111.349  19
   0  15  -1 312.639 132.394   5
   0  15   1 248.405 106.693   5
   0  15  -1 460.089 142.577  19
   0  15   1 373.917 142.254  19
   0  15   2 777.522 174.509   5
   0  15  -2 788.432 183.043   5
   0  15   2 498.106 143.257   4
   0  15  -2 635.220 151.666  19
   0  15   2 664.888 186.678  19
   0  15   3 6257.84 440.373   5
   0  15   3 6871.93 436.310   4
   0  15  -3 6886.88 436.183   5
   0  15   3 6370.54 446.280  19
   0  15  -3 6484.08 383.055  19
   0  15   4 3855.04 358.841   4
   0  15  -4 3505.92 337.198   5
   0  15   4 3756.05 354.338   5
   0  15   4 4152.48 381.937  19
   0  15   5-75.8073 153.863  19
   0  15  -5-50.2179 114.502   5
   0  15   5-10.9183 131.669   4
   0  15   5-51.6578 144.664   5
   0  15  -6 1717.41 127.746  14
   0  15  -6 1466.54 139.347   8
   0  15  -6 1765.85 138.816  13
   0  15  -6 1697.02 137.477  12
   0  15  -6 1497.19 243.275   5
   0  15   6 1959.58 296.442   4
   0  15   6 1840.21 127.216   6
   0  15  -7 1124.23 118.879  14
   0  15  -7 1091.12 116.757   8
   0  15  -7 1200.93 111.270  13
   0  15  -7 1096.00 118.239  12
   0  15   7 1311.71 257.583   4
   0  15  -7 1381.26 268.023   5
   0  15  -8 1086.28 119.927  12
   0  15  -8 1162.39 115.114  13
   0  15  -8 1249.52 127.662  14
   0  15  -8 1067.51 128.049   8
   0  15  -9 355.212 73.7895  13
   0  15  -9 351.141 82.5240  12
   0  15  -9 285.002 75.1425  14
   0  15  -9 444.639 94.3829   8
   0  15 -10 125.264 64.7497  12
   0  15 -10 134.613 73.4839  14
   0  15 -10 117.459 70.4646   8
   0  15 -11 156.190 64.6013  12
   0  15 -11 187.903 63.8817  14
   0  15 -11 216.562 69.7251   8
   0  15 -12 164.913 51.6534  12
   0  15 -12 152.197 52.1913  14
   0  15 -12 87.1098 53.2176   8
   0  15 -13 63.0394 32.1126  12
   0  15 -13 44.5860 38.6114   8
   0  15 -13 41.7826 33.0894  14
   0  16   0 260.826 104.985   5
   0  16   0 480.556 150.728  19
   0  16   1 1154.23 203.215   5
   0  16  -1 1235.95 222.568   5
   0  16  -1 1258.74 192.650  19
   0  16   1 1146.12 205.507  19
   0  16   2 188.566 111.633   5
   0  16   2 176.950 126.428   4
   0  16  -2 34.4298 108.432   5
   0  16   2 182.003 138.367  19
   0  16  -2 160.680 114.431  19
   0  16   3 6315.37 456.350   5
   0  16   3 7226.65 470.968   4
   0  16  -3 6869.39 464.825   5
   0  16  -3 6872.39 408.222  19
   0  16   3 7431.77 494.684  19
   0  16   4 1872.02 288.231  19
   0  16  -4 2381.37 293.085   5
   0  16   4 2385.94 311.601   4
   0  16   4 2307.12 316.538   5
   0  16   5 316.827 207.643  19
   0  16  -5 265.857 81.2780   8
   0  16   5 258.559 71.6262   7
   0  16  -5 428.389 89.1405  13
   0  16  -5 306.543 81.3050  12
   0  16  -5 427.737 142.036   5
   0  16   5 421.936 86.4401   6
   0  16   5 423.310 185.692   4
   0  16  -6 365.737 76.0194  14
   0  16   6 548.629 94.6627   7
   0  16  -6 666.327 101.004   8
   0  16  -6 492.847 86.1987  12
   0  16  -6 466.660 87.2656  13
   0  16   6 612.269 93.4304   6
   0  16  -6 460.294 184.974   5
   0  16   6 230.027 143.526   4
   0  16  -7 287.843 79.9141  14
   0  16  -7 166.941 78.4430   8
   0  16  -7 151.002 66.7016  13
   0  16  -7 333.629 82.6852  12
   0  16   7 400.298 82.9582   6
   0  16  -8 337.036 85.7291  12
   0  16  -8 160.180 71.1511  13
   0  16  -8 266.448 75.6831  14
   0  16  -8 446.537 92.0438   8
   0  16  -9 106.847 61.0867  13
   0  16  -9 41.9205 68.6467  12
   0  16  -9-116.159 76.5012  14
   0  16  -9 4.17451 67.6634   8
   0  16 -10 238.209 70.7237  12
   0  16 -10 192.335 68.5126  14
   0  16 -10 48.7486 76.0383   8
   0  16 -11 25.7401 50.8070  12
   0  16 -11-83.2610 55.8418  14
   0  16 -11 30.6159 59.9579   8
   0  16 -12-3.62735 40.1659  12
   0  16 -12 49.8270 42.5446  14
   0  16 -12 91.4108 50.7954   8
   0  16 -13-0.87600 25.2983  12
   0  16 -13 14.0590 31.2028   8
   0  17   0 138.756 128.349  19
   0  17   0-74.6183 128.873   5
   0  17  -1 146.127 144.658  19
   0  17   1 140.219 124.468  19
   0  17   1 94.1527 119.856   5
   0  17  -1 88.4291 107.828   5
   0  17   2-86.5379 130.573  19
   0  17  -2 35.8348 107.427  19
   0  17  -2-49.0478 115.498   5
   0  17   2-62.5103 126.199   5
   0  17  -3 3592.62 317.049  19
   0  17   3 3477.65 358.689  19
   0  17   3 3047.15 337.722   4
   0  17  -3 3383.14 328.402   5
   0  17   3 3294.87 352.934   5
   0  17   4 1377.68 264.605  19
   0  17  -4 1282.05 118.037  13
   0  17  -4 1350.39 115.594  12
   0  17   4 1219.53 121.603  13
   0  17   4 1664.81 128.121   6
   0  17   4 1465.44 256.907   4
   0  17   4 1293.99 265.221   5
   0  17  -4 1773.63 273.625   5
   0  17  -4 1572.10 130.480   8
   0  17   4 1360.82 117.582   8
   0  17   4 1544.71 120.221   7
   0  17   5 1540.33 303.463  19
   0  17  -5 1720.13 270.614   5
   0  17   5 1757.23 131.307   6
   0  17   5 1709.18 270.709   4
   0  17  -5 1624.57 132.022  13
   0  17  -5 1812.93 140.887  12
   0  17   5 1606.17 126.405   7
   0  17  -5 1825.92 142.675   8
   0  17  -6-78.5852 64.5002  14
   0  17   6 216.064 158.481   4
   0  17   6 76.1693 68.6961   6
   0  17  -6 15.2880 164.094   5
   0  17  -6 69.4500 71.3100  12
   0  17  -6 93.6054 66.5341  13
   0  17   6 140.777 72.1534   7
   0  17  -6 55.8849 66.3704   8
   0  17  -7 258.633 75.1754  14
   0  17   7 262.301 76.9891   6
   0  17  -7 256.213 82.7680   8
   0  17   7 318.402 81.0622   7
   0  17  -7 323.118 78.2512  13
   0  17  -7 391.537 95.2152  12
   0  17  -8 156.283 70.5945  14
   0  17  -8 244.587 86.2503   8
   0  17  -8 199.864 70.6284  13
   0  17  -8 193.103 77.0850  12
   0  17  -9 145.207 66.1594  14
   0  17  -9 259.980 76.2575   8
   0  17  -9 143.052 70.8390  12
   0  17  -9 108.812 59.1105  13
   0  17 -10 79.2694 54.1813  14
   0  17 -10 158.805 67.1416   8
   0  17 -10 144.092 66.8948  12
   0  17 -11-69.2981 47.8166  14
   0  17 -11 8.09586 51.0829   8
   0  17 -11-4.74352 51.5355  12
   0  17 -12 35.7326 37.5154  14
   0  17 -12 24.7690 35.0558  12
   0  17 -12-12.0645 43.7594   8
   0  18   0-163.526 133.281  19
   0  18   0-72.2623 115.656   5
   0  18  -1 747.875 187.863  19
   0  18   1 986.344 225.703  19
   0  18  -1 940.860 195.672   5
   0  18   1 901.187 207.593   5
   0  18   2 1527.83 117.410   7
   0  18   2 1542.90 264.100  19
   0  18  -2 1090.40 203.236  19
   0  18  -2 1571.51 125.047  13
   0  18   2 1575.38 121.822   6
   0  18  -2 1526.13 236.054   5
   0  18   2 1648.37 282.179   5
   0  18  -3 173.641 134.456   5
   0  18   3 62.2893 67.1679   6
   0  18   3 38.2469 127.763   5
   0  18   3 7.98591 132.468   4
   0  18   3 46.7853 150.124  19
   0  18   3-18.3960 57.4196   8
   0  18  -3 87.0528 63.5229   8
   0  18   3 106.202 72.6457   7
   0  18   3 98.6568 66.5284  13
   0  18  -3 76.4504 67.2842  13
   0  18  -3 120.194 64.9662  12
   0  18   3 49.9393 62.2513  11
   0  18   4 773.566 229.343  19
   0  18  -4 635.173 92.8481  12
   0  18  -4 639.623 94.3028  13
   0  18   4 668.096 96.0361  13
   0  18   4 623.205 203.432   4
   0  18   4 810.107 102.895   6
   0  18  -4 977.038 235.058   5
   0  18   4 703.086 195.554   5
   0  18   4 807.146 101.289   7
   0  18  -4 692.596 92.5630   8
   0  18   4 898.459 103.647   8
   0  18   5 477.546 191.370  19
   0  18  -5 479.019 169.734   5
   0  18   5 394.816 85.8788   6
   0  18   5 116.588 164.099   4
   0  18   5 362.620 79.8726   7
   0  18  -5 489.266 94.4879   8
   0  18  -5 505.514 92.7572  13
   0  18  -5 428.065 85.3569  12
   0  18   6 990.524 113.709   6
   0  18  -6 815.308 104.738  12
   0  18  -6 803.748 106.162  13
   0  18  -6 731.844 103.559   8
   0  18   6 825.943 104.933   7
   0  18  -7 1057.12 110.219  14
   0  18   7 1314.02 117.792   6
   0  18   7 1270.06 114.300   7
   0  18  -7 1039.61 120.411   8
   0  18  -7 1234.62 115.945  13
   0  18  -7 1186.40 125.316  12
   0  18  -8 717.060 96.7075  14
   0  18  -8 557.734 102.323   8
   0  18  -8 776.678 93.7178  13
   0  18  -8 630.173 93.0809  12
   0  18  -9 139.672 65.1486  14
   0  18  -9 211.511 75.9349   8
   0  18  -9 175.386 68.0343  12
   0  18  -9 227.992 61.5285  13
   0  18 -10 116.879 52.4982  14
   0  18 -10 76.7368 62.9634   8
   0  18 -10 186.542 68.2743  12
   0  18 -11-52.6958 43.7999  14
   0  18 -11 35.7461 45.6844  12
   0  18 -11 18.1955 47.2332   8
   0  18 -12 3.29013 33.3130  12
   0  18 -12 19.4797 38.4299   8
   0  19   0-75.6413 168.682  19
   0  19   0-98.9785 72.3446  13
   0  19   0 85.1265 141.213   5
   0  19   0-69.7897 63.6271   6
   0  19   0-126.871 70.5002   7
   0  19   0 31.0303 63.0749   8
   0  19   1 404.916 180.123  19
   0  19  -1 214.176 136.932  19
   0  19   1 326.118 76.9243  13
   0  19  -1 347.244 76.6708  13
   0  19   1 219.879 76.3174   6
   0  19  -1 337.168 76.1488   6
   0  19  -1 390.377 177.472   5
   0  19   1 203.728 137.721   5
   0  19   1 304.446 74.6583   8
   0  19  -1 231.300 61.9897   8
   0  19  -1 379.228 84.4220   7
   0  19   1 142.254 66.9497   7
   0  19  -2 10.6591 59.0094   6
   0  19   2 157.431 79.4439   6
   0  19   2 101.304 144.297   5
   0  19  -2 208.282 161.897   5
   0  19  -2 128.449 121.211  19
   0  19   2-28.2239 156.086  19
   0  19  -2 156.000 63.1806  12
   0  19  -2 48.0207 59.6410  13
   0  19   2 119.935 72.0307  13
   0  19   2 140.974 69.3247  11
   0  19  -2-35.8801 67.2586   8
   0  19  -2 73.1560 61.6596   7
   0  19   2 114.485 67.8327   7
   0  19   2 27.0290 66.3059   8
   0  19  -3 5418.30 226.094   8
   0  19   3 5640.16 216.074   7
   0  19   3 5003.15 210.284   8
   0  19  -3 5163.85 197.134   7
   0  19  -3 4629.53 203.395  12
   0  19   3 5002.42 215.384  11
   0  19  -3 5595.48 226.711  13
   0  19   3 5071.23 218.054  13
   0  19   3 5027.09 462.962   5
   0  19   3 5425.24 217.878   6
   0  19  -3 5397.86 458.222   5
   0  19   3 5764.67 506.653  19
   0  19   4 4044.07 199.856   7
   0  19  -4 3863.98 199.139   8
   0  19  -4 3731.17 177.343   7
   0  19   4 3891.55 194.498   8
   0  19  -4 4057.88 200.902  13
   0  19   4 3823.88 199.606  13
   0  19  -4 4113.42 190.819  12
   0  19   4 4369.69 434.962   4
   0  19  -4 3837.72 398.219   5
   0  19   4 3857.71 450.065   5
   0  19   4 4065.86 201.206   6
   0  19   4 3028.83 412.627  19
   0  19   5 2253.23 150.921   6
   0  19   5 2205.84 152.088   7
   0  19  -5 2395.56 161.243   8
   0  19  -5 2256.34 149.304  12
   0  19  -5 2270.26 154.197  13
   0  19   6 848.868 111.204   6
   0  19  -6 957.198 115.685   8
   0  19   6 867.554 103.391   7
   0  19  -6 1123.37 116.981  13
   0  19  -6 1055.02 113.968  12
   0  19   7 377.166 78.3835   6
   0  19  -7 342.519 86.5321   8
   0  19   7 309.950 76.7245   7
   0  19  -7 403.365 84.1728  12
   0  19  -7 443.939 84.9307  13
   0  19  -8 52.2457 60.6508  14
   0  19  -8 174.190 74.4089   8
   0  19  -8-8.93103 69.9462  12
   0  19  -8 114.621 63.4607  13
   0  19  -9 36.5463 51.7071  14
   0  19  -9 109.260 65.2154   8
   0  19  -9-11.7222 45.3810  13
   0  19  -9 70.3783 61.9567  12
   0  19 -10-12.6586 42.7374  14
   0  19 -10 13.5006 57.1842  12
   0  19 -10-59.4398 59.3323   8
   0  19 -11 71.2618 45.3874  12
   0  19 -11-2.88793 41.3522   8
   0  19 -12-27.8157 28.0932  12
   0  19 -12 43.2756 33.7500   8
   0  20   0 124.331 69.2164   8
   0  20   0 35.7822 69.6981   7
   0  20   0 49.6347 132.873  19
   0  20   0 53.0965 70.2105  13
   0  20   0 69.2576 69.2911   6
   0  20   0 327.579 170.602   5
   0  20   1 22.8228 68.3192   6
   0  20  -1 36.2790 67.6742   6
   0  20   1-30.9511 141.906   5
   0  20  -1-159.335 155.381   5
   0  20   1 24.4230 71.2410   7
   0  20   1 117.187 73.4207   8
   0  20  -1 3.16543 59.6582   8
   0  20  -1 7.84061 64.8996   7
   0  20  -1-18.2073 168.549  19
   0  20   1 143.890 168.956  19
   0  20   1 120.124 78.3137  13
   0  20  -1-29.8436 61.9394  13
   0  20   1 124.196 66.2458  11
   0  20  -2 179.868 136.762   5
   0  20   2-141.477 183.420   5
   0  20   2 265.461 82.8908   6
   0  20  -2 241.121 77.8008   6
   0  20   2 81.3433 149.480  19
   0  20   2 156.091 70.6435   7
   0  20  -2 129.274 71.9779   8
   0  20   2 197.975 70.0308   8
   0  20  -2 296.817 76.8571   7
   0  20  -2 89.5733 66.4626  12
   0  20  -2 167.642 68.4093  13
   0  20   2 92.1336 72.0255  13
   0  20   2 213.931 79.2050  11
   0  20   3 977.508 117.972   7
   0  20  -3 752.987 96.4810   7
   0  20  -3 867.539 112.408   8
   0  20   3 788.227 101.591   8
   0  20   3 809.290 209.255   5
   0  20   3 859.072 107.469   6
   0  20  -3 751.890 215.544   5
   0  20  -3 741.608 95.9629  12
   0  20  -3 794.566 105.947  13
   0  20   3 812.350 110.027  13
   0  20   3 845.839 258.546  19
   0  20  -4 13749.1 356.806  13
   0  20   4 12753.7 354.394  13
   0  20  -4 14090.0 338.157  12
   0  20  -4 13806.0 367.833   8
   0  20   4 12759.5 332.796   7
   0  20  -4 12985.6 310.206   7
   0  20   4 12927.6 342.755   6
   0  20  -5 7049.21 258.950  13
   0  20  -5 7019.51 250.670  12
   0  20  -5 7374.60 271.789   8
   0  20   5 6916.11 250.225   6
   0  20  -6 547.795 96.1538  13
   0  20  -6 722.761 96.6950  12
   0  20   6 583.739 98.2985   7
   0  20  -6 514.293 100.666   8
   0  20   6 545.335 94.8838   6
   0  20  -7 269.811 76.9890  13
   0  20  -7 356.803 79.7321  12
   0  20   7 415.565 79.6517   7
   0  20  -7 427.482 88.1140   8
   0  20   7 476.489 86.2981   6
   0  20  -8 145.277 61.1680  13
   0  20  -8 136.044 66.6843  12
   0  20  -8 140.139 65.1281   8
   0  20   8 136.514 62.3758   6
   0  20  -9 83.9545 62.9351  12
   0  20  -9 23.6003 41.7834  13
   0  20  -9 5.34622 52.2979   8
   0  20 -10-11.2477 49.5415  12
   0  20 -10 24.3876 50.2747   8
   0  20 -11 38.7568 38.6894  12
   0  20 -11-28.4886 39.5520   8
   0  21   0-36.5633 66.2835   8
   0  21   0-74.7527 72.5919   7
   0  21   0 223.365 150.070  19
   0  21   0-18.4086 69.0764  13
   0  21   0-29.0882 69.2260   6
   0  21   0-20.3484 127.518   5
   0  21  -1 415.145 84.4111   6
   0  21   1 633.565 225.971   5
   0  21  -1 491.749 197.709   5
   0  21   1 291.840 89.6365   6
   0  21   1 441.054 190.683  19
   0  21  -1 528.753 208.610  19
   0  21   1 386.793 85.2741   7
   0  21  -1 503.336 89.9200   8
   0  21  -1 458.645 90.2136   7
   0  21   1 469.731 86.1282   8
   0  21   1 451.288 94.8176  13
   0  21  -1 449.016 90.2271  13
   0  21   1 491.080 89.9319  11
   0  21   2-4.65439 67.0553  11
   0  21   2 68.5785 81.2951   7
   0  21  -2 88.0114 70.6364   8
   0  21   2-55.4220 61.7965   8
   0  21  -2 168.829 66.7131   7
   0  21   2 247.300 174.403  19
   0  21  -2 60.5606 63.4640  12
   0  21  -2-3.65963 72.4003  13
   0  21   2-2.99991 65.3764  13
   0  21   2 87.6806 75.5794   6
   0  21  -2 17.2117 67.1002   6
   0  21   2 43.1737 162.044   5
   0  21  -3 390.393 85.2788  12
   0  21  -3 236.852 80.4868  13
   0  21   3 229.351 82.9347  13
   0  21   3 290.594 86.2129   6
   0  21  -3 116.079 69.7702   8
   0  21   3 200.821 83.2154   7
   0  21   3 166.843 75.0137   8
   0  21  -3 191.834 68.2121   7
   0  21  -4 1053.97 116.037  12
   0  21  -4 1046.33 120.944  13
   0  21   4 1091.36 123.379  13
   0  21   4 1202.14 130.309   6
   0  21  -4 1129.89 114.516   7
   0  21   4 1109.19 125.352   7
   0  21  -4 1205.26 128.224   8
   0  21  -5 4649.25 208.787  13
   0  21  -5 4426.05 197.775  12
   0  21   5 4472.51 211.815   6
   0  21   5 4222.94 203.686   7
   0  21  -5 4436.53 213.983   8
   0  21  -6 205.491 71.8566  13
   0  21  -6 240.214 76.8849  12
   0  21   6 215.295 77.5457   6
   0  21   6-23.4936 64.5859   7
   0  21  -6 106.664 66.5085   8
   0  21  -7 757.061 91.8166  13
   0  21  -7 812.904 97.1966  12
   0  21   7 976.112 105.630   6
   0  21  -7 609.749 95.4828   8
   0  21   7 691.917 88.2284   7
   0  21  -8 28.9674 58.0288  12
   0  21  -8 59.8479 54.3873  13
   0  21   8 68.0308 54.0226   6
   0  21  -8-43.5005 58.3657   8
   0  21  -9 133.080 48.2843  13
   0  21  -9 19.2641 52.7017  12
   0  21  -9 72.6086 55.1469   8
   0  21 -10-14.0040 43.8939  12
   0  21 -10-19.5792 43.1529   8
   0  21 -11-24.5104 31.5257  12
   0  21 -11-49.3923 36.2771   8
   0  22   0-0.94098 68.5599  13
   0  22   0 82.4927 74.4288   6
   0  22   0 6.56242 69.5388   8
   0  22   0 14.7849 73.5273   7
   0  22   1 71.5743 62.1177  11
   0  22  -1-26.0978 71.2837  13
   0  22   1 94.8443 67.6933  13
   0  22   1 34.1402 72.8766   6
   0  22  -1 40.1218 64.9671   6
   0  22  -1 34.9942 74.0766   8
   0  22   1 74.5665 77.3027   7
   0  22  -1 132.007 76.9969   7
   0  22   1 68.3227 62.8095   8
   0  22  -2 1287.77 130.000  13
   0  22   2 1219.91 127.048  13
   0  22   2 1157.30 119.777  11
   0  22  -2 1194.79 112.338  12
   0  22  -2 1169.80 109.077   6
   0  22   2 1291.11 128.120   6
   0  22   2 1437.15 128.121   8
   0  22  -2 1083.21 116.028   8
   0  22   2 1243.01 125.900   7
   0  22  -2 1138.65 117.202   7
   0  22   3 78.8474 72.0895  13
   0  22  -3 132.989 65.0591  12
   0  22  -3 30.2780 64.7092  13
   0  22   3 10.6411 71.8619   6
   0  22   3 62.5103 68.0959   8
   0  22  -3 55.1242 64.0654   7
   0  22  -3 134.860 69.1080   8
   0  22   3 95.3745 79.0751   7
   0  22  -4 404.117 81.3311  12
   0  22  -4 376.253 84.9754  13
   0  22   4 508.531 92.0866   6
   0  22  -4 461.718 80.1964   7
   0  22   4 274.520 80.4452   7
   0  22  -4 357.244 83.5368   8
   0  22  -5 698.501 98.4575  12
   0  22  -5 754.396 101.357  13
   0  22   5 641.553 105.106   6
   0  22  -5 722.227 103.186   8
   0  22   5 587.371 101.023   7
   0  22  -6 560.280 89.7874  12
   0  22  -6 488.745 86.9575  13
   0  22   6 556.382 96.6142   6
   0  22  -6 476.988 92.6191   8
   0  22   6 402.552 80.1708   7
   0  22  -7 109.492 65.2459  12
   0  22  -7 46.7664 53.5560  13
   0  22   7 79.1586 60.5189   6
   0  22   7 164.950 62.5141   7
   0  22  -7 105.424 64.9795   8
   0  22  -8 197.384 65.6575  12
   0  22  -8 290.985 60.3223  13
   0  22   8 188.227 58.5810   6
   0  22  -8 228.754 72.4223   8
   0  22  -9 114.271 41.8645  13
   0  22  -9 3.43063 49.7848  12
   0  22  -9 112.491 51.1782   8
   0  22 -10 29.8327 36.0313  12
   0  22 -10 52.9546 40.2257   8
   0  23   0-7.97295 68.8991  13
   0  23   0-46.7947 69.8921   6
   0  23   0 29.7931 62.8950   8
   0  23   0 11.9663 70.8215   7
   0  23   1 1628.39 127.949  11
   0  23  -1 1639.75 145.672  13
   0  23   1 1576.04 145.552  13
   0  23   1 1542.99 133.618   6
   0  23  -1 1627.98 128.542   6
   0  23  -1 1566.71 135.173   8
   0  23   1 1672.07 134.165   8
   0  23  -1 1898.35 141.988   7
   0  23   1 1558.18 140.226   7
   0  23  -2 309.795 86.2725  13
   0  23   2 93.0047 67.5617  13
   0  23  -2 120.640 68.8356   6
   0  23   2 106.531 77.7022   6
   0  23   2 142.602 73.7985   8
   0  23  -2 233.197 69.4449   8
   0  23  -2 116.332 73.3079   7
   0  23   2 88.8138 79.0470   7
   0  23  -3 182.754 59.0081  12
   0  23   3 225.425 78.8315  13
   0  23  -3 182.190 79.2530  13
   0  23   3 254.226 88.3845   6
   0  23  -3 185.467 81.3378   8
   0  23   3 246.474 84.7113   7
   0  23   3 180.766 71.9256   8
   0  23  -3 306.693 82.4965   7
   0  23  -4 356.262 86.9547  13
   0  23  -4 337.786 73.9275  12
   0  23   4 230.709 81.0500   6
   0  23  -4 264.084 73.1855   8
   0  23   4 330.143 87.1795   7
   0  23  -4 286.925 72.7510   7
   0  23  -5 281.346 77.4320  13
   0  23  -5 410.891 76.3450  12
   0  23   5 503.803 94.3563   6
   0  23  -5 473.154 87.3855   8
   0  23   5 507.225 88.3004   7
   0  23  -6 447.341 83.5671  12
   0  23  -6 364.521 76.5578  13
   0  23   6 455.508 91.1478   6
   0  23  -6 403.998 82.3632   8
   0  23   6 457.308 80.0694   7
   0  23  -7 101.520 53.5790  13
   0  23  -7 9.66838 54.1799  12
   0  23   7 44.5093 55.6193   6
   0  23  -7 65.5704 58.6381   8
   0  23   7 109.264 53.3480   7
   0  23  -8 128.079 47.7298  13
   0  23  -8 83.4295 52.6554  12
   0  23  -8 106.188 52.1145   8
   0  23  -9 380.503 61.6864  12
   0  23  -9 449.435 62.9775   8
   0  23 -10 183.429 44.0619  12
   0  23 -10 247.187 42.9155   8
   0  24   0 887.098 117.075  13
   0  24   0 884.150 108.508   6
   0  24   0 1011.66 111.304   8
   0  24   0 983.777 111.039   7
   0  24  -1 36.4459 71.5458  13
   0  24   1 23.6347 67.7161  13
   0  24  -1 55.3014 66.1401   6
   0  24   1-81.3938 78.5269   6
   0  24  -1 165.353 75.1130   8
   0  24   1 131.842 69.8166   8
   0  24  -1-36.3759 68.6152   7
   0  24   1-14.6759 69.9901   7
   0  24   2-23.1318 63.5099  13
   0  24  -2-4.37317 65.8608  13
   0  24   2-56.6142 73.7471   6
   0  24  -2 42.3136 61.8791   6
   0  24  -2-77.8138 66.7817   7
   0  24  -2-5.34491 61.8943   8
   0  24   2-39.9300 60.4348   8
   0  24   2 35.0932 73.5315   7
   0  24   3 1142.13 119.760  13
   0  24  -3 1187.13 116.486  13
   0  24  -3 1188.14 102.629  12
   0  24   3 1059.55 117.162   6
   0  24   3 1137.47 115.292   7
   0  24  -3 1225.79 116.907   8
   0  24  -3 1013.32 103.144   7
   0  24  -4 769.237 85.8425  12
   0  24  -4 717.716 94.3825  13
   0  24   4 596.488 101.789   6
   0  24  -4 721.706 85.8794   7
   0  24  -4 673.032 94.0129   8
   0  24   4 801.008 106.058   7
   0  24  -5 811.431 90.3581  12
   0  24  -5 821.289 97.3768  13
   0  24   5 909.960 107.410   6
   0  24  -5 744.371 94.4701   8
   0  24   5 960.268 99.9401   7
   0  24  -6 369.193 73.0679  12
   0  24  -6 486.239 78.2611  13
   0  24   6 352.480 78.6029   6
   0  24  -6 460.888 76.6819   8
   0  24   6 306.540 64.4533   7
   0  24  -7 353.426 63.9110  12
   0  24  -7 314.652 59.2293  13
   0  24   7 421.253 76.0339   6
   0  24   7 138.427 56.7373   7
   0  24  -7 335.502 67.6485   8
   0  24  -8 62.9999 48.0482  12
   0  24  -8 59.5966 39.9832  13
   0  24  -8 4.63919 43.7253   8
   0  24  -9 268.042 48.3938  12
   0  24  -9 368.067 50.9224   8
   0  25   0 72.0078 71.6849  13
   0  25   0 144.364 67.0858   6
   0  25   0 46.4194 69.0952   7
   0  25   0 56.9901 66.9652   8
   0  25   1 141.295 70.8171  13
   0  25  -1 263.739 77.8708  13
   0  25   1 147.193 71.8753   6
   0  25  -1 289.603 77.2021   6
   0  25  -1 223.449 76.1015   8
   0  25  -1 63.7681 64.4292   7
   0  25   1 142.544 75.4820   7
   0  25   1 213.254 70.9358   8
   0  25  -2 518.289 91.9758  13
   0  25   2 616.141 95.2625  13
   0  25  -2 515.726 76.5197   6
   0  25   2 470.709 90.7197   6
   0  25  -2 688.944 98.3509   8
   0  25   2 660.346 96.8524   7
   0  25  -2 636.779 91.0004   7
   0  25   2 643.602 91.7254   8
   0  25  -3 701.466 98.8395  13
   0  25   3 571.720 93.7378   6
   0  25  -3 917.624 97.1769   7
   0  25   3 750.066 97.7470   7
   0  25  -3 763.033 98.5994   8
   0  25  -4 150.274 60.9699  12
   0  25  -4 153.287 67.3873  13
   0  25   4 209.623 71.0066   6
   0  25  -4 246.782 63.0701   7
   0  25   4 110.356 68.6550   7
   0  25  -4 122.333 65.3411   8
   0  25  -5 328.456 63.4228  12
   0  25  -5 226.865 66.8541  13
   0  25   5 111.277 72.9904   6
   0  25  -5 302.782 71.3945   8
   0  25   5 236.010 67.9399   7
   0  25  -6 225.453 59.4057  13
   0  25  -6 174.095 54.0485  12
   0  25   6 93.7482 58.9628   6
   0  25   6 17.5668 51.7614   7
   0  25  -6 176.523 58.1706   8
   0  25  -7 63.1543 44.0725  13
   0  25  -7 34.9122 44.3888  12
   0  25   7 74.7414 49.6351   6
   0  25  -7 120.575 49.9300   8
   0  25  -8 308.766 54.9135  12
   0  25  -8 342.638 45.4973  13
   0  25  -8 484.747 60.3887   8
   0  25  -9 159.459 37.0188   8
   0  26   0 520.287 90.5818  13
   0  26   0 549.427 84.6371   6
   0  26   0 621.763 95.4223   7
   0  26   0 717.120 94.9890   8
   0  26   1 42.1270 66.3422  13
   0  26  -1 35.0025 65.8154  13
   0  26   1-46.3833 68.5865   6
   0  26  -1 45.8880 56.2573   6
   0  26   1 83.9056 68.8571   7
   0  26  -1-100.339 66.4919   7
   0  26  -1 84.8060 57.6295   8
   0  26   1 36.8142 55.6906   8
   0  26   2 144.879 66.4436  13
   0  26  -2 70.4996 63.0038  13
   0  26  -2 30.4914 51.2395   6
   0  26   2 51.0944 65.6853   6
   0  26  -2 102.237 55.9838   8
   0  26  -2 177.759 61.9529   7
   0  26   2 156.828 69.3394   7
   0  26  -3 199.877 70.8356  13
   0  26   3 393.830 79.8200   6
   0  26   3 332.628 77.3593   7
   0  26  -3 348.526 69.6197   7
   0  26  -3 245.210 65.7860   8
   0  26  -4 56.3665 56.1886  13
   0  26   4 33.1343 60.3957   6
   0  26  -4 61.5018 57.9771   8
   0  26   4 49.1286 61.1078   7
   0  26  -4 122.953 51.1026   7
   0  26  -5 76.5820 51.0725  13
   0  26   5 72.0983 62.7381   6
   0  26   5 98.3254 56.2289   7
   0  26  -5 65.1821 50.3496   8
   0  26  -6 272.858 56.2551  13
   0  26   6 252.516 64.0690   6
   0  26  -6 173.803 52.5511   8
   0  26   6 172.855 53.6268   7
   0  26  -7 75.3720 39.5432  13
   0  26   7 52.0242 43.8912   6
   0  26  -7 25.8810 38.5413   8
   0  26  -8 468.884 49.2853   8
   0  27   0 18.3227 58.7137  13
   0  27   0 52.9651 62.6402   6
   0  27   0-45.3096 60.7437   7
   0  27   0 28.2093 53.9807   8
   0  27   1 52.7085 61.1190  13
   0  27  -1 104.057 58.3447  13
   0  27  -1 134.290 58.5142   6
   0  27   1 42.9265 58.6045   6
   0  27  -1 68.7602 55.1438   8
   0  27   1 27.6590 59.6013   7
   0  27   1 88.8715 54.1661   8
   0  27  -1 108.843 65.0727   7
   0  27  -2 286.078 71.1412  13
   0  27   2 145.679 71.7345   6
   0  27  -2 121.093 55.8335   8
   0  27  -2 231.223 64.2518   7
   0  27   2 145.096 66.9329   7
   0  27  -3 259.786 62.4052  13
   0  27   3 264.013 70.9606   6
   0  27  -3 302.904 67.3856   8
   0  27   3 232.682 65.3488   7
   0  27  -3 347.135 61.8740   7
   0  27  -4-94.0016 52.2778  13
   0  27   4 0.75256 53.7486   6
   0  27  -4 48.5713 46.6249   8
   0  27   4-23.8832 52.2800   7
   0  27  -5-27.5584 45.1889  13
   0  27   5 39.5402 50.9443   6
   0  27   5 1.02603 47.5146   7
   0  27  -5-3.77738 42.1886   8
   0  27  -6 247.599 50.0000  13
   0  27   6 133.975 49.7731   6
   0  27  -6 224.105 48.2180   8
   0  27  -7 34.7968 29.6051  13
   0  27  -7 26.4859 33.1489   8
   0  28   0 76.4497 53.1441  13
   0  28   0 83.4105 57.3081   6
   0  28   0 48.3469 50.3461   8
   0  28   0-37.0126 52.8866   7
   0  28  -1 469.291 74.8264  13
   0  28   1 515.165 76.3116  13
   0  28   1 539.121 77.2984   6
   0  28  -1 435.786 64.0770   6
   0  28   1 486.964 71.6709   7
   0  28  -1 470.713 68.7899   8
   0  28  -1 457.921 69.0392   7
   0  28  -2 306.265 62.7702  13
   0  28   2 347.833 69.6806   6
   0  28  -2 305.152 59.1200   8
   0  28  -2 384.515 64.0161   7
   0  28   2 316.452 66.6966   7
   0  28  -3 239.907 57.9706  13
   0  28   3 221.611 62.6996   6
   0  28   3 122.489 58.5714   7
   0  28  -3 223.213 56.1538   8
   0  28  -3 355.064 57.1023   7
   0  28  -4 51.5054 44.3066  13
   0  28   4 143.512 54.2429   6
   0  28   4 76.3655 49.0138   7
   0  28  -4-44.2412 41.6047   8
   0  28  -5-21.8155 36.5948  13
   0  28   5-36.4677 43.6699   6
   0  28   5-64.4600 46.8691   7
   0  28  -5 2.18856 35.3374   8
   0  28  -6 78.4223 32.7638  13
   0  28  -6-32.0234 30.1048   8
   0  29   0-10.8539 44.1231  13
   0  29   0-14.3856 45.2044   6
   0  29   0-63.4873 47.0588   7
   0  29  -1 85.4044 46.8949  13
   0  29   1-23.1163 45.7932   6
   0  29  -1 45.7390 45.8555   7
   0  29   1 55.3667 45.2955   7
   0  29  -1-15.9363 37.8890   8
   0  29  -2 57.3446 44.9199  13
   0  29   2 94.0690 50.2414   6
   0  29  -2 103.570 46.0337   7
   0  29   2 41.3718 44.6066   7
   0  29  -2-8.43097 37.5001   8
   0  29  -3 137.756 43.8688  13
   0  29   3 236.695 54.6736   6
   0  29  -3 192.293 39.6389   7
   0  29  -3 123.910 40.3819   8
   0  29   3 148.185 48.2184   7
   0  29  -4 309.719 45.3589  13
   0  29   4 397.468 54.0772   6
   0  29  -4 244.810 43.3505   8
   0  29   4 232.170 46.8531   7
   0  29  -5 24.4421 29.0108  13
   0  30   0-27.2792 38.3861   7
   0  30   1-13.0760 37.9609   7
   0  30  -1 36.8887 35.5710   7
   0  30  -2 31.1342 34.8899  13
   0  30   2 8.11600 37.1864   6
   0  30   2-22.7918 34.7103   7
   0  30  -2-48.9610 31.0761   7
   0  30   3-40.8372 36.9999   7
   0  30  -3-41.7584 34.8616  13
  -1 -21   2 188.973 174.779   3
  -1 -21   1-44.7345 157.965   3
  -1 -21   0 70.2170 178.579   3
   1 -21   0-139.198 142.801   3
   1 -21   1 42.7358 149.908   3
   1 -21   1-226.712 136.454  18
  -1 -20   3 10081.2 641.805   3
  -1 -20   3 10878.1 644.885  18
  -1 -20   2 6039.33 503.532   3
   1 -20  -1-16.1075 168.879   3
  -1 -20   1 98.8386 134.631   3
  -1 -20   0-61.7193 152.702   3
   1 -20   0 1.36773 132.431   3
   1 -20   0 174.971 137.325  18
  -1 -20  -1-158.862 165.084   3
   1 -20   1 48.0423 135.333   3
   1 -20   1 226.567 137.607  18
   1 -20   2 236.526 148.659   3
   1 -20   2 373.486 164.155  18
   1 -20   3 264.299 157.014   3
   1 -20   3-11.6600 202.735  18
  -1 -19   5 884.782 259.652   3
  -1 -19   5 723.673 216.175  18
  -1 -19   4 407.355 195.166   3
  -1 -19   4 223.374 159.802  18
  -1 -19   3 302.437 178.714   3
  -1 -19   3 629.516 195.314  18
  -1 -19   2 719.331 197.408   3
  -1 -19   2 1072.79 216.049  18
   1 -19  -1 322.481 154.351   3
  -1 -19   1 59.3636 152.902   3
  -1 -19   0 266.192 134.642   3
   1 -19   0 453.185 181.609  18
  -1 -19  -1 220.029 137.694   3
   1 -19   1-79.4060 130.596  18
   1 -19   2 214.244 158.888  18
   1 -19   3 1512.66 291.960  18
   1 -19   4 4681.99 454.663  18
  -1 -18   6 237.005 177.250   3
  -1 -18   5 553.505 192.042   3
  -1 -18   5 820.747 204.801  18
  -1 -18   4 4150.56 422.450   3
  -1 -18   4 4687.84 430.581  18
  -1 -18   3 1030.15 226.696   3
  -1 -18   3 1001.27 209.595  18
  -1 -18   2 297.954 179.173   3
   1 -18  -2-27.7161 106.355   3
  -1 -18   2 187.090 143.561  18
   1 -18  -1 1371.70 229.804   3
  -1 -18   1 1411.70 246.091   3
  -1 -18   1 1050.06 203.522  18
   1 -18  -1 1555.70 225.889  18
  -1 -18   0-64.8300 143.554   3
   1 -18   0-45.3583 139.647  18
  -1 -18  -1 675.925 181.670   3
   1 -18   1 774.137 190.594  18
  -1 -18  -2 874.852 192.663   3
   1 -18   2 850.559 178.961  18
   1 -18   3 6542.18 499.778  18
   1 -18   4 2724.89 344.227  18
   1 -18   5 6797.29 554.342  18
  -1 -17   6 1756.15 275.715   3
  -1 -17   6 1793.45 305.532  18
  -1 -17   5 824.878 207.094   3
  -1 -17   5 472.167 183.153  18
  -1 -17   4 554.728 185.645   3
  -1 -17   4 468.656 169.299  18
  -1 -17   3 5345.59 449.291   3
  -1 -17   3 5590.20 434.624  18
   1 -17  -2 1000.34 175.316   3
  -1 -17   2 1074.23 214.308   3
  -1 -17   2 1298.25 212.866  18
  -1 -17   1 259.198 134.345   3
   1 -17  -1 228.782 106.504  18
  -1 -17   1 282.190 118.341  18
  -1 -17   0 4251.95 368.958   3
   1 -17   0 4576.99 354.569  18
  -1 -17  -1-1.02549 105.306   3
   1 -17   1 1.06726 118.336  18
  -1 -17  -2 3317.72 318.072   3
   1 -17   2 3400.50 338.935  18
   1 -17   3 858.150 209.871  18
   1 -17   4 1055.21 248.400  18
   1 -17   5 842.581 232.119  18
   1 -17   6-215.987 155.535  18
  -1 -16   7 3528.38 383.661   3
  -1 -16   7 4062.26 444.049  18
  -1 -16   6 67.2090 123.299   3
  -1 -16   6 498.562 209.882  18
  -1 -16   5 919.461 200.336   3
  -1 -16   5 916.844 222.051  18
  -1 -16   4 2885.27 341.426   3
  -1 -16   4 2579.39 316.242  18
  -1 -16   3 966.374 204.760   3
  -1 -16   3 1000.00 191.625  18
  -1 -16   2 752.408 190.051   3
  -1 -16   2 864.055 180.773  18
   1 -16  -2 808.907 161.223  18
  -1 -16   1 583.223 164.594   3
   1 -16  -1 692.976 150.293  18
  -1 -16   1 404.692 137.794  18
  -1 -16   0 1299.93 217.570   3
   1 -16   0 1553.00 208.951  18
  -1 -16   0 1354.28 184.615  18
  -1 -16  -1 3344.63 298.682   3
   1 -16   1 3507.80 314.160  18
  -1 -16  -2 3588.21 313.504   3
   1 -16   2 3455.07 334.557  18
   1 -16   3 209.548 164.634  18
   1 -16   4 563.819 195.633  18
   1 -16   5 2621.13 354.440  18
   1 -16   6 305.666 150.648  18
  -1 -15   7 1137.35 227.933   3
  -1 -15   7 1538.18 284.912  18
  -1 -15   6 372.981 169.468   3
  -1 -15   6 504.369 195.931  18
  -1 -15   5 916.903 223.198   3
  -1 -15   5 700.546 214.483  18
  -1 -15   4 686.525 175.177   3
  -1 -15   4 614.782 187.868  18
  -1 -15   3 787.871 184.415   3
  -1 -15   3 1177.51 199.325  18
  -1 -15   2 50.4226 119.177   3
  -1 -15   2 97.4601 117.782  18
   1 -15  -2-87.8794 97.3391  18
  -1 -15   1 1975.36 245.928   3
  -1 -15   1 1965.85 217.859  18
   1 -15  -1 2092.03 221.976  18
  -1 -15   0 507.930 153.888   3
   1 -15   0 373.118 120.535  18
  -1 -15   0 372.857 120.187  18
  -1 -15  -1 6321.41 404.922   3
   1 -15   1 6507.54 401.395  18
  -1 -15  -2 147.937 90.8320   3
   1 -15   2 52.1223 135.170  18
   1 -15   3 906.543 202.055  18
   1 -15   4 6607.38 465.860  18
   1 -15   5 666.538 190.575  18
   1 -15   6-15.2652 161.675  18
   1 -15   7 261.249 174.368  18
  -1 -15  -7 173.410 162.478  17
  -1 -14   8 3104.86 402.639  18
  -1 -14   7 1668.46 263.545   3
  -1 -14   7 1833.07 302.005  18
  -1 -14   6 987.072 207.606   3
  -1 -14   6 1226.89 262.791  18
  -1 -14   5 516.718 167.851   3
  -1 -14   5 596.927 173.599  18
  -1 -14   4 2865.80 307.347   3
  -1 -14   4 3238.83 317.979  18
  -1 -14   3 3910.20 332.898   3
   1 -14  -3 3515.30 243.505   3
  -1 -14   3 4096.46 327.665  18
   1 -14  -3 3908.35 262.573  18
  -1 -14   2-99.4892 111.805   3
   1 -14  -2 97.2634 89.0102  18
  -1 -14   2-9.91412 114.117  18
   1 -14  -1 704.575 120.530  21
  -1 -14   1 479.722 143.712   3
  -1 -14   1 725.219 153.811  18
   1 -14  -1 502.259 125.405  18
   1 -14   0 15.2782 73.7580  21
  -1 -14   0 47.7945 100.079   3
  -1 -14   0 64.8708 98.9035  18
   1 -14   0 27.6671 97.0208  18
   1 -14   1 227.059 97.4719  21
  -1 -14  -1 118.855 103.389   3
   1 -14   1 157.437 113.780  18
  -1 -14  -2 8940.97 429.050   3
   1 -14   2 8394.63 389.611  21
   1 -14   2 8153.51 449.063  18
  -1 -14  -3 6027.94 347.580   3
   1 -14   3 6024.30 363.514  21
   1 -14   3 5795.06 402.115  18
   1 -14   4 3267.79 295.095  21
   1 -14   4 2991.86 327.259  18
   1 -14   5 445.525 169.024  21
   1 -14   5 747.232 199.612  18
   1 -14   6 78.1127 126.494  21
   1 -14   6-179.742 169.095  18
  -1 -14  -7 385.310 166.866  17
   1 -14   7 210.155 154.776  18
   1 -13  -8 2413.93 302.050  17
  -1 -13   8 1717.12 299.660  18
  -1 -13   7 1585.25 228.582   3
  -1 -13   7 1586.55 289.649  18
   1 -13  -7 1446.35 220.077  17
  -1 -13   6 206.000 119.649   3
   1 -13  -6 418.661 139.119  17
  -1 -13   6 177.106 141.337  18
  -1 -13   5 870.331 180.184   3
   1 -13  -5 759.007 145.416  17
  -1 -13   5 842.202 188.795  18
   1 -13  -4 235.101 98.3605  21
  -1 -13   4 144.163 115.986   3
  -1 -13   4 386.864 146.525  18
   1 -13  -3 306.777 103.474  21
  -1 -13   3 455.013 161.394   3
   1 -13  -3 391.282 93.6845  18
  -1 -13   3 534.639 160.946  18
   1 -13  -2 1541.92 160.980  21
  -1 -13   2 1774.39 218.759   3
   1 -13  -2 1626.53 171.469  18
  -1 -13   2 1356.35 186.598  18
  -1 -13   1 2531.10 247.604   3
   1 -13  -1 2432.37 194.198  21
  -1 -13   1 2332.94 214.592  18
   1 -13  -1 2272.68 210.273  18
  -1 -13   0 2648.49 242.681   3
   1 -13   0 2822.18 206.630  21
   1 -13   0 2448.00 222.613  18
  -1 -13   0 2721.13 215.555  18
   1 -13   1 435.566 104.194  21
  -1 -13  -1 619.355 158.539   3
  -1 -13  -1 488.704 105.447  18
   1 -13   1 459.741 133.982  18
  -1 -13  -2 21870.0 641.298   3
   1 -13   2 23445.5 623.509  21
   1 -13   2 23400.8 710.779  18
  -1 -13  -3 5399.48 309.275   3
   1 -13   3 5538.55 330.961  21
   1 -13   3 5705.32 382.048  18
   1 -13   4 4449.52 331.978  21
  -1 -13  -4 4822.35 302.124   1
   1 -13   4 4509.28 371.327  18
   1 -13   5 3341.50 317.635  21
   1 -13   5 3011.87 327.126  18
   1 -13   6 566.149 157.835  21
   1 -13   6 517.122 173.339  18
   1 -13   7 299.339 147.652  21
   1 -13   7 579.567 188.278  18
  -1 -13  -7 525.735 190.424  17
   1 -13   8 1391.97 292.213  18
  -1 -13  -8 1359.84 265.418  17
  -1 -12   9 746.549 238.746  18
   1 -12  -9 1053.18 229.457  17
  -1 -12   8 2664.95 357.037  18
   1 -12  -8 2256.18 295.153  17
  -1 -12   7 667.423 167.096   3
   1 -12  -7 906.952 198.185  17
  -1 -12   7 551.222 184.620  18
  -1 -12   6 29.6741 116.670   3
   1 -12  -6-32.5878 96.2082  17
  -1 -12   6-254.015 172.820  18
  -1 -12   5 474.862 137.614   3
   1 -12  -5 669.400 150.161  17
  -1 -12   5 653.616 180.955  18
  -1 -12   4 340.689 142.660   3
  -1 -12   4 384.264 166.138  18
   1 -12  -4 351.500 112.531  17
  -1 -12   3 2072.31 235.433   3
   1 -12  -3 2087.12 193.030  21
  -1 -12   3 2248.65 238.339  18
   1 -12  -3 2083.54 162.839  17
   1 -12  -2 332.306 89.8806  21
  -1 -12   2 380.216 131.807   3
  -1 -12   2 391.640 131.614  18
   1 -12  -1 443.540 105.279  21
  -1 -12   1 230.683 119.469   3
  -1 -12   1 400.822 124.245  18
   1 -12  -1 419.164 118.715  18
  -1 -12   0 52495.9 987.755   3
   1 -12   0 54548.0 954.635  18
  -1 -12   0 52737.5 883.711  18
  -1 -12  -1 70938.7 1126.92   3
   1 -12   1 72301.9 1156.42  18
  -1 -12  -1 70817.0 946.165  18
  -1 -12  -2 1766.47 185.183   3
   1 -12   2 1547.41 174.911  21
   1 -12   2 1422.33 197.206  18
  -1 -12  -3 8578.23 370.957   3
   1 -12   3 8509.00 401.013  21
   1 -12   3 8088.39 430.421  18
   1 -12   4 3171.72 268.893  21
  -1 -12  -4 3225.81 247.973   1
   1 -12   4 3199.24 297.163  18
   1 -12   5 2320.80 261.777  21
  -1 -12  -5 2590.36 241.983   1
   1 -12   5 2485.92 281.652  18
   1 -12   6 2303.60 295.429  21
  -1 -12  -6 2242.46 240.010   1
   1 -12   6 2370.81 309.829  18
   1 -12   7 330.121 193.364  21
   1 -12   7 212.692 160.722  18
   1 -12   8 833.727 218.164  18
  -1 -12  -8 1364.88 253.123  17
  -1 -11   9 799.564 227.540  18
   1 -11  -9 803.651 206.839  17
   1 -11  -8 869.033 196.249  17
  -1 -11   8 718.698 207.031  18
  -1 -11   7 471.287 148.080   3
   1 -11  -7 341.869 129.016  17
  -1 -11   7 365.405 164.417  18
  -1 -11   6 63.6535 110.714   3
   1 -11  -6 0.27543 104.763  17
  -1 -11   6-18.7628 121.371  18
  -1 -11   5 985.909 185.242   3
   1 -11  -5 1177.93 165.727  17
  -1 -11   5 1449.93 233.261  18
  -1 -11   4 878.687 165.197   3
  -1 -11   4 682.358 165.599  18
   1 -11  -4 946.182 146.651  17
  -1 -11   3 1134.21 189.392   3
  -1 -11   3 1356.64 192.347  18
   1 -11  -3 1281.13 134.678  17
  -1 -11   2 2525.04 239.411   3
   1 -11  -2 2817.94 201.185  21
   1 -11  -2 2888.80 148.921  17
  -1 -11   2 2769.25 226.957  18
  -1 -11   1 23069.5 638.220   3
  -1 -11   1 25032.5 602.215  18
   1 -11  -1 23760.2 581.784  18
  -1 -11   0 7940.44 369.838   3
   1 -11   0 8539.75 325.795  21
  -1 -11   0 8250.33 328.107  18
   1 -11   0 8349.95 357.438  18
  -1 -11  -1 8405.05 372.213   3
   1 -11   1 8715.09 343.003  21
  -1 -11  -1 9038.68 309.167  18
   1 -11   1 8373.67 378.891  18
   1 -11   2 262.461 99.5377  21
  -1 -11  -2 161.735 85.3377   3
   1 -11   2 188.677 113.363  18
  -1 -11  -3 7696.36 326.082   3
   1 -11   3 7552.29 362.142  21
   1 -11   3 8249.84 404.377  18
   1 -11   4 4682.45 314.712  21
  -1 -11  -4 4669.56 290.197   1
   1 -11   4 4939.35 342.967  18
   1 -11   5 571.823 155.664  21
  -1 -11  -5 636.055 149.100   1
   1 -11   5 603.544 174.098  18
   1 -11   6 1797.24 265.297  21
  -1 -11  -6 1723.55 217.496   1
   1 -11   6 1545.47 255.645  18
   1 -11   7-96.4327 140.858  21
  -1 -11  -7 290.799 120.560   1
   1 -11   7 47.2647 143.476  18
  -1 -11  -8 109.789 138.482  17
   1 -11   8 299.172 175.158  18
   1 -10  -9 90.9368 121.279  17
  -1 -10   9 46.6708 186.973  18
  -1 -10   8-129.989 171.853  18
   1 -10  -8-249.738 153.305  17
  -1 -10   7 554.811 164.706   3
   1 -10  -7 493.154 149.566  17
  -1 -10   7 692.834 205.290  18
  -1 -10   6 290.595 105.111   3
   1 -10  -6 51.3943 99.2797  17
  -1 -10   6 252.006 152.758  18
  -1 -10   5 11776.3 489.465   3
  -1 -10   5 11731.7 539.365  18
   1 -10  -5 11403.1 453.973  17
  -1 -10   4 3769.79 284.715   3
  -1 -10   4 3995.70 297.540  18
   1 -10  -4 3712.69 234.006  17
  -1 -10   3 5641.23 329.228   3
   1 -10  -3 5615.00 250.431  17
  -1 -10   3 5764.09 323.697  18
   1 -10  -2 190.924 81.3288  21
  -1 -10   2 192.402 104.085   3
  -1 -10   2 80.1524 97.2542  18
   1 -10  -2 271.671 65.4982  17
  -1 -10   1 4379.23 277.447   3
   1 -10  -1 4374.78 241.724  21
  -1 -10   1 4561.12 257.061  18
   1 -10  -1 4292.54 135.015  17
   1 -10   0 242.980 80.9997  21
  -1 -10   0 127.050 95.3440   3
   1 -10   0 233.026 106.851  18
  -1 -10   0 145.666 77.5136  18
  -1 -10  -1 22152.6 554.529   3
   1 -10   1 22599.8 519.910  21
  -1 -10  -1 23336.4 458.280  18
   1 -10   1 21802.1 564.132  18
  -1 -10  -2 6739.15 293.905   3
   1 -10   2 6405.74 308.638  21
   1 -10   2 6509.65 330.327  18
  -1 -10  -3 4019.39 229.698   3
   1 -10   3 4453.74 274.442  21
   1 -10   3 4223.58 296.759  18
  -1 -10  -4 1916.53 189.029   1
   1 -10   4 2032.46 216.352  21
   1 -10   4 2064.36 222.725  18
  -1 -10  -5 176.054 99.1920   1
   1 -10   5 73.6426 112.402  21
   1 -10   5 108.739 117.163  18
  -1 -10  -6 2573.93 249.953   1
   1 -10   6 2791.15 302.750  21
   1 -10   6 2596.85 280.429  18
  -1 -10  -7 127.788 93.6490   1
   1 -10   7-17.1436 129.512  21
   1 -10   7 42.6038 132.266  18
  -1 -10  -8 440.838 157.498   1
  -1 -10  -8 809.015 217.266  17
   1 -10   8 483.733 182.159  18
  -1 -10  -9 220.041 161.153  17
   1 -10   9 259.650 186.963  18
  -1  -9  10-57.6597 160.427  18
  -1  -9   9 54.3520 63.6373  10
   1  -9  -9 127.438 144.073  17
  -1  -9   9 80.5309 144.166  18
  -1  -9   8 134.322 127.147  18
   1  -9  -8 279.967 152.064  17
  -1  -9   7 328.627 124.006   3
   1  -9  -7 268.044 118.768  17
  -1  -9   7 342.438 167.204  18
  -1  -9   6 819.080 165.973   3
  -1  -9   6 1012.86 202.461  18
   1  -9  -6 970.149 174.139  17
  -1  -9   5 34549.0 801.476   3
   1  -9  -5 33099.7 757.985  17
  -1  -9   5 35367.8 892.307  18
  -1  -9   4 1829.88 203.717   3
   1  -9  -4 1688.20 123.893   1
  -1  -9   4 1919.74 223.921  18
   1  -9  -4 1817.57 187.244  17
  -1  -9   3 3282.32 244.538   3
  -1  -9   3 2899.94 229.598  18
   1  -9  -3 2794.80 178.715  17
  -1  -9   2 1536.17 177.782   3
  -1  -9   2 1737.38 176.067  18
   1  -9  -2 1704.61 118.655  17
   1  -9  -1 185.140 68.7631  21
  -1  -9   1 264.516 107.370   3
  -1  -9   1 250.311 94.6413  18
   1  -9  -1 230.692 47.6276  17
  -1  -9   0 2277.17 192.798   3
   1  -9   0 2274.97 164.830  21
  -1  -9   0 2332.21 165.757  18
  -1  -9  -1 2080.65 175.738   3
   1  -9   1 2461.46 173.094  21
   1  -9   1 2406.44 190.838  18
  -1  -9  -1 2668.06 146.855  18
  -1  -9  -2 11814.4 374.828   3
   1  -9   2 12789.2 398.126  21
  -1  -9  -2 11686.2 245.785  18
   1  -9   2 12311.0 428.094  18
  -1  -9  -3 15368.9 409.085   3
   1  -9   3 14827.7 465.250  21
   1  -9   3 15057.9 500.219  18
  -1  -9  -4 712.992 122.960   1
   1  -9   4 746.276 145.132  21
   1  -9   4 609.411 146.495  18
  -1  -9  -5 1347.40 177.766   1
   1  -9   5 1114.41 188.788  21
   1  -9   5 1188.26 184.803  18
  -1  -9  -6 1146.73 181.945   1
   1  -9   6 1144.70 211.203  21
   1  -9   6 1230.27 215.817  18
  -1  -9  -7 248.343 125.327   1
   1  -9   7 219.811 126.614  21
   1  -9   7 212.568 159.393  18
  -1  -9  -8 1804.06 263.947   1
  -1  -9  -8 2106.72 293.643  17
   1  -9   8 1289.34 248.230  18
  -1  -9  -9-64.2732 148.138   1
  -1  -9  -9 148.211 144.341  17
   1  -9   9 239.999 180.106  18
   1  -8 -10 159.389 124.593  17
  -1  -8  10 562.941 239.250  18
  -1  -8   9-25.0595 60.9144  10
  -1  -8   9-115.474 148.876  18
   1  -8  -9 190.852 121.245  17
  -1  -8   8 411.701 160.845  18
   1  -8  -8 625.349 173.446  17
  -1  -8   7 355.228 152.565  18
   1  -8  -7 414.349 144.345  17
   1  -8  -7 514.819 119.644   1
  -1  -8   7 511.476 119.736   3
  -1  -8   6 92.8281 119.370  18
   1  -8  -6 210.886 117.081  17
  -1  -8   6 220.197 112.498   3
   1  -8  -6 268.940 97.3881   1
  -1  -8   5 30902.1 735.241   3
  -1  -8   5 31993.0 856.983  18
   1  -8  -5 29728.1 714.089  17
  -1  -8   4 28041.0 657.692   3
   1  -8  -4 27161.9 601.129  17
  -1  -8   4 28941.1 708.538  18
   1  -8  -4 27612.4 471.136   1
  -1  -8   3 5856.19 301.997   3
   1  -8  -3 5785.45 247.535  17
  -1  -8   3 5981.19 306.326  18
   1  -8  -3 5680.72 167.651   1
  -1  -8   2 10242.1 383.452   3
  -1  -8   2 10388.9 374.277  18
   1  -8  -2 9923.53 273.823  17
  -1  -8   1 2334.00 194.870   3
  -1  -8   1 2231.01 175.749  18
   1  -8  -1 2284.00 102.609  17
   1  -8  -1 2541.41 171.070  21
  -1  -8   0 2626.47 192.903   3
  -1  -8   0 2978.41 169.238  18
   1  -8   0 3021.56 180.431  21
  -1  -8  -1 2206.06 168.837   3
  -1  -8  -1 2227.93 126.786  18
   1  -8   1 2271.21 176.290  18
   1  -8   1 2391.27 159.043  21
   1  -8   2 40754.2 736.538  18
  -1  -8  -2 41886.8 421.302  18
   1  -8   2 40850.8 704.570  21
   1  -8   3 28675.0 643.007  21
   1  -8   3 28540.5 658.494  18
  -1  -8  -3 30158.4 545.593   3
   1  -8   4 135.641 86.2586  21
   1  -8   4 249.501 114.884  18
  -1  -8  -4 227.981 76.7160   3
  -1  -8  -4 273.287 104.365   1
   1  -8   5 293.998 113.580  21
   1  -8   5 408.324 139.310  18
  -1  -8  -5 185.176 94.3173   1
   1  -8   6 1244.77 228.084  21
   1  -8   6 1234.66 208.837  18
  -1  -8  -6 1278.45 188.333   1
   1  -8   7 473.032 164.606  21
   1  -8   7 406.171 159.312  18
  -1  -8  -7 388.951 123.092   1
   1  -8   8 73.9320 126.760  18
  -1  -8  -8 485.241 179.118  17
  -1  -8  -8 419.278 155.331   1
  -1  -8  -9-414.684 195.025  17
  -1  -8  -9-249.565 142.950   1
  -1  -7  13 580.008 83.4846   9
  -1  -7  12 1011.33 109.703   9
  -1  -7  11-23.4490 69.3833   9
   1  -7 -10 86.1082 134.459  17
  -1  -7  10-76.8436 185.312  18
  -1  -7  10 26.1582 75.8397   9
  -1  -7   9 46.4260 59.9348  10
   1  -7  -9 61.4364 135.813  17
  -1  -7   9 193.920 151.407  18
  -1  -7   8 398.362 172.242  18
   1  -7  -8 632.734 174.825  17
   1  -7  -8 424.414 118.050   1
   1  -7  -7 155.265 105.046  17
  -1  -7   7 205.185 130.775  18
   1  -7  -7 258.873 111.076   1
  -1  -7   7 46.3127 81.4207   3
   1  -7  -6 1107.38 181.192  17
  -1  -7   6 1031.41 205.526  18
  -1  -7   6 948.082 155.601   3
   1  -7  -6 764.434 119.981   1
  -1  -7   5 18347.5 521.712   3
  -1  -7   5 19489.5 620.774  18
   1  -7  -5 19366.5 549.897  17
   1  -7  -5 19426.2 463.143   1
  -1  -7   4 2826.60 218.178   3
   1  -7  -4 2423.91 194.814  17
  -1  -7   4 2984.12 245.148  18
   1  -7  -4 2441.51 152.425   1
  -1  -7   3 5619.65 284.441   3
   1  -7  -3 5846.12 249.774  17
  -1  -7   3 5977.03 298.935  18
   1  -7  -3 5394.52 177.401   1
  -1  -7   2 11492.4 368.782   3
   1  -7  -2 12515.0 301.719  17
  -1  -7   2 11575.2 369.085  18
   1  -7  -2 12264.2 163.341   1
  -1  -7   1 32955.1 598.751   3
   1  -7  -1 33524.3 379.795  17
  -1  -7   1 32022.5 560.853  18
   1  -7  -1 33533.4 565.943  21
  -1  -7   0 473.424 89.0837  18
  -1  -7   0 368.350 100.889   3
   1  -7   0 424.980 85.6287  21
  -1  -7  -1 68736.5 852.361   3
  -1  -7  -1 70363.0 664.194  18
   1  -7   1 70933.5 892.516  18
   1  -7   1 69741.0 845.855  21
  -1  -7  -2 91805.5 961.244   3
   1  -7   2 90565.8 1068.68  18
   1  -7   2 91493.0 1025.88  21
   1  -7   3 22831.2 543.842  21
   1  -7   3 23454.4 561.454  18
  -1  -7  -3 23955.5 453.935   3
   1  -7   4 4703.60 276.868  21
   1  -7   4 4818.85 286.668  18
  -1  -7  -4 5121.06 197.071   3
  -1  -7  -4 5079.02 276.198   1
   1  -7   5 513.525 137.216  21
   1  -7   5 661.469 152.526  18
  -1  -7  -5 599.260 135.616   1
   1  -7   6 1102.91 208.814  21
   1  -7   6 930.009 183.221  18
  -1  -7  -6 1222.75 187.772   1
   1  -7   7 1880.45 284.004  21
   1  -7   7 1809.37 257.497  18
  -1  -7  -7 1866.77 244.537   1
  -1  -7  -8 1737.38 258.689  17
   1  -7   8 1185.04 227.554  18
  -1  -7  -8 1191.33 206.971   1
  -1  -7  -9 112.708 123.691  17
  -1  -7  -9 98.9132 116.052   1
   1  -7  11-14.0756 67.6052   9
  -1  -6  14 187.977 55.5434   9
  -1  -6  13 238.899 74.7883   9
  -1  -6  12 1101.05 117.400   9
  -1  -6  11 945.691 117.636   9
  -1  -6  10-102.044 136.831  18
   1  -6 -10-113.028 135.340  17
  -1  -6  10 16.4572 72.7695   9
  -1  -6   9 21.9811 61.0753  10
   1  -6  -9-177.352 147.751   1
   1  -6  -9 37.8404 111.113  17
  -1  -6   9 35.8828 136.139  18
   1  -6  -8 387.510 128.701   1
   1  -6  -8 387.940 155.513  17
  -1  -6   8 318.568 153.075  18
   1  -6  -7 213.858 104.682   1
  -1  -6   7 273.796 108.675   3
   1  -6  -7 297.640 112.807  17
  -1  -6   7 132.643 130.511  18
   1  -6  -6 995.288 143.063   1
  -1  -6   6 868.085 133.947   3
   1  -6  -6 931.665 161.954  17
  -1  -6   6 892.340 182.301  18
  -1  -6   5 3165.77 231.280   3
   1  -6  -5 3352.86 214.824   1
   1  -6  -5 3878.84 274.838  17
  -1  -6   5 3601.82 297.844  18
  -1  -6   4 1649.54 161.583   3
   1  -6  -4 2050.08 135.799   1
   1  -6  -4 2001.37 169.010  17
  -1  -6   4 1803.08 186.805  18
  -1  -6   3 3337.39 211.931   3
   1  -6  -3 2968.67 138.780   1
   1  -6  -3 3158.19 193.118  17
  -1  -6   3 3398.95 225.026  18
  -1  -6   2 12598.0 372.986   3
   1  -6  -2 12717.9 186.005   1
   1  -6  -2 12764.3 303.522  17
  -1  -6   2 12659.0 376.340  18
  -1  -6   1 6979.79 269.103   3
   1  -6  -1 7075.44 249.277  21
  -1  -6   1 7082.84 261.422  18
   1  -6  -1 7078.11 169.374  17
  -1  -6   0 7510.56 265.787   3
   1  -6   0 7736.85 251.517  21
  -1  -6   0 7434.71 221.593  18
  -1  -6  -1 187833. 1412.65   3
  -1  -6  -1 186403. 1135.50  18
   1  -6   2 74262.8 917.034  18
   1  -6   2 73404.4 891.036  21
   1  -6   3 927.994 138.224  18
   1  -6   3 969.289 143.262  21
  -1  -6  -3 1036.29 110.495   3
   1  -6   4 6684.85 320.339  18
   1  -6   4 6546.39 324.487  21
  -1  -6  -4 6550.58 217.484   3
   1  -6   5 9723.62 416.784  18
   1  -6   5 9773.47 445.757  21
  -1  -6  -5 10079.5 415.919   1
   1  -6   6 10181.6 460.798  18
   1  -6   6 10065.7 497.342  21
  -1  -6  -6 10454.0 462.534   1
   1  -6   7 1357.93 205.947  18
   1  -6   7 1205.36 219.195  21
  -1  -6  -7 1647.78 217.575   1
  -1  -6  -8 5867.87 446.102  17
   1  -6   8 4756.07 386.725  18
  -1  -6  -8 6107.71 433.314   1
   1  -6   9 91.7294 73.5069   9
  -1  -6  -9 0.44066 154.106  17
  -1  -6  -9-153.302 147.395   1
   1  -6  10 286.101 92.6745   9
   1  -6  11-186.617 87.8565   9
   1  -6  12 125.534 70.7075   9
   1  -6  13 529.429 78.8540   9
  -1  -5  14 66.2733 56.0372   9
  -1  -5  13 49.7147 65.9594   9
  -1  -5  12 1255.70 102.410  15
  -1  -5  12 1335.48 130.844   9
  -1  -5  11 833.017 92.4484  15
  -1  -5  11 863.273 120.219   9
  -1  -5  10 15.6133 59.8901  15
  -1  -5  10 28.2280 70.9464   9
   1  -5 -10-50.6351 128.311   1
   1  -5 -10-166.864 181.075  17
  -1  -5  10-21.5901 156.930  18
   1  -5  -9-6.13484 113.582   1
  -1  -5   9 79.2550 130.185  18
   1  -5  -8 792.676 160.509   1
  -1  -5   8 747.005 209.676  18
   1  -5  -8 1074.36 199.538  17
   1  -5  -7 404.897 120.032   1
   1  -5  -7 418.683 136.396  17
  -1  -5   7 385.001 142.173  18
   1  -5  -6 4840.01 275.202   1
   1  -5  -6 5129.98 326.990  17
  -1  -5   6 4562.61 255.009   3
   1  -5  -5 41145.6 694.922   1
   1  -5  -5 40623.6 786.467  17
  -1  -5   5 41449.7 864.472  18
  -1  -5   5 39668.8 699.970   3
  -1  -5   4 662.722 127.666   3
   1  -5  -4 672.491 100.533   1
   1  -5  -4 760.209 130.352  17
  -1  -5   4 677.754 142.609  18
   1  -5  -3 3983.30 166.211   1
  -1  -5   3 4150.20 252.561  18
   1  -5  -3 4052.75 221.817  17
  -1  -5   3 3794.94 219.220   3
   1  -5  -2 98964.1 648.602   1
   1  -5  -2 98361.9 875.627  17
  -1  -5   2 98793.8 1021.14  18
  -1  -5   2 96959.4 987.789   3
  -1  -5   1 446.311 101.945   3
   1  -5  -1 498.166 58.0850  17
  -1  -5   1 449.964 95.0521  18
  -1  -5   0 135104. 991.550  18
  -1  -5   0 138052. 1125.83   3
  -1  -5  -1 103643. 938.366   3
   1  -5   1 102828. 953.823  21
   1  -5   2 60216.2 775.065  18
  -1  -5  -2 58215.1 669.671   3
   1  -5   2 60691.6 776.720  21
   1  -5   3 5942.65 261.527  18
  -1  -5  -3 6087.10 205.094   3
   1  -5   3 5632.41 269.532  21
   1  -5   4 3271.08 224.701  18
  -1  -5  -4 3065.36 218.831   1
  -1  -5  -4 2798.79 137.895   3
   1  -5   4 3058.98 227.261  21
   1  -5   5 1147.71 166.759  18
  -1  -5  -5 1363.72 174.598   1
   1  -5   5 1116.76 192.512  21
   1  -5   6 2360.47 241.429  18
  -1  -5  -6 2940.21 261.085   1
   1  -5   6 2673.63 291.048  21
   1  -5   7 746.473 170.461  18
  -1  -5  -7 513.803 145.413   1
   1  -5   7 915.133 204.663  21
  -1  -5  -8 3539.46 362.513  17
   1  -5   8 2583.45 298.372  18
  -1  -5  -8 3332.82 332.940   1
  -1  -5  -9 413.973 167.789  17
  -1  -5  -9 415.489 172.005   1
   1  -5   9 283.184 85.2072   9
  -1  -5 -10 400.045 192.874   1
   1  -5  10 154.452 78.0611   9
   1  -5  11 466.252 97.2974   9
   1  -5  12 332.640 85.9819   9
   1  -5  13-130.525 66.4353   9
   1  -5  14 64.1024 47.0499   9
  -1  -5 -14 23.3274 35.0153  14
  -1  -4  15-10.1674 37.4209   9
  -1  -4  14 41.1667 55.5073   9
  -1  -4  13 91.8461 58.4018  15
  -1  -4  13 31.8970 69.9353   9
  -1  -4  12 863.471 97.2879  15
  -1  -4  12 850.645 118.871   9
  -1  -4  11 55.3032 67.9878  15
  -1  -4  11 332.676 90.4737   9
  -1  -4  10 455.977 77.7893  15
  -1  -4  10 240.952 82.7769   9
   1  -4 -10 705.578 194.028   1
   1  -4 -10 366.936 204.493  17
   1  -4  -9 385.811 141.877   1
  -1  -4   9 199.048 147.250  18
   1  -4  -9 159.702 142.759  17
   1  -4  -8 927.052 168.285   1
  -1  -4   8 1053.56 209.313  18
   1  -4  -8 1158.92 193.709  17
   1  -4  -7 2822.30 254.059   1
  -1  -4   7 2833.46 295.673  18
   1  -4  -7 2598.25 264.920  17
   1  -4  -6 31511.2 698.047   1
   1  -4  -6 30309.0 769.245  17
  -1  -4   6 30689.9 808.862  18
  -1  -4   6 28548.0 581.409   3
   1  -4  -5 11746.2 385.860   1
  -1  -4   5 10402.2 435.868  18
   1  -4  -5 11343.4 424.970  17
  -1  -4   5 9826.49 333.314   3
   1  -4  -4 834.466 104.020   1
  -1  -4   4 782.136 102.853   3
  -1  -4   4 906.925 141.177  18
   1  -4  -4 849.257 131.751  17
   1  -4  -3 1471.75 109.881   1
  -1  -4   3 1034.82 120.275   3
   1  -4  -3 1244.90 134.389  17
  -1  -4   3 1265.66 163.787  18
   1  -4  -2 2535.80 99.6813   1
  -1  -4   2 2563.07 167.854  18
   1  -4  -2 2547.65 144.196  17
  -1  -4   2 2369.20 157.121   3
   1  -4  -1 19760.7 284.435  17
  -1  -4   1 19016.4 373.633  18
  -1  -4   1 19392.7 381.111   3
  -1  -4   0 26475.9 360.741  18
   1  -4   0 24882.0 218.693  17
  -1  -4   0 26540.0 427.730   3
   1  -4   0 24728.4 397.880  21
  -1  -4  -1 150827. 818.670  18
  -1  -4  -1 152350. 1126.63   3
   1  -4   1 154364. 1159.09  21
   1  -4   2 67809.6 774.738  18
  -1  -4  -2 65611.2 680.330   3
   1  -4   2 66861.1 798.075  21
   1  -4   3 14854.5 390.238  18
  -1  -4  -3 14446.6 311.279   3
   1  -4   3 15390.0 413.646  21
   1  -4   4 543.656 114.292  18
  -1  -4  -4 320.405 67.3306   3
  -1  -4  -4 411.472 116.768   1
   1  -4   4 409.609 122.686  21
   1  -4   5 667.946 129.475  18
  -1  -4  -5 668.385 138.546   1
   1  -4   5 595.109 141.616  21
   1  -4   6 459.393 127.566  18
  -1  -4  -6 246.765 120.884   1
   1  -4   6 314.404 134.683  21
   1  -4   7 7472.15 414.075  18
  -1  -4  -7 8070.55 450.619   1
   1  -4   7 6884.15 464.408  21
  -1  -4  -8 681.326 186.952  17
   1  -4   8 629.940 158.204  18
  -1  -4  -8 726.592 176.080   1
  -1  -4  -9 190.584 149.532  17
  -1  -4  -9 162.234 134.136   1
   1  -4   9 315.587 88.2370   9
  -1  -4 -10-78.0609 171.521  17
  -1  -4 -10 337.937 168.950   1
   1  -4  10 186.197 81.0128   9
   1  -4  11 606.780 103.459   9
   1  -4  12-24.7439 72.6822   9
   1  -4  13 105.569 69.0177   9
  -1  -4 -14-14.5139 37.7785  14
   1  -4  14 29.7675 46.9706   9
  -1  -3  15-13.1053 40.5478   9
  -1  -3  14-8.23755 59.4597   9
  -1  -3  13 258.471 80.7224   9
  -1  -3  13 72.4220 59.4123  15
  -1  -3  12 1976.90 124.835  15
  -1  -3  12 2179.25 161.575   9
  -1  -3  11 820.107 99.4130  15
  -1  -3  11 680.991 113.896   9
  -1  -3  10 685.043 91.2222  15
  -1  -3  10 982.247 120.576   9
   1  -3 -10 487.338 190.742   1
   1  -3 -10 1134.76 256.150  17
   1  -3  -9 691.021 180.474   1
  -1  -3   9 218.216 157.896  18
   1  -3  -9 592.701 180.898  17
   1  -3  -8 286.479 124.859   1
   1  -3  -8 533.391 152.225  17
  -1  -3   8 380.248 160.974  18
   1  -3  -7 5649.03 335.253   1
  -1  -3   7 4967.83 336.518   2
  -1  -3   7 5502.80 368.480  18
   1  -3  -7 5152.54 352.278  17
   1  -3  -6 23113.2 604.120   1
   1  -3  -6 23666.7 649.086  17
  -1  -3   6 22641.8 685.866  18
   1  -3  -5 7007.49 289.273   1
   1  -3  -5 6627.43 320.115  17
  -1  -3   5 7019.53 349.521  18
  -1  -3   5 6555.16 249.687   3
   1  -3  -4 1431.06 133.811   1
   1  -3  -4 1609.53 163.079  17
  -1  -3   4 1339.37 172.656  18
  -1  -3   4 1508.15 132.531   3
   1  -3  -3 29754.3 463.384   1
   1  -3  -3 30600.3 547.031  17
  -1  -3   3 30875.7 580.491  18
   1  -3  -2 1761.08 93.1785   1
   1  -3  -2 1586.80 116.214  17
  -1  -3   2 1670.97 144.552  18
  -1  -3   2 1577.18 121.779   3
  -1  -3   1 282.967 70.0210   3
  -1  -3   1 365.130 86.0877  18
   1  -3  -1 497.269 62.5192  17
   1  -3   0 3102.41 87.3670  17
  -1  -3   0 3014.12 118.129  18
  -1  -3   0 3031.46 143.421   3
   1  -3   0 2959.23 141.840  21
  -1  -3  -1 43458.6 523.446   3
   1  -3   1 43542.7 541.277  21
   1  -3   2 103840. 934.602  18
  -1  -3  -2 104342. 859.525   3
  -1  -3  -2 101759. 750.092  20
   1  -3   3 27688.2 493.678  18
  -1  -3  -3 27236.7 411.122   3
  -1  -3  -3 25841.9 523.683   1
  -1  -3  -3 26035.6 329.379  20
   1  -3   3 26944.8 545.826  21
   1  -3   4 1099.27 142.751  18
  -1  -3  -4 1141.97 151.506   1
   1  -3   4 797.226 147.877  21
  -1  -3  -4 829.067 73.4168  20
   1  -3   5 4486.86 266.647  18
  -1  -3  -5 4644.69 283.345   1
   1  -3   5 4906.00 315.925  21
   1  -3   6 2886.00 248.424  18
  -1  -3  -6 3317.88 266.145   1
   1  -3   6 2989.76 288.442  21
   1  -3   7 5298.68 344.384  18
  -1  -3  -7 5968.30 385.259   1
  -1  -3  -8 1137.16 204.200  17
  -1  -3  -8 1110.03 206.618   1
  -1  -3  -9 36.8002 127.894  17
  -1  -3  -9 188.002 147.584   1
   1  -3   9 222.234 87.2669   9
  -1  -3 -10 101.452 132.310  17
  -1  -3 -10 85.4768 145.540   1
   1  -3  10 89.2781 78.9639   9
   1  -3  11 191.274 81.7690   9
   1  -3  12 230.030 81.5397   9
   1  -3  13 63.7920 61.7299   9
   1  -3  14 12.5941 47.6002   9
  -1  -3 -14 67.7549 42.2453  14
  -1  -2  15 262.020 52.9818   9
  -1  -2  14 44.3545 45.6570  15
  -1  -2  14-17.9603 59.5272   9
  -1  -2  13 11.7480 55.1147  15
  -1  -2  13 121.519 76.4580   9
  -1  -2  12 54.1290 64.2723  15
  -1  -2  12 72.7587 80.0662   9
  -1  -2  11 972.067 103.956  15
  -1  -2  11 907.020 125.543   9
  -1  -2  10 517.432 80.5236  15
  -1  -2  10 507.289 102.130   9
   1  -2 -10 141.793 125.390   1
   1  -2 -10 307.885 139.118  17
   1  -2  -9 80.2136 115.680   1
  -1  -2   9 440.002 153.128  18
   1  -2  -9 346.792 150.735  17
   1  -2  -8-102.533 108.325   1
   1  -2  -8 45.3977 107.595  17
  -1  -2   8-36.2863 113.831  18
   1  -2  -7 2624.14 246.439   1
  -1  -2   7 2268.10 248.076   2
   1  -2  -7 2764.66 274.051  17
  -1  -2   7 2302.58 283.465  18
   1  -2  -6 11818.1 434.872   1
  -1  -2   6 10677.3 454.472   2
   1  -2  -6 11820.5 461.436  17
  -1  -2   6 11867.2 474.837  18
  -1  -2   6 10567.1 289.247   3
   1  -2  -5 2191.57 188.115   1
   1  -2  -5 2303.64 216.392  17
  -1  -2   5 2552.96 226.747  18
  -1  -2   5 2291.87 145.339   3
   1  -2  -4 1173.81 131.140   1
   1  -2  -4 1024.55 152.475  17
  -1  -2   4 985.315 156.845  18
  -1  -2   4 961.546 106.890   3
   1  -2  -3 55253.6 644.877   1
  -1  -2   3 54391.8 765.725  18
  -1  -2   3 54126.8 611.162   3
   1  -2  -2 962.968 84.9086   1
   1  -2  -2 983.519 103.807  17
  -1  -2   2 885.615 110.322  18
  -1  -2   2 827.491 97.4563   3
   1  -2  -1 7841.16 191.159  17
  -1  -2   1 7388.71 203.600  18
  -1  -2   1 7079.98 198.094   3
  -1  -2   0 222772. 1267.09  18
   1  -2   0 227398. 1174.43  17
  -1  -2   0 223971. 1385.01   3
   1  -2   0 228372. 1352.28  21
  -1  -2  -1 36881.2 447.434   3
   1  -2   1 37505.1 461.548  21
   1  -2   2 6338.91 219.181  18
   1  -2   2 5875.12 237.342  21
  -1  -2  -2 4794.23 167.026  20
   1  -2   3 5367.91 214.850  18
  -1  -2  -3 5251.62 249.911   1
  -1  -2  -3 4719.57 180.026   3
   1  -2   3 5112.57 247.537  21
  -1  -2  -3 5208.38 169.648  20
   1  -2   4 4278.65 219.161  18
  -1  -2  -4 4385.40 253.029   1
   1  -2   4 4510.01 266.520  21
  -1  -2  -4 4013.12 166.973  20
   1  -2   5 6876.05 302.635  18
  -1  -2  -5 7281.44 339.647   1
  -1  -2  -5 6561.89 230.344  20
   1  -2   5 6808.71 361.037  21
   1  -2   6 247.634 101.891  18
  -1  -2  -6 221.801 119.494   1
   1  -2   6 235.128 124.163  21
   1  -2   7 3530.84 271.897  18
  -1  -2  -7 5122.04 365.363   1
  -1  -2  -8 2072.46 279.752  17
  -1  -2  -8 2454.73 284.175   1
  -1  -2  -9 189.998 149.863  17
  -1  -2  -9 20.7194 123.577   1
   1  -2   9 45.7138 76.5211   9
  -1  -2 -10 108.155 141.485   1
   1  -2  10 77.1435 80.1628   9
   1  -2  11 199.891 89.7164   9
   1  -2  12 87.3345 82.4398   9
   1  -2  13 100.129 73.8819   9
   1  -2  14 98.6092 53.5733   9
  -1  -2 -14 14.5635 43.8653  14
  -1  -1  15 159.243 52.4940   9
  -1  -1  14-57.0352 50.8085  15
  -1  -1  14-15.6669 65.8185   9
  -1  -1  13-35.8908 57.7308  15
  -1  -1  13 68.8264 74.6654   9
  -1  -1  12 219.731 75.9165  15
  -1  -1  12 193.298 89.6436   9
  -1  -1  11-48.3476 71.4867  15
  -1  -1  11 49.2294 81.7278   9
   1  -1 -10 829.348 228.767  17
  -1  -1  10 871.303 119.226   9
  -1  -1  10 706.945 98.9996  15
   1  -1 -10 663.921 192.616   1
  -1  -1  10 776.563 215.812   4
   1  -1  -9 534.847 176.590   1
   1  -1  -9 553.004 171.638  17
  -1  -1   9 314.330 143.911  18
   1  -1  -8 281.235 140.841   1
   1  -1  -8 86.4061 109.918  17
  -1  -1   8 143.409 141.786  18
   1  -1  -7 2037.23 218.551   1
  -1  -1   7 2164.14 223.835   2
   1  -1  -7 2054.35 218.345  17
  -1  -1   7 2124.42 235.131  18
   1  -1  -6 4931.56 291.075   1
  -1  -1   6 4689.36 307.184  18
   1  -1  -6 4641.17 298.282  17
   1  -1  -5 1041.34 142.556   1
  -1  -1   5 1184.44 162.762  18
   1  -1  -5 1035.89 150.615  17
  -1  -1   5 871.437 92.9368   3
   1  -1  -4 1034.15 122.177   1
   1  -1  -4 1196.20 147.966  17
  -1  -1   4 998.888 144.112  18
  -1  -1   4 1010.93 96.7952   3
   1  -1  -3 26607.4 450.613   1
   1  -1  -3 26935.5 486.846  17
  -1  -1   3 26725.5 495.995  18
  -1  -1   3 27154.6 384.374   3
   1  -1  -2 26251.7 361.885   1
  -1  -1   2 25573.1 438.783  18
   1  -1  -2 26683.0 405.260  17
  -1  -1   2 25419.2 360.195   3
   1  -1  -1 259217. 1445.87  17
   1  -1  -1 262122. 1360.71   1
  -1  -1   1 257695. 1484.00   3
   1  -1   0 35453.1 394.523  21
   1  -1   0 35370.1 352.158  17
  -1  -1   0 34556.9 424.613   3
   1  -1   1 23867.5 353.836  21
  -1  -1  -1 21537.9 350.341   3
  -1  -1  -2 310917. 1748.67  20
   1  -1   2 315163. 1899.64  21
   1  -1   2 311019. 1731.21  18
   1  -1   3 11005.3 341.662  21
  -1  -1  -3 11111.7 261.901  20
   1  -1   3 11109.0 278.403  18
  -1  -1  -3 10900.6 338.127   1
   1  -1   4 5566.95 286.987  21
  -1  -1  -4 5728.65 213.274  20
   1  -1   4 5863.97 234.947  18
  -1  -1  -5 489.415 83.9078  20
   1  -1   5 742.426 155.951  21
   1  -1   5 716.857 120.746  18
  -1  -1  -5 737.092 133.770   1
   1  -1   6 2739.72 271.336  21
  -1  -1  -6 2789.47 242.233   1
   1  -1   6 2781.14 216.508  18
  -1  -1  -7 841.410 167.467   1
  -1  -1  -7 688.579 171.527  17
  -1  -1  -8 2629.08 294.174   1
  -1  -1  -8 2062.04 257.209  17
  -1  -1  -9 248.468 150.563   1
   1  -1   9 244.891 90.5660   9
  -1  -1  -9 215.991 148.401  17
   1  -1  10 14.5608 79.3189   9
  -1  -1 -10 49.2509 146.285  17
  -1  -1 -10-4.16659 140.803   1
   1  -1  10 127.040 137.760   4
   1  -1  11 266.887 94.5484   9
   1  -1  12 487.145 102.106   9
   1  -1  13 326.766 86.9810   9
  -1  -1 -14 253.039 55.0913  14
   1  -1  14 157.387 59.8314   9
   1  -1  15-62.3842 33.1386   9
  -1   0  15 278.987 56.5326   9
  -1   0  14-14.6426 46.7890  15
  -1   0  14-8.22917 60.5183   9
  -1   0  13-169.317 69.8900  15
  -1   0  13 11.4422 75.2661   9
  -1   0  12 1244.99 112.528  15
  -1   0  12 1173.08 133.859   9
  -1   0  11 3801.88 181.131  15
  -1   0  11 4236.84 221.011   9
   1   0 -10 5343.39 467.861  17
  -1   0  10 5399.08 257.051   9
  -1   0  10 5893.20 217.973  15
  -1   0  10 5217.98 460.307   4
   1   0 -10 4708.40 431.847   1
   1   0  -9 330.856 148.010   1
   1   0  -9 806.302 190.344  17
  -1   0   8 359.033 116.519   2
   1   0  -8 211.845 123.067   1
  -1   0   8 269.946 160.768  18
   1   0  -8 403.028 152.461  17
  -1   0   7 2029.89 226.623   2
   1   0  -7 1614.24 219.720   1
   1   0  -7 1970.20 237.595  17
  -1   0   7 1742.53 237.444  18
  -1   0   6 2569.27 240.621   2
   1   0  -6 2472.26 221.472   1
   1   0  -6 2841.00 249.280  17
  -1   0   6 2832.51 243.071  18
  -1   0   5 104.592 112.622   2
  -1   0   5-18.9660 38.3185   3
   1   0  -5 39.6932 88.7444   1
   1   0  -5 142.358 110.107  17
  -1   0   5-32.4386 98.8451  18
   1   0  -4 76.0889 93.3663   1
  -1   0   4 120.896 48.7970   3
   1   0  -4 131.309 95.9149  17
  -1   0   4 132.078 116.833  18
  -1   0   3 1437.86 91.9026   3
   1   0  -3 1338.07 136.278   1
   1   0  -3 1525.90 153.092  17
  -1   0   3 1364.00 151.803  18
  -1   0   2 51.3180 51.8091   3
   1   0  -2-0.12491 59.3614   1
  -1   0   2 18.5453 79.1646  18
   1   0  -2 24.2469 69.6368  17
  -1   0   1 2326.54 71.5979   5
   1   0  -1 2664.13 125.817  17
  -1   0   1 2412.84 136.219  18
   1   0  -1 2463.86 109.183   1
  -1   0   1 2315.81 114.139   3
   1   0   0 390.739 63.5735  17
   1   0   0 418.845 60.0809  21
  -1   0  -1 1434.08 107.621   3
  -1   0  -1 1489.13 100.524  20
   1   0   2 9506.32 209.369  18
  -1   0  -2 7020.44 228.059   3
  -1   0  -2 7899.75 287.068   1
   1   0   2 9102.17 263.870  21
  -1   0  -2 8204.51 241.548  20
   1   0   3 942.737 99.7867  18
  -1   0  -3 1021.07 143.423   1
  -1   0  -3 810.914 112.238  20
   1   0   3 1022.50 145.395  21
   1   0   4 867.276 110.347  18
   1   0   4 752.384 65.4518   2
  -1   0  -4 795.930 145.596   1
   1   0   4 837.271 153.778  21
  -1   0  -4 891.554 117.949  20
   1   0   5 10.5267 73.4968  18
  -1   0  -5 1.51818 114.490   1
  -1   0  -5-35.1596 72.7909  20
   1   0   5-113.678 106.773  21
   1   0   6 1422.05 157.101  18
  -1   0  -6 1856.83 223.311   1
  -1   0  -6 1526.50 172.904  20
  -1   0  -7 157.649 122.025   1
  -1   0  -7 86.6478 115.911  17
  -1   0  -8 3557.11 344.037   1
  -1   0  -8 3343.10 333.583  17
  -1   0  -9 940.983 206.729  17
   1   0   9 926.535 121.807   9
  -1   0  -9 945.828 211.068   1
   1   0   9 1240.29 257.110   4
  -1   0 -10 360.535 162.246  17
   1   0  10 77.7963 58.9814  15
   1   0  10-154.395 191.641   4
  -1   0 -10 2.32357 134.609   1
   1   0  10 297.175 97.6627   9
   1   0  11 2703.98 182.277   9
   1   0  11 2564.81 139.069  15
   1   0  12 2090.64 163.670   9
   1   0  13 3900.34 183.494   9
   1   0  14 139.531 60.2779   9
  -1   0 -14 170.387 51.7692  14
  -1   0 -15 12.7294 25.3753  14
   1   0  15-0.50737 33.5606   9
  -1   1  15 94.7033 50.2212   9
  -1   1  14-105.520 64.8817   9
  -1   1  13-25.9183 59.7286  15
  -1   1  13 150.325 87.7774   9
  -1   1  12 205.381 78.7103  15
  -1   1  12 133.241 89.2390   9
  -1   1  11 45.4104 70.5236  15
  -1   1  11-47.4131 80.1281   9
   1   1 -10 500.402 179.050  17
  -1   1  10 865.868 117.214   9
  -1   1  10 835.457 106.040  15
   1   1 -10 623.046 182.404   1
  -1   1  10 855.607 225.563   4
   1   1  -9 636.182 168.753   1
  -1   1   9 498.751 177.399   4
   1   1  -9 231.055 129.159  17
   1   1  -8 149.221 110.125   1
  -1   1   8 255.378 104.825   2
   1   1  -8 123.059 118.836  17
  -1   1   8 190.781 115.800  18
   1   1  -7 2368.98 239.401   1
  -1   1   7 1865.36 199.832   2
   1   1  -7 2063.56 227.404  17
  -1   1   7 2042.56 217.008  18
   1   1  -6 4575.72 288.695   1
  -1   1   6 4584.09 290.781   2
   1   1  -6 4326.45 291.584  17
  -1   1   6 4630.44 293.595  18
  -1   1   5 992.420 167.017   2
   1   1  -5 1109.84 147.815   1
   1   1  -5 1221.81 162.160  17
  -1   1   5 1143.78 156.722  18
  -1   1   4 1122.39 164.038   2
  -1   1   4 883.686 54.2723   3
   1   1  -4 1060.70 135.200   1
  -1   1   4 976.614 142.577  18
   1   1  -4 1044.97 148.537  17
   1   1  -3 28122.1 482.700   1
   1   1  -3 27198.9 484.680  17
  -1   1   3 26897.4 490.671  18
  -1   1   2 26419.8 318.974   3
   1   1  -2 25102.6 391.142   1
  -1   1   2 25261.2 373.934   5
   1   1  -2 24780.6 407.325  17
   1   1  -1 255833. 1467.46   1
  -1   1   1 256148. 1352.30   5
  -1   1   1 258559. 1196.76   4
   1   1  -1 254992. 1488.83  17
   1   1   0 36607.1 336.359  21
   1   1   0 34791.9 315.091   4
   1   1   0 35030.3 407.776  17
   1   1   1 25216.9 310.656  19
   1   1   1 23795.5 320.865  21
  -1   1  -1 22778.8 360.517  20
  -1   1  -1 20503.5 358.577   3
   1   1   2 309881. 1537.31  18
  -1   1  -2 309339. 1885.95  20
   1   1   2 311355. 1890.89  21
   1   1   2 309819. 1641.89  19
  -1   1  -2 309998. 1931.11   1
   1   1   3 11340.3 230.628  18
   1   1   3 11408.7 333.572  21
  -1   1  -3 10882.3 311.058  20
   1   1   3 11197.2 255.375  19
   1   1   3 11289.3 212.788   2
  -1   1  -3 11213.3 337.790   1
   1   1   4 6241.61 207.816  18
  -1   1  -4 5789.76 251.296  20
   1   1   4 6081.77 291.625  21
   1   1   4 6065.89 169.860   2
  -1   1  -4 6207.40 282.492   1
   1   1   5 714.937 104.168  18
  -1   1  -5 676.176 120.701  20
   1   1   5 622.272 150.249  21
  -1   1  -5 731.682 138.310   1
   1   1   5 551.772 71.7109   2
  -1   1  -6 2746.96 224.024  20
  -1   1  -6 2890.23 249.556   1
  -1   1  -7 720.547 165.144   1
  -1   1  -7 704.576 144.998  17
  -1   1  -8 2492.33 281.439   1
  -1   1  -8 2431.56 266.072  17
  -1   1  -9 484.432 166.123  17
   1   1   9 112.030 71.0421   9
   1   1   9 323.090 157.973   4
  -1   1  -9 243.536 155.327   1
  -1   1 -10-112.650 136.807  17
   1   1  10 84.3089 64.3653  15
   1   1  10-53.6006 84.8183   9
   1   1  10-37.0866 164.015   4
  -1   1 -10 12.2245 131.123   1
   1   1  11 100.933 86.8371   9
   1   1  11 182.684 70.3511  15
   1   1  12 691.120 112.206   9
   1   1  13 252.937 80.0757   9
   1   1  14 131.866 59.5998   9
  -1   1 -14 132.294 51.5591  14
   1   1  15-44.2306 35.0939   9
  -1   1 -15-19.6730 27.7933  14
  -1   2  15 123.234 50.3927   9
   1   2 -15 118.037 42.8446  14
  -1   2  14 62.0731 67.4182   9
  -1   2  13-7.24027 60.4241  15
  -1   2  13 157.855 84.7742   9
  -1   2  12 56.2893 71.5123  15
  -1   2  12 46.7723 81.2605   9
  -1   2  11 1032.44 108.657  15
  -1   2  11 831.955 126.276   9
   1   2 -10 289.592 163.814  17
  -1   2  10 291.714 99.3464   9
  -1   2  10 506.509 89.2149  15
   1   2 -10 388.771 79.2388  12
   1   2 -10 598.015 188.512   1
   1   2  -9 402.098 186.658   1
  -1   2   9 305.827 141.885   4
   1   2  -9 457.756 165.179  17
  -1   2   8 51.4664 93.9987   2
   1   2  -8 7.08056 110.080   1
  -1   2   8 25.1813 110.329   4
   1   2  -8 32.1919 114.077  17
   1   2  -7 2298.52 258.362   1
  -1   2   7 2382.42 242.981   2
   1   2  -7 2678.14 267.827  17
   1   2  -6 11387.8 464.566   1
  -1   2   6 11314.9 457.594   2
  -1   2   6 10260.9 441.800  18
   1   2  -6 10886.4 450.665  17
  -1   2   5 2175.14 214.360   2
   1   2  -5 2453.87 224.901   1
   1   2  -5 2147.42 208.364  17
   1   2  -4 1112.86 145.659   1
  -1   2   4 991.519 166.231   2
  -1   2   4 1034.77 141.626  18
   1   2  -4 967.482 147.747  17
   1   2  -3 53682.8 709.404   1
  -1   2   3 56383.0 425.189   3
  -1   2   3 54491.2 733.349   5
   1   2  -3 56130.8 726.461  17
  -1   2   2 852.124 71.9494   3
   1   2  -2 820.339 104.679   1
  -1   2   2 863.982 133.662   2
  -1   2   2 847.986 97.7440   5
  -1   2   2 754.648 82.8235   4
   1   2  -2 844.811 107.551  17
  -1   2   1 6708.33 188.658   3
  -1   2   1 6820.28 232.338   2
  -1   2   1 7070.45 140.424   4
  -1   2   1 7807.87 194.178   5
   1   2  -1 7613.34 212.217  17
   1   2   0 225332. 1116.16  21
  -1   2   0 225462. 1427.47  20
  -1   2   0 222658. 1327.75   2
  -1   2   0 223005. 1396.79   3
   1   2   0 225023. 1256.38   4
  -1   2  -1 38034.0 505.231  20
   1   2   1 36005.9 382.194  21
  -1   2  -1 39238.6 436.533   1
  -1   2  -1 38701.1 311.490   2
   1   2   1 36564.1 456.744   4
  -1   2  -2 5229.79 230.326   1
   1   2   2 5302.98 188.298  19
  -1   2  -2 5418.48 236.762  20
   1   2   2 5214.07 209.575  21
   1   2   3 4732.03 179.223   2
  -1   2  -3 5054.80 240.364   1
   1   2   3 4591.04 195.118  19
   1   2   3 5109.06 231.856  21
   1   2   3 4704.55 126.182  18
   1   2   4 4219.50 169.780   2
  -1   2  -4 4201.31 242.463   1
   1   2   4 4269.54 256.346  21
  -1   2  -4 3764.84 225.538  20
   1   2   4 3894.10 146.547  18
   1   2   5 7107.01 227.322   2
  -1   2  -5 7365.97 350.674   1
  -1   2  -5 6536.58 317.064  20
   1   2   5 6721.85 220.924  18
  -1   2  -6 323.220 127.548   1
  -1   2  -6 235.255 112.436  20
  -1   2  -6 243.976 109.700  17
  -1   2  -7 4197.21 318.013  17
  -1   2  -7 4724.03 346.456   1
   1   2   7 4814.86 387.490   4
  -1   2  -8 1963.90 254.069  17
   1   2   8 2181.00 307.281   4
  -1   2  -8 1882.42 256.465   1
  -1   2  -9 50.5032 112.200  17
   1   2   9 72.3292 75.6216   9
   1   2   9 64.7150 130.344   4
  -1   2  -9-59.7897 136.932   1
  -1   2 -10-144.763 177.189  17
   1   2  10 35.5201 67.6548  15
   1   2  10-79.2702 81.7086   9
  -1   2 -10-0.94616 130.075   1
   1   2  10-86.6955 203.988   4
   1   2  11 134.367 89.1607   9
   1   2  12 169.249 85.4021   9
   1   2  13 121.560 73.2970   9
  -1   2 -14-12.6207 44.4632  14
   1   2  14 86.1052 55.8057   9
   1   2  15-25.9393 38.1861   9
  -1   2 -15 51.8535 27.8928  14
   1   3 -15 115.181 47.5530  14
  -1   3  15 49.4644 47.8675   9
  -1   3  14-132.602 67.2808   9
  -1   3  13 157.387 80.2551   9
  -1   3  13 7.84194 60.2579  15
  -1   3  12 1963.55 166.656   9
  -1   3  12 2165.28 146.124  15
  -1   3  11 573.742 92.8387  15
   1   3 -11 821.903 98.2644  12
  -1   3  11 589.692 117.958   9
  -1   3  10 757.238 233.063   4
   1   3 -10 565.962 202.075  17
  -1   3  10 812.135 126.726   9
  -1   3  10 671.159 99.1878  15
   1   3 -10 870.534 95.9230  12
   1   3 -10 732.258 207.766   1
   1   3  -9 383.112 188.316   1
  -1   3   9 443.892 160.848   4
   1   3  -9 480.112 156.063  17
   1   3  -8 552.794 157.669   1
  -1   3   8 511.170 148.070   2
  -1   3   8 389.149 159.340   4
   1   3  -8 519.865 148.008  17
   1   3  -7 5874.70 366.606   1
  -1   3   7 5182.95 333.832   2
  -1   3   7 5928.87 356.154   4
   1   3  -7 5178.46 352.700  17
   1   3  -6 22041.9 652.636   1
  -1   3   6 22653.8 640.341   2
  -1   3   6 23864.6 654.563   4
   1   3  -6 22125.8 655.774  17
   1   3  -5 6816.39 329.218   1
  -1   3   5 7151.11 341.938   2
  -1   3   5 6686.90 312.695   4
   1   3  -5 6914.80 326.077  17
  -1   3   4 1235.23 167.649   2
   1   3  -4 1614.11 170.521   1
  -1   3   4 1444.25 153.878   4
   1   3  -4 1732.26 176.830  17
   1   3  -3 27742.4 541.334   1
  -1   3   3 29955.9 499.923   4
  -1   3   3 29556.2 532.435   5
   1   3  -3 27720.7 534.236  17
  -1   3   2 1874.28 156.237   2
   1   3  -2 1631.00 129.862   1
  -1   3   2 1791.57 126.972   5
  -1   3   2 1788.27 112.214   4
   1   3  -2 1472.93 125.139  17
  -1   3   1 537.232 78.7552  20
  -1   3   1 507.552 93.9802   2
   1   3  -1 432.314 77.2783   1
  -1   3   1 471.151 79.9567   5
   1   3  -1 405.735 42.2913   5
  -1   3   1 562.863 62.5058   4
   1   3  -1 372.097 72.8737  17
   1   3   0 3043.32 63.1133  21
  -1   3   0 2510.73 143.277  20
  -1   3   0 2719.11 118.069  19
  -1   3   0 2616.40 128.517   2
  -1   3   0 2503.70 75.7400   1
   1   3   0 2822.02 107.871   5
   1   3   0 3351.62 134.407   4
   1   3   0 3351.01 152.444  17
  -1   3  -1 40775.4 344.015  19
   1   3   1 43305.7 545.450  19
  -1   3  -1 44008.1 583.534  20
   1   3   1 41611.1 400.157  21
   1   3   1 41904.1 539.109   4
  -1   3  -1 43667.9 412.007   2
  -1   3  -1 41618.8 462.419   1
  -1   3  -2 105855. 1031.51  20
   1   3   2 106904. 915.781  19
   1   3   2 105240. 1033.27   4
  -1   3  -2 105347. 951.979   1
   1   3   3 26166.2 464.830  19
  -1   3  -3 25790.6 553.795  20
   1   3   3 26782.4 503.392  21
   1   3   3 25408.1 438.806   2
  -1   3  -3 27181.1 529.671   1
   1   3   3 27984.8 567.560   4
  -1   3  -4 861.783 148.210  20
  -1   3  -4 860.421 144.842   1
   1   3   4 847.900 110.115   2
   1   3   4 1038.24 150.239   4
   1   3   4 893.676 131.659  19
  -1   3  -5 3836.34 277.483  20
   1   3   5 3718.46 195.896   2
  -1   3  -5 4980.40 304.296   1
   1   3   5 4306.74 301.520   4
  -1   3  -5 4690.96 270.505  17
  -1   3  -6 2586.04 243.060  20
  -1   3  -6 2916.98 242.487  17
  -1   3  -6 3338.47 275.181   1
   1   3   6 2977.12 278.279   4
  -1   3  -7 5436.78 346.817  17
  -1   3  -7 5882.12 399.170   1
   1   3   7 5747.99 421.047   4
  -1   3  -8 1062.88 191.593  17
   1   3   8 866.111 203.938   4
  -1   3  -8 864.682 195.790   1
  -1   3  -9 138.069 117.662  17
   1   3   9 99.7437 81.8175   9
   1   3   9 15.8860 64.4846  15
   1   3   9 200.171 133.269   4
  -1   3  -9 91.9021 124.698   1
  -1   3 -10 56.4103 127.900  17
   1   3  10 39.0886 62.8573  15
   1   3  10 187.268 162.712   4
  -1   3 -10 66.3078 142.465   1
   1   3  10 60.0884 75.5079   9
   1   3  11 308.847 101.264   9
   1   3  12 149.651 91.3171   9
   1   3  13 22.8297 69.8644   9
  -1   3 -13 39.3031 55.7515  14
   1   3  14 47.6715 54.3525   9
  -1   3 -14 10.7317 46.2760  14
   1   3  15 28.9348 37.2426   9
  -1   3 -15-7.20302 28.0965  14
  -1   4  15 81.1288 50.5635   9
   1   4 -15-65.1064 43.8481  14
  -1   4  14 37.7830 63.5305   9
  -1   4  13-50.3428 74.1135   9
  -1   4  13 75.1854 67.1881  15
  -1   4  12 560.156 98.6841  15
  -1   4  12 646.838 118.220   9
   1   4 -12 577.247 86.8569  12
  -1   4  11 131.821 78.2054  15
   1   4 -11 94.7490 70.8718  12
  -1   4  11 273.218 100.176   9
  -1   4  10 359.659 153.212   4
   1   4 -10 213.809 149.988  17
  -1   4  10 233.018 91.2485   9
  -1   4  10 389.070 81.9473  15
   1   4 -10 346.837 75.6939  12
   1   4 -10 427.544 192.387   1
   1   4  -9 223.827 134.338   1
  -1   4   9 236.835 145.834   4
   1   4  -9 224.622 135.524  17
   1   4  -8 925.584 196.579   1
  -1   4   8 844.155 176.258   2
  -1   4   8 953.159 205.276   4
   1   4  -8 1038.08 194.171  17
   1   4  -7 2651.49 275.593   1
  -1   4   7 2252.38 256.432   2
  -1   4   7 2742.10 269.751   4
   1   4  -7 2736.44 268.316  17
  -1   4   6 32102.3 769.909   2
   1   4  -6 31267.1 774.385   1
  -1   4   6 31157.3 745.860   4
   1   4  -6 30264.1 740.066  17
  -1   4   5 11610.1 452.353   2
  -1   4   5 11473.1 424.631   4
   1   4  -5 10432.4 397.487  17
   1   4  -4 926.106 145.651   1
  -1   4   4 872.095 151.537   2
  -1   4   4 870.988 146.772   5
  -1   4   4 835.668 129.507   4
   1   4  -4 709.001 123.166  17
  -1   4   3 1227.92 152.930   2
   1   4  -3 1011.99 133.385   1
  -1   4   3 1303.62 147.018   5
  -1   4   3 1133.84 124.451   4
   1   4  -3 1076.79 122.439  17
  -1   4   2 2413.19 135.990  20
   1   4  -2 2191.37 158.870   1
  -1   4   2 2281.78 183.923   2
  -1   4   2 2409.84 154.549   5
  -1   4   2 2500.03 141.045   4
   1   4  -2 2317.63 150.899  17
  -1   4   1 18503.6 402.870   2
  -1   4   1 19649.9 376.387   5
   1   4  -1 20054.1 281.773   5
  -1   4   1 19107.5 315.944   4
   1   4  -1 18926.9 349.647  17
   1   4   0 24490.0 444.613  19
  -1   4   0 24266.6 366.636  19
  -1   4   0 23504.2 429.864  20
   1   4   0 26332.3 412.634   4
   1   4   0 26225.1 348.423   5
  -1   4   0 24656.3 214.515   1
  -1   4   0 24850.2 401.236   2
   1   4   1 148125. 1195.84  19
  -1   4  -1 154037. 1267.82  20
   1   4   1 152988. 1204.25   4
   1   4   1 153910. 1161.09   5
  -1   4  -1 152699. 1034.04   2
  -1   4  -1 162106. 1039.46   1
   1   4   2 64053.6 738.954  19
  -1   4  -2 67458.8 862.342  20
  -1   4  -2 68840.5 449.882  19
   1   4   2 65590.2 818.377   4
  -1   4  -2 67601.4 743.334   1
  -1   4  -3 14851.5 430.371  20
   1   4   3 14479.3 375.187  19
  -1   4  -3 14752.0 400.561   1
   1   4   3 14109.6 366.312   2
   1   4   3 14166.3 432.216   4
  -1   4  -4 264.760 105.968  20
   1   4   4 244.623 104.421  19
   1   4   4 420.247 96.9143   2
  -1   4  -4 296.068 114.330   1
   1   4   4 356.502 115.931   4
  -1   4  -4 308.241 94.2007  17
  -1   4  -5 662.750 132.627  20
  -1   4  -5 753.505 153.805   1
   1   4   5 553.954 100.933   2
   1   4   5 712.830 152.282   4
  -1   4  -5 789.630 136.002  17
  -1   4  -6 383.555 128.483  20
  -1   4  -6 572.310 144.417   1
   1   4   6 446.264 147.871   4
  -1   4  -6 432.463 114.298  17
  -1   4  -7 7266.12 432.396  20
  -1   4  -7 7091.87 388.740  17
  -1   4  -7 7194.59 433.621   1
   1   4   7 7875.13 476.483   4
  -1   4  -8 539.900 142.232  17
   1   4   8 526.209 173.591   4
  -1   4  -8 546.981 174.541   1
  -1   4  -9 418.308 170.476  17
   1   4   9 334.065 82.1224  15
   1   4   9 408.387 109.437   9
   1   4   9 28.9240 121.597   4
  -1   4  -9 442.397 167.898   1
   1   4  10 256.695 80.4816  15
   1   4  10 207.890 165.034   4
  -1   4 -10 392.757 176.105   1
   1   4  10 323.351 99.0122   9
   1   4  11 532.700 102.865   9
   1   4  12-45.9331 81.9446   9
   1   4  13 218.284 80.4633   9
  -1   4 -13 22.3730 55.6656  14
   1   4  14 93.8903 58.6513   9
  -1   4 -14-44.3869 48.4999  14
   1   4  15-3.63260 33.8275   9
  -1   4 -15 29.1069 27.1831  14
  -1   5  15-3.72790 43.5137   9
   1   5 -15 38.9236 40.0119  14
  -1   5  14-3.16445 59.7491   9
  -1   5  13 112.759 81.2859   9
  -1   5  13 111.530 69.6756  15
  -1   5  12 979.155 111.827  15
  -1   5  12 934.253 125.273   9
   1   5 -12 957.601 98.2002  12
  -1   5  11 870.734 113.056  15
   1   5 -11 790.260 98.0397  12
  -1   5  11 762.935 123.593   9
  -1   5  10-149.261 163.376   4
   1   5 -10 313.261 160.532  17
  -1   5  10 99.7496 95.7429   9
  -1   5  10 187.587 73.6064  15
   1   5 -10 244.158 74.3990  12
   1   5 -10-81.5563 153.111   1
   1   5  -9 84.8646 130.653   1
  -1   5   9 110.439 142.829   4
   1   5  -9 134.058 122.845  17
  -1   5   8 920.511 171.615   2
   1   5  -8 1032.94 216.594   1
  -1   5   8 884.854 179.076   4
   1   5  -8 1236.15 204.303  17
   1   5  -7 410.665 135.128   1
  -1   5   7 258.673 109.377   2
  -1   5   7 543.591 146.798   4
   1   5  -7 319.244 132.840  17
  -1   5   6 4432.25 325.274   2
   1   5  -6 4980.59 341.801   1
  -1   5   6 4589.24 311.037   4
   1   5  -6 5037.79 312.902  17
   1   5  -5 40118.5 823.466   1
  -1   5   5 39524.0 820.505   2
  -1   5   5 40082.8 789.691   4
   1   5  -5 39705.9 767.020  17
  -1   5   4 558.657 73.6205  20
   1   5  -4 564.663 136.828   1
  -1   5   4 670.717 150.136   2
  -1   5   4 602.899 142.517   5
  -1   5   4 644.912 125.973   4
   1   5  -4 697.077 130.838  17
  -1   5   3 3155.92 150.465  20
   1   5  -3 3339.66 228.655   1
  -1   5   3 3662.06 244.063   2
  -1   5   3 4022.77 238.527   5
  -1   5   3 3635.13 213.890   4
   1   5  -3 3195.94 196.488  17
  -1   5   2 98112.9 1035.31  19
  -1   5   2 98841.9 869.726  20
  -1   5   2 99636.8 1086.78   2
   1   5  -2 98737.5 1000.09   1
  -1   5   2 95907.1 912.743   4
  -1   5   2 97203.7 1010.56   5
   1   5  -2 98587.3 929.512  17
  -1   5   1 417.564 103.349  19
  -1   5   1 412.492 86.2724  20
  -1   5   1 520.098 115.629   2
   1   5  -1 459.826 70.3897   5
  -1   5   1 489.930 98.9479   5
  -1   5   1 516.444 83.8575   4
   1   5  -1 400.001 87.7050  17
  -1   5   0 136229. 1042.98  19
  -1   5   0 130079. 1173.59  20
   1   5   0 132819. 1000.91   5
   1   5   0 135116. 1125.57   4
  -1   5   0 131450. 1103.71   2
  -1   5   0 134164. 684.256   1
  -1   5  -1 102442. 1052.04  20
  -1   5  -1 101259. 796.668  19
   1   5   1 101562. 1013.49  19
  -1   5  -1 100444. 780.618   1
  -1   5  -1 101821. 888.169   2
   1   5   1 104151. 951.423   5
   1   5   1 103053. 996.253   4
  -1   5  -2 58607.7 856.543  20
  -1   5  -2 61735.5 513.226  19
   1   5   2 57493.3 751.618  19
  -1   5  -2 61687.7 716.058   1
   1   5   2 56450.3 812.407   5
   1   5   2 58003.2 809.896   4
  -1   5  -2 60930.7 524.840  17
  -1   5  -3 6049.26 304.537  20
  -1   5  -3 6140.56 122.766  19
   1   5   3 5486.00 253.992  19
   1   5   3 6479.83 260.828   2
  -1   5  -3 6108.11 269.983   1
   1   5   3 6019.81 284.227   4
  -1   5  -3 6468.61 210.173  17
   1   5   4 2636.10 205.915  19
  -1   5  -4 2580.02 220.680  20
   1   5   4 3073.43 196.922   2
  -1   5  -4 2943.37 225.917   1
   1   5   4 2700.28 225.571   4
  -1   5  -4 3321.63 187.604  17
  -1   5  -5 1181.01 188.984  20
  -1   5  -5 1322.44 191.570   1
   1   5   5 1078.05 144.571   2
   1   5   5 1290.42 188.846   4
  -1   5  -5 1338.26 156.115  17
   1   5   5 1045.37 167.269  19
  -1   5  -6 2349.03 261.838  20
   1   5   6 2262.69 193.065   2
  -1   5  -6 2593.06 261.058   1
   1   5   6 2513.21 278.482   4
  -1   5  -6 2367.61 221.480  17
  -1   5  -7 934.799 182.518  20
  -1   5  -7 733.674 145.788  17
  -1   5  -7 686.650 183.166   1
   1   5   7 951.224 189.260   4
  -1   5  -8 2750.35 284.657  17
   1   5   8 3064.28 354.244   4
  -1   5  -8 2934.93 332.208   1
   1   5   9 205.254 73.9191  15
   1   5   9 286.715 89.7707   9
   1   5   9 417.010 203.735   4
  -1   5  -9 194.144 129.243   1
   1   5  10 182.425 80.7133  15
   1   5  10-154.272 182.847   4
  -1   5 -10 70.0004 141.355   1
   1   5  10 83.4167 79.2549   9
   1   5  11 523.594 110.965   9
   1   5  12 140.624 79.6829   9
   1   5  13 112.091 73.6719   9
  -1   5 -13 88.4646 65.1234  14
   1   5  14 53.2675 54.2534   9
  -1   5 -14 0.72827 43.9376  14
  -1   6  15 20.0402 41.2077   9
   1   6 -15 38.7872 35.6198  14
  -1   6  14 33.7431 59.4811   9
   1   6 -14 87.2482 54.9966  14
  -1   6  13 87.5817 79.4277   9
   1   6 -13 142.159 52.0538  12
  -1   6  12 858.652 103.136  15
  -1   6  12 939.038 133.479   9
   1   6 -12 1091.70 103.490  12
  -1   6  11 1118.11 113.320  15
   1   6 -11 890.559 104.659  12
  -1   6  11 764.355 126.232   9
  -1   6  10 354.435 184.614   4
   1   6 -10 165.583 172.779  17
  -1   6  10-82.8411 88.2436   9
  -1   6  10-21.2340 75.8066  15
   1   6 -10 106.548 64.3277  12
   1   6 -10-249.840 174.457   1
   1   6  -9-114.668 123.295  17
  -1   6   9-32.3388 79.1169   9
  -1   6   9 18.4924 62.7681  15
   1   6  -9-5.16746 118.094   1
  -1   6   9 50.5627 142.830   4
  -1   6   8 81.6747 111.832   2
   1   6  -8 252.932 157.578   1
  -1   6   8 242.342 144.840   4
   1   6  -8 226.872 116.837  17
   1   6  -7 347.920 143.327   1
  -1   6   7 40.1628 120.502   2
  -1   6   7 370.808 132.892   4
   1   6  -7 364.747 137.643  17
   1   6  -6 1142.94 185.126   1
  -1   6   6 791.928 169.880   2
  -1   6   6 1011.48 169.243   4
   1   6  -6 901.040 159.250  17
  -1   6   5 3670.27 279.820   2
   1   6  -5 3227.03 275.773   1
  -1   6   5 3160.36 251.949   4
   1   6  -5 3294.32 240.900  17
  -1   6   4 1928.36 92.6298  20
   1   6  -4 2016.20 184.287   1
  -1   6   4 1924.64 200.200   2
  -1   6   4 2110.06 183.499   4
  -1   6   4 1924.14 187.778   5
   1   6  -4 1905.82 165.089  17
  -1   6   3 3033.30 138.710  20
  -1   6   3 3410.97 245.137   2
   1   6  -3 3221.21 219.011   1
  -1   6   3 3058.15 220.897   5
  -1   6   3 3198.06 195.657   4
   1   6  -3 3275.24 196.856  17
  -1   6   2 12120.1 299.399  20
   1   6  -2 11704.7 367.990   1
  -1   6   2 11801.9 402.295   2
  -1   6   2 12151.5 369.386   5
  -1   6   2 11957.3 329.969   4
   1   6  -2 12357.4 321.385  17
  -1   6   1 7387.11 250.864  20
  -1   6   1 7577.24 274.561  19
  -1   6   1 7041.87 290.799   2
   1   6  -1 6953.26 218.248   5
  -1   6   1 7062.66 244.290   4
   1   6  -1 6892.86 236.744  17
   1   6   0 7734.23 282.479  19
  -1   6   0 7519.74 271.019  20
  -1   6   0 7191.34 239.459  19
   1   6   0 7484.33 269.663   4
   1   6   0 7466.89 230.692   5
  -1   6   0 7422.17 261.763   2
  -1   6  -1 181799. 1259.55  19
  -1   6  -1 183523. 1569.39  20
   1   6   1 190560. 1515.58  19
  -1   6  -1 182232. 1375.47   2
  -1   6  -1 185020. 1173.11   1
   1   6   1 187627. 1513.98   4
   1   6   1 186760. 1432.30   5
   1   6   2 77362.1 937.378  19
  -1   6  -2 74110.6 1017.21  20
  -1   6  -2 76464.2 669.460  19
  -1   6  -2 77468.9 808.990   1
   1   6   2 78632.0 957.025   5
   1   6   2 80342.0 992.667   4
  -1   6  -2 75038.0 533.978  17
   1   6   3 1038.44 144.416  19
  -1   6  -3 1038.02 74.9359  19
  -1   6  -3 952.572 161.761  20
  -1   6  -3 840.423 131.331   1
   1   6   3 1066.09 138.837   2
   1   6   3 1291.31 168.251   4
  -1   6  -3 985.705 95.6684  17
   1   6   4 6388.79 314.590  19
  -1   6  -4 6109.36 339.325  20
   1   6   4 6908.22 307.135   2
  -1   6  -4 6374.20 305.475   1
   1   6   4 6486.34 344.967   4
  -1   6  -4 6353.16 246.127  17
   1   6   5 9038.83 417.514  19
  -1   6  -5 9508.01 450.311  20
   1   6   5 9448.71 368.985   2
  -1   6  -5 9714.74 409.206   1
   1   6   5 9414.95 443.396   4
  -1   6  -5 9927.10 345.826  17
  -1   6  -6 9493.95 491.590  20
   1   6   6 10131.5 396.212   2
  -1   6  -6 10769.8 475.203   1
   1   6   6 10759.6 506.478   4
  -1   6  -6 10471.0 404.811  17
  -1   6  -7 1133.70 219.196  20
  -1   6  -7 1476.22 192.114  17
   1   6   7 1500.01 235.229   4
  -1   6  -7 1224.81 219.808   1
   1   6   8 5745.65 454.941   4
  -1   6  -8 4948.13 421.717   1
   1   6   9-0.69927 69.5033  15
   1   6   9-45.8706 165.059   4
  -1   6  -9-13.3497 127.360   1
   1   6   9 25.9655 79.8247   9
   1   6  10 180.664 88.6329   9
   1   6  11 202.208 97.5911   9
  -1   6 -12 24.8931 64.6590  14
   1   6  12 28.9095 82.2645   9
  -1   6 -13 559.371 80.1552  14
   1   6  13 764.442 98.5025   9
  -1   6 -14-49.2086 42.0762  14
   1   6  14-11.6480 49.9622   9
  -1   6 -14-27.1003 39.5823   8
   1   7 -15 75.7784 37.1369  14
   1   7 -15 26.2276 34.4303   8
  -1   7  15 46.5506 39.9492   9
   1   7 -14 81.1017 52.4977  14
  -1   7  14 228.013 69.3300   9
   1   7 -13 447.649 69.7074  12
  -1   7  13 422.592 93.4015   9
   1   7 -12 979.156 100.841  12
  -1   7  12 619.959 97.9569  15
  -1   7  12 828.271 119.242   9
   1   7 -11 48.3891 63.3332  12
  -1   7  11 96.1458 74.6140  15
  -1   7  11-72.7168 82.8667   9
  -1   7  10 85.3826 143.132   4
  -1   7  10 122.838 87.9813   9
  -1   7  10 4.67926 70.6126  15
   1   7 -10 9.94375 65.7741  12
   1   7 -10-10.5173 132.089   1
  -1   7   9 166.674 156.883   4
   1   7  -9-9.75423 145.545  17
  -1   7   9 34.3157 76.3564   9
  -1   7   9 77.8140 72.6831  15
   1   7  -9 258.856 79.3433  12
   1   7  -9-10.2290 136.289   1
  -1   7   8 628.538 174.679   2
   1   7  -8 685.628 196.152   1
   1   7  -8 622.942 180.867  17
  -1   7   8 524.264 171.850   4
   1   7  -7 85.9934 126.946   1
  -1   7   7-82.8977 119.400   2
   1   7  -7 1.34527 100.628  17
  -1   7   7 126.568 119.904   4
   1   7  -6 1062.77 183.708   1
  -1   7   6 1034.13 192.115   2
   1   7  -6 972.585 164.234  17
  -1   7   6 744.335 161.406   4
  -1   7   5 18444.2 608.386   2
   1   7  -5 19038.1 595.808   1
   1   7  -5 18662.8 525.728  17
  -1   7   5 18858.0 571.948   4
  -1   7   5 19099.5 633.017   5
  -1   7   4 2203.79 235.369   2
   1   7  -4 2682.60 236.412   1
   1   7  -4 2630.92 200.854  17
  -1   7   4 2443.78 237.790   5
  -1   7   4 2565.16 215.733   4
   1   7  -3 5491.59 246.461  17
  -1   7   3 5725.97 305.824   2
   1   7  -3 6275.68 293.815   1
  -1   7   3 5474.29 263.804   4
  -1   7   3 5506.86 288.949   5
  -1   7   3 5501.79 186.295  20
   1   7  -2 11236.9 318.653  17
  -1   7   2 12970.7 422.256   2
   1   7  -2 11677.7 360.305   1
  -1   7   2 12494.5 388.726   5
  -1   7   2 11964.9 351.245   4
  -1   7   2 12853.4 320.472  20
   1   7  -2 12458.3 387.424  19
  -1   7   2 13370.1 399.166  19
   1   7  -1 32395.5 522.669  17
  -1   7   1 34183.0 626.156   2
  -1   7   1 33247.6 564.252   4
   1   7  -1 32546.7 511.772   5
  -1   7   1 33848.1 614.341   5
  -1   7   1 34907.2 573.263  20
  -1   7   0 433.248 104.979   2
   1   7   0 509.067 107.773   4
  -1   7   0 524.288 105.550   5
   1   7   0 437.146 86.4582   5
  -1   7   0 440.863 98.1032  19
  -1   7   0 523.499 110.315  20
   1   7   0 420.662 125.326  19
  -1   7  -1 68459.8 857.636   2
  -1   7  -1 69770.9 649.628   1
   1   7   1 68253.0 854.369   5
   1   7   1 68981.4 909.148   4
  -1   7  -1 70786.3 971.531  20
  -1   7  -1 68429.6 775.219  19
   1   7   1 68645.5 928.497  19
  -1   7  -2 89365.8 914.308   1
   1   7   2 91086.7 1116.47   4
   1   7   2 91469.2 1084.94   5
  -1   7  -2 91144.4 824.804  19
   1   7   2 93083.9 1091.80  19
  -1   7  -2 88663.4 1178.49  20
  -1   7  -3 22268.2 344.618  17
   1   7   3 23358.7 559.040   2
  -1   7  -3 22674.6 505.593   1
   1   7   3 24157.7 604.848   4
   1   7   3 22898.2 562.951  19
  -1   7  -3 23090.5 354.349  19
  -1   7  -3 22666.6 605.406  20
  -1   7  -4 4621.80 197.589  17
   1   7   4 5096.92 278.077   2
  -1   7  -4 4502.58 268.501   1
   1   7   4 4875.35 308.010   4
   1   7   4 5035.73 296.762  19
  -1   7  -4 4302.01 290.491  20
   1   7   5 596.201 143.712  19
  -1   7  -5 447.389 99.8359  17
  -1   7  -5 591.178 142.552   1
   1   7   5 561.471 129.707   2
   1   7   5 539.548 141.323   4
  -1   7  -5 598.061 164.471  20
  -1   7  -6 1054.67 144.868  17
  -1   7  -6 991.701 204.890  20
   1   7   6 1554.15 220.384   4
  -1   7  -6 1019.98 187.561   1
   1   7   6 1141.62 165.387   2
  -1   7  -7 1849.29 268.600  20
   1   7   7 2201.34 279.959   4
  -1   7  -7 1680.26 250.790   1
   1   7   8 1324.93 264.048   4
  -1   7  -8 1045.40 218.162   1
   1   7   9-49.2476 133.000   4
   1   7   9 90.5216 84.9526   9
  -1   7  -9 106.594 127.892   1
  -1   7  -9 68.9442 57.6415  12
   1   7  10 60.7345 83.3943   9
   1   7  11 117.392 91.4058   9
  -1   7 -12 155.266 77.8602  14
   1   7  12 165.232 79.4999   9
  -1   7 -13 9.01138 54.0541  14
   1   7  13 327.453 79.0242   9
  -1   7 -14 45.5975 42.9623  14
  -1   7 -14 148.152 43.7492   8
   1   7  14 77.8409 51.2543   9
   1   8 -15-11.0762 30.7436  14
   1   8 -15 9.14403 30.7324   8
  -1   8  15 27.8611 36.1250   9
   1   8 -14 326.608 67.9444  14
  -1   8  14 265.319 70.5407   9
   1   8 -13 483.046 73.7875  12
   1   8 -13 549.710 86.4507  14
  -1   8  13 559.475 97.2165   9
   1   8 -12 734.478 91.7181  12
  -1   8  12 576.150 96.0817  15
  -1   8  12 679.159 114.028   9
   1   8 -11 143.910 71.4774  12
  -1   8  11 61.5955 80.2294  15
  -1   8  11 136.901 83.6690   9
  -1   8  10 470.008 171.721   4
  -1   8  10 136.166 81.2016   9
  -1   8  10 177.657 79.9976  15
   1   8 -10 351.910 85.7416  12
   1   8 -10 161.939 155.338   1
  -1   8   9 99.8275 130.733   4
   1   8  -9 33.0578 60.2475  16
  -1   8   9 122.012 78.4799   9
  -1   8   9 26.0300 71.4485  15
   1   8  -9 303.987 81.7411  12
   1   8  -9-139.922 156.018   1
   1   8  -8 710.002 203.710   1
  -1   8   8 504.750 158.554   2
  -1   8   8 501.195 154.755   4
   1   8  -8 572.672 164.270  17
   1   8  -7 298.840 136.633   1
  -1   8   7 186.795 118.332   2
  -1   8   7 285.885 141.265   4
   1   8  -7 582.341 150.072  17
   1   8  -6 121.676 108.242   1
  -1   8   6 106.751 112.827   2
  -1   8   6 221.773 120.755   4
   1   8  -6 175.995 110.075  17
   1   8  -5 31232.6 800.257   1
  -1   8   5 30123.5 830.650   5
  -1   8   5 29506.6 754.099   4
   1   8  -5 29789.0 698.109  17
  -1   8   4 27105.6 715.426   2
   1   8  -4 29029.8 695.241   1
  -1   8   4 27610.6 695.455   5
  -1   8   4 27058.9 638.042   4
   1   8  -4 29105.9 598.123  17
  -1   8   3 5927.81 200.065  20
   1   8  -3 6338.47 301.191   1
  -1   8   3 5909.00 324.016   2
  -1   8   3 5295.94 290.410   5
  -1   8   3 5712.74 275.990   4
   1   8  -3 6480.59 257.641  17
  -1   8   2 9913.66 305.224  20
   1   8  -2 9719.53 398.962  19
  -1   8   2 10537.9 384.447  19
  -1   8   2 9908.55 402.350   2
  -1   8   2 10001.0 343.517   4
  -1   8   2 9965.46 383.948   5
   1   8  -2 9733.90 322.863   5
   1   8  -2 9758.45 303.227  17
  -1   8   1 2434.15 190.943  19
  -1   8   1 2465.58 175.518  20
   1   8  -1 2060.76 154.674   5
  -1   8   1 2232.31 179.804   5
  -1   8   1 2350.74 176.637   4
  -1   8   1 2319.64 194.775   2
  -1   8   0 2966.84 199.704  20
   1   8   0 3120.95 215.094  19
  -1   8   0 2677.15 181.332  19
  -1   8   0 3081.43 201.443   5
   1   8   0 2816.67 176.713   5
   1   8   0 2726.05 194.866   4
  -1   8   0 2776.89 191.366   2
   1   8   1 2096.32 189.332  19
  -1   8  -1 2227.18 194.215  20
  -1   8  -1 2521.74 156.178  19
   1   8   1 2239.07 187.221   4
   1   8   1 2087.56 160.431   5
  -1   8  -1 2215.55 167.032   2
  -1   8  -1 2269.51 117.704   1
  -1   8  -2 41108.0 576.901  19
   1   8   2 43324.0 772.130  19
  -1   8  -2 39627.3 800.289  20
   1   8   2 44057.8 764.220   5
   1   8   2 44840.5 792.967   4
  -1   8  -2 40597.4 603.072   1
  -1   8  -3 26699.2 708.397  20
  -1   8  -3 28866.9 452.467  19
   1   8   3 30838.6 683.328  19
   1   8   3 29237.3 708.943   4
   1   8   3 30961.6 708.597   5
  -1   8  -3 27820.4 578.482   1
   1   8   4 126.739 129.098  19
  -1   8  -4 83.7894 104.850  20
   1   8   4 51.4577 101.317   2
  -1   8  -4 325.679 118.185   1
   1   8   4 174.043 113.933   4
  -1   8  -5 323.790 131.136  20
   1   8   5 402.975 126.406   2
  -1   8  -5 481.278 128.206   1
   1   8   5 203.327 115.512   4
   1   8   5 544.890 167.006  19
  -1   8  -6 1220.07 220.352  20
   1   8   6 1271.43 208.390   4
  -1   8  -6 1163.43 204.236   1
  -1   8  -7 529.724 188.254  20
  -1   8  -7 475.291 159.828   1
   1   8   7 576.729 179.177   4
   1   8   8 285.134 79.1989  15
   1   8   8 384.339 172.144   4
  -1   8  -8 126.082 135.294   1
   1   8   9 103.389 166.281   4
   1   8   9 30.5778 86.7938   9
  -1   8  -9-104.002 63.9891  12
   1   8  10 118.916 91.3741   9
  -1   8 -10 234.797 67.7647  12
   1   8  11 162.786 85.3236   9
  -1   8 -11 98.4819 70.9344  14
   1   8  12 237.337 86.4152   9
  -1   8 -12 174.607 72.0372  14
   1   8  13 292.844 73.6217   9
  -1   8 -13 267.375 66.4007  14
   1   8  14 60.1574 48.7696   9
  -1   8 -14 112.459 39.9063   8
  -1   8 -14 113.935 44.1377  14
  -1   9  14-15.9968 52.5002   9
   1   9 -14 62.4329 46.7032  14
  -1   9  13 382.892 83.0705   9
   1   9 -13 354.895 81.8715  14
   1   9 -13 377.651 71.4010  12
  -1   9  12 228.655 91.4735   9
   1   9 -12 228.068 73.3333  12
  -1   9  11 326.498 88.2922  15
  -1   9  11 230.438 93.6292   9
   1   9 -11 404.979 86.2314  12
  -1   9  10 145.793 78.1264  15
   1   9 -10 75.8636 71.1658  12
  -1   9  10 75.6974 83.5332   9
  -1   9   9 269.460 123.754   4
   1   9  -9-43.3530 61.1518  16
  -1   9   9 52.9175 69.0286  15
   1   9  -9-51.6648 67.3048  12
   1   9  -9-25.3804 127.150   1
  -1   9   9 33.4371 72.7030   9
  -1   9   8 240.158 132.086   4
   1   9  -8 282.515 154.359   1
  -1   9   8 158.043 122.247   2
   1   9  -7 324.854 124.549  17
  -1   9   7 592.974 168.013   4
  -1   9   7 392.995 159.486   2
   1   9  -7 483.556 149.720   1
   1   9  -6 1145.79 215.361   1
  -1   9   6 985.624 182.151   2
   1   9  -6 855.923 175.037  19
   1   9  -6 826.424 148.202  17
  -1   9   6 904.684 179.086   4
   1   9  -5 34369.8 726.457  17
  -1   9   5 34467.9 890.191   5
  -1   9   5 34768.4 816.268   4
  -1   9   5 34262.5 882.207   2
   1   9  -5 34916.3 862.878   1
   1   9  -4 1794.14 195.308   1
  -1   9   4 1654.52 227.596   2
   1   9  -4 1692.82 194.585  19
  -1   9   4 1568.79 239.840  19
   1   9  -4 1591.08 156.817  17
  -1   9   4 1909.90 220.581   5
  -1   9   4 1915.58 194.509   4
   1   9  -3 3009.36 227.406   1
  -1   9   3 2882.87 249.044   2
  -1   9   3 2884.78 151.437  20
  -1   9   3 2369.73 239.141  19
   1   9  -3 3093.02 192.025  17
  -1   9   3 2840.32 215.339   4
  -1   9   3 2967.27 244.217   5
  -1   9   2 1741.32 188.780   2
  -1   9   2 1755.32 142.628  20
  -1   9   2 1858.80 197.170  19
   1   9  -2 1783.10 194.912  19
   1   9  -2 1534.16 136.686  17
  -1   9   2 1643.25 179.065   5
  -1   9   2 1655.09 157.643   4
   1   9  -2 1468.48 141.664   5
  -1   9   1 220.729 108.964   2
  -1   9   1 318.691 102.627   4
   1   9  -1 241.373 81.8716   5
  -1   9   1 166.735 86.0511   5
  -1   9   1 341.088 109.453  19
  -1   9   1 229.203 90.9929  20
   1   9  -1 291.387 131.893  19
  -1   9   0 2289.92 197.465   2
   1   9   0 2338.06 179.486   5
   1   9   0 2278.69 193.265   4
  -1   9   0 2429.19 194.948   5
  -1   9   0 2241.55 181.309  19
  -1   9   0 2335.54 198.773  20
   1   9   0 2287.87 204.559  19
  -1   9  -1 2248.03 122.584   1
   1   9   1 2516.96 188.794   5
   1   9   1 2233.30 189.852   4
  -1   9  -1 2683.76 224.648  20
  -1   9  -1 2362.69 168.549  19
   1   9   1 2087.50 194.221  19
  -1   9  -2 12328.4 336.513   1
   1   9   2 12137.7 422.783   5
   1   9   2 12021.8 439.263   4
  -1   9  -2 11845.2 473.122  20
   1   9   2 11938.5 425.912  19
  -1   9  -2 12414.6 342.927  19
  -1   9  -3 14569.7 429.757   1
   1   9   3 15782.5 532.967   4
   1   9   3 15245.2 528.029   5
   1   9   3 15786.0 515.780  19
  -1   9  -3 13649.3 529.415  20
  -1   9  -3 14771.6 346.575  19
  -1   9  -4 599.422 122.680   1
   1   9   4 642.426 151.185   4
  -1   9  -4 425.133 152.735  20
   1   9   4 626.580 145.224  19
  -1   9  -5 1013.24 162.015   1
  -1   9  -5 929.581 192.684  20
   1   9   5 1263.48 188.850  19
   1   9   5 1266.42 200.070   4
  -1   9  -6 1173.88 202.595   1
  -1   9  -6 1067.48 219.991  20
   1   9   6 1156.52 217.637  19
   1   9   6 1088.76 202.398   4
  -1   9  -7 142.401 145.900   1
  -1   9  -7 94.2103 130.012  20
   1   9   7 145.178 120.994   4
  -1   9  -8 1421.11 258.181   1
   1   9   8 1968.58 152.908   9
  -1   9  -8 1570.75 117.056  12
   1   9   8 1914.16 292.268   4
   1   9   9 144.556 92.8302   9
   1   9   9-53.7805 157.469   4
  -1   9  -9 90.6360 60.1215  12
  -1   9  -9 4.72071 150.581   1
  -1   9 -10 1370.27 136.070  14
   1   9  10 1488.53 154.720   9
  -1   9 -10 1477.42 115.287  12
   1   9  11 28.8712 87.1178   9
  -1   9 -11-9.74127 73.2344  14
  -1   9 -11 77.1035 62.8021  12
   1   9  12 9.31330 71.2997   9
  -1   9 -12 146.585 75.6135  14
   1   9  13 4.09086 59.5176   9
  -1   9 -13 42.9337 46.7884   8
  -1   9 -13 32.7499 52.2545  14
   1   9  14 268.654 54.0303   9
  -1   9 -14 176.608 42.7526   8
  -1   9 -14 192.839 44.5116  14
   1  10 -14 95.8922 44.1717  14
   1  10 -14 87.1790 34.1565  12
  -1  10  14 104.144 49.2337   9
   1  10 -14 61.7287 43.9737   8
   1  10 -13 469.683 70.3972  12
   1  10 -13 455.048 80.7848  14
  -1  10  13 647.398 88.3260   9
   1  10 -12 142.621 75.2307  14
   1  10 -12 100.680 57.1447  12
  -1  10  12 134.263 81.0648   9
  -1  10  11 1048.74 113.829  15
   1  10 -11 1033.43 111.581  12
   1  10 -11 934.125 96.0606  13
  -1  10  11 1047.68 134.818   9
   1  10 -10 10.5964 66.5292  12
  -1  10  10-35.1365 75.1894  15
  -1  10  10-0.45425 79.1043   9
  -1  10   9 6.93868 127.837   4
  -1  10   9 55.8705 83.8560   9
  -1  10   9 204.042 81.6410  15
   1  10  -9 148.357 73.7391  12
   1  10  -9 197.235 194.181   1
   1  10  -8 158.973 68.8320  16
  -1  10   8 62.3251 114.722   4
   1  10  -8 82.5968 68.8065  12
  -1  10   8-46.5029 67.2969  15
   1  10  -8-29.5719 145.929   1
  -1  10   8 50.8400 125.127   2
  -1  10   7 819.721 201.343   2
   1  10  -7 527.067 181.046   1
  -1  10   7 524.144 156.298   4
   1  10  -6 205.960 100.848  17
  -1  10   6 208.506 145.587   2
   1  10  -6 152.555 106.386   1
  -1  10   6 277.593 125.983   4
   1  10  -6 147.844 104.644  19
  -1  10   5 11771.3 535.060   2
   1  10  -5 11644.4 525.652   1
   1  10  -5 11301.9 414.843  17
  -1  10   5 11461.6 496.804   4
  -1  10   5 11564.0 534.530   5
  -1  10   4 4068.85 307.875   2
   1  10  -4 4225.56 293.768   1
   1  10  -4 4199.04 228.348  17
  -1  10   4 3957.52 280.157   4
  -1  10   4 3773.45 293.782   5
   1  10  -3 6269.12 258.156  17
  -1  10   3 6029.07 351.419   2
   1  10  -3 5226.06 320.483   1
  -1  10   3 5651.36 305.762   4
  -1  10   3 5865.54 340.557   5
   1  10  -3 5994.47 299.547   5
  -1  10   3 5491.59 212.470  20
  -1  10   3 4997.79 332.291  19
   1  10  -2 133.513 71.5864  17
  -1  10   2 105.039 116.066   2
  -1  10   2 172.924 96.8882   5
  -1  10   2 117.983 95.0589   4
   1  10  -2 166.045 73.6349   5
  -1  10   2 161.279 116.361  19
   1  10  -2 189.117 120.493  19
  -1  10   2 130.025 69.3286  20
  -1  10   1 4240.57 281.343   2
  -1  10   1 4622.46 287.016   5
   1  10  -1 4206.62 236.358   5
  -1  10   1 4507.24 263.073   4
  -1  10   1 4724.33 271.977  19
   1  10  -1 4616.60 308.137  19
  -1  10   1 4587.17 262.749  20
  -1  10   0 192.320 111.732   2
   1  10   0 331.241 114.487   4
  -1  10   0 197.056 104.508   5
   1  10   0 199.951 95.0753   5
  -1  10   0 227.540 99.6346  19
   1  10   0 181.056 123.787  19
  -1  10   0 192.085 101.182  20
   1  10   1 22813.5 602.736   4
  -1  10  -1 22708.3 617.717   5
   1  10   1 22793.6 565.248   5
  -1  10  -1 22367.0 620.409  20
   1  10   1 23541.4 616.661  19
  -1  10  -1 22944.6 512.843  19
  -1  10  -2 6766.89 254.375   1
   1  10   2 6386.55 334.769   4
   1  10   2 6912.26 327.754   5
  -1  10  -2 6296.66 353.289  20
  -1  10  -2 6577.57 266.688  19
   1  10   2 6504.92 340.596  19
  -1  10  -3 4116.28 238.369   1
   1  10   3 4198.85 283.275   5
   1  10   3 4107.72 297.710   4
   1  10   3 4293.28 297.328  19
  -1  10  -3 4360.58 209.733  19
  -1  10  -3 3956.75 319.281  20
  -1  10  -4 2107.68 216.149   1
   1  10   4 2172.06 233.359   4
   1  10   4 2097.62 235.106  19
  -1  10  -4 2258.02 271.614  20
  -1  10  -5 162.595 112.647   1
   1  10   5 43.6559 100.404   4
  -1  10  -5 177.634 126.436  20
   1  10   5 196.087 123.348  19
  -1  10  -6 2823.55 275.789   1
   1  10   6 2741.08 288.977   4
   1  10   6 2170.71 286.127  19
  -1  10  -6 2636.60 324.287  20
  -1  10  -7 136.244 138.984   1
   1  10   7 221.335 131.644   4
   1  10   8 616.616 112.034   9
  -1  10  -8 737.334 97.3990  12
  -1  10  -8 719.015 110.049  14
  -1  10  -8 458.288 162.539   1
   1  10   8 646.397 214.597   4
   1  10   9 197.745 88.2562   9
   1  10   9 50.0253 145.968   4
  -1  10  -9 23.5297 63.8098  12
  -1  10  -9 138.917 80.9021  14
  -1  10  -9 295.138 194.205   1
  -1  10 -10 1678.03 156.436  14
   1  10  10 2138.13 174.464   9
  -1  10 -10 2127.45 133.499  12
  -1  10 -11 53.5963 56.8388  12
  -1  10 -11 46.6932 64.3784  14
   1  10  11-2.92666 74.8011   9
  -1  10 -12-24.4760 60.8105  14
   1  10  12 202.612 78.0557   9
  -1  10 -13 78.3213 50.7883  14
   1  10  13-2.85886 59.0042   9
  -1  10 -13-34.6163 50.5973   8
  -1  10 -14 135.140 37.0628  14
   1  10  14 90.5138 38.7852   9
  -1  10 -14 94.9895 36.4698   8
   1  11 -14 60.4392 32.2595  12
   1  11 -14 137.526 44.0555  14
  -1  11  14 113.142 44.2421   9
   1  11 -14 152.383 44.6250   8
   1  11 -13 126.207 51.4463  12
   1  11 -13 106.447 57.8732  14
  -1  11  13 69.3380 64.4639   9
   1  11 -12 238.948 75.9669  14
   1  11 -12 224.009 68.6965  12
  -1  11  12 240.476 85.1982   9
   1  11 -11 88.4741 65.5942  12
   1  11 -11-31.6484 63.9704  14
   1  11 -11 106.488 56.8237  13
  -1  11  11 160.000 82.8803   9
   1  11 -10 171.295 73.1430  13
   1  11 -10-16.1087 68.1643  12
  -1  11  10-59.4501 72.5358  15
  -1  11  10 125.574 84.6301   9
  -1  11   9 1125.61 242.245   4
  -1  11   9 970.184 126.372   9
  -1  11   9 1230.31 121.071  15
   1  11  -9 866.958 114.726  12
   1  11  -9 1023.75 247.358   1
   1  11  -8 713.284 96.1839  16
  -1  11   8 879.230 104.184  15
   1  11  -8 681.801 93.4109  12
  -1  11   8 855.261 209.357   4
  -1  11   8 571.497 192.817   2
   1  11  -8 624.410 187.717   1
  -1  11   7 491.852 146.121   4
   1  11  -7 381.940 146.407   1
  -1  11   7 300.434 146.221   2
   1  11  -6-43.8130 107.880  19
  -1  11   6-16.1467 125.661   4
   1  11  -6 65.6489 109.851   1
  -1  11   6 166.334 155.583   2
   1  11  -5 1485.62 202.476  19
   1  11  -5 1076.06 203.357   1
  -1  11   5 1304.66 221.378   2
  -1  11   5 1426.61 206.964   4
  -1  11   5 1136.12 197.921   5
   1  11  -4 802.710 153.791  19
  -1  11   4 801.036 193.003   2
   1  11  -4 530.534 156.376   1
  -1  11   4 715.696 155.523   5
  -1  11   4 855.417 161.252   4
  -1  11   4 556.363 174.298  19
   1  11  -4 723.633 112.812  17
   1  11  -3 1143.18 192.352  19
  -1  11   3 1292.69 194.347   2
  -1  11   3 1331.11 189.181   4
  -1  11   3 1386.89 205.363   5
   1  11  -3 1441.70 170.019   5
   1  11  -3 1453.47 143.851  17
  -1  11   3 1231.28 200.763  19
   1  11  -2 2716.44 242.246  19
  -1  11   2 2758.46 190.202  20
  -1  11   2 2704.09 237.926  19
  -1  11   2 2681.81 230.339   5
   1  11  -2 2811.29 209.462   5
  -1  11   2 2714.44 218.893   4
  -1  11   2 2761.03 250.991   2
   1  11  -1 26204.7 693.931  19
  -1  11   1 25052.3 607.499  20
  -1  11   1 25628.9 634.805  19
  -1  11   1 25411.4 624.842   4
   1  11  -1 24638.0 588.161   5
  -1  11   1 24698.1 668.264   5
  -1  11   1 23879.4 666.813   2
  -1  11   0 8461.88 352.457  19
   1  11   0 8498.27 391.579  19
  -1  11   0 8053.28 376.426  20
   1  11   0 8164.89 342.554   5
  -1  11   0 8020.23 393.980   5
   1  11   0 7938.32 370.000   4
  -1  11   0 8910.44 407.226   2
   1  11   1 8302.13 397.124   4
   1  11   1 8773.91 384.165   5
  -1  11  -1 8565.66 420.124   5
  -1  11  -1 8007.11 404.351  20
  -1  11  -1 8479.02 347.782  19
   1  11   1 8153.07 411.391  19
   1  11   2 205.287 139.100  19
  -1  11  -2 99.8771 81.4400  19
  -1  11  -2 145.914 119.961  20
   1  11   2 162.181 97.3923   4
   1  11   2 202.592 115.124   5
  -1  11  -2 234.801 87.1392   1
   1  11   3 7651.35 398.834  19
  -1  11  -3 7681.06 298.842  19
  -1  11  -3 7623.80 450.170  20
   1  11   3 7787.10 395.096   5
   1  11   3 7695.34 411.954   4
  -1  11  -3 7489.36 319.471   1
  -1  11  -4 4328.76 356.510  20
   1  11   4 4258.50 330.732  19
   1  11   4 4750.56 337.472   4
  -1  11  -4 4312.87 275.659   1
  -1  11  -5 255.777 141.410  20
   1  11   5 452.310 162.125  19
  -1  11  -5 534.608 149.511   1
   1  11   5 681.835 171.598   4
  -1  11  -6 1782.43 293.132  20
   1  11   6 1874.35 268.552   4
  -1  11  -6 1401.45 229.814   1
   1  11   6 1476.87 267.252  19
  -1  11  -7 145.521 81.6643  14
  -1  11  -7 167.290 128.184   1
   1  11   7 35.4866 129.049   4
   1  11   8 273.973 86.6627   9
  -1  11  -8 245.131 74.4605  12
  -1  11  -8 254.407 88.5853  14
  -1  11  -8 394.000 178.090   1
   1  11   8 311.101 121.098   4
  -1  11  -9 222.489 73.6773  12
  -1  11  -9 222.567 84.9277  14
   1  11   9 294.760 97.1247   9
  -1  11 -10 3488.77 204.829  14
   1  11  10 3695.41 218.204   9
  -1  11 -10 3832.55 174.964  12
  -1  11 -11 8.40884 68.4110  14
  -1  11 -11 112.790 56.4346  12
   1  11  11-19.9378 75.6722   9
  -1  11 -12 109.674 62.8669  14
  -1  11 -12 233.609 64.9105  11
  -1  11 -12 146.770 48.1278  12
  -1  11 -12 189.086 66.4041   8
   1  11  12 77.5722 64.2470   9
  -1  11 -13 91.2380 51.8083  14
  -1  11 -13 125.987 49.9700   8
   1  11  13 230.021 60.3940   9
  -1  11 -14 231.165 40.1037  14
  -1  11 -14 192.017 35.0405   8
   1  12 -14-17.0330 25.0791  12
   1  12 -14-2.71337 30.8641  14
   1  12 -13-21.8983 40.9204  12
   1  12 -13-6.66101 46.0223  14
  -1  12  13-40.0234 49.9730   9
   1  12 -13-29.8228 53.8693   8
   1  12 -12 427.209 78.6927  14
   1  12 -12 285.905 73.5205  12
  -1  12  12 390.279 86.4226   9
   1  12 -11-36.1292 64.7126  14
   1  12 -11 52.7024 60.0315  13
   1  12 -11 131.923 68.4008  12
  -1  12  11 120.754 75.6739   9
   1  12 -10 515.250 93.3428  14
   1  12 -10 690.080 101.043  12
   1  12 -10 568.196 87.3397  13
  -1  12  10 422.115 100.153   9
  -1  12   9 954.167 209.870   4
  -1  12   9 1083.00 129.791   9
  -1  12   9 1365.26 126.389  15
   1  12  -9 1200.31 122.297  13
   1  12  -9 1221.82 127.129  12
   1  12  -9 1133.61 117.819  14
   1  12  -9 1092.75 241.111   1
   1  12  -8 2350.67 153.891  16
  -1  12   8 2429.06 150.621  15
   1  12  -8 2387.49 165.398  12
  -1  12   8 2562.37 327.536   4
  -1  12   8 2050.99 308.168   2
   1  12  -8 2274.59 326.059   1
  -1  12   7 698.784 198.141   4
   1  12  -7 622.526 197.754   1
  -1  12   7 709.642 198.022   2
  -1  12   6 43.4826 109.032   4
   1  12  -6 31.0730 114.959   1
  -1  12   6-135.549 138.766   2
   1  12  -5 507.561 152.033  19
   1  12  -5 308.835 136.493   1
  -1  12   5 441.727 171.436   2
  -1  12   5 580.850 155.500   4
  -1  12   5 522.995 168.038   5
   1  12  -4 222.038 129.101  19
  -1  12   4 348.394 169.131   2
   1  12  -4 182.914 104.551   5
  -1  12   4 130.029 105.125   4
  -1  12   4 218.140 117.350   5
  -1  12   4 163.544 130.214  19
   1  12  -3 1896.80 237.381  19
  -1  12   3 1994.79 242.390  19
  -1  12   3 1891.78 222.807   5
   1  12  -3 2157.48 200.445   5
  -1  12   3 2135.35 216.015   4
  -1  12   3 2208.46 249.386   2
  -1  12   2 299.831 97.9348  20
  -1  12   2 248.547 128.290  19
   1  12  -2 517.802 135.294  19
  -1  12   2 363.437 121.479   4
  -1  12   2 368.573 135.371   5
   1  12  -2 378.484 110.741   5
  -1  12   2 101.574 120.572   2
  -1  12   1 524.306 129.754  19
  -1  12   1 381.776 120.956  20
   1  12  -1 450.172 144.125  19
  -1  12   1 349.745 130.643   5
   1  12  -1 316.710 100.536   5
  -1  12   1 437.628 161.180   2
  -1  12   0 51827.8 997.689  20
   1  12   0 53966.3 1049.09  19
  -1  12   0 54312.3 1064.25   5
   1  12   0 52319.2 943.871   5
   1  12   0 51574.6 1014.91   4
   1  12   1 75611.5 1232.99  19
  -1  12  -1 71867.3 1251.50  20
  -1  12  -1 74119.8 1062.34  19
   1  12   1 72545.4 1209.31   4
   1  12   1 71554.6 1123.42   5
  -1  12  -1 75203.5 1274.39   5
  -1  12  -2 1493.12 210.190  20
   1  12   2 1609.93 219.874  19
  -1  12  -2 1286.29 165.848  19
   1  12   2 1826.65 226.664   4
   1  12   2 1767.03 205.596   5
  -1  12  -2 1362.57 212.666   5
   1  12   3 9054.20 457.513  19
  -1  12  -3 8006.47 326.681  19
  -1  12  -3 7228.42 469.056  20
   1  12   3 8771.77 444.583   5
   1  12   3 8637.08 459.265   4
  -1  12  -3 7572.29 332.811   1
   1  12   4 3235.26 300.773  19
  -1  12  -4 2842.33 317.720  20
   1  12   4 3270.77 302.514   4
  -1  12  -4 2910.34 241.759   1
  -1  12  -5 2171.02 306.963  20
   1  12   5 2289.64 280.907  19
   1  12   5 2564.73 285.190   4
  -1  12  -5 2496.20 238.010   1
  -1  12  -6 2217.60 313.114  20
   1  12   6 1792.15 291.554  19
  -1  12  -6 2483.61 276.308   1
   1  12   6 2167.10 294.146   4
   1  12   7 555.527 192.335   4
  -1  12  -7 646.227 95.2951  12
  -1  12  -7 412.155 90.7049  14
  -1  12  -7 345.057 154.470   1
   1  12   8 1208.28 132.436   9
  -1  12  -8 1080.55 129.361  14
   1  12   8 1274.97 292.890   4
  -1  12  -8 1243.54 117.880  12
  -1  12  -8 1350.57 259.477   1
  -1  12  -9 1556.88 129.091  12
   1  12   9 1894.63 159.240   9
  -1  12  -9 1424.74 141.606  14
  -1  12 -10 3678.42 175.376  12
  -1  12 -10 3968.04 212.607  14
   1  12  11 279.489 85.9987   9
  -1  12 -11 181.255 76.8910   8
  -1  12 -11 279.050 66.6107  12
  -1  12 -11 296.852 74.0012  11
  -1  12 -11 250.690 82.3601  14
   1  12  12 454.774 82.7241   9
  -1  12 -12 392.176 76.4996   8
  -1  12 -12 400.650 61.8377  12
  -1  12 -12 336.462 67.4171  11
  -1  12 -12 413.653 77.0230  14
   1  12  13 96.5835 46.0080   9
  -1  12 -13 61.8323 42.6940   8
  -1  12 -13 161.336 51.1420  14
   1  13 -14-0.66816 30.9345   8
   1  13 -13 11.4835 46.1466  14
   1  13 -13 83.1092 51.0448   8
   1  13 -13 63.0360 41.9289  12
   1  13 -12 90.5030 57.1267  14
  -1  13  12-50.5910 63.7276   9
   1  13 -12 30.7429 59.6470   8
   1  13 -12 74.9354 59.7528  12
  -1  13  11 168.221 79.2392   9
   1  13 -11 166.511 59.5973  13
   1  13 -11 99.5276 64.6994  12
   1  13 -11 239.588 76.7584  14
  -1  13  10 513.757 97.0637   9
   1  13 -10 508.298 86.1446  13
   1  13 -10 372.089 85.1371  12
   1  13 -10 529.973 96.6707  14
   1  13  -9 1145.05 124.762  12
   1  13  -9 1186.78 124.643  13
   1  13  -9 1260.03 128.069  14
   1  13  -8 1605.62 138.219  16
  -1  13   8 2148.90 304.794   4
   1  13  -8 1389.76 128.737  14
   1  13  -8 1860.09 143.874  12
   1  13  -8 1513.72 136.391  13
  -1  13   8 1190.46 247.496   2
   1  13  -8 2001.46 316.953   1
   1  13  -7 1598.62 129.383  16
  -1  13   7 1721.96 125.444  15
   1  13  -7 1509.13 128.476  13
   1  13  -7 1178.29 117.548  12
  -1  13   7 1497.30 264.690   2
   1  13  -7 1516.34 258.138   1
  -1  13   7 1609.77 256.448   4
   1  13  -6 168.336 159.222   1
  -1  13   6 200.626 145.552   2
  -1  13   6 445.150 166.380   4
   1  13  -5 906.610 184.259   1
  -1  13   5 1137.83 227.254   2
  -1  13   5 1111.04 210.230   5
   1  13  -5 1219.87 188.460   5
  -1  13   5 963.359 189.688   4
   1  13  -5 966.209 180.348  19
  -1  13   4 178.525 159.217  19
  -1  13   4 167.120 129.266   2
  -1  13   4 195.787 125.774   5
   1  13  -4 203.480 108.084   5
  -1  13   4 440.066 139.677   4
   1  13  -4 620.630 161.207  19
  -1  13   3 384.240 154.567  19
  -1  13   3 156.722 128.875   2
  -1  13   3 392.912 146.564   5
  -1  13   3 340.389 117.842   4
   1  13  -3 529.353 117.707   5
   1  13  -3 561.343 165.897  19
  -1  13   2 1394.25 232.377   2
   1  13  -2 1851.34 191.797   5
  -1  13   2 1564.38 214.672   5
  -1  13   2 1440.98 194.096   4
  -1  13   2 1348.61 197.117  19
   1  13  -2 1619.45 220.142  19
  -1  13   2 1564.49 171.605  20
  -1  13   1 2268.04 248.804   2
   1  13  -1 2630.44 235.082   5
  -1  13   1 2340.09 237.822   5
  -1  13   1 2507.81 236.084  19
  -1  13   1 2316.04 222.237  20
   1  13  -1 2545.90 252.545  19
   1  13   0 2688.64 231.843   5
  -1  13   0 2899.19 265.221   5
  -1  13   0 2394.77 242.654  20
   1  13   0 2688.88 253.437  19
  -1  13   0 2819.96 249.588  19
   1  13   1 484.633 130.944   5
   1  13   1 562.243 149.697   4
  -1  13  -1 422.358 138.464   5
  -1  13  -1 507.682 136.195  19
   1  13   1 528.031 153.467  19
  -1  13  -1 505.939 167.407  20
   1  13   2 22626.7 690.305   5
  -1  13  -2 24857.7 779.033   5
   1  13   2 23132.4 733.309   4
  -1  13  -2 21593.9 772.823  20
   1  13   2 22508.7 736.140  19
  -1  13  -2 23353.3 609.083  19
   1  13   3 5882.26 392.642   4
   1  13   3 5575.60 375.635   5
  -1  13  -3 5582.60 392.057   5
   1  13   3 5296.96 389.951  19
  -1  13  -3 5399.03 414.581  20
   1  13   4 5071.01 377.996   4
   1  13   4 4512.33 359.306  19
  -1  13  -4 4513.42 401.413  20
   1  13   5 3281.71 332.254   4
   1  13   5 2770.19 325.910  19
  -1  13  -5 2460.08 325.257  20
   1  13   6 839.897 217.544  19
  -1  13  -6 308.483 109.053   1
  -1  13  -6 575.876 196.448  20
   1  13   6 377.216 165.217   4
  -1  13  -7 368.761 86.8686  14
   1  13   7 411.681 158.877   4
  -1  13  -7 324.797 82.1216  12
  -1  13  -8 1456.06 140.169  14
  -1  13  -8 1563.92 125.732  12
   1  13   8 1759.22 287.968   4
  -1  13  -9 1322.00 138.913  14
   1  13   9 1700.17 147.617   9
  -1  13  -9 1366.47 121.690  12
  -1  13  -9 1542.46 140.495   8
  -1  13 -10 757.121 109.458  14
  -1  13 -10 680.816 97.8194  11
  -1  13 -10 897.621 101.763  12
  -1  13 -10 813.731 116.790   8
   1  13  10 749.084 118.960   9
  -1  13 -11 141.072 69.4997  14
  -1  13 -11 192.302 68.6265  11
  -1  13 -11 162.615 65.7002  12
  -1  13 -11 246.625 76.9954   8
   1  13  11 134.652 76.5017   9
  -1  13 -12-4.00271 40.7492  12
  -1  13 -12 82.3542 54.4154  14
  -1  13 -12 8.00390 50.0522   8
   1  13  12 132.303 58.6761   9
  -1  13 -13 31.8591 38.6930  14
  -1  13 -13 54.6849 38.8986   8
   1  14 -13-37.0885 37.4916  12
   1  14 -13-7.12400 37.8446  14
   1  14 -13 8.75696 44.8255   8
   1  14 -12 11.4725 55.7503  12
   1  14 -12 18.8687 48.1136  14
   1  14 -12 27.1106 59.1759   8
   1  14 -11 160.335 65.7399  12
   1  14 -11 139.185 57.1537  13
   1  14 -11 173.307 68.2055  14
   1  14 -11 228.411 76.3405   8
   1  14 -10-94.7618 73.6901  12
   1  14 -10 45.1709 61.2806  13
   1  14  -9 422.023 87.8436  13
   1  14  -9 355.260 86.0592  14
   1  14  -9 425.554 92.8994  12
  -1  14   8 2715.93 352.194   4
   1  14  -8 2386.41 167.649  14
   1  14  -8 2985.64 181.310  12
   1  14  -8 2870.85 181.777  13
   1  14  -8 2317.55 364.585   1
  -1  14   8 2473.44 363.338   2
   1  14  -7 1718.74 140.285  16
  -1  14   7 1497.93 122.243   7
   1  14  -7 1466.43 134.309  13
   1  14  -7 1806.67 139.937  12
  -1  14   7 1732.55 282.321   4
   1  14  -7 1255.45 266.327   1
  -1  14   7 1633.84 290.139   2
  -1  14   6 1084.46 219.892   4
  -1  14   6 1218.08 252.818   2
   1  14  -5 467.824 157.838  19
   1  14  -5 460.767 142.363   5
  -1  14   5 563.128 166.061   4
  -1  14   5 431.073 178.313   5
  -1  14   5 334.172 144.061   2
   1  14  -4 3285.33 296.489  19
  -1  14   4 2982.89 316.191   5
   1  14  -4 3089.27 272.640   5
  -1  14   4 3126.81 293.525   4
  -1  14   4 2976.25 318.788   2
   1  14  -3 3872.57 315.874  19
  -1  14   3 3778.35 325.269  19
  -1  14   3 3687.94 323.340   5
   1  14  -3 4201.38 306.215   5
  -1  14   3 3851.76 317.243   4
  -1  14   3 3682.79 336.821   2
  -1  14   2 73.0246 116.690  19
   1  14  -2 3.55203 109.720  19
  -1  14   2 148.572 106.883   4
   1  14  -2 155.916 117.344   5
  -1  14   2 191.684 104.956   5
  -1  14   2 41.7851 117.946   2
  -1  14   1 682.440 179.791   5
   1  14  -1 850.294 164.992   5
   1  14  -1 787.033 186.576  19
  -1  14   1 665.078 165.139  19
  -1  14   1 681.345 140.890  20
  -1  14   0 161.303 104.870   5
   1  14   0 112.498 95.3964   5
  -1  14   0 112.629 99.4048  20
   1  14   0 120.947 133.847  19
  -1  14   0 65.8625 105.308  19
   1  14   1 207.175 109.745   5
  -1  14  -1-59.3640 118.897   5
   1  14   1 185.257 124.343   4
  -1  14  -1 46.8615 110.288  20
  -1  14  -1 159.420 104.209  19
   1  14   1 167.348 125.693  19
   1  14   2 9277.97 466.802   5
   1  14   2 9565.63 493.993   4
  -1  14  -2 8615.76 476.539   5
  -1  14  -2 8367.69 498.645  20
   1  14   2 9704.39 505.863  19
  -1  14  -2 8789.04 396.761  19
   1  14   3 6601.10 422.451   5
   1  14   3 6009.97 414.229   4
  -1  14  -3 6143.92 433.785   5
   1  14   3 5990.62 414.414  19
  -1  14  -3 5851.12 458.306  20
   1  14   4 3451.21 341.855   4
  -1  14  -4 3438.07 334.367   5
  -1  14  -4 2668.59 327.634  20
   1  14   4 2974.01 319.403  19
   1  14   5 640.208 201.502  19
  -1  14  -5 598.930 223.180  20
   1  14   5 560.795 175.187   4
  -1  14  -6 49.2558 73.0329  11
   1  14   6-18.8015 143.482  19
  -1  14  -6 74.6726 70.7084  14
  -1  14  -6 126.907 72.2501   8
  -1  14  -6 254.430 79.3590  12
   1  14   6 236.842 150.359   4
  -1  14  -7 37.3804 66.5888  11
  -1  14  -7 13.0665 71.4983  14
  -1  14  -7 174.795 76.1395   8
  -1  14  -7 165.327 70.7488  12
   1  14   7-51.0963 136.446   4
  -1  14  -8 1136.08 130.531   8
  -1  14  -8 1192.59 122.136  12
  -1  14  -8 862.178 109.584  11
  -1  14  -8 931.499 122.824  14
  -1  14  -9 2069.09 138.781  12
  -1  14  -9 1753.09 142.082  11
  -1  14  -9 1721.08 154.100   8
  -1  14  -9 1786.84 152.618  14
  -1  14 -10 557.583 99.7375   8
   1  14  10 553.349 94.0269   9
  -1  14 -10 587.834 82.3053  12
  -1  14 -10 786.562 102.063  11
  -1  14 -10 696.615 100.692  14
  -1  14 -11 294.350 73.7862   8
   1  14  11 249.104 64.5429   9
  -1  14 -11 230.922 61.7279  12
  -1  14 -11 281.629 63.2299  11
  -1  14 -11 290.790 76.7602  14
  -1  14 -12 159.863 55.8701  14
  -1  14 -12 169.134 55.2248   8
  -1  14 -12 87.1228 42.8435  12
  -1  14 -13 53.8842 36.6201   8
  -1  14 -13 108.960 40.0776  14
   1  15 -13 87.8472 44.9845   8
   1  15 -13 27.8767 34.6787  12
   1  15 -12 80.7498 50.5775  14
   1  15 -12-13.1046 51.8079   8
   1  15 -12-32.7409 51.0077  12
   1  15 -11 155.361 62.4472  14
   1  15 -11 68.8827 65.6817   8
   1  15 -11 152.581 58.2023  13
   1  15 -11 139.366 66.7903  12
   1  15 -10 201.494 71.1253  14
   1  15 -10 357.612 86.3432   8
   1  15 -10 220.833 60.6035  13
   1  15 -10 217.420 82.4330  12
   1  15  -9 670.443 107.800  14
   1  15  -9 848.982 117.783   8
   1  15  -9 927.754 111.006  12
   1  15  -9 913.727 108.988  13
   1  15  -8 4709.80 214.553  12
   1  15  -8 4693.10 214.219  13
   1  15  -8 4440.24 220.771   8
   1  15  -7 1305.28 135.801  16
  -1  15   7 1843.03 272.492   4
  -1  15   7 1916.68 129.943   6
   1  15  -7 1750.21 143.317   8
  -1  15   7 1745.13 136.829   7
   1  15  -7 1604.39 139.011  12
   1  15  -7 1611.17 139.838  13
  -1  15   7 2012.40 320.581   2
   1  15  -6 422.596 84.8035  16
  -1  15   6 506.357 84.8277   7
   1  15  -6 568.844 92.7843   8
   1  15  -6 449.439 84.1286  12
   1  15  -6 490.027 95.2582  13
  -1  15   6 724.959 209.613   2
  -1  15   6 601.889 178.324   4
  -1  15   6 539.193 87.9665   6
  -1  15   5 850.485 225.158   2
  -1  15   5 679.655 182.337   5
   1  15  -5 770.143 164.878   5
  -1  15   5 626.683 158.336   4
   1  15  -5 481.543 155.087  19
  -1  15   4 755.609 205.539  19
  -1  15   4 595.164 200.445   2
  -1  15   4 658.283 202.861   5
  -1  15   4 532.394 182.510   4
   1  15  -4 650.068 159.362   5
   1  15  -4 531.867 163.271  19
  -1  15   3 925.662 195.890  19
   1  15  -3 1142.18 207.666  19
  -1  15   3 798.881 182.215   5
   1  15  -3 907.847 173.184   5
  -1  15   3 882.364 190.984   4
  -1  15   3 1070.54 211.108   2
   1  15  -2 28.2021 129.851  19
  -1  15   2 83.2914 116.528  19
   1  15  -2 153.346 108.133   5
  -1  15   2-49.9584 103.425   5
  -1  15   2 98.5356 135.173   2
  -1  15   1 2115.78 244.100  19
   1  15  -1 2001.87 261.560  19
  -1  15   1 2187.73 227.441  20
   1  15  -1 2221.36 232.788   5
  -1  15   1 2107.29 259.197   5
   1  15   0 534.335 161.505  19
  -1  15   0 468.177 145.472  19
  -1  15   0 455.653 147.479  20
   1  15   0 430.033 126.059   5
  -1  15   0 731.237 177.359   5
  -1  15  -1 6765.25 449.941  20
  -1  15  -1 7028.82 393.695  19
   1  15   1 6737.06 450.242  19
   1  15   1 6201.29 401.815   5
  -1  15  -1 6378.50 439.169   5
   1  15   1 6718.51 433.899   4
  -1  15  -2 169.629 162.263  20
  -1  15  -2-84.8786 109.722  19
   1  15   2 360.674 142.375  19
   1  15   2 107.347 101.099   4
   1  15   2 82.7111 106.294   5
  -1  15  -2 68.5383 109.821   5
  -1  15  -3 734.513 211.490  20
   1  15   3 859.790 194.707  19
   1  15   3 645.077 189.700   5
   1  15   3 886.289 201.140   4
  -1  15  -3 949.534 201.677   5
  -1  15  -4 6283.90 502.587  20
   1  15   4 6597.93 488.752  19
  -1  15  -4 6518.02 473.907   5
   1  15   4 7206.35 493.765   4
  -1  15  -5 629.823 223.942  20
   1  15   5 758.110 224.231  19
  -1  15  -5 644.682 101.273   8
  -1  15  -5 538.244 96.6842  12
  -1  15  -5 948.502 223.630   5
   1  15   5 908.503 219.641   4
  -1  15  -6 141.759 71.8888  11
  -1  15  -6 106.207 77.1013  14
   1  15   6 87.8623 61.2787   6
   1  15   6 233.755 175.274   4
  -1  15  -6 183.459 75.6036  12
  -1  15  -6 26.8841 59.1696   8
  -1  15  -7 214.255 79.3991   8
  -1  15  -7 286.557 81.8850  11
  -1  15  -7 343.606 90.3997  14
  -1  15  -7 91.0756 66.8368  12
   1  15   7 180.716 138.521   4
  -1  15  -8 103.319 70.1201  14
  -1  15  -8 217.683 74.3112  11
  -1  15  -8 282.876 83.0843  12
  -1  15  -8 155.573 82.4189   8
  -1  15  -9 538.726 101.670  14
  -1  15  -9 557.313 88.6532  11
  -1  15  -9 738.661 98.1248  12
  -1  15  -9 495.356 99.1915   8
  -1  15 -10 81.2980 61.5460  14
  -1  15 -10 62.7588 54.9482  11
  -1  15 -10 99.0010 64.1015  12
  -1  15 -10-39.5553 65.9509   8
  -1  15 -11 21.5237 48.0432  12
  -1  15 -11 2.19962 55.9537  14
  -1  15 -11 133.349 61.2790   8
  -1  15 -12 80.9568 38.6045  12
  -1  15 -12 36.7714 41.3777  14
  -1  15 -12 86.0501 49.8497   8
  -1  15 -13 4.44759 28.7730  14
  -1  15 -13 57.1275 31.7784   8
   1  16 -13-4.86745 32.2440  12
   1  16 -13-10.6349 33.2871   8
   1  16 -12 44.9481 48.7609  12
   1  16 -12-31.1516 49.8023   8
   1  16 -11-23.4791 55.3954  12
   1  16 -11 4.31957 43.6948  13
   1  16 -11 26.8443 49.8689  14
   1  16 -11-2.00625 56.9418   8
   1  16 -10 267.917 72.7452  13
   1  16 -10 407.250 81.3021  12
   1  16 -10 378.030 76.2132  14
   1  16 -10 185.837 75.2893   8
   1  16  -9 217.884 83.4441  12
   1  16  -9 276.640 73.4780  13
   1  16  -9 247.572 65.8462  14
   1  16  -9 221.408 80.0902   8
   1  16  -8 4551.37 210.266  12
   1  16  -8 4255.71 211.467  13
   1  16  -8 3966.01 217.518   8
  -1  16   7 3645.36 389.438   4
  -1  16   7 4334.57 189.706   6
   1  16  -7 4071.62 211.043   8
  -1  16   7 3992.15 188.796   7
   1  16  -7 3978.27 199.347  12
   1  16  -7 3730.56 203.997  13
  -1  16   7 3964.24 450.367   2
   1  16  -6 431.733 87.5475  16
  -1  16   6 472.901 87.2532   6
  -1  16   6 468.264 169.835   4
  -1  16   6 378.195 83.7226   7
   1  16  -6 257.950 73.3188   8
   1  16  -6 481.258 90.4829  12
   1  16  -6 254.926 76.5925  13
  -1  16   6 320.535 190.837   2
   1  16  -5 874.003 108.190  16
  -1  16   5 881.318 95.9532   7
   1  16  -5 1137.07 114.430   8
   1  16  -5 907.075 105.331  13
   1  16  -5 993.725 106.150  12
  -1  16   5 885.739 206.636   4
  -1  16   5 1112.80 103.534   6
  -1  16   5 834.025 216.066   5
  -1  16   5 635.786 180.706   2
  -1  16   4 2422.86 327.000  19
   1  16  -4 2999.74 309.909  19
  -1  16   4 3069.67 348.972   2
  -1  16   4 2430.35 306.686   5
   1  16  -4 3169.49 301.542   5
  -1  16   4 3112.67 331.917   4
   1  16  -3 979.847 194.092  19
  -1  16   3 1002.74 226.066   2
  -1  16   3 1048.90 207.013  19
  -1  16   3 1020.66 204.647   5
   1  16  -3 1061.40 185.415   5
  -1  16   3 990.477 199.419   4
  -1  16   2 639.781 178.068  19
   1  16  -2 646.046 196.678  19
   1  16  -2 866.125 173.140   5
  -1  16   2 733.738 172.577   5
   1  16  -1 452.526 165.222  19
  -1  16   1 354.392 138.356  19
  -1  16   1 686.554 179.438   5
   1  16  -1 430.415 135.359   5
  -1  16   0 1678.31 228.253  20
  -1  16   0 1477.48 214.210  19
   1  16   0 1751.33 253.241  19
   1  16   0 1470.14 218.073   5
  -1  16   0 1628.16 251.376   5
   1  16   1 3514.00 331.950  19
  -1  16  -1 3656.18 348.932  20
  -1  16  -1 3676.99 297.303  19
  -1  16  -1 3909.55 350.099   5
   1  16   1 3687.40 317.303   5
  -1  16  -2 3427.28 285.352  19
  -1  16  -2 3488.77 364.376  20
   1  16   2 3720.09 351.934  19
   1  16   2 3442.67 316.261   5
  -1  16  -2 3327.15 331.518   5
   1  16   2 3932.65 358.788   4
  -1  16  -3-4.12636 127.514  20
   1  16   3 211.715 161.598  19
   1  16   3 12.0573 119.027   5
   1  16   3-26.3005 113.372   4
  -1  16  -3 142.819 129.506   5
   1  16   4 386.298 186.383  19
  -1  16  -4 520.141 200.998  20
  -1  16  -4 461.677 175.613   5
   1  16   4 573.320 183.710   4
   1  16   5 2144.57 334.291  19
  -1  16  -5 2324.08 159.409   8
   1  16   5 2050.51 126.399   7
  -1  16  -5 2592.29 159.179  14
  -1  16  -5 2312.48 143.079  13
  -1  16  -5 2308.07 150.519  12
  -1  16  -5 2333.42 149.413  11
   1  16   5 2913.28 152.386   6
   1  16   5 2311.85 327.305   4
  -1  16  -5 2521.41 311.490   5
  -1  16  -6 299.796 82.5817  11
   1  16   6 401.524 222.743  19
  -1  16  -6 302.959 87.3823  14
  -1  16  -6 291.739 81.3094   8
  -1  16  -6 270.114 80.9195  12
  -1  16  -6 297.368 68.5137  13
   1  16   6 364.020 77.7465   6
  -1  16  -6 422.623 179.020   5
   1  16   6 207.378 135.505   4
  -1  16  -7 60.6375 72.7194  14
  -1  16  -7 106.035 72.9025   8
  -1  16  -7 29.4343 70.0942  12
  -1  16  -7 75.0029 70.9815  11
  -1  16  -8 274.452 86.4756  14
  -1  16  -8 272.023 90.7201   8
  -1  16  -8 225.063 73.1339  12
  -1  16  -8 249.864 73.1530  11
  -1  16  -9 1450.90 123.805  11
  -1  16  -9 1364.36 118.229  12
  -1  16  -9 1348.46 129.125  14
  -1  16  -9 1152.00 132.167   8
  -1  16 -10 52.0298 65.1293  14
  -1  16 -10-25.8489 66.7040   8
  -1  16 -10 15.9802 55.4696  12
  -1  16 -10-77.4896 58.0550  11
  -1  16 -11 3.59375 49.7892  12
  -1  16 -11 40.9538 52.9221   8
  -1  16 -11 69.7298 51.9746  14
  -1  16 -12 101.922 39.7664  12
  -1  16 -12-17.3120 39.5476   8
  -1  16 -12 109.645 45.5525  14
   1  17 -13 73.3373 32.1042   8
   1  17 -13 42.4325 28.3552  12
   1  17 -12 47.2190 44.5139   8
   1  17 -12-1.79209 43.2516  12
   1  17 -11-23.7504 54.6479   8
   1  17 -11 29.5541 40.4299  13
   1  17 -11 40.9010 55.9129  12
   1  17 -10 418.816 83.6257   8
   1  17 -10 425.315 85.7178  12
   1  17 -10 434.053 73.4973  13
   1  17  -9 77.4890 68.8729   8
   1  17  -9 46.6211 68.5306  12
   1  17  -9 7.13114 56.8257  13
   1  17  -8 1178.69 129.598   8
  -1  17   8 1520.25 125.841   7
   1  17  -8 1331.44 130.326  12
   1  17  -8 1278.90 129.108  13
   1  17  -7 3143.90 184.067   8
  -1  17   7 2912.09 167.758   7
  -1  17   7 3263.66 172.461   6
   1  17  -7 3017.30 177.789  12
   1  17  -7 3007.02 185.237  13
   1  17  -6 1796.18 140.320   8
  -1  17   6 2026.20 140.821   7
   1  17  -6 2052.85 144.356  12
   1  17  -6 1688.76 140.240  13
  -1  17   6 1979.03 137.245   6
  -1  17   6 2087.75 288.185   4
   1  17  -5 706.904 97.9073   8
  -1  17   5 795.962 102.281   7
  -1  17   5 802.943 202.524   4
   1  17  -5 614.284 82.7011   7
  -1  17   5 748.811 214.062   5
  -1  17   5 711.208 99.2133   6
   1  17  -5 774.323 96.1475  12
   1  17  -5 764.697 101.125  13
   1  17  -5 599.480 99.9095  16
  -1  17   4 590.171 188.486   4
  -1  17   4 469.896 203.651   5
  -1  17   4 572.707 88.5337   6
  -1  17   4 580.812 203.031  19
   1  17  -4 542.390 90.4195  16
   1  17  -4 684.625 93.8364   8
  -1  17   4 527.933 90.2572   7
  -1  17   4 510.003 86.7372   8
   1  17  -4 649.603 90.6733  13
   1  17  -4 509.148 82.9220  12
  -1  17   4 619.762 97.4009  13
  -1  17   4 680.407 101.223  11
   1  17  -4 493.808 149.162  19
  -1  17   3 5354.58 448.071   5
   1  17  -3 5845.44 405.176   5
   1  17  -3 6094.17 441.687  19
  -1  17   3 5033.40 450.558  19
  -1  17   2 1496.36 250.288  19
   1  17  -2 1207.45 199.371   5
  -1  17   2 1382.22 237.717   5
   1  17  -2 1521.70 252.299  19
   1  17  -1 317.025 117.040   5
  -1  17   1 217.919 132.510   5
  -1  17   1 269.582 129.220  19
   1  17  -1 258.279 152.907  19
   1  17   0 4517.22 359.777   5
  -1  17   0 4719.64 396.675   5
  -1  17   0 4723.11 376.888  20
   1  17   0 5264.78 410.523  19
  -1  17   0 4534.29 373.534  19
   1  17   1 54.1488 104.163   5
  -1  17  -1 159.790 131.340   5
   1  17   1 41.8509 132.730  19
  -1  17  -1-4.86735 118.286  20
  -1  17  -1-18.2398 110.203  19
   1  17   2 3620.21 343.003   5
  -1  17  -2 3612.21 352.119   5
   1  17   2 3442.86 358.457   4
  -1  17  -2 3761.26 390.923  20
   1  17   2 3032.82 349.578  19
  -1  17  -3 603.923 229.429  20
   1  17   3 856.636 234.412  19
   1  17   3 767.066 202.002   4
   1  17   3 655.067 206.724   5
   1  17   3 599.242 93.9643   6
  -1  17  -3 627.369 196.877   5
  -1  17  -3 500.534 90.6139   8
   1  17   4 1012.26 107.207   6
   1  17   4 1040.52 228.260   4
  -1  17  -4 1252.59 266.031   5
   1  17   4 725.414 201.167  19
   1  17   4 918.361 99.1291   7
  -1  17  -4 1083.49 115.720   8
  -1  17  -4 749.294 102.183  14
   1  17   4 779.865 93.6972  13
  -1  17  -4 1064.98 112.040  13
  -1  17  -4 1009.53 108.974  12
  -1  17  -4 949.092 101.252  11
  -1  17  -5 839.653 106.190  11
   1  17   5 642.546 217.123  19
   1  17   5 615.394 92.5881   7
  -1  17  -5 707.679 101.492   8
  -1  17  -5 736.807 102.290  14
  -1  17  -5 816.300 108.509  12
  -1  17  -5 636.620 90.8145  13
   1  17   5 728.274 206.492   4
  -1  17  -5 871.844 226.989   5
   1  17   5 839.926 109.297   6
  -1  17  -6 90.5265 62.0898  11
   1  17   6-135.922 195.594  19
  -1  17  -6 110.682 67.7523  14
  -1  17  -6 123.279 73.1311   8
  -1  17  -6-49.2760 61.3053  13
  -1  17  -6 33.9657 69.7849  12
   1  17   6 15.6625 69.1986   6
   1  17   6-155.140 175.827   4
  -1  17  -6-220.825 161.203   5
  -1  17  -7 28.5261 63.5812  11
  -1  17  -7 67.8049 65.2700  14
  -1  17  -7 177.038 76.3812   8
  -1  17  -7 131.842 74.9518  12
   1  17   7 127.338 68.3616   6
  -1  17  -8 90.8745 68.7991  14
  -1  17  -8 110.781 70.4013   8
  -1  17  -8 75.8511 66.8829  12
  -1  17  -8 126.740 72.6681  11
  -1  17  -9 163.929 66.3471  14
  -1  17  -9 216.527 77.4628   8
  -1  17  -9 213.565 69.5886  12
  -1  17  -9 374.617 74.6476  11
  -1  17 -10 156.007 61.1596  12
  -1  17 -10 189.799 65.5130   8
  -1  17 -10 238.852 71.2822  14
  -1  17 -11 10.9331 43.0146  12
  -1  17 -11 15.2118 50.3030   8
  -1  17 -11 13.4618 47.8334  14
  -1  17 -12-3.74352 30.6511  12
  -1  17 -12-48.0960 36.5880   8
  -1  17 -12-27.5385 32.7331  14
   1  18 -12-22.3708 37.2126   8
   1  18 -12 7.65683 37.9160  12
   1  18 -11 93.0971 50.1868   8
   1  18 -11 36.6710 52.7814  12
   1  18 -11 126.578 44.1207  13
   1  18 -10-10.1934 54.8922   8
   1  18 -10 35.6984 61.6825  12
   1  18 -10 27.5155 46.7301  13
   1  18  -9 101.651 65.8113   8
   1  18  -9 128.446 64.1745  13
   1  18  -9 299.827 77.1714  12
   1  18  -8 187.086 69.4453   8
  -1  18   8 199.026 82.1489   7
   1  18  -8 270.766 84.0722  12
   1  18  -8 310.817 78.7841  13
  -1  18   7-77.4221 62.1924   7
   1  18  -7 50.8738 76.1440   8
  -1  18   7 73.8247 66.4626   6
   1  18  -7-63.1034 61.4236  13
   1  18  -7-74.0612 83.6292  12
  -1  18   6 738.537 102.190   7
   1  18  -6 447.171 89.7691   8
  -1  18   6 391.227 154.473   4
  -1  18   6 638.050 103.620   6
   1  18  -6 491.092 95.5059  12
   1  18  -6 638.541 96.6005  13
   1  18  -5 654.790 98.3653   8
  -1  18   5 625.767 96.0451   7
   1  18  -5 742.204 94.4266   7
  -1  18   5 745.309 103.747   6
  -1  18   5 738.083 205.791   5
  -1  18   5 651.312 191.172   4
   1  18  -5 652.607 95.8538  12
   1  18  -5 745.211 99.8466  13
   1  18  -4 4327.68 180.493   7
   1  18  -4 5007.48 211.345   8
  -1  18   4 4345.53 202.215   8
  -1  18   4 4694.96 194.899   7
   1  18  -4 4499.63 192.965  12
  -1  18   4 4273.03 203.023  11
   1  18  -4 4548.14 207.863  13
  -1  18   4 4327.97 206.092  13
  -1  18   4 4544.58 196.518   6
  -1  18   4 4700.44 440.661   5
  -1  18   4 4459.56 416.551   4
  -1  18   3 993.976 109.893   6
  -1  18   3 785.201 210.170   5
  -1  18   3 1260.12 246.993  19
   1  18  -3 652.642 206.150  19
   1  18  -3 1045.57 103.496   7
  -1  18   3 1028.44 106.287   7
  -1  18   3 934.970 107.028   8
   1  18  -3 1017.20 105.207   8
  -1  18   3 787.654 105.281  13
   1  18  -3 833.913 104.601  13
  -1  18   3 865.648 107.549  11
  -1  18   2 266.735 69.5485   8
  -1  18   2 125.412 59.7243   7
   1  18  -2 254.487 76.6570  13
  -1  18   2 193.672 66.4116  13
  -1  18   2 264.955 177.497  19
  -1  18   2 229.538 145.762   5
   1  18  -2 154.091 145.810   5
  -1  18   2 266.822 77.4267   6
  -1  18   1 1268.92 240.555  19
  -1  18   1 1276.77 260.066   5
   1  18  -1 1699.36 250.982   5
   1  18  -1 1234.28 244.411  19
   1  18   0 228.388 132.475   5
  -1  18   0-0.85303 141.319   5
  -1  18   0-146.371 147.045  19
   1  18   0 16.9127 128.690  19
   1  18   1 632.347 84.9658   7
  -1  18  -1 639.969 86.0482   8
  -1  18  -1 889.363 210.607   5
   1  18   1 775.435 187.151   5
   1  18   1 869.037 199.838  19
  -1  18  -1 559.188 154.595  19
  -1  18  -2 906.781 104.189   8
   1  18   2 959.110 101.385   7
   1  18   2 966.840 239.326  19
   1  18   2 917.869 102.154  13
  -1  18  -2 865.776 104.294  13
  -1  18  -2 972.908 102.649  12
  -1  18  -2 1147.03 252.724   5
   1  18   2 746.536 91.8118   6
   1  18   2 848.520 181.658   5
   1  18   3 7591.78 242.834   7
  -1  18  -3 7235.58 266.411   8
   1  18   3 7975.99 567.385  19
  -1  18  -3 7483.03 245.859  14
  -1  18  -3 7227.56 245.072  12
  -1  18  -3 7235.28 253.446  13
   1  18   3 7385.11 246.870  13
  -1  18  -3 7308.37 251.285  11
   1  18   3 7315.01 525.066   5
   1  18   3 7710.63 543.773   4
  -1  18  -3 6531.92 519.860   5
   1  18   3 7667.17 251.454   6
   1  18   4 3007.53 164.889   7
  -1  18  -4 3297.30 181.879   8
   1  18   4 3001.03 381.229  19
  -1  18  -4 2789.17 166.981  14
  -1  18  -4 2776.82 167.190  13
  -1  18  -4 2939.24 166.759  11
   1  18   4 2629.48 163.701  13
  -1  18  -4 2714.38 161.407  12
  -1  18  -4 2962.81 367.148   5
   1  18   4 2766.75 357.269   4
   1  18   4 3194.11 173.643   6
   1  18   5 6729.18 227.211   7
  -1  18  -5 7078.44 271.820   8
   1  18   5 7273.95 577.760  19
  -1  18  -5 6916.42 252.241  14
  -1  18  -5 7037.47 253.371  12
  -1  18  -5 6529.21 247.893  11
  -1  18  -5 6790.66 245.396  13
  -1  18  -5 7429.64 555.209   5
   1  18   5 7481.83 560.102   4
   1  18   5 7111.85 242.847   6
  -1  18  -6 661.612 93.9125  11
  -1  18  -6 687.535 94.9974  14
  -1  18  -6 555.570 97.8185   8
   1  18   6 593.732 85.3104   7
  -1  18  -6 735.517 102.316  12
  -1  18  -6 525.455 83.7435  13
   1  18   6 662.116 97.6418   6
  -1  18  -7 660.063 93.0930  11
  -1  18  -7 620.829 96.8574  14
  -1  18  -7 655.684 102.304   8
  -1  18  -7 779.816 101.820  12
  -1  18  -7 660.646 89.4770  13
   1  18   7 543.100 88.1700   6
  -1  18  -8 97.7760 62.9289  14
  -1  18  -8 104.794 66.3691   8
  -1  18  -8 248.550 73.9885  12
  -1  18  -8 91.9797 67.2596  11
  -1  18  -9 245.574 73.0782  12
  -1  18  -9 168.120 67.4061  14
  -1  18  -9 291.445 78.0064   8
  -1  18 -10 224.751 62.9174  12
  -1  18 -10 292.842 69.5769  14
  -1  18 -10 213.138 72.3432   8
  -1  18 -11 61.4021 41.9257  12
  -1  18 -11 68.7807 42.4413  14
  -1  18 -11-25.1782 44.3760   8
  -1  18 -12-6.00356 25.4789  12
  -1  18 -12 15.9714 26.3686  14
  -1  18 -12-33.5692 32.3117   8
   1  19 -12-28.0515 35.6537  12
   1  19 -12-30.5132 33.7297   8
   1  19 -11 1.86733 44.6407  12
   1  19 -11-4.82511 33.2274  13
   1  19 -11 58.9227 48.5068   8
   1  19 -10 31.6221 44.5155  13
   1  19 -10 57.0316 61.3971  12
   1  19 -10 172.385 59.8259   8
   1  19  -9 148.873 59.2600  13
   1  19  -9 217.492 70.8061  12
   1  19  -9 16.6919 63.0515   8
   1  19  -8 321.164 83.8069  12
   1  19  -8 264.271 73.5386  13
  -1  19   8 283.524 72.6671   6
   1  19  -8 259.770 81.0903   8
   1  19  -7 997.574 108.094  12
   1  19  -7 1068.90 114.050  13
  -1  19   7 1029.15 117.808   6
   1  19  -7 1194.52 122.527   8
  -1  19   7 1256.50 116.488   7
   1  19  -6 108.276 68.7131  12
   1  19  -6 64.7768 65.8690  13
  -1  19   6 236.365 85.3094   6
  -1  19   6 224.411 74.6910   7
   1  19  -6 256.753 82.0230   8
   1  19  -5 688.802 101.474  13
   1  19  -5 701.368 98.7328  12
  -1  19   5 738.954 102.966   6
   1  19  -5 692.629 101.353   8
   1  19  -5 653.208 87.9460   7
  -1  19   5 694.176 96.1302   7
  -1  19   4 380.772 92.7884  11
   1  19  -4 635.592 90.7106   7
   1  19  -4 451.291 91.6726   8
  -1  19   4 461.641 92.4105   8
  -1  19   4 515.804 96.6506   7
   1  19  -4 632.726 103.545  13
   1  19  -4 489.336 93.5448  12
  -1  19   4 508.543 99.3267  13
  -1  19   4 356.542 164.227   5
  -1  19   4 509.180 98.4918   6
  -1  19   3 650.563 100.466   6
  -1  19   3 550.652 214.469   5
  -1  19   3 213.658 148.623  19
   1  19  -3 863.236 233.615  19
  -1  19   3 457.096 87.9968   7
   1  19  -3 539.790 92.2009   7
  -1  19   3 508.154 95.1754   8
   1  19  -3 476.654 86.0748   8
  -1  19   3 700.656 99.1178  13
   1  19  -3 360.672 84.6751  12
   1  19  -3 353.879 84.3210  13
  -1  19   3 511.053 97.0516  11
  -1  19   2 887.998 107.577   6
  -1  19   2 736.370 216.545   5
   1  19  -2 683.614 95.2109   6
  -1  19   2 1149.36 245.907  19
   1  19  -2 682.743 206.826  19
   1  19  -2 767.446 93.2035   8
  -1  19   2 769.879 100.651   7
  -1  19   2 997.459 113.059   8
   1  19  -2 909.975 104.920   7
   1  19  -2 921.110 106.157  13
  -1  19   2 878.599 105.698  13
  -1  19   2 995.018 112.255  11
   1  19  -1 82.1538 124.072   5
   1  19  -1 84.3482 70.9579   6
  -1  19   1 81.3456 144.429   5
  -1  19   1 200.499 78.2605   6
  -1  19   1-39.3835 164.513  19
   1  19  -1 274.979 160.011  19
  -1  19   1 131.121 72.2920   8
  -1  19   1 105.406 74.5534   7
   1  19  -1 90.7167 67.4505   7
   1  19  -1 15.7480 57.8756   8
  -1  19   1 140.340 64.2570  13
   1  19  -1 82.0321 63.0820  13
  -1  19   1 164.548 83.2903  11
  -1  19   0 531.156 165.107   5
   1  19   0 354.745 76.9033   6
  -1  19   0 544.162 86.5407   6
   1  19   0 650.661 164.006   5
  -1  19   0 814.552 201.380  19
   1  19   0 493.800 179.916  19
  -1  19   0 510.407 89.5504  13
   1  19   0 486.044 87.8793  13
  -1  19   0 503.838 86.3911  11
  -1  19   0 497.923 83.1268   8
   1  19   0 518.022 75.8980   8
   1  19   0 386.517 78.6031   7
  -1  19   0 475.812 84.4080   7
   1  19   1 13.6424 66.4191   6
   1  19   1-53.3801 148.206   5
  -1  19  -1 106.315 63.4336   6
  -1  19  -1 213.818 138.649   5
   1  19   1-101.557 160.592  19
  -1  19  -1 12.9852 67.1599  12
  -1  19  -1 32.0054 61.0518  13
   1  19   1-36.6978 66.7289  13
  -1  19  -1 21.1033 64.1340  11
   1  19   1-73.2015 63.4698   8
  -1  19  -1 6.60551 70.6731   8
   1  19   1 11.2865 70.7240   7
  -1  19  -1-166.848 78.8792   7
   1  19   2-60.1029 75.5784   6
   1  19   2 84.3234 126.585   5
  -1  19  -2 62.3000 59.9598   6
  -1  19  -2-141.802 160.435   5
   1  19   2 13.0004 66.9694   7
  -1  19  -2-13.0064 62.8000   7
   1  19   2 17.3626 55.3422   8
  -1  19  -2 71.4313 66.0605   8
   1  19   2 17.5960 139.510  19
  -1  19  -2-45.8676 69.0837  12
   1  19   2-74.7503 75.3159  13
  -1  19  -2 222.650 80.6914  13
  -1  19  -2 91.3087 60.6125  11
   1  19   3 1521.29 125.947   7
  -1  19  -3 1399.93 110.615   7
   1  19   3 1366.78 115.347   8
  -1  19  -3 1506.86 133.763   8
   1  19   3 1291.63 272.602  19
  -1  19  -3 1469.99 121.369  14
  -1  19  -3 1420.64 128.090  13
   1  19   3 1747.27 136.931  13
  -1  19  -3 1600.75 128.224  11
  -1  19  -3 1797.98 132.009  12
   1  19   3 1644.50 281.228   5
   1  19   3 1561.92 279.463   4
  -1  19  -3 1217.73 239.968   5
   1  19   3 1714.76 133.579   6
  -1  19  -4 5316.86 230.199   8
   1  19   4 5064.26 208.815   7
   1  19   4 5171.02 504.235  19
  -1  19  -4 5149.73 212.560  14
  -1  19  -4 5136.36 219.627  13
  -1  19  -4 5551.83 223.426  12
   1  19   4 4931.94 208.822  13
  -1  19  -4 5188.91 216.285  11
  -1  19  -4 5042.57 467.660   5
   1  19   4 6097.91 227.705   6
   1  19   4 5223.09 485.677   4
  -1  19  -5 1471.11 130.033  14
   1  19   5 1789.60 141.949   6
  -1  19  -5 1724.48 134.773  13
  -1  19  -5 1597.55 133.003  11
  -1  19  -5 1566.00 133.161  12
   1  19   5 1611.19 130.011   7
  -1  19  -5 1599.21 142.344   8
  -1  19  -6 1116.62 115.158  14
   1  19   6 1122.17 115.152   6
  -1  19  -6 1134.71 111.968  11
  -1  19  -6 1193.56 120.031  12
  -1  19  -6 1080.04 104.854  13
  -1  19  -6 1082.37 118.843   8
   1  19   6 1109.84 112.714   7
  -1  19  -7 612.704 100.491   8
  -1  19  -7 653.113 86.2395  11
  -1  19  -7 696.546 100.075  14
  -1  19  -7 659.474 84.9009  13
  -1  19  -7 721.786 95.0830  12
   1  19   7 744.308 96.8488   6
  -1  19  -8 375.123 81.4771  12
  -1  19  -8 361.776 76.9136  14
  -1  19  -8 477.751 92.0523   8
  -1  19  -9 337.055 76.3084  12
  -1  19  -9 554.424 81.5193  14
  -1  19  -9 572.773 90.3796   8
  -1  19 -10 51.3827 48.8674  12
  -1  19 -10 180.099 53.7129  14
  -1  19 -10 104.760 57.6345   8
  -1  19 -11 9.19913 38.4073  12
  -1  19 -11 84.7001 38.5683  14
  -1  19 -11-29.7985 43.4106   8
   1  20 -11 40.8567 41.2809  12
   1  20 -11 77.5851 45.4825   8
   1  20 -10 70.1280 40.3165  13
   1  20 -10 85.9801 53.2519  12
   1  20 -10 107.777 54.6038   8
   1  20  -9 7.24367 59.5761  12
   1  20  -9 27.2395 48.8027  13
   1  20  -9 11.3829 54.6536   8
   1  20  -8 132.062 70.0225  12
   1  20  -8 70.5328 56.3756  13
  -1  20   8 118.204 60.4641   6
   1  20  -8 95.7564 68.9047   8
   1  20  -7 710.389 96.3610  12
   1  20  -7 683.712 102.467  13
  -1  20   7 728.417 101.803   6
  -1  20   7 602.689 92.7037   7
   1  20  -7 609.444 93.0848   8
   1  20  -6 551.554 91.7802  12
   1  20  -6 624.347 100.223  13
  -1  20   6 738.292 105.321   6
  -1  20   6 765.196 106.830   7
   1  20  -6 643.808 99.2992   8
   1  20  -5 258.812 74.6156  12
   1  20  -5 85.7294 68.2091  13
  -1  20   5 247.738 82.7660   6
   1  20  -5 161.940 66.8165   7
   1  20  -5 163.184 72.2147   8
  -1  20   5 202.014 80.9479   7
  -1  20   4 379.168 93.1222  11
   1  20  -4 348.171 81.5956  13
   1  20  -4 373.351 78.1206  12
  -1  20   4 247.508 83.3980  13
  -1  20   4 215.648 81.9156   6
  -1  20   4 300.211 82.6365   8
   1  20  -4 290.229 78.6822   7
  -1  20   4 317.762 88.8224   7
   1  20  -4 250.494 73.8182   8
   1  20  -3 10785.9 635.025  19
  -1  20   3 10391.3 322.652  13
   1  20  -3 11271.0 327.578  13
  -1  20   3 10602.0 319.581  11
   1  20  -3 10750.3 283.277  12
  -1  20   3 10054.0 674.254   5
  -1  20   3 10320.9 302.775   6
   1  20  -3 11634.2 320.225   8
   1  20  -3 10947.5 301.642   7
  -1  20   3 11291.6 311.275   7
  -1  20   3 10665.3 319.241   8
  -1  20   2 7162.32 558.295  19
   1  20  -2 6828.41 515.384  19
   1  20  -2 6981.66 246.988   7
   1  20  -2 7513.41 256.847   8
  -1  20   2 7116.47 267.750   8
  -1  20   2 7268.41 252.029   7
  -1  20   2 7157.52 260.981  11
   1  20  -2 7314.97 266.222  13
  -1  20   2 6823.55 259.977  13
  -1  20   2 7164.86 554.313   5
  -1  20   2 7030.35 249.903   6
   1  20  -2 6825.59 230.093   6
  -1  20   1-58.7680 75.5379   6
  -1  20   1 176.173 154.190   5
   1  20  -1 106.222 71.5859   6
  -1  20   1 198.312 175.711  19
   1  20  -1 33.6114 187.187  19
  -1  20   1 27.6281 68.8954   8
  -1  20   1 197.842 76.1345   7
   1  20  -1 44.5514 67.6278   7
   1  20  -1 111.830 67.1098   8
   1  20  -1 51.4957 65.1471  13
  -1  20   1 144.826 75.9407  13
  -1  20   1 123.104 73.4079  11
  -1  20   0-85.5631 74.6054   6
   1  20   0-95.6902 73.9210   6
  -1  20   0 148.030 146.221   5
   1  20   0-107.519 140.944   5
  -1  20   0-57.5026 125.505  19
   1  20   0 136.518 170.752  19
   1  20   0-57.4200 66.4998  13
  -1  20   0-45.6705 68.1614  13
  -1  20   0-55.2714 63.2983  11
   1  20   0-46.2167 63.1640   8
  -1  20   0-2.27415 68.3227   8
  -1  20   0-34.6196 67.8066   7
   1  20   0-127.701 76.0367   7
  -1  20  -1 32.1018 154.965   5
  -1  20  -1 40.9699 63.6264   6
   1  20   1 98.5006 74.0038   6
   1  20   1 5.24446 152.588   5
   1  20   1 197.951 146.256  19
  -1  20  -1 144.998 72.0114  13
   1  20   1 127.552 70.5684  13
  -1  20  -1 119.912 71.3665  12
  -1  20  -1 98.6035 62.7946  11
   1  20   1 93.2816 60.8286   8
  -1  20  -1 141.979 72.4452   8
   1  20   1 183.338 85.4444   7
  -1  20  -1 164.095 70.5576   7
   1  20   2 495.135 166.212   5
  -1  20  -2 171.125 138.896   5
   1  20   2 277.731 83.4357   6
  -1  20  -2 174.132 69.1156   6
   1  20   2 72.7522 161.823  19
  -1  20  -2 278.889 82.1813  13
  -1  20  -2 260.621 77.6485  12
   1  20   2 160.397 75.3471  13
  -1  20  -2 118.255 68.1191  11
  -1  20  -2 199.234 76.6800   7
  -1  20  -2 185.184 74.7249   8
   1  20   2 289.885 79.4209   7
   1  20   2 255.051 73.0257   8
  -1  20  -3 217.408 131.365   5
   1  20   3 188.024 73.9683   6
   1  20   3 204.398 145.266   5
   1  20   3 261.351 77.7513   7
  -1  20  -3 175.448 61.5430   7
  -1  20  -3 327.509 84.2747   8
   1  20   3 312.081 79.6515   8
   1  20   3 277.647 174.338  19
  -1  20  -3 309.019 84.6383  12
  -1  20  -3 309.637 81.4556  13
   1  20   3 321.344 83.3213  13
  -1  20  -3 182.211 71.4615  11
  -1  20  -4 2078.10 139.322  14
  -1  20  -4 1698.46 142.503   8
   1  20   4 1826.40 134.807   7
  -1  20  -4 1884.31 140.276  12
  -1  20  -4 1845.47 133.349  11
  -1  20  -4 1707.40 136.379  13
   1  20   4 1622.20 138.393  13
   1  20   4 2115.40 149.471   6
  -1  20  -5 588.229 92.6416  11
  -1  20  -5 638.055 93.1358  14
  -1  20  -5 672.396 100.406   8
   1  20   5 608.275 92.7999   7
  -1  20  -5 704.136 101.142  12
  -1  20  -5 717.682 97.8502  13
   1  20   5 706.739 102.504   6
  -1  20  -6 602.943 91.3189  11
  -1  20  -6 665.730 105.718   8
   1  20   6 690.845 93.1060   7
  -1  20  -6 681.292 96.7591  12
  -1  20  -6 632.447 90.6544  13
   1  20   6 708.355 102.484   6
  -1  20  -6 592.527 89.5994  14
  -1  20  -7 310.843 81.1378   8
  -1  20  -7 504.712 87.3609  12
  -1  20  -7 236.165 58.2271  13
   1  20   7 440.198 80.1343   6
  -1  20  -7 430.390 80.4618  14
  -1  20  -8 437.082 77.7898  12
  -1  20  -8 287.313 76.0271   8
  -1  20  -8 199.158 66.7538  14
  -1  20  -9 11.5225 50.2727  12
  -1  20  -9 48.4160 49.3822  14
  -1  20 -10-22.3765 44.5050  12
  -1  20 -10 26.6262 46.1711   8
  -1  20 -10 0.74703 40.9556  14
  -1  20 -11-61.8167 35.1784   8
  -1  20 -11 31.7386 32.2409  12
   1  21 -11 213.388 43.5064   8
   1  21 -11 74.8879 41.9113  12
   1  21 -10-56.3834 43.7436   8
   1  21 -10-27.8323 47.2801  12
   1  21 -10-35.5611 35.5187  13
   1  21  -9-90.7241 54.9955   8
   1  21  -9-18.2400 53.7430  12
   1  21  -9 72.2852 53.7259  13
   1  21  -8 43.0449 58.0141   8
  -1  21   8 179.300 66.2025   6
   1  21  -8 112.019 66.8494  12
   1  21  -8 87.1285 56.0158  13
  -1  21   7 73.9239 59.0251   7
   1  21  -7 96.1233 65.3938   8
  -1  21   7 47.2026 65.5071   6
   1  21  -7 144.510 63.2254  13
   1  21  -7 89.6799 63.0794  12
  -1  21   6 342.482 83.6344   7
   1  21  -6 228.519 68.8858   8
  -1  21   6 319.077 83.5849   6
   1  21  -6 265.456 75.5475  12
   1  21  -6 231.697 79.6539  13
   1  21  -5 229.513 74.7247   8
   1  21  -5 162.339 70.8274   7
  -1  21   5 248.819 80.6830   7
  -1  21   5 235.002 78.8380   6
   1  21  -5 260.423 79.6105  13
   1  21  -5 102.520 65.9598  12
   1  21  -4 1287.20 123.003   8
   1  21  -4 1084.87 107.684   7
  -1  21   4 1036.62 119.100   8
  -1  21   4 1190.43 124.947   7
  -1  21   4 972.221 120.683   6
   1  21  -4 1093.89 110.052  12
   1  21  -4 940.019 114.974  13
   1  21  -3 9348.49 281.432   7
  -1  21   3 9690.53 309.217   8
   1  21  -3 9860.19 297.423   8
  -1  21   3 10071.1 299.308   7
  -1  21   3 9119.21 315.813  13
  -1  21   3 9163.20 307.102  11
   1  21  -3 9693.13 302.476  13
  -1  21   3 9248.29 293.571   6
   1  21  -2 244.611 80.4984   6
  -1  21   2 384.803 93.1690   6
  -1  21   2 297.339 189.093  19
   1  21  -2 263.126 145.025  19
  -1  21   2 263.108 81.2812   8
   1  21  -2 174.120 63.9432   8
   1  21  -2 328.241 83.1604   7
  -1  21   2 138.831 72.9538   7
  -1  21   2 248.198 86.6818  13
   1  21  -2 218.956 78.1978  13
  -1  21   2 306.550 93.4434  11
  -1  21   1 29.4588 159.531   5
  -1  21   1 120.559 74.1959   6
   1  21  -1 164.576 75.5906   6
  -1  21   1-1.46077 170.387  19
   1  21  -1 99.5657 141.748  19
   1  21  -1 119.641 77.2707  13
  -1  21   1 205.728 74.5880  13
  -1  21   1 156.604 73.6006  11
  -1  21   1 170.071 78.8433   7
   1  21  -1 66.6499 67.1865   8
  -1  21   1 133.501 72.6618   8
   1  21  -1 4.15438 69.3448   7
  -1  21   0-99.8897 163.512   5
  -1  21   0 22.9824 77.8560   6
   1  21   0 29.9867 68.6070   6
   1  21   0 75.8617 149.331  19
   1  21   0-19.0114 64.8093  13
  -1  21   0 15.2207 69.7650  13
  -1  21   0-28.9128 70.9776  11
  -1  21   0 47.1131 68.7288   8
  -1  21   0-17.6220 67.3341   7
   1  21   0 127.621 74.9442   8
   1  21   0 85.5845 67.3178   7
  -1  21  -1-10.2179 63.4525   6
   1  21   1 108.153 76.4593   6
  -1  21  -1-316.536 232.172   5
   1  21   1 14.3891 152.782  19
  -1  21  -1 5.33218 61.3961  12
  -1  21  -1 78.7328 67.8374  13
   1  21   1 29.8565 75.7009  13
  -1  21  -1 68.4794 61.8684  11
  -1  21  -1 5.76675 64.2830   7
   1  21   1 101.925 66.7136   8
   1  21   1-5.00890 75.0059   7
  -1  21  -1-20.8709 68.4381   8
  -1  21  -2-3.65173 66.1557  11
  -1  21  -2 59.6626 66.9533  13
  -1  21  -2 18.0225 71.1830  12
   1  21   2-32.4892 68.4469  13
   1  21   2 131.806 74.4846   6
  -1  21  -2 81.1793 73.0228   6
  -1  21  -2 7.63049 70.5667   8
  -1  21  -2 67.2301 64.3327   7
   1  21   2 80.2267 71.9363   7
   1  21   2 19.7511 60.5328   8
  -1  21  -3 1665.03 135.846  11
   1  21   3 1721.91 137.477  13
  -1  21  -3 1524.78 129.076  12
  -1  21  -3 1809.93 140.894  13
   1  21   3 1562.68 125.930   6
  -1  21  -3 1572.05 114.250   7
   1  21   3 1425.98 129.260   7
  -1  21  -3 1714.93 144.194   8
  -1  21  -4 638.236 88.5179  11
  -1  21  -4 633.690 101.209   8
   1  21   4 671.755 103.451   7
  -1  21  -4 614.816 97.4351  12
   1  21   4 651.145 103.481  13
  -1  21  -4 691.918 93.8589  13
   1  21   4 618.467 95.3505   6
  -1  21  -5 2584.75 151.026  14
   1  21   5 2586.33 159.246   7
  -1  21  -5 2722.59 172.416   8
  -1  21  -5 2647.14 162.322  13
  -1  21  -5 2882.72 158.247  11
  -1  21  -5 2647.22 162.724  12
   1  21   5 2873.55 169.567   6
  -1  21  -6 358.289 70.9349  14
  -1  21  -6 278.986 77.4897   8
   1  21   6 290.144 73.8680   7
  -1  21  -6 230.643 77.1413  12
  -1  21  -6 198.448 65.3027  13
   1  21   6 278.233 81.9645   6
  -1  21  -7 31.5506 51.6936  14
  -1  21  -7 21.5728 63.6107   8
  -1  21  -7-25.4714 62.4493  12
  -1  21  -7 121.381 52.4207  13
   1  21   7-15.3847 60.4219   6
  -1  21  -8 129.101 65.6969  12
  -1  21  -8 60.0459 49.3019  14
  -1  21  -8 47.3178 57.9836   8
  -1  21  -9 45.2613 46.9714  12
  -1  21  -9 95.7352 42.1481  14
  -1  21  -9 161.256 55.3639   8
  -1  21 -10 2.03281 37.6674  12
  -1  21 -10 49.4937 39.6004   8
  -1  21 -11 74.3258 31.7166   8
   1  22 -11 40.6407 31.6815  12
   1  22 -10-30.0366 39.5682  12
   1  22 -10 80.4572 34.9236  13
   1  22 -10 60.0777 38.8321   8
   1  22  -9-63.2388 51.5995  12
   1  22  -9-45.3632 47.5839   8
   1  22  -8 71.8925 55.7804  12
   1  22  -8-48.5819 57.0805  13
  -1  22   8 3.87026 51.0787   6
   1  22  -8-52.7287 54.5866   8
   1  22  -7 280.246 69.1797  12
   1  22  -7 335.757 74.2209  13
  -1  22   7 404.726 78.8270   6
  -1  22   7 332.931 75.5389   7
   1  22  -7 494.271 80.5518   8
   1  22  -6 275.930 75.0506  13
   1  22  -6 345.625 77.7102  12
  -1  22   6 370.040 83.8224   6
  -1  22   6 179.370 68.8997   7
   1  22  -6 374.175 80.8371   8
   1  22  -5 104.882 59.5333  12
   1  22  -5 193.282 77.9281  13
  -1  22   5 181.903 81.0129   6
   1  22  -5 127.724 58.7735   7
   1  22  -5 170.796 67.3988   8
  -1  22   5 80.0604 67.7701   7
   1  22  -4 748.216 91.6567  12
   1  22  -4 815.721 104.182  13
  -1  22   4 650.010 101.028   6
   1  22  -4 829.605 96.7085   7
   1  22  -4 741.881 100.917   8
  -1  22   4 710.683 102.157   7
  -1  22   3 252.301 85.8692  13
   1  22  -3 300.880 79.9587  13
  -1  22   3 427.018 95.1897  11
  -1  22   3 293.747 89.9362   6
  -1  22   3 341.855 91.3867   7
   1  22  -3 280.023 82.0314   7
  -1  22   3 237.735 81.2492   8
   1  22  -3 429.020 86.0222   8
  -1  22   2 1120.83 119.502  11
  -1  22   2 1243.06 124.978  13
   1  22  -2 1051.73 117.743  13
   1  22  -2 980.648 104.919   6
  -1  22   2 1054.47 117.002   6
  -1  22   2 1136.01 123.128   8
  -1  22   2 1178.34 122.551   7
   1  22  -2 1128.52 116.243   7
   1  22  -2 1116.25 112.988   8
  -1  22   1 48.6920 69.8653  11
  -1  22   1 53.2030 71.9253  13
   1  22  -1 36.6831 69.1867  13
   1  22  -1 111.453 64.8772   6
  -1  22   1-20.3539 73.3763   6
  -1  22   1 66.3922 73.0429   8
  -1  22   1 95.5451 75.2694   7
   1  22  -1 164.790 71.8032   7
   1  22  -1 39.8733 61.3232   8
  -1  22   0 126.943 72.1894  11
   1  22   0 62.8549 75.8763  13
  -1  22   0 114.363 72.7487  13
  -1  22   0 98.3713 70.5884   6
   1  22   0 95.2650 75.5066   6
  -1  22   0 168.322 82.4595   8
  -1  22   0 143.595 72.7416   7
   1  22   0 105.288 62.1279   8
   1  22   0 27.2096 67.0229   7
  -1  22  -1 637.840 90.0300  11
  -1  22  -1 879.613 111.590  13
   1  22   1 719.234 108.364  13
  -1  22  -1 710.737 97.6115   6
   1  22   1 751.053 100.369   6
   1  22   1 754.127 95.6240   8
  -1  22  -1 671.551 96.2738   7
  -1  22  -1 995.623 119.104   8
   1  22   1 756.584 110.217   7
  -1  22  -2 1001.90 110.953  11
  -1  22  -2 1004.94 105.155  12
  -1  22  -2 1024.47 113.079  13
   1  22   2 887.701 112.854  13
  -1  22  -2 870.818 98.5905   6
   1  22   2 1224.79 123.651   6
  -1  22  -2 988.057 107.025   7
  -1  22  -2 827.400 109.028   8
   1  22   2 1034.23 112.024   7
   1  22   2 921.966 101.705   8
  -1  22  -3 359.566 80.2434  11
  -1  22  -3 297.094 84.1614  13
  -1  22  -3 236.323 76.1381  12
   1  22   3 397.612 81.9041  13
   1  22   3 324.983 85.6619   6
  -1  22  -3 396.522 73.5078   7
   1  22   3 331.652 87.8618   7
  -1  22  -3 449.188 96.3775   8
  -1  22  -4 758.004 98.5904  11
   1  22   4 793.244 107.120   7
  -1  22  -4 614.278 96.8067   8
   1  22   4 689.437 99.7818   6
  -1  22  -4 708.120 103.206  12
  -1  22  -4 860.153 105.589  13
  -1  22  -5 344.971 84.7346   8
   1  22   5 318.842 78.3329   7
  -1  22  -5 304.093 80.5233  12
  -1  22  -5 223.616 68.1175  13
   1  22   5 187.656 80.8236   6
  -1  22  -6 96.5661 60.1646  14
  -1  22  -6 214.230 75.7689   8
   1  22   6 92.6320 60.5108   7
  -1  22  -6 91.3884 68.8144  12
  -1  22  -6 168.655 71.0055  13
   1  22   6 210.491 73.8226   6
  -1  22  -7 156.841 53.3106  14
  -1  22  -7 127.854 64.8841   8
  -1  22  -7 147.477 61.9228  12
  -1  22  -7 140.762 51.5511  13
   1  22   7 172.248 63.2062   6
  -1  22  -8 230.971 64.2400  12
  -1  22  -8 253.649 53.6129  14
  -1  22  -8 292.453 66.9800   8
  -1  22  -9 254.791 57.2631  12
  -1  22  -9 140.578 51.5382   8
  -1  22 -10 60.8351 38.1187  12
  -1  22 -10 56.6163 37.4674   8
   1  23 -10 41.3087 34.0654  12
   1  23 -10 53.3692 32.6411   8
   1  23  -9-12.9471 43.1242  12
   1  23  -9-19.6473 39.0313  13
   1  23  -9 94.9325 42.8467   8
   1  23  -8 178.444 59.5707  12
   1  23  -8 125.536 53.8447  13
   1  23  -8 85.8369 51.9794   8
   1  23  -7 51.6603 55.5432  12
   1  23  -7-38.6993 54.6007  13
  -1  23   7 0.96582 54.4533   6
   1  23  -7 14.2330 52.5863   8
  -1  23   7-78.4518 78.7504   7
   1  23  -6 616.580 80.3287  12
   1  23  -6 708.208 93.3892  13
  -1  23   6 671.340 91.7940   6
  -1  23   6 671.460 94.7194   7
   1  23  -6 779.804 91.9710   8
   1  23  -5 424.502 85.3430  13
   1  23  -5 596.590 79.6992  12
  -1  23   5 559.568 93.4791   6
  -1  23   5 589.117 97.2799   7
   1  23  -5 744.402 90.8001   7
   1  23  -5 526.233 86.4654   8
   1  23  -4 156.385 58.0837  12
   1  23  -4 103.437 66.6596  13
  -1  23   4 223.789 82.9861   6
  -1  23   4 142.633 73.6441   7
   1  23  -4 282.954 77.4529   8
   1  23  -4 158.438 66.3068   7
   1  23  -3 87.9890 66.1398  13
  -1  23   3 257.519 83.1946  13
  -1  23   3 127.731 80.0059   6
   1  23  -3 216.228 72.9056   8
   1  23  -3 139.490 76.2392   7
  -1  23   3-16.4537 69.7463   7
  -1  23   3 159.872 76.9643   8
  -1  23   2 739.437 105.569  11
   1  23  -2 489.103 94.9422  13
  -1  23   2 727.248 109.074  13
  -1  23   2 654.969 101.873   6
   1  23  -2 660.814 93.4970   6
   1  23  -2 549.340 92.7017   7
   1  23  -2 514.994 89.3253   8
  -1  23   2 581.356 103.758   7
  -1  23   2 676.926 104.939   8
  -1  23   1 1426.79 136.096  13
  -1  23   1 1243.19 116.770  11
   1  23  -1 1225.72 121.038  13
  -1  23   1 1176.52 118.928   6
   1  23  -1 1168.27 114.477   6
   1  23  -1 1263.71 120.914   7
  -1  23   1 1465.63 133.968   8
  -1  23   1 1399.67 131.345   7
   1  23  -1 1366.33 127.773   8
  -1  23   0 85.1353 70.5857  11
   1  23   0 164.474 77.0960  13
  -1  23   0 159.345 77.7472  13
   1  23   0 203.696 81.5291   6
  -1  23   0 31.4786 72.4041   6
  -1  23   0 113.744 74.3771   7
   1  23   0 262.455 78.3621   8
  -1  23   0 240.678 83.6143   8
   1  23   0 226.006 81.2190   7
  -1  23  -1 63.2030 69.6407  11
  -1  23  -1 9.65973 67.1091  13
   1  23   1 130.715 70.6916  13
   1  23   1 43.2074 70.8878   6
  -1  23  -1 54.2864 66.4863   6
  -1  23  -1 57.6872 70.4883   7
  -1  23  -1 85.8680 69.6122   8
   1  23   1 36.2691 69.0727   7
   1  23   1 50.9878 63.3277   8
  -1  23  -2 261.766 67.9615  11
  -1  23  -2 183.412 77.0502  13
   1  23   2 251.117 82.9396  13
  -1  23  -2 189.370 72.0630   6
   1  23   2 369.999 96.1133   6
   1  23   2 166.769 75.1339   7
  -1  23  -2 243.771 71.1079   7
  -1  23  -2 252.777 80.4542   8
   1  23   2 305.869 76.7556   8
  -1  23  -3 2772.51 154.313  12
  -1  23  -3 2752.40 162.202  13
   1  23   3 2785.79 170.706  13
  -1  23  -3 2832.66 156.190  11
   1  23   3 2699.70 166.222   6
  -1  23  -3 2718.37 170.369   8
  -1  23  -3 2942.06 151.742   7
   1  23   3 2610.90 168.199   7
  -1  23  -4 664.875 91.6514  12
  -1  23  -4 634.867 94.4355  13
   1  23   4 699.036 103.936   6
  -1  23  -4 609.953 93.8885   8
   1  23   4 733.824 99.3541   7
  -1  23  -5 398.528 80.0668  13
  -1  23  -5 439.130 80.4477  12
   1  23   5 434.546 84.1283   6
  -1  23  -5 428.286 86.5438   8
   1  23   5 443.427 78.4190   7
  -1  23  -6 163.937 58.0994  13
  -1  23  -6 308.402 70.1472  12
   1  23   6 300.381 71.8533   6
   1  23   6 296.829 65.7876   7
  -1  23  -6 240.982 67.9601   8
  -1  23  -7 325.993 56.2018  13
  -1  23  -7 468.702 76.2097  12
   1  23   7 373.146 69.9127   6
  -1  23  -7 415.204 77.3772   8
  -1  23  -8 17.7783 49.4304  12
  -1  23  -8 202.372 57.8186   8
  -1  23  -9 189.666 47.6534  12
  -1  23  -9 241.858 49.7730   8
   1  24  -9 4.95421 36.1981  12
   1  24  -9 60.1842 33.6258  13
   1  24  -8 11.4611 41.3720  12
   1  24  -8-20.0753 44.0196  13
   1  24  -8 123.385 49.6664   8
   1  24  -7 96.1175 49.5676  12
   1  24  -7-10.1951 48.1322  13
  -1  24   7 75.0760 56.7902   6
   1  24  -7 80.0050 51.4796   8
   1  24  -6 297.828 71.7282  13
   1  24  -6 244.710 60.7609  12
  -1  24   6 255.170 74.7515   6
   1  24  -6 368.625 71.6561   8
  -1  24   6 264.420 69.1005   7
   1  24  -5 385.587 71.1488  12
   1  24  -5 537.475 86.9888  13
  -1  24   5 477.459 89.4868   6
  -1  24   5 507.047 84.2490   7
   1  24  -5 353.567 77.0226   8
   1  24  -5 548.682 75.6071   7
   1  24  -4 498.546 74.7142  12
   1  24  -4 468.660 91.4661  13
  -1  24   4 446.556 90.2096   6
   1  24  -4 547.664 83.5540   7
   1  24  -4 588.156 87.9496   8
  -1  24   4 486.901 97.0170   7
   1  24  -3 131.209 71.7625  13
  -1  24   3 179.066 78.8840   6
   1  24  -3 112.340 64.7800   8
   1  24  -3 23.3498 65.0766   7
  -1  24   3 30.0006 72.5366   7
  -1  24   3 86.7475 67.0930   8
   1  24  -2 2584.59 167.326  13
  -1  24   2 2730.72 174.772  13
  -1  24   2 2662.38 164.528  11
  -1  24   2 2477.24 165.857   6
   1  24  -2 2505.15 147.071   6
  -1  24   2 2390.96 157.458   7
  -1  24   2 2913.06 176.678   8
   1  24  -2 2593.19 160.248   8
   1  24  -2 2743.08 163.211   7
  -1  24   1 406.362 83.7671  11
   1  24  -1 245.830 81.9097  13
  -1  24   1 355.189 87.9729  13
  -1  24   1 324.466 88.1377   6
   1  24  -1 248.890 76.8580   6
  -1  24   1 398.435 87.3059   8
   1  24  -1 459.359 85.8435   8
   1  24  -1 350.094 79.1151   7
  -1  24   1 441.922 88.8964   7
  -1  24   0 197.148 75.2076  11
   1  24   0 266.409 81.5745  13
  -1  24   0 158.854 80.5170  13
  -1  24   0 155.209 75.8435   6
   1  24   0 279.150 83.8587   6
  -1  24   0 288.480 85.6766   8
   1  24   0 224.388 73.1188   8
   1  24   0 90.1068 67.1364   7
  -1  24   0 169.631 73.3771   7
  -1  24  -1-7.37832 59.1678  11
  -1  24  -1-43.8930 68.3802  13
   1  24   1 64.5932 70.1942  13
  -1  24  -1-3.22989 65.1046   6
   1  24   1-32.3294 70.5625   6
  -1  24  -1 54.2505 70.9605   8
   1  24   1 40.3361 71.7404   7
  -1  24  -1 48.7767 62.9801   7
   1  24   1 29.2393 60.0424   8
  -1  24  -2 604.274 87.2244  11
   1  24   2 772.850 101.064  13
  -1  24  -2 626.541 93.6300  13
   1  24   2 634.851 101.153   6
  -1  24  -2 601.765 83.4572   6
  -1  24  -2 630.576 98.7041   8
  -1  24  -2 695.561 96.4246   7
   1  24   2 655.148 95.0624   7
  -1  24  -3 182.274 61.9696  11
  -1  24  -3 195.574 71.0442  13
   1  24   3 154.978 73.1250  13
   1  24   3 200.076 77.5638   6
  -1  24  -3 82.6714 67.1934   8
   1  24   3 222.612 75.9362   7
  -1  24  -3 135.103 68.9703   7
  -1  24  -4 201.923 69.4313  13
  -1  24  -4 258.168 74.3854  12
   1  24   4 170.223 73.7692   6
  -1  24  -4 190.392 71.7708   8
   1  24   4 289.386 81.4914   7
  -1  24  -5-62.0583 61.5135  12
  -1  24  -5 22.8058 51.0168  13
   1  24   5-18.9987 65.8795   6
  -1  24  -5-43.3864 56.3862   8
   1  24   5 8.14786 55.0469   7
  -1  24  -6 501.326 77.6609  12
  -1  24  -6 423.052 65.6676  13
   1  24   6 383.470 75.0105   6
   1  24   6 438.453 69.8927   7
  -1  24  -6 444.816 77.4227   8
  -1  24  -7 340.818 52.3944  13
  -1  24  -7 387.447 65.5133  12
   1  24   7 325.192 60.6596   6
  -1  24  -7 374.132 70.2132   8
  -1  24  -8 208.471 54.2061  12
  -1  24  -8 220.560 55.4075   8
  -1  24  -9-7.54193 33.7447   8
   1  25  -9 247.970 40.5543  12
   1  25  -8 122.126 40.9592  12
   1  25  -8 104.909 40.3639  13
   1  25  -8 32.0785 36.7113   8
   1  25  -7 209.928 54.7932  13
   1  25  -7 192.181 48.5749  12
   1  25  -7 204.074 53.7519   8
   1  25  -6 207.974 62.2954  13
   1  25  -6 185.332 49.9772  12
  -1  25   6 74.7646 60.5179   6
  -1  25   6 31.8830 56.1535   7
   1  25  -6 121.917 51.5822   8
   1  25  -5 118.085 52.4460  12
   1  25  -5 11.5189 50.0215  13
  -1  25   5 53.4391 60.7932   6
   1  25  -5 57.1245 52.5075   8
  -1  25   5 87.5560 65.1694   7
   1  25  -5 84.8175 52.6196   7
   1  25  -4 27.1560 57.8177  13
  -1  25   4 0.97526 64.4477   6
   1  25  -4 78.7777 54.1250   8
   1  25  -4-51.0427 60.4999   7
  -1  25   4 33.8383 63.9000   7
   1  25  -3 146.723 72.4562  13
  -1  25   3 64.2739 74.4683   6
   1  25  -3 161.178 60.1391   8
  -1  25   3 77.5833 72.4018   7
   1  25  -3 29.9262 62.1912   7
  -1  25   2 1022.48 117.867  13
   1  25  -2 734.872 99.7104  13
   1  25  -2 765.510 91.8848   6
  -1  25   2 888.995 111.018   6
  -1  25   2 816.145 103.489   7
   1  25  -2 778.570 98.2737   7
   1  25  -2 900.486 99.3931   8
  -1  25   2 865.679 108.667   8
  -1  25   1 525.062 89.0345  11
   1  25  -1 599.817 97.8311  13
  -1  25   1 587.721 95.4616  13
   1  25  -1 561.754 87.1586   6
  -1  25   1 620.801 97.2931   6
   1  25  -1 467.416 80.0040   8
  -1  25   1 669.211 97.4619   7
   1  25  -1 567.972 88.2234   7
  -1  25   1 448.210 92.4840   8
  -1  25   0 0.73072 70.5256  11
   1  25   0 23.2420 66.7171  13
  -1  25   0 66.6941 66.0595  13
   1  25   0-34.9120 69.3096   6
  -1  25   0 136.021 69.4846   6
  -1  25   0 59.0539 68.8402   8
   1  25   0-68.6701 66.2940   7
  -1  25   0 30.0979 66.1027   7
   1  25   0 59.7553 67.1030   8
  -1  25  -1 17.6630 55.5667  11
   1  25   1-20.4144 67.7055  13
  -1  25  -1 23.9136 63.3791  13
  -1  25  -1 68.2374 68.5916   6
   1  25   1-37.9876 69.8813   6
  -1  25  -1 32.4986 68.0882   8
  -1  25  -1-83.8460 68.8513   7
   1  25   1-34.6097 67.3686   7
   1  25   1-82.0661 57.0968   8
  -1  25  -2 147.914 60.0095  11
   1  25   2 24.2638 60.7182  13
  -1  25  -2-25.8241 60.3050  13
  -1  25  -2-32.3869 62.5318   6
   1  25   2-36.6309 70.1995   6
   1  25   2-69.6930 72.9136   7
  -1  25  -2 5.31264 62.3642   8
  -1  25  -2 115.120 66.6880   7
  -1  25  -3-6.42775 56.9207  13
   1  25   3-3.94122 67.6657   6
  -1  25  -3 35.0231 58.8549   8
  -1  25  -3-62.9653 54.0083   7
   1  25   3 52.1669 66.5772   7
  -1  25  -4 300.197 67.6551  13
   1  25   4 335.154 80.1683   6
  -1  25  -4 283.704 71.8537   8
   1  25   4 263.839 69.9702   7
  -1  25  -5 178.855 59.5828  13
   1  25   5 219.700 75.9463   6
  -1  25  -5 100.484 59.9932   8
   1  25   5 226.969 64.7095   7
  -1  25  -6 167.720 47.4699  13
   1  25   6 146.256 54.2600   6
  -1  25  -6 140.654 56.4016   8
   1  25   6 55.8687 44.7987   7
   1  25   7 177.268 52.9102   6
  -1  25  -7 298.787 56.7386   8
  -1  25  -8 189.398 43.9576   8
   1  26  -8-17.2671 29.5798  13
   1  26  -7-13.5954 38.4912  13
   1  26  -7 64.9645 38.8377   8
   1  26  -6 90.6726 49.3934  13
  -1  26   6 116.354 58.6651   6
   1  26  -6 82.5342 44.7917   8
  -1  26   6 2.70971 67.4734   7
   1  26  -5-1.17623 47.9297  13
  -1  26   5 32.5559 58.0556   6
   1  26  -5-41.2596 45.4845   7
   1  26  -5 22.5317 45.5742   8
  -1  26   5 21.1669 54.0717   7
   1  26  -4 14.6760 51.9792  13
  -1  26   4 151.957 73.6631   6
   1  26  -4 91.7338 53.1794   8
   1  26  -4 22.2426 51.3208   7
  -1  26   4 72.2696 62.6870   7
   1  26  -3 114.610 66.4801  13
  -1  26   3 90.8284 66.5207   6
   1  26  -3 140.448 63.0116   8
  -1  26   3 108.940 64.9441   7
   1  26  -3 147.088 64.2706   7
   1  26  -2 73.4257 64.8264  13
  -1  26   2 145.698 73.8973   6
   1  26  -2 111.056 60.2857   6
   1  26  -2 103.879 61.5835   8
  -1  26   2 7.70377 60.9565   7
   1  26  -2 52.3373 57.9823   7
  -1  26   2 68.4268 57.5428   8
  -1  26   1 547.420 97.3950  13
   1  26  -1 483.117 85.0563  13
  -1  26   1 740.812 92.2543   6
   1  26  -1 458.600 78.4887   6
  -1  26   1 504.938 93.4979   8
   1  26  -1 521.907 83.3070   7
   1  26  -1 607.221 80.3320   8
  -1  26   1 595.061 90.7914   7
  -1  26   0 186.023 68.5489  11
  -1  26   0 323.158 76.3095  13
   1  26   0 181.439 73.2484  13
  -1  26   0 249.906 69.3310   6
   1  26   0 194.194 69.4098   6
  -1  26   0 367.071 84.0078   8
   1  26   0 145.412 64.9129   7
   1  26   0 250.278 62.0203   8
  -1  26   0 173.103 66.4864   7
  -1  26  -1 114.551 56.4961  11
  -1  26  -1 30.8928 66.0314   8
   1  26   1 8.56135 58.4909   7
  -1  26  -1 77.2478 65.0032   7
  -1  26  -1 116.905 56.5922   6
   1  26   1 30.0874 59.5370   6
   1  26   1 14.7903 61.1017  13
  -1  26  -1 187.399 73.6263  13
  -1  26  -2 115.042 56.6607   7
  -1  26  -2-60.8946 56.3462   8
   1  26   2 81.8003 63.9044   7
   1  26   2 116.237 70.6357   6
  -1  26  -2 48.2657 58.1567  13
   1  26   2-19.1213 55.5417  13
  -1  26  -3 108.011 63.0393   8
  -1  26  -3 36.9765 47.7518   7
   1  26   3 183.376 68.9609   7
   1  26   3 25.6548 62.3144   6
  -1  26  -3 155.637 64.5544  13
  -1  26  -4-5.28589 54.0097   8
   1  26   4 25.3862 57.8609   7
   1  26   4-5.83677 63.1173   6
  -1  26  -4-60.6853 55.2612  13
  -1  26  -5 300.439 61.1003   8
   1  26   5 219.893 59.9256   7
   1  26   5 248.886 65.0799   6
  -1  26  -5 192.611 55.9468  13
  -1  26  -6 251.614 54.7992   8
   1  26   6 215.073 55.5641   6
  -1  26  -6 239.063 46.0179  13
  -1  26  -7 265.329 47.0210   8
   1  27  -7 74.4717 35.2326  13
   1  27  -6 68.5973 43.0088  13
   1  27  -5 12.0892 38.1692   8
  -1  27   5-26.6799 50.5653   7
  -1  27   5-47.5709 51.6801   6
   1  27  -5 26.8785 43.0312  13
   1  27  -4 199.628 50.3560   8
  -1  27   4 266.072 64.0816   7
   1  27  -4 124.937 47.7972   7
  -1  27   4 128.973 60.7582   6
   1  27  -4 124.594 56.0648  13
   1  27  -3-39.3905 47.6943   8
   1  27  -3-26.3271 56.0527   7
  -1  27   3-5.29492 56.9746   7
  -1  27   3 102.820 67.1772   6
   1  27  -3 104.394 57.4380  13
   1  27  -2 106.832 51.2947   8
   1  27  -2 118.770 57.2072   7
  -1  27   2 20.3532 60.1497   7
  -1  27   2-39.5268 60.0173   6
   1  27  -2 46.4882 51.7671   6
   1  27  -2 126.480 56.3567  13
   1  27  -1 143.837 66.0522   7
  -1  27   1 136.812 64.8425   7
  -1  27   1 179.297 66.3202   8
   1  27  -1 193.998 54.9540   8
   1  27  -1 109.859 60.4931   6
  -1  27   1 199.177 65.3620   6
  -1  27   1 222.869 69.8589  13
   1  27  -1 199.353 65.0514  13
   1  27   0 27.6260 58.7273   7
  -1  27   0 32.6206 60.4140   7
   1  27   0 14.4401 44.6609   8
  -1  27   0 113.885 58.5003   8
  -1  27   0-66.7397 55.9767   6
   1  27   0 133.709 63.4565   6
  -1  27   0 66.1546 65.2685  13
   1  27   0-15.1953 56.6279  13
  -1  27  -1 94.0767 59.7961   8
  -1  27  -1 21.9612 60.8042   7
   1  27   1 38.4430 59.1831   7
  -1  27  -1 25.2290 48.7134   6
   1  27   1 41.0074 58.5022   6
   1  27   1 108.318 63.1982  13
  -1  27  -1 31.2815 55.9958  13
  -1  27  -2 77.7845 58.8599   8
  -1  27  -2 88.4095 48.2223   7
   1  27   2 105.171 60.8290   7
   1  27   2 154.695 65.7713   6
  -1  27  -2 13.4729 52.5358  13
  -1  27  -3 458.408 72.0461   8
   1  27   3 415.254 73.6904   7
   1  27   3 483.935 78.4993   6
  -1  27  -3 396.324 69.3770  13
  -1  27  -4-19.7867 47.3649   8
   1  27   4 34.6598 50.4334   7
   1  27   4 15.2941 52.3177   6
  -1  27  -4 139.550 55.1317  13
  -1  27  -5 316.522 56.7899   8
   1  27   5 269.338 50.9351   7
   1  27   5 344.636 63.1097   6
  -1  27  -5 323.599 51.0642  13
  -1  27  -6 198.806 47.8638   8
   1  27   6 240.943 49.0760   6
  -1  27  -6 159.904 35.6521  13
  -1  27  -7 101.317 32.2419   8
   1  28  -6 29.9605 31.6372  13
  -1  28   5 288.941 75.5009   7
   1  28  -5-4.99750 39.2156  13
  -1  28   4-56.3408 48.1237   7
   1  28  -4-2.66704 39.0554   7
  -1  28   4 34.4778 46.4070   6
   1  28  -4 66.9298 43.3767  13
   1  28  -3 69.6472 44.7904   7
  -1  28   3 39.5298 54.2213   7
  -1  28   3 7.02715 48.6657   6
   1  28  -3 72.9600 50.9805  13
  -1  28   2 7.18363 54.7018   7
   1  28  -2 47.2007 49.2041   7
  -1  28   2 19.4346 56.0151   6
   1  28  -2-0.48275 46.9397  13
  -1  28   1 130.553 56.9242   7
   1  28  -1 13.9009 51.3274   7
  -1  28   1 86.5137 59.3903   6
   1  28  -1 61.9159 46.2962   6
   1  28  -1 110.642 53.3099  13
   1  28   0 118.076 51.9417   7
  -1  28   0 193.836 60.4556   7
  -1  28   0 182.114 60.1923   8
   1  28   0 193.638 58.4387   6
  -1  28   0 79.7036 52.6518   6
  -1  28   0 90.2271 52.5606  13
   1  28   0 189.750 62.1939  13
  -1  28  -1-24.7430 50.3033   7
   1  28   1 34.1082 56.1123   7
  -1  28  -1-7.39305 46.8903   8
   1  28   1-14.3854 51.7151   6
   1  28   1-39.6411 47.7223  13
  -1  28  -1-15.9889 49.5954  13
  -1  28  -2 374.856 64.4656   8
   1  28   2 285.511 64.9146   7
  -1  28  -2 429.225 58.7484   7
   1  28   2 305.548 67.2234   6
  -1  28  -2 313.967 60.7227  13
  -1  28  -3 171.382 52.2697   8
   1  28   3 109.148 51.1762   7
   1  28   3 57.0557 48.0132   6
  -1  28  -3 199.249 50.7066  13
  -1  28  -4 47.8856 40.0497   8
   1  28   4 120.298 47.5780   7
   1  28   4 167.762 52.2280   6
  -1  28  -5 12.4964 34.6398   8
   1  28   5-37.9757 34.2372   7
   1  28   5 42.3261 38.6749   6
  -1  28  -5-2.33796 32.6299  13
   1  28   6 103.648 34.4131   6
  -1  28  -6 19.8399 28.1879   8
   1  29  -5-22.9907 30.4094  13
  -1  29   4-61.9051 56.1712   7
   1  29  -4 3.17906 35.1859  13
   1  29  -3 39.9313 36.0392   7
  -1  29   3-42.4475 43.2739   7
   1  29  -3-63.9294 41.5891  13
   1  29  -2 55.5616 43.8630   7
  -1  29   2-13.3720 46.0609   7
   1  29  -2 15.9078 42.8081  13
  -1  29   1-57.1780 48.6259   7
   1  29  -1 75.9514 47.1313   7
   1  29  -1 75.2869 39.8865   6
   1  29  -1 53.0164 44.0217  13
   1  29   0 63.3931 45.9831   7
  -1  29   0 32.5657 44.8595   7
   1  29   0 41.9982 45.9437   6
   1  29   0-4.47163 43.7144  13
   1  29   1-31.1880 43.5405   6
  -1  29  -1 95.0578 43.5583   7
  -1  29  -1 33.0542 41.6730   8
   1  29   1 89.7288 50.0139   7
  -1  29  -2 126.181 38.6427   7
   1  29   2 62.5867 42.9598   7
  -1  29  -2 171.045 46.4628   8
   1  29   2 104.848 46.5865   6
  -1  29  -2 200.508 48.5286  13
   1  29   3 101.423 46.7882   7
  -1  29  -3 41.0618 37.7880   8
   1  29   3 16.3211 42.6715   6
  -1  29  -3 7.43565 35.2368  13
   1  29   4 63.3646 40.1112   6
   1  29   4 4.57679 32.6924   7
  -1  29  -4-30.4442 32.6494   8
  -1  30   3-45.8561 49.5652   7
   1  30  -3 3.08986 29.9040  13
   1  30  -2 23.0394 32.0813   7
   1  30  -2 31.3198 36.4866  13
  -1  30   1 98.4376 38.6778   7
   1  30  -1 115.453 40.6288   7
   1  30   0 142.617 38.4239   6
  -1  30   0 122.111 37.7604   7
   1  30   0 137.401 43.4871   7
   1  30   1 99.3644 37.7582   6
  -1  30  -1 80.0931 31.6364   7
   1  30   1 166.376 40.4416   7
   1  30   2 9.04855 33.3299   6
   1  30   2 19.8974 34.0003   7
   1  30   3 138.996 36.5483   6
   1  30   3 215.352 36.3120   7
  -1  30  -3 125.202 33.0966   8
  -2 -20   3 8194.36 600.264   3
  -2 -20   2 5631.05 494.427   3
  -2 -20   1 35.5132 134.596   3
   2 -20  -1 114.839 134.625  18
  -2 -20   0 257.616 161.113   3
   2 -20   0 34.5727 188.339  18
  -2 -20  -1 315.698 222.542   3
   2 -20   1-105.918 178.488  18
   2 -20   2-129.018 204.462  18
  -2 -19   4 3425.20 409.422   3
  -2 -19   4 3725.10 393.513  18
  -2 -19   3 16497.8 831.398   3
  -2 -19   2 2610.97 346.289   3
  -2 -19   1 947.569 234.172   3
   2 -19  -1 894.414 205.737  18
  -2 -19   0 1.32707 127.850   3
   2 -19   0-429.315 186.470  18
  -2 -19  -1-177.846 164.989   3
   2 -19   1-106.409 158.924  18
   2 -19   2 516.463 181.944  18
   2 -19   3 857.557 227.967  18
  -2 -18   5 1210.40 255.928   3
  -2 -18   5 1168.65 279.120  18
  -2 -18   4 1664.81 282.552   3
  -2 -18   4 1832.55 278.909  18
  -2 -18   3 5121.05 464.915   3
  -2 -18   3 5697.14 452.379  18
  -2 -18   2 10701.6 636.269   3
   2 -18  -2 11583.5 593.939  18
  -2 -18   1-37.7733 164.147   3
   2 -18  -1-7.81052 142.195  18
  -2 -18   0 7.06726 133.155   3
   2 -18   0-139.616 118.375  18
  -2 -18  -1 169.892 140.342   3
   2 -18   1-114.998 160.574  18
   2 -18   2-200.783 162.742  18
   2 -18   3 619.312 197.087  18
   2 -18   4 136.251 182.661  18
  -2 -17   6 2562.63 347.251   3
  -2 -17   6 2902.56 366.127  18
  -2 -17   5 3702.62 406.202   3
  -2 -17   5 4063.97 423.866  18
  -2 -17   4 134.916 132.183   3
  -2 -17   4 26.2773 131.288  18
  -2 -17   3 2894.04 347.540   3
   2 -17  -3 2750.06 280.082  18
  -2 -17   3 3145.75 331.423  18
  -2 -17   2 1178.76 244.773   3
  -2 -17   2 1328.96 219.402  18
   2 -17  -2 1591.75 223.209  18
  -2 -17   1 895.483 211.732   3
   2 -17  -1 1379.24 220.410  18
  -2 -17   0 1311.91 229.301   3
   2 -17   0 1411.46 214.818  18
  -2 -17  -1 162.345 143.752   3
   2 -17   1 93.5545 122.655  18
  -2 -17  -2 362.420 141.005   3
   2 -17   2 162.371 144.006  18
   2 -17   3 525.549 190.740  18
   2 -17   4 914.899 248.373  18
   2 -17   5 11859.7 719.015  18
  -2 -16   7 982.198 250.832   3
  -2 -16   7 975.482 260.467  18
  -2 -16   6 14179.4 732.312   3
  -2 -16   6 14509.6 775.261  18
  -2 -16   5 6502.49 506.804   3
  -2 -16   5 5591.39 467.007  18
  -2 -16   4 20.4266 136.563   3
  -2 -16   4-134.612 121.170  18
  -2 -16   3 2786.99 323.595   3
   2 -16  -3 2613.53 274.339  18
  -2 -16   3 3214.08 324.937  18
  -2 -16   2-32.7295 116.749   3
   2 -16  -2 142.725 110.435  18
  -2 -16   2 195.593 132.810  18
  -2 -16   1 1014.07 199.778   3
   2 -16  -1 1126.76 198.497  18
   2 -16   0 469.224 133.700  21
  -2 -16   0 229.603 124.856   3
   2 -16   0 569.204 160.949  18
   2 -16   1 393.025 129.556  21
  -2 -16  -1 301.363 155.622   3
   2 -16   1 399.008 135.645  18
   2 -16   2 4346.86 348.775  21
  -2 -16  -2 3899.41 335.315   3
   2 -16   2 4130.65 382.584  18
   2 -16   3-88.7123 158.239  21
   2 -16   3 164.423 144.837  18
   2 -16   4 802.547 183.511  21
   2 -16   4 350.436 172.719  18
   2 -16   5 7731.65 571.427  18
   2 -16   6 1035.24 235.769  18
  -2 -15   7 2651.85 333.482   3
  -2 -15   7 2596.93 365.554  18
  -2 -15   6 13632.1 715.593   3
  -2 -15   6 14641.6 768.700  18
  -2 -15   5 2394.34 302.717   3
  -2 -15   5 2753.32 327.219  18
   2 -15  -4 593.343 150.348  21
  -2 -15   4 558.622 181.185   3
  -2 -15   4 718.249 194.963  18
   2 -15  -3 347.934 118.352  21
  -2 -15   3 345.049 168.115   3
  -2 -15   3 395.818 139.878  18
   2 -15  -3 364.351 121.021  18
   2 -15  -2 371.974 120.626  21
  -2 -15   2 386.952 169.059   3
   2 -15  -2 497.843 151.338  18
  -2 -15   2 143.546 120.827  18
   2 -15  -1-44.2626 112.140  21
  -2 -15   1-87.9257 128.390   3
   2 -15  -1 26.0549 112.781  18
  -2 -15   1-50.8319 114.941  18
   2 -15   0 62.8722 99.5485  21
  -2 -15   0 228.136 122.551   3
   2 -15   0 133.305 96.9491  18
  -2 -15  -1 2126.52 255.622   3
   2 -15   1 2143.23 229.471  21
   2 -15   1 1975.79 256.476  18
   2 -15   2 2897.67 270.790  21
  -2 -15  -2 2380.04 260.347   3
   2 -15   2 2759.91 300.842  18
   2 -15   3 70.1910 103.700  21
   2 -15   3-104.418 140.317  18
   2 -15   4 999.027 202.904  21
   2 -15   4 1011.80 231.105  18
   2 -15   5 133.423 135.336  21
   2 -15   5 468.223 192.374  18
   2 -15   6 5095.65 483.166  21
   2 -15   6 4961.87 486.193  18
  -2 -14   8 87.4940 169.179  18
  -2 -14   7 1602.04 248.512   3
  -2 -14   7 1374.71 276.984  18
  -2 -14   6 4532.41 398.801   3
   2 -14  -6 4690.50 402.821  21
  -2 -14   6 5028.03 452.947  18
   2 -14  -5 175.699 111.239  21
  -2 -14   5 35.7759 120.765   3
  -2 -14   5 101.747 117.286  18
   2 -14  -4 406.508 126.052  21
  -2 -14   4 134.450 150.020   3
  -2 -14   4 312.198 166.415  18
   2 -14  -3 446.416 134.956  21
  -2 -14   3 510.313 161.653   3
  -2 -14   3 433.305 150.028  18
   2 -14  -2 953.259 157.526  21
  -2 -14   2 1059.31 205.425   3
  -2 -14   2 966.378 169.325  18
   2 -14  -1 247.122 110.107  21
  -2 -14   1 91.7966 119.019   3
   2 -14  -1 229.365 117.226  18
  -2 -14   1 426.644 121.363  18
  -2 -14   0 2146.32 255.963   3
   2 -14   0 2431.19 239.151  21
   2 -14   0 2469.00 265.549  18
  -2 -14  -1 1269.49 205.389   3
   2 -14   1 1513.15 201.232  21
   2 -14   1 1269.11 200.712  18
  -2 -14  -2 5466.70 356.235   3
   2 -14   2 5513.96 366.423  21
   2 -14   2 5024.64 384.434  18
  -2 -14  -3 715.054 158.534   3
   2 -14   3 788.367 162.372  21
   2 -14   3 987.601 212.652  18
  -2 -14  -4 9829.48 493.648   1
   2 -14   4 9899.30 554.148  21
   2 -14   4 9774.93 575.382  18
   2 -14   5 125.318 117.232  21
   2 -14   5 207.869 158.457  18
   2 -14   6 2448.99 333.022  21
   2 -14   6 2477.71 333.440  18
   2 -14   7 356.475 191.751  21
   2 -14   7 276.232 187.488  18
  -2 -13   9 83.3055 65.3169  10
  -2 -13   8-253.882 196.918  18
  -2 -13   7 124.243 132.760   3
  -2 -13   7 185.365 166.611  18
  -2 -13   6 846.265 202.423   3
  -2 -13   6 1037.05 233.718  18
   2 -13  -5 78.7066 111.882  21
  -2 -13   5-92.1030 119.432   3
  -2 -13   5 75.3031 124.747  18
   2 -13  -4 64.3900 89.9441  21
  -2 -13   4 203.250 138.512   3
  -2 -13   4 128.572 118.049  18
   2 -13  -3 1073.62 170.726  21
  -2 -13   3 1229.68 226.928   3
  -2 -13   3 1506.80 215.448  18
   2 -13  -2 346.651 114.626  21
  -2 -13   2 194.445 113.121   3
  -2 -13   2 124.463 118.765  18
   2 -13  -1 118.234 83.0472  21
  -2 -13   1-10.8565 114.713   3
  -2 -13   1 138.991 101.515  18
   2 -13   0 30161.0 765.797  21
  -2 -13   0 27902.6 648.792  18
   2 -13   0 29737.6 799.278  18
  -2 -13  -1-58.7893 104.514   3
   2 -13   1-19.2634 87.2475  21
   2 -13   1 111.620 111.528  18
  -2 -13  -2 309.468 107.226   3
   2 -13   2 311.978 118.499  21
   2 -13   2 414.315 137.445  18
  -2 -13  -3 5538.02 349.484   3
   2 -13   3 5736.45 396.291  21
   2 -13   3 5808.05 417.214  18
  -2 -13  -4 208.874 111.362   1
   2 -13   4 116.109 124.881  21
   2 -13   4 47.6937 121.334  18
  -2 -13  -5-88.9993 114.214   1
   2 -13   5-22.9983 125.108  21
   2 -13   5-29.9491 126.752  18
  -2 -13  -6 679.587 165.336   1
   2 -13   6 602.056 185.184  21
   2 -13   6 520.508 184.180  18
   2 -13   7 758.401 240.367  21
   2 -13   7 750.042 198.416  18
  -2 -12   9 216.733 72.9666  10
  -2 -12   8 272.443 81.7961  10
   2 -12  -8 322.985 144.851  17
  -2 -12   8 571.665 213.800  18
  -2 -12   7 266.465 158.731   3
  -2 -12   7-25.9877 144.533  18
   2 -12  -7 162.211 130.830  17
  -2 -12   6 1023.24 190.993   3
   2 -12  -6 769.220 167.464  17
  -2 -12   6 1267.19 236.853  18
  -2 -12   5 251.590 122.264   3
   2 -12  -5 297.288 123.532  17
  -2 -12   5 396.898 160.694  18
   2 -12  -4 1688.12 216.359  21
  -2 -12   4 1588.47 233.686   3
  -2 -12   4 1991.72 247.447  18
   2 -12  -3 59.1678 88.7742  21
  -2 -12   3 93.4870 120.509   3
  -2 -12   3 63.2739 109.443  18
   2 -12  -2 5.64415 80.7851  21
  -2 -12   2 60.7272 112.914   3
  -2 -12   2 293.786 120.970  18
   2 -12  -1 281.424 97.9112  21
  -2 -12   1 430.357 142.333   3
  -2 -12   1 194.136 94.1487  18
   2 -12   0 26788.6 707.799  21
   2 -12   0 25394.2 721.576  18
  -2 -12   0 25898.8 599.856  18
  -2 -12  -1 410.578 130.346   3
   2 -12   1 596.583 132.914  21
   2 -12   1 532.133 138.223  18
  -2 -12  -2 1704.80 194.676   3
   2 -12   2 1963.73 223.730  21
   2 -12   2 1798.79 217.446  18
  -2 -12  -3 18533.1 589.858   3
   2 -12   3 18375.4 650.432  21
   2 -12   3 18505.0 673.505  18
   2 -12   4 3057.60 296.786  21
   2 -12   4 2962.98 308.664  18
  -2 -12  -5 703.258 158.835   1
   2 -12   5 695.720 177.487  21
   2 -12   5 563.084 186.548  18
  -2 -12  -6 330.968 139.680   1
   2 -12   6 90.7527 128.178  21
   2 -12   6 366.178 171.905  18
  -2 -12  -7 366.183 149.959   1
   2 -12   7 290.528 160.112  21
   2 -12   7 612.129 186.510  18
   2 -12   8 2145.12 347.416  18
  -2 -11  10 133.874 66.6364  10
  -2 -11   9 16.0500 60.4935  10
   2 -11  -9-229.118 172.863  17
  -2 -11   9-56.0307 159.644  18
  -2 -11   8 248.478 74.6462  10
   2 -11  -8 274.624 171.900  17
  -2 -11   8 146.615 141.741  18
  -2 -11   7 945.593 187.964   3
   2 -11  -7 1147.36 219.409  17
  -2 -11   7 1102.53 235.630  18
  -2 -11   6 863.291 172.130   3
   2 -11  -6 938.067 170.134  17
  -2 -11   6 877.341 203.556  18
  -2 -11   5-1.19918 108.400   3
   2 -11  -5-12.2129 94.5536  17
  -2 -11   5 67.7572 115.325  18
  -2 -11   4 1691.77 227.891   3
   2 -11  -4 1793.24 172.080  17
  -2 -11   4 1977.71 238.260  18
   2 -11  -3 54.4434 88.4569  21
  -2 -11   3 42.5599 108.692   3
  -2 -11   3 92.2170 107.591  18
   2 -11  -2 505.075 126.891  21
  -2 -11   2 642.621 152.973   3
  -2 -11   2 507.485 129.662  18
   2 -11  -1 785.833 141.521  21
  -2 -11   1 833.932 156.495   3
  -2 -11   1 953.751 146.450  18
   2 -11   0 768.976 133.599  21
  -2 -11   0 745.338 145.939   3
  -2 -11   0 853.686 123.589  18
  -2 -11  -1 1697.59 195.130   3
   2 -11   1 2132.30 203.287  21
   2 -11   1 2188.82 216.028  18
  -2 -11  -2 4495.56 290.169   3
   2 -11   2 4850.16 313.278  21
   2 -11   2 4531.34 321.664  18
  -2 -11  -3 2312.34 214.188   3
   2 -11   3 2373.53 245.046  21
   2 -11   3 2572.28 250.533  18
   2 -11   4 3679.18 316.754  21
   2 -11   4 3506.70 329.351  18
  -2 -11  -5-15.7422 115.226   1
   2 -11   5 213.889 135.054  21
   2 -11   5 332.611 151.429  18
  -2 -11  -6 131.541 111.348   1
   2 -11   6-102.431 153.565  21
   2 -11   6 26.1092 144.307  18
  -2 -11  -7 2597.60 295.634   1
   2 -11   7 1809.76 296.456  21
   2 -11   7 2115.62 293.956  18
   2 -11   8 675.875 225.572  21
   2 -11   8 304.038 166.302  18
  -2 -10  10 78.4724 65.5739  10
  -2 -10   9-17.4163 66.0630  10
   2 -10  -9 299.676 167.407  17
  -2 -10   9 154.469 204.973  18
  -2 -10   8 71.0239 148.859  18
   2 -10  -8 32.7511 133.818  17
   2 -10  -7 471.282 144.596  17
  -2 -10   7 457.891 160.464  18
  -2 -10   7 587.553 146.098   3
   2 -10  -6 1306.16 193.132  17
  -2 -10   6 1251.55 234.606  18
  -2 -10   6 1214.96 207.823   3
   2 -10  -5 214.710 103.362  17
  -2 -10   5 444.395 161.200  18
  -2 -10   5 160.685 116.203   3
   2 -10  -4 40.1159 74.6867  17
  -2 -10   4 195.933 128.043  18
  -2 -10   4-51.3161 107.390   3
   2 -10  -3 858.966 112.976  17
  -2 -10   3 1017.41 171.410  18
  -2 -10   3 1020.13 177.809   3
  -2 -10   2 1922.15 211.690   3
  -2 -10   2 2138.73 208.744  18
   2 -10  -2 1946.13 187.833  21
  -2 -10   1 5577.35 322.112   3
  -2 -10   1 6273.03 299.563  18
   2 -10  -1 5321.25 302.443  21
  -2 -10   0 8605.82 394.197   3
  -2 -10   0 9091.65 320.410  18
   2 -10   0 9389.43 380.546  21
  -2 -10  -1 26779.8 662.395   3
   2 -10   1 27008.1 700.692  18
   2 -10   1 28654.2 695.531  21
   2 -10   2 5388.28 320.254  21
   2 -10   2 5616.58 337.076  18
  -2 -10  -2 5640.67 307.098   3
   2 -10   3 654.867 154.033  21
   2 -10   3 461.278 126.445  18
  -2 -10  -3 747.134 120.837   3
   2 -10   4 2385.56 262.441  18
   2 -10   4 2710.50 270.018  21
   2 -10   5 163.883 126.879  21
   2 -10   5 286.342 143.003  18
  -2 -10  -5 397.131 140.538   1
   2 -10   6 11.4501 119.291  21
   2 -10   6 255.319 148.148  18
  -2 -10  -6-74.2296 137.129   1
   2 -10   7 1027.28 241.497  21
   2 -10   7 847.161 190.408  18
  -2 -10  -7 1242.70 213.455   1
   2 -10   8 479.364 202.736  21
   2 -10   8 502.528 188.495  18
  -2 -10  -8 505.937 159.563   1
  -2  -9  11 1066.75 97.2553  15
  -2  -9  10-19.3009 67.3215  10
  -2  -9  10 12.9611 62.4640  15
   2  -9  -9-13.0273 132.560  17
  -2  -9   9-33.8667 153.474  18
  -2  -9   9 36.6137 59.5383  10
  -2  -9   9 5.21055 57.7572  15
   2  -9  -8-34.7215 119.289  17
  -2  -9   8-65.2826 126.667  18
  -2  -9   7 58.7729 112.295   3
   2  -9  -7-46.0128 110.633  17
  -2  -9   7 123.349 139.785  18
  -2  -9   6 1881.01 224.894   3
   2  -9  -6 1663.87 210.771  17
  -2  -9   6 1543.31 226.092  18
  -2  -9   5 3005.98 274.650   3
  -2  -9   5 3139.74 307.110  18
   2  -9  -5 2517.48 225.689  17
  -2  -9   4 1024.69 167.880   3
  -2  -9   4 762.998 153.967  18
   2  -9  -4 1000.29 147.229  17
  -2  -9   3 8381.67 401.560   3
   2  -9  -3 7929.31 293.865  17
  -2  -9   3 8861.35 407.901  18
   2  -9  -2 382.041 120.914  21
  -2  -9   2 441.224 125.799   3
  -2  -9   2 339.248 110.447  18
   2  -9  -2 445.669 73.6198  17
  -2  -9   1 1996.84 198.351   3
   2  -9  -1 2266.82 200.349  21
  -2  -9   1 1866.83 165.138  18
  -2  -9   0 18740.5 541.127   3
  -2  -9   0 19681.2 440.831  18
  -2  -9  -1 55.2484 53.4925  18
   2  -9   1 185.360 118.771  21
  -2  -9  -1 33.1650 101.828   3
   2  -9   2 15253.1 513.397  18
   2  -9   2 15117.1 502.796  21
  -2  -9  -2 15089.1 481.286   3
   2  -9   3 12724.5 492.971  18
   2  -9   3 13012.4 494.693  21
  -2  -9  -3 13014.1 435.417   3
   2  -9   4 4194.16 306.912  18
   2  -9   4 3997.58 309.443  21
  -2  -9  -4 4155.05 246.662   3
   2  -9   5 2139.20 239.634  18
   2  -9   5 2269.89 262.340  21
  -2  -9  -5 2085.45 234.089   1
   2  -9   6 938.474 196.450  18
   2  -9   6 996.117 207.483  21
  -2  -9  -6 882.199 186.546   1
   2  -9   7 1105.51 221.476  18
   2  -9   7 1080.42 238.913  21
  -2  -9  -7 1017.92 200.690   1
   2  -9   8 19.4602 130.534  18
  -2  -9  -8-39.0596 133.452   1
   2  -9   8-79.5655 200.405  21
  -2  -8  12 201.693 64.1185  15
  -2  -8  12 18.3928 62.6803   9
  -2  -8  11 223.638 71.1420  15
  -2  -8  11 90.6362 74.3197   9
   2  -8 -10 136.231 144.204  17
  -2  -8  10 275.076 80.9487  10
  -2  -8  10 390.284 76.8044  15
  -2  -8   9-33.8650 141.372  18
   2  -8  -9 270.992 164.280  17
  -2  -8   9 61.9477 62.4087  10
  -2  -8   9 54.3388 61.8248  15
   2  -8  -8 3.69322 127.549  17
  -2  -8   8 202.182 168.415  18
  -2  -8   7 27.0317 97.5656   3
  -2  -8   7 4.89288 141.938  18
   2  -8  -7 8.66964 105.464  17
  -2  -8   6 469.121 131.589   3
   2  -8  -6 563.539 144.698  17
  -2  -8   6 426.447 157.169  18
  -2  -8   5 17800.1 575.070   3
   2  -8  -5 17263.6 545.330  17
  -2  -8   5 18059.7 641.869  18
  -2  -8   4 3539.40 264.123   3
   2  -8  -4 3542.58 229.471  17
  -2  -8   4 3438.24 282.391  18
  -2  -8   3 366.019 125.091   3
   2  -8  -3 534.218 104.870  17
  -2  -8   3 358.678 134.738  18
   2  -8  -2 707.076 126.608  21
  -2  -8   2 845.834 146.166   3
   2  -8  -2 814.148 95.2447  17
  -2  -8   2 920.499 147.427  18
  -2  -8   1 2250.43 205.215   3
   2  -8  -1 2515.98 199.245  21
   2  -8  -1 2153.22 106.351  17
  -2  -8   1 2469.44 186.150  18
  -2  -8   0 641.937 97.4155  18
   2  -8   0 582.224 119.923  21
  -2  -8   0 682.901 134.983   3
  -2  -8  -1 1964.13 120.591  18
   2  -8   1 1745.37 175.938  21
  -2  -8  -1 1766.29 172.716   3
   2  -8   2 2955.65 228.638  18
   2  -8   2 2534.98 216.321  21
  -2  -8  -2 2913.88 208.012   3
   2  -8   3 19537.5 579.465  18
   2  -8   3 19409.1 589.145  21
  -2  -8  -3 21049.6 528.555   3
   2  -8   4 751.282 149.237  18
   2  -8   4 832.581 166.069  21
  -2  -8  -4 979.316 142.521   3
   2  -8   5 508.251 143.836  18
   2  -8   5 510.029 161.970  21
  -2  -8  -5 580.678 164.944   1
   2  -8   6 65.6742 113.677  18
   2  -8   6 170.160 152.851  21
  -2  -8  -6 269.875 132.353   1
   2  -8   7 3018.39 314.294  18
   2  -8   7 3679.67 382.243  21
  -2  -8  -7 3561.54 335.016   1
   2  -8   8 252.902 155.080  21
  -2  -8  -8 332.563 166.492   1
  -2  -8  -9 239.265 154.491   1
  -2  -8  -9-257.521 184.675  17
  -2  -7  13 525.026 71.4912  15
  -2  -7  13 418.055 77.8659   9
  -2  -7  12 58.7074 56.9259  15
  -2  -7  12 140.719 73.5917   9
  -2  -7  11 2930.71 147.264  15
  -2  -7  10 101.611 61.8308  15
  -2  -7  10 238.788 93.5692   9
  -2  -7  10 259.628 174.969  18
   2  -7 -10 318.721 185.098  17
  -2  -7  10 205.902 83.3165  10
   2  -7  -9 86.2187 141.263  17
  -2  -7   9 131.758 132.463  18
  -2  -7   9 59.9964 65.2189  10
  -2  -7   9 155.079 65.4877  15
   2  -7  -8 26.4079 137.437  17
  -2  -7   8 291.445 149.848  18
  -2  -7   7 275.290 122.491   3
  -2  -7   7 193.320 131.299  18
   2  -7  -7 449.008 136.998  17
  -2  -7   6 251.851 107.276   3
   2  -7  -6 190.230 127.081  17
  -2  -7   6 238.408 126.396  18
  -2  -7   5 7272.11 365.498   3
   2  -7  -5 6865.38 355.286  17
  -2  -7   5 7566.05 419.407  18
  -2  -7   4 21257.1 586.091   3
   2  -7  -4 20438.0 526.459  17
  -2  -7   4 21801.8 645.358  18
  -2  -7   3 750.207 143.051   3
  -2  -7   3 1009.51 161.528  18
   2  -7  -3 736.463 112.136  17
  -2  -7   2 3717.74 240.392   3
   2  -7  -2 3659.36 171.515  17
  -2  -7   2 4100.94 241.093  18
  -2  -7   1 2860.86 204.609   3
   2  -7  -1 2931.72 205.738  21
   2  -7  -1 2849.49 123.017  17
  -2  -7   1 2814.58 186.249  18
  -2  -7   0 2340.49 188.723   3
   2  -7   0 2402.98 181.728  21
  -2  -7   0 2475.65 152.285  18
  -2  -7  -1 2253.04 119.453  18
   2  -7   1 2233.73 184.503  21
  -2  -7  -1 2028.93 173.935   3
   2  -7   2 151.689 102.622  18
   2  -7   2 70.7731 90.7757  21
  -2  -7  -2 44.5854 91.3854   3
   2  -7   3 4824.46 284.546  18
   2  -7   3 4850.77 284.875  21
  -2  -7  -3 5028.83 258.454   3
   2  -7   4 23631.0 638.562  18
   2  -7   4 22835.1 671.545  21
  -2  -7  -4 23427.9 542.329   3
   2  -7   5 4204.93 303.068  18
   2  -7   5 4391.14 333.851  21
  -2  -7  -5 4082.95 313.311   1
   2  -7   6 399.804 138.231  18
   2  -7   6 442.858 161.755  21
  -2  -7  -6 610.114 157.961   1
   2  -7   7 1299.77 213.372  18
   2  -7   7 1630.56 269.559  21
  -2  -7  -7 1733.77 257.717   1
   2  -7   8 344.975 153.122  21
  -2  -7  -8 506.963 180.363   1
  -2  -7  -9 162.714 209.481  17
  -2  -7  -9 275.912 169.672   1
  -2  -6  14 109.497 53.9387   9
  -2  -6  13 511.929 69.9540  15
  -2  -6  13 684.651 93.0286   9
  -2  -6  12 101.405 65.6952  15
  -2  -6  12 206.580 80.3575   9
  -2  -6  11 575.331 93.5578  15
  -2  -6  11 533.085 110.209   9
  -2  -6  10 2217.05 370.516  18
   2  -6 -10 2373.96 315.548  17
  -2  -6  10 2258.21 158.843  10
  -2  -6  10 2540.65 141.831  15
   2  -6  -9 600.005 168.038  17
  -2  -6   9 470.447 188.183  18
  -2  -6   9 376.784 86.3617  10
  -2  -6   9 581.440 85.8305  15
   2  -6  -8 47.6519 95.5498   1
   2  -6  -8 213.689 129.808  17
  -2  -6   8 30.1248 146.745  18
   2  -6  -7-2.18944 90.2414   1
  -2  -6   7 168.069 102.000   3
  -2  -6   7 27.3430 130.064  18
   2  -6  -7 12.7495 111.257  17
   2  -6  -6 237.718 89.5738   1
  -2  -6   6 195.344 96.0956   3
   2  -6  -6 184.150 107.728  17
  -2  -6   6 64.4770 122.599  18
  -2  -6   5 4197.68 277.926   3
   2  -6  -5 4297.08 228.416   1
   2  -6  -5 5029.17 306.839  17
  -2  -6   5 4166.10 324.550  18
  -2  -6   4 23233.3 577.497   3
   2  -6  -4 22048.1 403.746   1
   2  -6  -4 22870.9 554.623  17
  -2  -6   4 23951.7 652.371  18
  -2  -6   3 3596.22 229.293   3
   2  -6  -3 3494.01 126.548   1
   2  -6  -3 3579.50 196.339  17
  -2  -6   3 3830.69 251.092  18
  -2  -6   2 687.477 126.425   3
   2  -6  -2 664.641 92.5666  17
  -2  -6   2 584.058 117.645  18
  -2  -6   1 2509.02 191.562   3
   2  -6  -1 2416.53 188.352  21
   2  -6  -1 2548.58 128.088  17
  -2  -6   1 2488.71 175.368  18
  -2  -6   0 7891.13 251.317  18
   2  -6   0 7702.43 316.271  21
  -2  -6   0 7011.07 304.599   3
   2  -6   1 10091.0 356.265  21
  -2  -6  -1 9882.89 350.097   3
   2  -6   2 6699.88 298.479  18
   2  -6   2 6293.62 299.847  21
  -2  -6  -2 6830.60 290.083   3
   2  -6   3 5465.25 280.437  18
  -2  -6  -3 5465.62 202.670  20
   2  -6   3 5258.07 285.826  21
  -2  -6  -3 5345.29 256.548   3
   2  -6   4 2560.05 219.047  18
   2  -6   4 2439.38 235.132  21
  -2  -6  -4 2273.40 181.595   3
   2  -6   5 5969.47 340.653  18
   2  -6   5 6077.46 391.526  21
  -2  -6  -5 6323.54 368.162   1
   2  -6   6 127.944 91.2450  18
   2  -6   6 161.525 138.755  21
  -2  -6  -6 361.090 142.390   1
   2  -6   7 606.858 147.100  18
  -2  -6  -7 727.887 185.376   1
   2  -6   7 770.208 198.455  21
  -2  -6  -8 1343.74 246.733   1
   2  -6   8 1611.14 280.407  21
   2  -6   9 37.3962 75.8092   9
  -2  -6  -9 51.3901 146.955  17
  -2  -6  -9 220.904 133.402   1
   2  -6  10 272.091 89.3714   9
   2  -6  11 44.5181 68.6984   9
   2  -6  12 759.210 91.1136   9
  -2  -5  15-55.3092 37.0257   9
  -2  -5  14-0.72732 53.9907   9
  -2  -5  14-35.0957 42.6542  15
  -2  -5  13 59.7781 64.6084   9
  -2  -5  13 98.9775 58.6421  15
  -2  -5  12 1023.36 117.814   9
  -2  -5  12 1229.57 106.184  15
  -2  -5  11 4999.54 234.862   9
  -2  -5  11 5828.66 209.677  15
  -2  -5  10 1590.98 307.564  18
   2  -5 -10 1568.01 276.920  17
  -2  -5  10 1751.71 141.152  10
  -2  -5  10 1602.29 147.112   9
  -2  -5  10 1868.39 131.185  15
  -2  -5   9 278.640 74.5045  10
   2  -5  -9-86.1728 121.092  17
  -2  -5   9 177.496 177.863  18
   2  -5  -9 109.373 103.445   1
  -2  -5   8 73.0622 122.236  18
   2  -5  -8-33.8864 109.712  17
  -2  -5   8-35.4079 133.875   2
   2  -5  -8 163.315 121.769   1
   2  -5  -7 627.636 165.762  17
  -2  -5   7 625.497 172.780  18
   2  -5  -7 656.326 149.878   1
  -2  -5   6 1141.45 193.350  18
   2  -5  -6 977.273 165.175  17
   2  -5  -6 947.037 133.803   1
  -2  -5   6 1014.83 147.425   3
  -2  -5   5 6288.89 300.974   3
   2  -5  -5 6116.48 315.212  17
  -2  -5   5 5839.77 346.786  18
   2  -5  -5 6120.52 257.386   1
  -2  -5   4 12892.9 419.570   3
   2  -5  -4 13135.6 422.067  17
  -2  -5   4 13241.9 487.870  18
   2  -5  -4 12651.4 319.029   1
   2  -5  -3 1050.88 126.669  17
  -2  -5   3 963.450 149.300  18
   2  -5  -3 789.839 84.1664   1
  -2  -5   3 824.244 136.078   3
   2  -5  -2 235.953 76.7743  17
  -2  -5   2 221.875 102.414  18
  -2  -5   2 123.708 93.9458   3
  -2  -5   1 37069.9 650.803   3
   2  -5  -1 38016.8 636.564  21
   2  -5  -1 37127.1 479.692  17
  -2  -5   1 39013.3 609.518  18
  -2  -5   0 2236.46 137.323  18
   2  -5   0 2843.14 123.394  17
   2  -5   0 2640.87 180.468  21
  -2  -5   0 1985.10 168.020   3
   2  -5   1 4221.50 225.431  21
  -2  -5  -1 4515.02 235.228   3
   2  -5   2 98.0610 91.6263  21
  -2  -5  -2 79.1017 84.2554   3
   2  -5   3 2826.47 198.347  18
   2  -5   3 2419.22 204.408  21
  -2  -5  -3 2446.59 148.493  20
  -2  -5  -3 2758.05 189.761   3
   2  -5   4 735.064 132.404  18
   2  -5   4 760.087 146.430  21
  -2  -5  -4 668.047 150.963   1
  -2  -5  -4 735.710 122.998   3
   2  -5   5 353.316 116.557  18
   2  -5   5 214.290 142.911  21
  -2  -5  -5 260.057 117.121   1
   2  -5   6 3623.33 285.510  18
   2  -5   6 3646.74 333.857  21
  -2  -5  -6 3768.00 313.663   1
   2  -5   7 2198.09 249.686  18
  -2  -5  -7 2419.93 301.098   1
   2  -5   7 2252.75 311.532  21
  -2  -5  -8 1818.97 274.238   1
   2  -5   8 1435.43 278.278  21
  -2  -5  -9-167.213 154.492   1
   2  -5   9 48.1980 80.6945   9
   2  -5  10 1302.24 138.306   9
   2  -5  11 628.013 104.183   9
   2  -5  12 48.8836 60.1741   9
   2  -5  13 83.4305 54.8479   9
  -2  -4  15 10.3050 39.0907   9
  -2  -4  14 20.9814 45.7149  15
  -2  -4  14 77.7241 58.9970   9
  -2  -4  13 85.4917 59.2180  15
  -2  -4  13 200.990 76.5034   9
  -2  -4  12 201.133 72.4161  15
  -2  -4  12 86.6121 82.6545   9
  -2  -4  11 2086.61 140.966  15
  -2  -4  10 4119.05 182.183  15
  -2  -4  10 4341.48 207.117  10
   2  -4 -10 3294.98 385.084  17
  -2  -4  10 3658.29 443.459  18
   2  -4 -10 2848.63 340.859   1
  -2  -4   9 1006.53 261.373  18
   2  -4  -9 1360.95 233.191  17
   2  -4  -9 762.410 169.361   1
   2  -4  -8 80.3451 115.823  17
  -2  -4   8 316.205 147.183  18
   2  -4  -8 148.092 95.5775   1
  -2  -4   8 180.828 125.770   2
  -2  -4   7 471.817 162.254  18
   2  -4  -7 387.329 144.535  17
   2  -4  -7 644.110 140.287   1
  -2  -4   6 519.439 152.141  18
   2  -4  -6 608.266 147.606  17
   2  -4  -6 593.758 122.766   1
  -2  -4   6 689.338 114.541   3
  -2  -4   5 6063.56 289.697   3
   2  -4  -5 6577.65 332.770  17
  -2  -4   5 6424.47 367.473  18
   2  -4  -5 6272.39 275.762   1
  -2  -4   4 19441.1 492.323   3
  -2  -4   4 18679.3 580.424  18
  -2  -4   3 412.883 123.530  18
   2  -4  -3 463.137 101.597  17
  -2  -4   3 312.344 104.527   3
   2  -4  -3 349.620 69.9787   1
  -2  -4   2 7406.74 291.893   3
   2  -4  -2 8125.04 258.002  17
  -2  -4   2 8016.51 308.103  18
   2  -4  -1 9347.24 246.459  17
  -2  -4   1 9819.02 302.738  18
   2  -4  -1 9118.92 306.034  21
  -2  -4   1 9278.89 322.257   3
   2  -4   0 32240.7 426.445  17
  -2  -4   0 31748.6 491.074  18
   2  -4   0 32977.1 569.964  21
   2  -4   1 41061.9 662.609  21
  -2  -4  -1 40698.1 668.599   3
   2  -4   2 86867.0 1034.47  21
  -2  -4  -2 84825.2 990.336   3
   2  -4   3 569.426 115.569  18
  -2  -4  -3 613.154 91.1445  20
   2  -4   3 416.854 125.012  21
  -2  -4  -3 566.871 119.240   3
   2  -4   4 2253.42 188.091  18
  -2  -4  -4 2339.49 144.535  20
   2  -4   4 2290.35 212.091  21
  -2  -4  -4 2143.26 209.015   1
  -2  -4  -4 2560.60 177.198   3
   2  -4   5 229.713 98.7378  18
   2  -4   5 204.241 106.572  21
  -2  -4  -5 212.424 115.403   1
   2  -4   6 4896.57 312.725  18
  -2  -4  -6 4970.89 360.644   1
   2  -4   6 5176.33 386.960  21
  -2  -4  -7 3089.11 308.510   1
   2  -4   7 3440.84 346.491  21
  -2  -4  -8 982.186 198.946   1
  -2  -4  -9 669.443 184.145   1
   2  -4   9 412.906 105.262   9
  -2  -4  -9 360.426 191.969  17
   2  -4  10 586.097 109.939   9
   2  -4  11 118.750 86.4906   9
   2  -4  12 76.1170 70.0580   9
   2  -4  13 58.6376 57.2835   9
   2  -4  14 6.90448 36.1347   9
  -2  -3  15 105.031 45.8528   9
  -2  -3  14 75.7383 49.4778  15
  -2  -3  14-16.3396 55.8174   9
  -2  -3  13 46.3778 58.8046  15
  -2  -3  13 104.443 76.2743   9
  -2  -3  12 356.713 76.0899  15
  -2  -3  12 255.881 89.8561   9
  -2  -3  11 211.101 75.0077  15
  -2  -3  11 244.318 90.1524   9
  -2  -3  10 1550.49 123.754  15
   2  -3 -10 1385.80 246.323   1
   2  -3 -10 1513.28 265.828  17
  -2  -3  10 1247.87 265.844  18
  -2  -3  10 1614.43 148.886   9
  -2  -3  10 1769.42 136.646  10
   2  -3  -9 580.408 151.939   1
  -2  -3   9 312.153 153.960  18
   2  -3  -9 683.678 189.109  17
   2  -3  -8 444.283 129.239   1
  -2  -3   8 386.413 151.511   2
   2  -3  -8 438.151 165.915  17
  -2  -3   8 419.328 161.322  18
   2  -3  -7 289.379 123.504   1
  -2  -3   7 121.708 155.443   2
   2  -3  -7 157.699 115.852  17
  -2  -3   7 159.103 125.449  18
   2  -3  -6 1275.93 148.773   1
  -2  -3   6 1117.25 133.000   3
   2  -3  -6 1354.11 192.333  17
  -2  -3   6 1313.77 205.829  18
   2  -3  -5 12160.2 387.264   1
  -2  -3   5 10961.1 359.518   3
   2  -3  -5 12600.6 453.305  17
  -2  -3   5 11364.1 486.994  18
  -2  -3   4 19027.4 457.076   3
   2  -3  -4 18728.6 418.780   1
   2  -3  -4 19143.5 503.945  17
  -2  -3   4 18952.1 546.742  18
   2  -3  -3 2156.73 134.937   1
  -2  -3   3 2321.19 179.217   3
   2  -3  -3 2309.44 171.093  17
  -2  -3   3 2292.60 205.877  18
  -2  -3   2-34.6973 96.2246   3
   2  -3  -2-48.2154 83.8662  17
  -2  -3   2-52.4901 94.1667  18
  -2  -3   1 24543.4 490.411   3
   2  -3  -1 24881.3 405.995  17
  -2  -3   1 25220.5 468.854  18
   2  -3  -1 24536.8 473.203  21
   2  -3   0 92219.9 796.837  17
   2  -3   0 91872.2 943.335  21
  -2  -3  -1 492769. 2925.66   3
   2  -3   1 486809. 2872.57  21
  -2  -3  -2 104864. 1127.37   3
  -2  -3  -2 105082. 1071.76  20
   2  -3   2 104589. 1141.12  21
  -2  -3  -3 33622.0 617.735   3
   2  -3   3 32529.6 585.235  18
  -2  -3  -3 33299.7 560.559  20
   2  -3   3 31349.2 653.190  21
  -2  -3  -4 2350.37 167.601   3
  -2  -3  -4 2573.51 220.970   1
   2  -3   4 2145.56 168.938  18
  -2  -3  -4 2540.81 160.860  20
   2  -3   4 2401.96 214.489  21
  -2  -3  -5 849.305 155.467   1
   2  -3   5 646.460 118.595  18
   2  -3   5 800.882 158.138  21
  -2  -3  -6 1248.54 204.251   1
   2  -3   6 1256.64 171.473  18
   2  -3   6 1293.16 210.333  21
  -2  -3  -7 11.6119 110.609   1
   2  -3   7-15.6662 138.924  21
  -2  -3  -8 911.743 201.433   1
  -2  -3  -9 983.313 204.560  17
   2  -3   9 1459.26 145.410   9
  -2  -3  -9 1342.69 258.291   1
   2  -3  10 1238.81 136.640   9
   2  -3  11 94.3878 76.4837   9
   2  -3  12 683.866 97.9348   9
   2  -3  13 157.001 67.0612   9
  -2  -3 -13 171.602 49.7557  14
   2  -3  14 95.7300 40.8770   9
  -2  -2  15-14.4502 45.2473   9
  -2  -2  14 46.8750 47.7799  15
  -2  -2  14 199.631 63.8238   9
  -2  -2  13 135.264 65.3119  15
  -2  -2  13 21.6972 74.4837   9
  -2  -2  12 366.555 81.9395  15
  -2  -2  12 59.1583 80.1039   9
  -2  -2  11 416.149 86.8538  15
  -2  -2  11 575.382 112.982   9
  -2  -2  10 2495.32 144.489  15
   2  -2 -10 2034.37 276.207   1
   2  -2 -10 2247.39 304.874  17
  -2  -2  10 2061.62 144.117  10
  -2  -2  10 2510.82 180.590   9
   2  -2  -9 173.892 124.536   1
  -2  -2   9 164.051 144.276  18
   2  -2  -9 131.126 148.685  17
  -2  -2   8 1436.19 243.656   2
   2  -2  -8 1298.55 218.639   1
  -2  -2   8 1465.73 255.496  18
   2  -2  -8 1104.84 224.427  17
   2  -2  -7 464.970 137.122   1
  -2  -2   7 344.022 150.341   2
   2  -2  -7 497.417 166.197  17
  -2  -2   7 262.046 126.306  18
   2  -2  -6 940.619 144.252   1
  -2  -2   6 894.183 113.766   3
   2  -2  -6 942.819 167.152  17
  -2  -2   6 724.328 178.221  18
  -2  -2   5 3002.30 184.739   3
   2  -2  -5 3466.32 214.490   1
   2  -2  -5 3471.36 247.378  17
  -2  -2   5 3180.28 259.662  18
   2  -2  -4 5904.00 248.096   1
  -2  -2   4 5433.36 240.129   3
   2  -2  -4 6343.17 293.124  17
  -2  -2   4 5357.66 318.123  18
  -2  -2   3 4015.08 207.266   3
   2  -2  -3 3514.81 168.107   1
  -2  -2   3 4002.72 238.051  18
  -2  -2   2 9361.20 299.068   3
   2  -2  -2 8784.41 274.143  17
  -2  -2   1 7662.47 274.031   3
   2  -2  -1 7432.22 233.183  17
  -2  -2   1 7846.07 270.246  18
  -2  -2   0 101.617 97.4571   3
   2  -2   0 137.497 72.1652  17
   2  -2   0 157.756 85.8762  21
  -2  -2  -2 4832.09 266.857   3
  -2  -2  -2 4640.45 249.896  20
  -2  -2  -3 4371.33 242.758   3
   2  -2   3 3996.32 212.375  18
  -2  -2  -3 4530.46 230.455  20
   2  -2   3 3681.27 248.480  21
  -2  -2  -4 110.082 76.7330   3
  -2  -2  -4 169.318 122.857   1
   2  -2   4 113.247 78.9606  18
   2  -2   4 91.5409 106.259  21
  -2  -2  -4 87.6156 75.7508  20
  -2  -2  -5 611.766 143.538   1
   2  -2   5 518.256 108.466  18
   2  -2   5 431.816 135.393  21
  -2  -2  -5 597.762 101.510  20
  -2  -2  -6-84.6693 130.424   1
   2  -2   6 107.214 78.8916  18
   2  -2   6-49.0335 117.967  21
  -2  -2  -7 212.348 114.022   1
   2  -2   7 570.451 203.145  21
  -2  -2  -8-17.0403 116.660   1
  -2  -2  -9 1666.41 271.252  17
   2  -2   9 2063.90 157.880   9
  -2  -2  -9 1541.84 284.124   1
   2  -2  10 1079.26 131.706   9
   2  -2  11 392.638 99.8264   9
   2  -2  12 116.740 69.3676   9
   2  -2  13 92.6035 57.2013   9
  -2  -2 -13 20.1223 43.8402  14
   2  -2  14 105.235 45.4250   9
  -2  -1  15-65.5119 49.6219   9
  -2  -1  14-59.5071 52.5364  15
  -2  -1  14 13.3647 61.5637   9
  -2  -1  13 39.8336 61.6124  15
  -2  -1  13 182.158 79.8602   9
  -2  -1  12 286.467 77.2806  15
  -2  -1  12 263.751 91.9101   9
  -2  -1  11 1989.32 140.168  15
  -2  -1  11 2031.17 164.969   9
  -2  -1  10 1101.56 113.119  10
  -2  -1  10 1387.74 145.574   9
   2  -1 -10 1003.70 221.790  17
   2  -1 -10 904.658 213.912   1
  -2  -1  10 1162.34 110.832  15
   2  -1 -10 777.617 89.7532  12
  -2  -1  10 1483.95 258.865   4
  -2  -1   9 1894.50 254.545   2
   2  -1  -9 1544.47 257.406   1
   2  -1  -9 1684.73 261.594  17
  -2  -1   8 148.888 121.035   2
   2  -1  -8 185.782 107.211   1
  -2  -1   8 221.488 144.661  18
   2  -1  -8 433.024 154.023  17
  -2  -1   7 1082.03 223.846   2
   2  -1  -7 1206.83 184.287   1
  -2  -1   7 1148.56 238.623  18
   2  -1  -7 1369.83 227.849  17
  -2  -1   6 841.423 202.841   2
   2  -1  -6 839.994 145.538   1
  -2  -1   6 613.777 165.870  18
   2  -1  -6 702.945 151.283  17
   2  -1  -5 411.574 100.027   1
  -2  -1   5 475.183 85.7581   3
   2  -1  -5 609.267 134.143  17
  -2  -1   5 674.155 150.701  18
  -2  -1   4 1365.13 127.335   3
   2  -1  -4 1334.39 137.922   1
   2  -1  -4 1498.69 161.210  17
  -2  -1   4 1361.65 180.638  18
  -2  -1   3 4335.11 212.256   3
   2  -1  -3 4734.69 211.894   1
   2  -1  -3 4615.70 234.502  17
  -2  -1   3 4187.75 256.538  18
  -2  -1   2 2129.89 160.420   3
   2  -1  -2 2397.37 160.190  17
  -2  -1   2 2115.84 181.749  18
  -2  -1   1 7929.87 268.220   3
   2  -1  -1 6819.13 228.457  17
  -2  -1   0 280.890 122.649   3
   2  -1   0 501.100 96.0032  17
   2  -1   0 514.669 102.785  21
  -2  -1  -1 79291.6 910.051   3
   2  -1   1 81647.6 856.960  21
   2  -1   2 155719. 1367.79  21
  -2  -1  -2 154585. 1362.26  20
  -2  -1  -3 45451.8 721.889   3
   2  -1   3 43236.4 604.299  18
  -2  -1  -3 45549.7 707.893  20
   2  -1   3 43400.8 752.865  21
  -2  -1  -4 319.312 128.305   1
   2  -1   4 313.505 93.0334  18
   2  -1   4 357.199 118.120  21
  -2  -1  -4 216.270 83.2390  20
  -2  -1  -5 1974.59 209.711   1
   2  -1   5 1665.21 145.517  18
   2  -1   5 1954.01 227.790  21
  -2  -1  -5 1939.44 173.143  20
  -2  -1  -6 486.759 148.344   1
   2  -1   6 125.234 112.118  21
  -2  -1  -7-333.510 137.878   1
   2  -1   7 42.1664 118.468  21
  -2  -1  -8 210.093 138.787   1
  -2  -1  -8 548.053 182.083  17
  -2  -1  -9 3394.47 357.792  17
   2  -1   9 2973.24 194.939   9
  -2  -1  -9 2693.25 347.247   1
   2  -1   9 3121.93 395.053   4
   2  -1  10 357.779 98.2241   9
   2  -1  11 979.221 123.102   9
   2  -1  12 2124.21 151.960   9
   2  -1  13 566.733 81.8855   9
  -2  -1 -13 372.677 65.9676  14
   2  -1  14 344.496 58.2087   9
  -2  -1 -14 271.368 41.7848  14
  -2   0  15 44.8616 45.4797   9
  -2   0  14-13.5889 61.2327   9
  -2   0  14-26.9132 49.6133  15
  -2   0  13-112.412 73.3351   9
  -2   0  13-0.53014 58.9448  15
  -2   0  12 57.2506 86.9672   9
  -2   0  12-138.802 77.0836  15
  -2   0  11 235.519 79.3611  15
   2   0 -11 266.077 77.5558  12
  -2   0  11 72.0455 87.5778   9
   2   0 -10 417.411 171.402   1
  -2   0  10 221.504 73.6201  10
   2   0 -10 178.442 133.682  17
  -2   0  10 351.834 104.408   9
  -2   0  10 285.645 85.9684  15
   2   0 -10 251.963 78.9471  12
  -2   0  10 578.005 172.700   4
  -2   0   9 1759.63 247.794   4
  -2   0   9 1556.16 222.774   2
   2   0  -9 1628.23 244.838   1
   2   0  -9 1187.01 224.580  17
   2   0  -8 48.9909 116.778   1
  -2   0   8-3.97372 134.065   2
   2   0  -8 133.301 147.750  17
  -2   0   7 1256.66 214.882   2
   2   0  -7 1387.96 191.884   1
  -2   0   7 1256.91 211.620  18
   2   0  -7 1390.83 203.083  17
  -2   0   6 3515.48 329.862   2
   2   0  -6 3830.12 266.514   1
   2   0  -6 3629.22 277.441  17
  -2   0   6 3296.93 279.678  18
  -2   0   5 647.932 171.888   2
   2   0  -5 903.251 137.700   1
  -2   0   5 686.744 87.1896   3
  -2   0   5 773.064 156.585  18
   2   0  -5 618.940 137.963  17
   2   0  -4 426.723 99.1846   1
  -2   0   4 487.536 86.7833   3
  -2   0   4 607.768 139.919  18
   2   0  -4 654.103 136.878  17
  -2   0   3 25619.9 454.599   3
   2   0  -3 24368.0 471.020   1
   2   0  -3 25074.8 514.425  17
  -2   0   2 50825.5 664.385   3
   2   0  -2 50624.6 678.879  17
  -2   0   1 62819.9 497.248   5
  -2   0   1 61152.4 774.754   3
  -2   0   0 106799. 1056.92   3
   2   0   0 108459. 961.759  17
   2   0   0 107105. 928.940  21
  -2   0  -1 950612. 4950.77  20
   2   0   1 954680. 4682.94  21
  -2   0  -2 619726. 3524.39  20
   2   0   2 612640. 3447.38  21
  -2   0  -3 27446.5 554.199   3
  -2   0  -3 27539.1 591.777   1
   2   0   3 27883.7 435.718  18
  -2   0  -3 27493.0 563.593  20
   2   0   3 28456.4 586.501  21
   2   0   3 27768.4 319.183  19
  -2   0  -4 9059.52 377.607   1
   2   0   4 8457.55 270.340  18
  -2   0  -4 8309.37 328.892  20
   2   0   4 8203.28 374.137  21
  -2   0  -5 9061.77 422.198   1
   2   0   5 8285.20 292.479  18
  -2   0  -5 8813.24 373.317  20
   2   0   5 8710.97 442.696  21
  -2   0  -6 222.724 121.547   1
   2   0   6 312.326 134.689  21
  -2   0  -6 143.281 81.9932  20
  -2   0  -7 569.104 167.851   1
  -2   0  -8 475.486 160.347   1
  -2   0  -8 476.114 159.177  17
   2   0   8 434.748 180.463   4
  -2   0  -9 2492.50 326.988  17
   2   0   9 2724.46 181.990   9
  -2   0  -9 2597.61 328.046   1
   2   0   9 2956.17 396.837   4
   2   0  10 56.2465 85.1078   9
   2   0  11 248.608 95.2521   9
  -2   0 -12 297.904 80.4580  14
   2   0  12 545.992 101.733   9
  -2   0 -13 75.5028 51.8738  14
   2   0  13 87.5805 65.4087   9
   2   0  14 91.1841 49.6023   9
  -2   0 -14 113.982 36.8057  14
  -2   1  15-19.7322 46.7790   9
  -2   1  14-19.0033 60.7707   9
  -2   1  14 39.6250 55.0866  15
  -2   1  13 157.473 82.9788   9
  -2   1  13 85.6361 65.0427  15
   2   1 -12 81.3579 57.7987  12
  -2   1  12 140.923 86.7298   9
  -2   1  12 38.7728 71.3332  15
  -2   1  11 1956.09 136.990  15
   2   1 -11 1783.85 126.875  12
  -2   1  11 1920.41 171.096   9
   2   1 -10 923.711 214.898   1
  -2   1  10 958.666 111.563  10
   2   1 -10 584.742 200.680  17
  -2   1  10 913.196 130.769   9
  -2   1  10 974.862 107.986  15
   2   1 -10 764.612 101.842  12
  -2   1  10 1049.84 231.260   4
  -2   1   9 1768.07 250.029   4
  -2   1   9 1700.86 250.406   2
   2   1  -9 1947.77 259.929   1
   2   1  -9 1604.63 255.179  17
  -2   1   8 262.545 117.680   4
  -2   1   8 263.117 142.909   2
   2   1  -8 488.976 144.712   1
   2   1  -8 274.479 132.183  17
  -2   1   7 1434.88 248.956   2
   2   1  -7 1410.83 201.751   1
   2   1  -7 1271.80 214.958  17
  -2   1   6 586.178 180.109   2
   2   1  -6 818.586 155.889   1
  -2   1   6 687.757 176.832  18
   2   1  -6 884.642 172.949  17
  -2   1   5 580.921 159.050   2
   2   1  -5 447.556 116.924   1
  -2   1   5 498.760 71.6262   3
  -2   1   5 547.851 142.781  18
   2   1  -5 452.171 140.399  17
  -2   1   4 1632.03 199.750   2
  -2   1   4 1227.45 106.203   3
   2   1  -4 1374.12 147.246   1
   2   1  -4 1285.30 155.822  17
  -2   1   3 3841.25 184.298   5
   2   1  -3 4401.86 225.975   1
  -2   1   3 4186.97 197.527   3
   2   1  -3 4573.68 238.358  17
  -2   1   2 1961.15 109.350   5
  -2   1   2 1936.91 64.0647   4
  -2   1   2 2177.09 154.237   3
   2   1  -2 2302.23 171.782  17
  -2   1   1 6450.47 174.286   5
  -2   1   1 6543.96 255.096   3
   2   1   0 843.116 106.906  21
   2   1   0 592.005 72.9223   4
   2   1   0 872.111 127.604  17
   2   1   1 77414.8 784.083  21
  -2   1  -1 83314.2 963.587  20
  -2   1  -1 84693.4 962.492   3
   2   1   1 78456.1 769.256   4
   2   1   2 153467. 1093.36  19
   2   1   2 152951. 1315.43  21
  -2   1  -2 152036. 1418.71   3
   2   1   3 43658.5 517.020  19
   2   1   3 45759.5 751.358  21
  -2   1  -3 43871.6 756.827  20
  -2   1  -3 45676.7 768.208   1
   2   1   3 44745.8 513.314  18
  -2   1  -4 250.465 99.5154  20
   2   1   4 304.982 129.513  21
  -2   1  -4 223.015 115.587   1
   2   1   4 251.593 68.4277  18
  -2   1  -5 1951.14 209.683   1
  -2   1  -5 1843.56 190.323  20
   2   1   5 2109.69 220.498  21
  -2   1  -6 350.596 132.470   1
   2   1   6 148.700 113.409  21
  -2   1  -6 217.734 102.574  20
  -2   1  -7-17.6549 110.332   1
   2   1   7-27.6399 112.800   4
  -2   1  -8 219.493 144.829   1
   2   1   8 267.505 174.998   4
  -2   1  -8 376.399 160.157  17
   2   1   9 3527.08 204.695   9
  -2   1  -9 3355.59 361.954  17
   2   1   9 2396.52 339.117   4
  -2   1  -9 2655.49 361.564   1
   2   1  10 356.720 106.149   9
   2   1  11 1037.16 135.094   9
   2   1  12 2584.26 164.587   9
  -2   1 -12 1621.09 127.867  14
   2   1  13 526.299 83.9867   9
  -2   1 -13 331.791 64.6294  14
   2   1  14 243.873 53.8288   9
  -2   1 -14 287.860 46.3814  14
  -2   2  15-14.7790 46.1417   9
  -2   2  14-14.0487 63.7274   9
  -2   2  14 122.478 56.2353  15
  -2   2  13 92.7161 73.6161   9
  -2   2  13 108.098 67.4925  15
  -2   2  12 292.476 84.8225  15
  -2   2  12 229.617 91.5177   9
   2   2 -12 288.186 72.1616  12
  -2   2  11 220.022 82.8105  15
   2   2 -11 450.548 86.4184  12
  -2   2  11 337.571 105.564   9
  -2   2  10 2635.34 163.082  10
   2   2 -10 2513.96 327.959  17
   2   2 -10 1996.52 313.176   1
  -2   2  10 2112.46 148.785  15
   2   2 -10 2006.09 139.705  12
  -2   2  10 2021.25 294.948   4
  -2   2   9 149.163 116.700   4
   2   2  -9-136.532 157.353   1
  -2   2   9 69.9002 119.887   2
   2   2  -9 16.6160 118.215  17
  -2   2   8 1095.36 198.827   4
  -2   2   8 1087.73 220.335   2
   2   2  -8 1343.35 226.861   1
   2   2  -8 1361.09 228.429  17
  -2   2   7 345.020 113.197   4
  -2   2   7 279.480 136.342   2
   2   2  -7 416.136 135.446   1
   2   2  -7 249.040 117.224  17
  -2   2   6 674.769 127.388   4
  -2   2   6 704.040 185.558   2
   2   2  -6 687.122 156.112   1
   2   2  -6 824.727 156.784  17
  -2   2   5 2940.66 200.217   4
   2   2  -5 3348.87 238.941   1
  -2   2   5 2958.81 123.093   3
  -2   2   5 3352.09 294.964   2
   2   2  -5 3214.97 247.938  17
  -2   2   4 5838.00 229.069   4
  -2   2   4 5845.22 203.223   3
   2   2  -4 5303.95 272.808   1
  -2   2   4 6073.83 346.309   2
   2   2  -4 5717.16 291.058  17
  -2   2   3 3315.33 173.275   5
  -2   2   3 3341.00 137.202   4
   2   2  -3 3667.55 215.139   1
  -2   2   3 3722.83 263.039   2
  -2   2   3 3337.91 171.828   3
   2   2  -3 3742.49 234.748  17
  -2   2   2 9033.35 241.629   5
  -2   2   2 9531.44 284.124   3
  -2   2   2 9337.37 344.653   2
   2   2  -2 8787.31 297.317  17
  -2   2   1 7056.13 212.615   5
  -2   2   1 7399.75 264.845   3
  -2   2   1 7194.97 294.680   2
   2   2  -1 7348.60 266.027  17
  -2   2   0 132.526 91.7228   2
  -2   2   0 171.755 116.005   3
   2   2   0 157.093 100.167  17
  -2   2   0 126.097 109.544  20
   2   2   0 76.5283 60.8887  21
   2   2   0 132.989 57.4122   4
   2   2   1 1668.02 132.595  21
  -2   2  -1 1604.18 172.451  20
  -2   2  -1 1618.26 158.030   3
  -2   2  -2 6003.58 272.513   1
   2   2   2 4528.82 260.505   4
  -2   2  -2 6730.62 306.469  20
   2   2   2 5020.13 227.641  21
   2   2   2 5106.91 225.098  19
  -2   2  -3 3676.97 248.770   1
   2   2   3 4205.80 133.530  18
   2   2   3 4200.10 273.770   4
  -2   2  -3 3483.67 256.418  20
   2   2   3 4484.79 260.795  21
   2   2   3 4105.06 188.818  19
  -2   2  -4 166.641 102.442   1
   2   2   4 76.6715 69.6069  19
  -2   2  -4 217.735 101.762  20
   2   2   4 108.751 105.808  21
   2   2   4 126.053 125.112   4
  -2   2  -5 521.070 128.917   1
  -2   2  -5 642.926 143.886  20
   2   2   5 616.138 140.892  21
   2   2   5 599.752 143.106   4
  -2   2  -6 201.970 126.007   1
   2   2   6 15.3722 107.782   4
  -2   2  -6 46.6895 88.8964  20
  -2   2  -7 526.194 161.346   1
  -2   2  -7 434.754 147.010  17
   2   2   7 425.126 163.877   4
  -2   2  -8 91.8348 112.306   1
  -2   2  -8 82.2681 114.778  17
   2   2   8 56.1861 131.671   4
  -2   2  -9 1601.05 245.048  17
   2   2   9 2073.60 160.887   9
   2   2   9 1808.18 288.486   4
  -2   2  -9 1409.86 269.650   1
   2   2  10 901.165 131.867   9
   2   2  11 477.404 107.471   9
   2   2  12 17.1592 72.8982   9
  -2   2 -12 105.337 61.0875  14
   2   2  13 67.6125 61.3125   9
  -2   2 -13-30.4709 50.1266  14
   2   2  14 24.2427 45.0731   9
  -2   2 -14 26.4481 34.6311  14
  -2   3  15-19.0779 46.0644   9
  -2   3  14 22.2034 58.7828   9
  -2   3  14 49.6869 52.3973  15
  -2   3  13 92.3441 62.5581  15
   2   3 -13-33.2259 53.2327  12
  -2   3  12 383.722 91.7336  15
  -2   3  12 445.703 101.246   9
   2   3 -12 253.829 72.4924  12
  -2   3  11 165.226 80.5706  15
   2   3 -11 290.571 79.2298  12
  -2   3  11 173.732 90.4102   9
  -2   3  10 2036.10 170.270   9
   2   3 -10 1399.15 263.681  17
   2   3 -10 1408.05 267.050   1
  -2   3  10 1668.46 128.729  15
   2   3 -10 1431.03 121.643  12
  -2   3  10 2058.91 282.969   4
  -2   3   9 657.966 191.357   4
  -2   3   9 110.602 123.576   2
   2   3  -9 700.878 185.298   1
   2   3  -9 645.713 186.699  17
  -2   3   8 326.936 113.054   4
   2   3  -8 449.730 177.014   1
  -2   3   8 461.073 154.627   2
   2   3  -8 542.552 177.390  17
  -2   3   7 144.070 105.836   4
   2   3  -7 120.628 107.891   1
  -2   3   7 325.536 149.972   2
   2   3  -7 229.286 126.721  17
  -2   3   6 1121.12 155.317   4
  -2   3   6 1100.91 211.664   2
   2   3  -6 1180.31 173.188   1
   2   3  -6 1137.53 179.205  17
  -2   3   5 11873.2 384.059   4
   2   3  -5 11408.3 434.906   1
  -2   3   5 11569.6 505.045   2
   2   3  -5 11328.5 441.177  17
  -2   3   4 18926.8 483.160   5
  -2   3   4 18272.8 406.436   4
   2   3  -4 18774.3 509.267   1
  -2   3   4 18234.2 584.298   2
   2   3  -4 18818.7 519.349  17
  -2   3   3 2161.13 158.934   5
  -2   3   3 2018.36 117.873   4
  -2   3   3 2076.89 139.656   3
  -2   3   3 2233.85 219.422   2
   2   3  -3 2173.94 180.295   1
   2   3  -3 2328.70 189.944  17
  -2   3   2 5.00241 39.6583   4
  -2   3   2-3.73585 65.8906   5
  -2   3   2 103.583 128.593   2
  -2   3   2 28.8730 79.2469   3
   2   3  -2 103.195 95.8894  17
  -2   3   1 25942.9 484.388   3
  -2   3   1 25822.1 527.176   2
  -2   3   1 25088.8 425.414   5
  -2   3   1 25384.3 537.290  20
  -2   3   0 98445.1 1020.80   3
  -2   3   0 98197.9 946.042   2
  -2   3   0 96095.7 1071.16  20
   2   3   0 95609.8 754.394  21
   2   3   0 95869.6 826.950   4
  -2   3  -1 486282. 2549.82   2
  -2   3  -1 492878. 3063.34  20
   2   3   1 510340. 2861.72  19
   2   3   1 503663. 2623.18  21
   2   3   1 494270. 2788.91   4
  -2   3  -2 103301. 586.530   2
  -2   3  -2 105028. 1077.47   1
  -2   3  -2 106653. 1219.84  20
   2   3   2 106643. 1009.65  19
   2   3   2 105276. 1015.45  21
   2   3   2 106922. 1134.84   4
  -2   3  -3 32712.6 636.182   1
  -2   3  -3 32408.5 687.829  20
   2   3   3 32418.4 540.284  19
   2   3   3 33212.7 618.960  21
   2   3   3 32092.0 677.380   4
  -2   3  -4 2621.05 211.847   1
  -2   3  -4 2383.02 211.370  20
   2   3   4 2337.83 166.055  19
   2   3   4 2142.22 204.092  21
   2   3   4 2459.18 224.314   4
  -2   3  -5 828.447 152.963   1
  -2   3  -5 771.907 144.225  20
   2   3   5 686.065 134.862  21
   2   3   5 886.828 152.537   4
  -2   3  -6 1668.93 214.569   1
   2   3   6 1303.08 210.023   4
  -2   3  -6 1167.82 186.703  20
  -2   3  -7 277.006 150.925   1
  -2   3  -7-46.6616 105.012  17
   2   3   7-1.09157 111.416   4
  -2   3  -7 210.279 137.679  20
  -2   3  -8 1021.30 213.652   1
  -2   3  -8 1077.95 196.280  17
   2   3   8 730.045 179.450   4
   2   3   9 1340.04 143.873   9
   2   3   9 1333.31 283.508   4
  -2   3  -9 1459.18 288.830   1
   2   3  10 1548.73 149.216   9
   2   3  11 200.923 92.6257   9
   2   3  12 382.327 96.1127   9
  -2   3 -12 629.543 88.7875  14
   2   3  13 138.533 62.0643   9
  -2   3 -13 158.469 53.8105  14
   2   3  14-30.7655 43.7511   9
  -2   3 -14 30.4889 34.2184  14
  -2   4  15-13.1047 43.1308   9
   2   4 -15 31.1867 38.1351  14
  -2   4  14 166.909 68.0375   9
  -2   4  14 32.7166 51.7824  15
  -2   4  13 98.5867 65.5966  15
  -2   4  13 67.7482 78.5918   9
   2   4 -13 154.377 60.1311  12
  -2   4  12 70.6181 76.2168  15
  -2   4  12 30.1146 81.5315   9
   2   4 -12 129.553 73.9568  12
   2   4 -11 1699.39 132.826  12
  -2   4  11 1818.52 143.131  15
  -2   4  10 3691.63 176.535  15
   2   4 -10 3181.83 381.243   1
   2   4 -10 3899.68 188.378  12
   2   4 -10 3742.40 403.901  17
  -2   4   9 1131.13 109.149  15
  -2   4   9 1051.82 195.921   2
   2   4  -9 1632.96 277.190   1
   2   4  -9 1798.79 270.109  17
  -2   4   9 1150.34 215.961   4
  -2   4   8 132.432 112.656   2
   2   4  -8 322.465 138.320   1
   2   4  -8 196.242 141.501  17
  -2   4   8 353.099 116.925   4
  -2   4   7 537.427 149.636   2
   2   4  -7 226.602 136.677   1
   2   4  -7 655.409 168.439  17
  -2   4   7 591.072 148.254   4
  -2   4   6 713.562 166.451   2
   2   4  -6 561.962 139.017   1
   2   4  -6 600.473 147.848  17
  -2   4   6 744.409 137.734   4
   2   4  -5 6337.65 332.014   1
  -2   4   5 5913.95 373.607   2
   2   4  -5 6243.60 335.865  17
  -2   4   5 6217.55 286.546   4
   2   4  -4 19402.2 544.525   1
  -2   4   4 20917.5 632.582   2
   2   4  -4 20013.4 545.354  17
  -2   4   4 20993.1 447.411   4
  -2   4   4 20821.0 534.237   5
  -2   4   3 336.339 130.664   2
   2   4  -3 326.536 104.728   1
   2   4  -3 239.521 105.523  17
  -2   4   3 389.435 77.3408   4
  -2   4   3 343.985 100.168   5
   2   4  -2 7380.92 285.543  17
  -2   4   2 6959.45 187.556   4
   2   4  -1 9608.97 311.258  17
   2   4  -1 9856.73 267.905   4
  -2   4   1 9274.59 291.439   5
  -2   4   1 9429.32 329.017  20
  -2   4   0 31459.7 531.955   2
   2   4   0 31816.9 492.065   4
   2   4   0 31131.6 363.879  21
  -2   4   0 33024.5 616.679  20
  -2   4  -1 42036.0 519.591   2
  -2   4  -1 43318.7 568.624   1
   2   4   1 40485.6 616.057   4
  -2   4  -1 40048.5 731.241  20
   2   4   1 40719.9 486.845  21
   2   4   1 42045.8 659.393  19
  -2   4  -2 89005.9 622.817   2
  -2   4  -2 90242.0 971.216   1
   2   4   2 86909.3 1024.94   4
  -2   4  -2 84587.0 1112.94  20
   2   4   2 86750.6 883.157  21
   2   4   2 82015.4 929.041  19
  -2   4  -3 458.778 111.431   1
   2   4   3 670.536 149.102   4
   2   4   3 707.462 117.738  19
  -2   4  -3 489.622 129.234  20
   2   4   3 676.885 118.580  21
  -2   4  -4 2218.91 207.464   1
   2   4   4 2441.85 226.359   4
   2   4   4 2293.25 175.344  19
  -2   4  -4 2168.12 219.568  20
   2   4   4 2159.92 200.893  21
   2   4   5 142.134 87.9741  19
  -2   4  -5 283.354 121.490   1
   2   4   5 194.125 118.417   4
  -2   4  -5 385.961 134.384  20
  -2   4  -6 5287.16 324.176  17
  -2   4  -6 5565.13 374.235   1
   2   4   6 4978.23 381.881   4
  -2   4  -6 4925.17 364.285  20
  -2   4  -7 3106.23 263.228  17
  -2   4  -7 2928.23 306.469  20
   2   4   7 3754.20 353.047   4
  -2   4  -7 3200.19 308.109   1
   2   4   8 885.597 121.604   9
  -2   4  -8 1159.52 205.664  17
  -2   4  -8 1195.62 229.467   1
   2   4   8 1160.77 239.294   4
   2   4   9 528.246 113.918   9
  -2   4  -9 814.229 224.410   1
   2   4   9 674.675 215.106   4
   2   4  10 864.634 129.803   9
  -2   4 -11 141.631 73.6843  14
   2   4  11 4.77711 85.4823   9
  -2   4 -12 65.7876 61.2665  14
   2   4  12 189.376 84.9477   9
   2   4  13 111.363 67.2970   9
  -2   4 -13 75.2328 51.4354  14
   2   4  14-84.2364 51.1164   9
  -2   4 -14-11.6640 36.1408  14
   2   5 -15 18.4837 35.2792  14
  -2   5  15 8.25524 46.0282   9
  -2   5  14-106.618 69.0601   9
  -2   5  14 0.17785 52.2675  15
   2   5 -13 93.1723 55.2319  12
  -2   5  13 59.9608 71.4729   9
  -2   5  13 48.7866 67.4258  15
   2   5 -12 1164.96 111.584  12
  -2   5  12 945.872 129.041   9
  -2   5  12 1082.95 116.275  15
  -2   5  11 5296.15 213.675  15
   2   5 -11 4865.80 219.565  12
   2   5 -10 1647.80 278.789  17
   2   5 -10 1364.38 249.205   1
  -2   5  10 1624.95 128.494  15
   2   5 -10 1790.69 141.901  12
  -2   5  10 1106.84 151.440   9
   2   5  -9 219.165 139.692  17
  -2   5   9 463.187 165.770   2
   2   5  -9 483.909 190.671   1
  -2   5   9 367.519 87.1223  15
   2   5  -9 313.834 79.4583  12
  -2   5   9 292.679 128.822   4
  -2   5   8-46.9038 95.0425   4
  -2   5   8 168.426 130.464   2
   2   5  -8 20.9406 120.148   1
   2   5  -8 31.6786 116.134  17
  -2   5   7 558.717 134.252   4
  -2   5   7 464.809 159.783   2
   2   5  -7 601.701 164.097   1
   2   5  -7 732.354 181.958  17
  -2   5   6 850.673 138.668   4
  -2   5   6 1225.17 211.196   2
   2   5  -6 1065.80 172.354   1
   2   5  -6 1171.26 186.056  17
  -2   5   5 6100.37 285.845   4
   2   5  -5 5868.07 323.803   1
  -2   5   5 6627.66 369.595   2
   2   5  -5 5815.55 323.292  17
  -2   5   4 12591.7 445.966   5
  -2   5   4 12683.4 361.765   4
   2   5  -4 12847.1 449.440   1
  -2   5   4 13132.4 494.030   2
   2   5  -4 13379.0 455.393  17
  -2   5   3 931.829 164.701   2
   2   5  -3 859.560 138.717   1
   2   5  -3 920.088 133.025  17
  -2   5   3 752.289 92.8198   4
  -2   5   3 825.745 132.180   5
  -2   5   3 838.961 126.953  20
  -2   5   2 234.694 137.240   2
   2   5  -2 217.838 93.6023  17
   2   5  -2 189.468 35.1987   5
  -2   5   2 257.936 95.4684   5
  -2   5   2 163.934 58.0803   4
  -2   5   2 203.670 105.242  20
  -2   5   1 39872.4 681.910   2
   2   5  -1 36915.6 625.659  17
  -2   5   1 38935.7 671.413  20
   2   5  -1 37569.7 382.765  21
   2   5  -1 38326.9 382.389   5
  -2   5   1 36596.3 608.922   5
   2   5  -1 38177.3 579.792   4
  -2   5   0 2792.24 175.842   2
  -2   5   0 2950.73 112.279   1
  -2   5   0 2667.16 213.533  20
   2   5   0 1755.27 185.566  19
   2   5   0 2280.57 79.4970  21
   2   5   0 2193.23 146.521   4
  -2   5  -1 4027.89 176.046   2
  -2   5  -1 4099.74 172.338   1
   2   5   1 4838.88 247.445  19
  -2   5  -1 3876.67 249.425  20
   2   5   1 4610.56 146.418  21
   2   5   1 4676.60 228.032   4
  -2   5  -2 188.272 79.2310   1
  -2   5  -2 7.95421 99.2159  20
   2   5   2 125.306 69.3842  21
   2   5   2 102.500 94.3733  19
   2   5   2 63.6170 87.5706   4
  -2   5  -3 2490.95 188.407   1
  -2   5  -3 2612.71 225.930  20
   2   5   3 2458.37 173.661  21
   2   5   3 2475.82 186.935  19
   2   5   3 2741.68 226.141   4
  -2   5  -4 754.506 147.863   1
   2   5   4 577.278 135.813   4
  -2   5  -4 570.993 141.502  20
   2   5   4 652.766 124.236  19
  -2   5  -5 343.047 124.144   1
   2   5   5 26.4645 92.1029  19
   2   5   5 297.112 130.987   4
  -2   5  -5 141.567 105.478  20
  -2   5  -6 3742.24 310.032   1
  -2   5  -6 3606.16 261.302  17
   2   5   6 3338.38 320.783   4
  -2   5  -6 3474.47 325.912  20
  -2   5  -7 2342.06 290.872   1
  -2   5  -7 2177.73 238.610  17
   2   5   7 2350.92 323.410   4
  -2   5  -7 2517.25 301.592  20
   2   5   8 1862.28 160.448   9
  -2   5  -8 1424.48 256.557   1
   2   5   8 1671.92 272.212   4
  -2   5  -9 306.720 177.288   1
   2   5   9 175.090 153.556   4
   2   5   9 227.373 97.6467   9
   2   5  10 1538.56 155.002   9
   2   5  11 333.562 107.367   9
  -2   5 -11 289.469 82.6158  14
   2   5  12 128.859 77.5073   9
  -2   5 -12 115.753 60.8402  14
  -2   5 -13-32.4695 44.8066   8
  -2   5 -13 50.4991 49.1289  14
   2   5  14 22.6727 44.2578   9
  -2   5 -14 5.44462 33.1715  14
  -2   6  15-24.3849 43.6194   9
   2   6 -15 107.156 39.4703  14
  -2   6  14 90.2116 61.7843   9
   2   6 -14 78.2774 41.3513  12
  -2   6  13 522.414 83.4893  15
  -2   6  13 568.040 96.3617   9
   2   6 -13 418.845 76.9727  12
  -2   6  12 94.4843 73.5632  15
  -2   6  12 88.9019 84.4238   9
   2   6 -12 133.677 72.0687  12
  -2   6  11 624.853 102.856  15
   2   6 -11 517.846 92.3415  12
  -2   6  11 549.384 121.205   9
   2   6 -10 2291.86 142.814  16
   2   6 -10 2626.13 335.697  17
  -2   6  10 2264.23 155.033  15
   2   6 -10 1973.36 155.926  12
   2   6 -10 2109.49 332.958   1
  -2   6   9 468.978 145.274   4
   2   6  -9 480.757 176.938  17
  -2   6   9 227.225 91.3470   9
  -2   6   9 343.734 81.9906  15
   2   6  -9 474.696 89.1323  12
   2   6  -9 237.614 164.543   1
  -2   6   9 389.913 159.790   2
   2   6  -8 48.7206 126.598   1
  -2   6   8 192.784 138.783   2
   2   6  -8 205.571 126.670  17
  -2   6   8 200.417 117.861   4
   2   6  -7 115.840 118.300   1
  -2   6   7-37.0921 127.228   2
   2   6  -7 62.7193 106.734  17
  -2   6   7 24.8748 94.8275   4
   2   6  -6 197.901 129.717   1
  -2   6   6 141.976 123.277   2
   2   6  -6 166.245 115.697  17
  -2   6   6 69.5367 81.3512   4
   2   6  -5 4058.12 315.355  17
   2   6  -5 4124.98 323.199   1
  -2   6   5 4481.50 334.098   2
  -2   6   5 4103.66 313.604   5
  -2   6   5 4316.12 262.899   4
  -2   6   5 3384.32 217.813  20
   2   6  -4 23476.6 583.272  17
   2   6  -4 23655.2 624.058   1
  -2   6   4 22361.5 671.914   2
  -2   6   4 23014.5 593.118   5
  -2   6   4 22374.5 495.500   4
  -2   6   4 21819.3 507.003  20
   2   6  -3 3588.98 229.464  17
   2   6  -3 3536.43 241.274   1
  -2   6   3 3690.52 260.226   2
  -2   6   3 3423.06 173.633   4
  -2   6   3 3272.29 220.955   5
   2   6  -3 3335.52 138.254   5
  -2   6   3 3343.68 211.807  20
   2   6  -2 733.696 118.803  17
  -2   6   2 690.806 152.318   2
  -2   6   2 581.717 113.737   5
   2   6  -2 589.143 58.4813   5
  -2   6   2 804.364 95.6490   4
  -2   6   2 753.706 127.941  20
   2   6  -1 2479.81 185.664  17
  -2   6   1 2559.28 205.623   2
   2   6  -1 2443.04 113.715   5
  -2   6   1 2420.64 184.939   5
   2   6  -1 2514.80 176.410   4
  -2   6   1 2483.04 203.453  20
   2   6  -1 2346.36 74.1478  21
  -2   6   0 7553.70 289.840   2
  -2   6   0 7105.41 150.453   1
   2   6   0 7629.61 284.362   4
   2   6   0 7546.97 235.332   5
  -2   6   0 7837.73 334.722  20
   2   6   0 7480.97 343.623  19
  -2   6  -1 10041.3 290.270   2
  -2   6  -1 10199.9 256.502   1
   2   6   1 10048.1 338.686   4
  -2   6  -1 10431.4 398.767  20
   2   6   1 10170.2 368.438  19
  -2   6  -2 6469.49 249.146   1
   2   6   2 6641.70 310.807   4
  -2   6  -2 6603.55 328.964  20
   2   6   2 6718.66 295.767  19
  -2   6  -3 5160.22 255.426   1
   2   6   3 5123.69 293.838   4
  -2   6  -3 4786.16 306.281  20
   2   6   3 5199.47 266.065  19
  -2   6  -4 2628.50 174.653  17
  -2   6  -4 2262.24 208.514   1
   2   6   4 2520.80 251.105   4
  -2   6  -4 2286.31 250.752  20
   2   6   4 2197.40 209.708  19
  -2   6  -5 5814.24 282.093  17
  -2   6  -5 6059.92 363.013   1
   2   6   5 6225.49 388.639   4
  -2   6  -5 5683.41 391.838  20
   2   6   5 5971.84 337.481  19
  -2   6  -6 184.675 125.257   1
   2   6   6 100.256 120.290   4
  -2   6  -6 212.964 130.905  20
  -2   6  -7 695.842 173.988   1
  -2   6  -7 1064.54 225.190  20
   2   6   7 915.311 202.221   4
  -2   6  -8 1528.30 247.765   1
   2   6   8 1342.41 138.614   9
  -2   6  -8 1425.31 237.179  20
   2   6   8 1206.85 242.774   4
   2   6   9 30.2629 86.4652   9
  -2   6  -9-70.0780 156.291   1
   2   6   9 20.1484 137.241   4
  -2   6 -10 356.971 90.6861  14
   2   6  10 615.915 114.064   9
  -2   6 -11 157.261 71.2560  14
   2   6  11 86.9249 88.4266   9
  -2   6 -12 595.484 89.5862  14
   2   6  12 789.737 108.403   9
  -2   6 -13 720.572 70.9080   8
   2   6  13 946.897 96.9426   9
  -2   6 -13 808.485 83.8417  14
  -2   6 -14 100.748 38.7202  11
   2   6  14 7.02734 41.0555   9
  -2   6 -14 74.4908 34.0144  14
  -2   7  15-15.6323 40.1842   9
   2   7 -15 12.2189 33.3799  14
  -2   7  14-29.0004 57.4252   9
   2   7 -14 42.9113 46.5541  14
   2   7 -14 30.3941 39.0432  12
  -2   7  13 688.720 94.4416  15
  -2   7  13 634.053 102.361   9
  -2   7  12-63.1335 72.0526  15
  -2   7  12 41.2694 90.7541   9
   2   7 -12 93.5491 57.3209  12
   2   7 -11 2442.53 155.720  12
  -2   7  11 2840.29 163.226  15
   2   7 -10 308.049 135.655  17
   2   7 -10 239.273 79.5185  16
  -2   7  10 169.755 92.7173   9
  -2   7  10 164.165 86.0332  15
   2   7 -10 238.072 82.8499  12
   2   7 -10 200.562 162.174   1
  -2   7   9 26.9622 121.711   4
   2   7  -9 122.154 61.7836  16
   2   7  -9 133.890 135.111  17
  -2   7   9 119.995 76.3940   9
  -2   7   9 60.4995 71.6233  15
   2   7  -9 85.6446 67.1536  12
   2   7  -9 233.500 185.079   1
  -2   7   9-302.218 144.310   2
   2   7  -8 48.4865 119.788   1
  -2   7   8-38.5891 118.871   2
   2   7  -8 223.704 125.344  17
  -2   7   8 176.612 114.537   4
   2   7  -7 251.304 143.061   1
  -2   7   7 231.429 131.920   2
   2   7  -7 372.987 151.840  17
  -2   7   7 376.988 135.040   4
   2   7  -6 139.057 146.886   1
  -2   7   6 148.484 129.886   2
   2   7  -6 278.932 117.440  17
  -2   7   6 181.795 98.9103   4
  -2   7   5 5923.34 394.252   2
   2   7  -5 7852.13 414.387   1
   2   7  -5 7306.07 369.600  17
  -2   7   5 5893.03 373.293   5
  -2   7   5 6332.41 316.634   4
   2   7  -4 20501.4 570.663  17
   2   7  -4 20629.9 619.046   1
  -2   7   4 20514.6 650.243   2
  -2   7   4 19865.7 592.777   5
  -2   7   4 19717.3 487.913   4
  -2   7   4 20044.7 485.422  20
   2   7  -3 768.873 137.254  17
  -2   7   3 749.242 158.365   2
   2   7  -3 586.539 78.3406   5
  -2   7   3 794.443 135.051   5
  -2   7   3 546.041 98.6165   4
  -2   7   3 740.498 122.863  20
   2   7  -2 3859.74 222.729  17
  -2   7   2 3691.61 249.841   2
   2   7  -2 3611.23 147.013   5
  -2   7   2 3648.60 232.353   5
  -2   7   2 3676.44 186.271   4
  -2   7   2 3520.86 222.929  20
   2   7  -1 3262.84 205.487  17
  -2   7   1 2886.54 216.472   2
   2   7  -1 2698.48 132.797   5
  -2   7   1 2744.09 204.030   5
   2   7  -1 2907.51 195.249   4
  -2   7   1 3001.66 219.339  20
  -2   7   0 2575.71 184.963   2
   2   7   0 2525.64 181.203   4
   2   7   0 2347.87 144.262   5
  -2   7   0 2443.80 197.849   5
  -2   7   0 2394.11 202.684  20
   2   7   0 2226.43 200.931  19
  -2   7  -1 2103.70 153.565   2
  -2   7  -1 2353.17 121.876   1
   2   7   1 2061.97 179.955   4
  -2   7  -1 2117.32 202.891  20
  -2   7  -2-12.0670 66.2723   1
   2   7   2 62.8539 91.6398   4
   2   7   2 32.7190 102.216  19
  -2   7  -2 38.6259 109.510  20
  -2   7  -3 4727.87 259.129   1
   2   7   3 5218.62 317.543   4
  -2   7  -3 4768.79 322.609  20
   2   7   3 5173.49 280.291  19
  -2   7  -4 23429.2 612.568   1
   2   7   4 23510.5 699.730   4
  -2   7  -4 22606.2 719.225  20
   2   7   4 21964.5 602.017  19
  -2   7  -5 3916.51 288.850   1
   2   7   5 3610.41 311.447   4
   2   7   5 3747.86 282.343  19
  -2   7  -5 3730.34 336.197  20
   2   7   6 412.263 134.640  19
  -2   7  -6 510.484 140.206   1
   2   7   6 651.380 171.189   4
  -2   7  -6 536.778 155.107  20
  -2   7  -7 1479.79 225.849   1
  -2   7  -7 1346.27 237.082  20
   2   7   7 1350.82 243.237   4
  -2   7  -8 340.360 149.574  20
   2   7   8 459.880 103.574   9
  -2   7  -8 381.334 80.8967  14
  -2   7  -8 381.548 171.362   1
   2   7   8 426.121 177.254   4
   2   7   9-31.5333 82.8787   9
  -2   7  -9 11.7941 68.4009  14
  -2   7  -9 71.0806 118.863   1
   2   7   9-40.5774 169.292   4
  -2   7 -10 87.8231 70.8524  14
   2   7  10-33.3436 84.5788   9
  -2   7 -11 415.709 91.9705  14
   2   7  11 339.904 96.7326   9
   2   7  12 2400.62 161.268   9
  -2   7 -12 1869.55 135.594  14
  -2   7 -13 5.14626 38.6602   8
  -2   7 -13 62.9722 50.6336  14
  -2   7 -14 26.4144 31.7791  11
  -2   7 -14 84.1046 35.3325  14
   2   8 -15 14.7200 32.1399   8
  -2   8  15 3.47892 36.2632   9
   2   8 -15 47.2636 32.0723  14
   2   8 -14-11.3536 39.7555  12
   2   8 -14 90.4657 48.4901  14
  -2   8  14-32.2839 59.4330   9
   2   8 -13 837.742 80.6216  13
   2   8 -13 859.683 94.7209  12
  -2   8  13 1103.45 112.775   9
  -2   8  13 1167.50 104.033  15
  -2   8  12 89.9879 72.3413  15
  -2   8  12-44.4971 76.9917   9
   2   8 -12 43.0039 62.9106  12
  -2   8  11 199.212 80.9892  15
   2   8 -11 256.872 79.6258  12
  -2   8  11 237.239 102.840   9
   2   8 -10 329.951 75.1769  16
  -2   8  10 339.201 90.1525   9
  -2   8  10 387.842 86.7000  15
   2   8 -10 322.223 88.8429  12
   2   8 -10 436.329 159.028   1
  -2   8   9 46.5545 111.336   4
   2   8  -9-56.0839 146.616  17
   2   8  -9 134.289 68.7457  16
  -2   8   9 26.8115 77.8237   9
  -2   8   9 77.0859 73.3842  15
   2   8  -9 168.816 77.2745  12
  -2   8   9 312.757 170.480   2
   2   8  -9-48.6133 129.935   1
  -2   8   8 41.7903 135.133   2
   2   8  -8-3.38271 139.666   1
   2   8  -8 331.041 142.101  17
  -2   8   8-72.6332 106.704   4
  -2   8   7 114.042 123.767   2
   2   8  -7 208.419 120.646   1
   2   8  -7 46.2803 104.689  17
  -2   8   7 88.0385 109.057   4
  -2   8   6 530.556 185.875   2
   2   8  -6 469.108 163.236   1
   2   8  -6 459.609 139.100  17
  -2   8   6 376.587 124.918   4
  -2   8   5 17284.5 664.500   2
   2   8  -5 17717.2 627.467   1
   2   8  -5 17363.6 568.999  17
  -2   8   5 17001.3 612.470   5
  -2   8   5 17214.2 531.414   4
   2   8  -4 3327.38 242.408  17
  -2   8   4 3239.70 291.662   2
   2   8  -4 3813.65 283.698   1
  -2   8   4 2693.00 201.556   4
  -2   8   4 3338.78 264.049   5
  -2   8   4 3233.83 199.737  20
   2   8  -3 322.852 107.833  17
  -2   8   3 351.228 141.711   2
  -2   8   3 556.809 130.301   5
   2   8  -3 349.984 72.5433   5
  -2   8   3 567.276 103.523   4
  -2   8   3 451.071 105.168  20
   2   8  -2 861.943 139.802  17
  -2   8   2 877.070 162.279   2
  -2   8   2 818.078 135.354   5
   2   8  -2 745.401 84.1117   5
  -2   8   2 771.079 107.478   4
   2   8  -2 801.578 154.924  19
  -2   8   2 687.342 125.886  20
   2   8  -1 2280.18 190.714  17
  -2   8   1 2555.74 217.391   2
   2   8  -1 2254.67 135.446   5
  -2   8   1 2495.04 206.926   5
  -2   8   1 2529.27 213.454  20
   2   8  -1 2645.31 226.816  19
  -2   8   0 676.995 121.279   2
   2   8   0 553.222 92.1319   5
   2   8   0 613.236 125.622   4
  -2   8   0 662.547 132.667   5
   2   8   0 407.014 132.663  19
  -2   8   0 565.564 129.305  20
  -2   8  -1 1611.38 149.131   2
  -2   8  -1 1974.43 108.998   1
   2   8   1 1986.37 166.924   5
   2   8   1 1782.59 176.740   4
  -2   8  -1 1920.27 205.810  20
   2   8   1 2181.03 207.783  19
  -2   8  -2 2591.86 157.813   1
   2   8   2 3176.96 244.127   4
   2   8   2 2994.21 239.163  19
  -2   8  -2 2852.00 252.652  20
  -2   8  -3 18771.3 483.942   1
  -2   8  -3 18984.6 652.502  20
   2   8   3 19574.6 573.976  19
  -2   8  -4 710.228 135.805   1
   2   8   4 877.338 165.970   4
  -2   8  -4 666.819 181.183  20
   2   8   4 692.561 155.764  19
  -2   8  -5 378.526 118.106   1
   2   8   5 441.381 158.443   4
   2   8   5 320.127 123.426  19
  -2   8  -5 384.880 161.878  20
   2   8   6 276.640 131.619  19
  -2   8  -6 12.5128 96.0921   1
   2   8   6 66.8901 121.589   4
  -2   8  -6-3.19537 121.723  20
  -2   8  -7 3056.76 314.119   1
  -2   8  -7 3188.29 356.416  20
   2   8   7 3458.34 360.036   4
  -2   8  -8 171.631 154.339  20
   2   8   8 310.184 91.6872   9
  -2   8  -8 335.675 88.1703  14
  -2   8  -8 300.816 142.530   1
   2   8   8 356.185 179.867   4
   2   8   9 157.381 93.1247   9
  -2   8  -9 242.207 158.358   1
  -2   8  -9 209.551 78.3404  14
  -2   8 -10 147.899 77.6346  14
   2   8  10 156.833 84.8969   9
  -2   8 -11 381.660 90.9696  14
   2   8  11 464.164 108.669   9
  -2   8 -12 758.404 92.8849   8
  -2   8 -12 952.111 106.271  14
  -2   8 -13 11.4244 37.3064   8
   2   8  13-17.1124 55.1651   9
  -2   8 -13-12.7317 44.4439  14
   2   8  14 33.3947 39.0937   9
  -2   8 -14 12.6912 27.9017  14
   2   9 -15 54.8233 29.0874   8
  -2   9  14-7.93346 52.6754   9
   2   9 -14 110.496 45.4024  14
   2   9 -14 31.4800 39.0714  12
  -2   9  13 206.524 77.5511   9
   2   9 -13 78.9322 58.9781  14
   2   9 -13 67.7401 54.3009  12
   2   9 -13 24.9848 45.0147  13
  -2   9  12 44.7932 66.9005  15
  -2   9  12 32.3819 80.3631   9
   2   9 -12 85.3297 58.5774  12
  -2   9  11 853.523 106.753  15
   2   9 -11 794.934 105.782  12
  -2   9  11 728.404 117.387   9
  -2   9  10-85.8037 81.4605  15
  -2   9  10 4.58932 76.8403   9
   2   9 -10 102.171 73.2468  12
   2   9 -10-87.2470 72.2659  16
   2   9  -9 43.6442 60.7168  16
  -2   9   9 115.203 84.8301   9
  -2   9   9-40.4255 74.5921  15
   2   9  -9 30.8829 75.8898  12
   2   9  -9-66.6886 163.487   1
  -2   9   9-155.999 131.889   2
  -2   9   8 11.6299 100.068   4
   2   9  -8 18.7825 61.3683  12
  -2   9   8-94.2709 148.028   2
   2   9  -8 133.213 149.844   1
   2   9  -8-23.0924 143.512  17
   2   9  -7 194.502 135.452   1
  -2   9   7 217.125 117.939   2
  -2   9   7 221.799 106.717   4
   2   9  -7 424.795 150.826  17
  -2   9   6 1765.17 253.384   2
   2   9  -6 1922.75 252.228   1
  -2   9   6 1797.72 211.786   4
   2   9  -6 1964.01 226.732  17
  -2   9   5 2446.05 296.023   2
   2   9  -5 2381.48 277.948   1
  -2   9   5 2460.38 276.693   5
  -2   9   5 2268.88 210.915   4
   2   9  -5 2760.07 250.048  17
  -2   9   4 887.568 112.389  20
  -2   9   4 1184.29 202.683   2
  -2   9   4 1008.23 163.196   5
   2   9  -4 920.698 120.321   5
  -2   9   4 898.151 132.629   4
   2   9  -4 874.093 145.683  17
  -2   9   3 7906.48 332.563  20
  -2   9   3 8043.64 416.144   2
  -2   9   3 7969.53 391.222   5
   2   9  -3 7990.61 276.820   5
  -2   9   3 8176.21 327.269   4
   2   9  -3 8422.28 359.246  17
   2   9  -2 254.796 151.778  19
  -2   9   2 435.605 109.945  20
  -2   9   2 390.019 134.363   2
  -2   9   2 354.796 96.5010   4
   2   9  -2 357.630 73.6759   5
  -2   9   2 561.922 135.865   5
   2   9  -2 380.207 119.381  17
  -2   9   1 2219.76 211.789  20
   2   9  -1 2293.79 223.534  19
   2   9  -1 1849.71 139.073   5
  -2   9   1 1918.99 190.528   5
  -2   9   1 2042.38 201.908   2
  -2   9   0 20732.1 509.484  19
   2   9   0 21154.7 607.661  19
  -2   9   0 20682.8 590.506  20
   2   9   0 18551.4 432.322   5
   2   9   0 19030.0 529.633   4
  -2   9   0 20165.0 586.830   5
  -2   9   0 19494.9 524.555   2
  -2   9  -1 34.9180 104.873  20
   2   9   1 154.192 115.305  19
   2   9   1 9.18836 75.7883   5
   2   9   1 53.9899 102.431   4
  -2   9  -1 45.6626 87.7484   2
  -2   9  -2 14685.8 568.412  20
   2   9   2 15911.7 524.772  19
   2   9   2 15216.8 522.601   4
  -2   9  -2 14208.6 358.333   1
  -2   9  -3 11411.4 539.287  20
   2   9   3 11845.8 473.869  19
   2   9   3 12859.4 507.668   4
  -2   9  -3 12043.4 392.965   1
   2   9   4 3810.41 297.986  19
  -2   9  -4 3446.49 321.247  20
   2   9   4 4111.64 322.426   4
  -2   9  -4 3904.38 260.691   1
   2   9   5 1942.13 226.325  19
  -2   9  -5 1916.56 267.184  20
  -2   9  -5 2102.99 224.613   1
   2   9   5 2051.80 251.375   4
  -2   9  -6 715.779 178.411  20
   2   9   6 1012.91 197.378  19
   2   9   6 951.854 198.397   4
  -2   9  -6 875.382 181.273   1
  -2   9  -7 985.224 195.837   1
  -2   9  -7 1009.67 121.729  14
  -2   9  -7 986.797 217.753  20
   2   9   7 1418.12 260.412   4
   2   9   8 89.6940 87.7897   9
  -2   9  -8-44.1190 64.4200  14
  -2   9  -8 9.65841 58.5672  12
  -2   9  -8-100.900 141.107   1
   2   9   8 103.334 130.566   4
  -2   9  -9 99.9075 59.2797  12
  -2   9  -9 166.820 79.7110  14
   2   9   9 113.793 83.1637   9
  -2   9 -10 14.1913 71.6887  14
   2   9  10-17.4891 81.8527   9
   2   9  11 664.100 110.287   9
  -2   9 -11 409.566 89.2010  14
   2   9  12 758.223 100.971   9
  -2   9 -12 558.928 74.1147   8
  -2   9 -12 739.565 90.8550  14
   2   9  13-35.2648 48.7969   9
  -2   9 -13-18.4306 35.8165   8
  -2   9 -13 39.4986 43.9441  11
  -2   9 -13 22.8883 41.2854  14
   2  10 -14 62.9843 39.5592  14
  -2  10  14 39.4925 48.0481   9
   2  10 -14-30.2792 45.0866   8
   2  10 -14-42.2672 36.8582  12
  -2  10  13 214.319 77.6524   9
   2  10 -13 183.480 54.8298  13
   2  10 -13 170.657 62.1576  14
   2  10 -13 169.201 60.6692  12
  -2  10  12 11.0450 70.6184  15
  -2  10  12 190.823 81.5379   9
   2  10 -12-10.8137 62.5654  12
   2  10 -12-8.28028 56.5698  13
  -2  10  11 169.203 73.8335  15
   2  10 -11 167.270 76.5340  12
  -2  10  11 89.8655 77.5363   9
  -2  10  10-20.1294 76.4256  15
  -2  10  10 53.9382 79.6514   9
   2  10 -10-67.8411 73.7404  12
   2  10 -10 52.9515 64.8876  16
   2  10  -9 66.6321 67.2911  16
  -2  10   9 43.3132 79.0234   9
  -2  10   9 111.336 71.8468  15
   2  10  -9 55.0961 72.7586  12
   2  10  -9-158.538 175.660   1
  -2  10   9-53.8985 172.150   2
   2  10  -8 323.800 76.6808  16
  -2  10   8 280.265 114.503   4
  -2  10   8 168.231 73.9179  15
   2  10  -8 228.879 77.7874  12
   2  10  -8 193.611 139.182   1
  -2  10   8 349.115 169.673   2
   2  10  -7 386.028 177.234  19
  -2  10   7 845.749 215.367   2
   2  10  -7 298.682 163.574   1
  -2  10   7 668.563 166.593   4
   2  10  -7 464.026 149.169  17
   2  10  -6 976.867 216.685   1
  -2  10   6 1222.95 232.072   2
  -2  10   6 1246.30 190.804   4
  -2  10   6 1233.52 222.717   5
   2  10  -6 1192.71 177.304  17
   2  10  -5 57.9575 124.543  19
   2  10  -5 207.800 118.838   1
  -2  10   5 132.380 141.247   2
  -2  10   5 249.817 133.920   5
  -2  10   5 225.725 104.818   4
   2  10  -5 343.850 110.370  17
   2  10  -4 80.1074 128.518  19
  -2  10   4 12.0792 130.517   2
  -2  10   4 138.150 125.152   5
   2  10  -4-94.1483 67.9758   5
  -2  10   4 8.34142 85.8147   4
   2  10  -4 60.6589 87.9337  17
   2  10  -3 683.526 181.361  19
  -2  10   3 1027.42 141.271  20
  -2  10   3 868.574 181.220   2
  -2  10   3 991.883 172.160   5
   2  10  -3 955.621 118.549   5
  -2  10   3 856.095 133.777   4
   2  10  -3 1157.54 156.200  17
  -2  10   2 2184.74 193.480  20
   2  10  -2 2086.11 217.039  19
  -2  10   2 2061.37 225.044   2
   2  10  -2 2079.11 155.829   5
  -2  10   2 1759.95 199.439   5
  -2  10   2 1884.06 172.189   4
   2  10  -2 1976.02 195.819  17
  -2  10   1 6022.50 327.015  20
   2  10  -1 6474.51 361.710  19
   2  10  -1 5552.33 244.392   5
  -2  10   1 6077.35 329.884   5
  -2  10   1 5454.69 320.202   2
  -2  10   0 9766.27 376.334  19
  -2  10   0 9009.16 426.202  20
   2  10   0 8663.70 436.348  19
  -2  10   0 9040.88 410.145   5
   2  10   0 8535.98 320.035   5
   2  10   0 8441.83 385.069   4
  -2  10   0 8397.63 380.264   2
  -2  10  -1 29793.3 777.037  20
  -2  10  -1 30226.9 596.702  19
   2  10   1 26878.7 728.563  19
   2  10   1 26047.3 677.040   4
   2  10   1 25701.0 598.758   5
  -2  10  -1 29481.6 747.395   5
  -2  10  -1 25598.5 638.572   2
   2  10   2 5714.16 344.379   4
  -2  10  -2 5144.23 361.437  20
   2  10   2 5871.61 336.898  19
  -2  10  -3 684.805 161.480  20
   2  10   3 810.020 166.275  19
   2  10   3 812.370 167.023   4
  -2  10  -3 537.477 98.9826   1
  -2  10  -4 2100.10 283.062  20
   2  10   4 2458.17 257.136  19
   2  10   4 2534.07 270.801   4
  -2  10  -4 2076.67 201.988   1
   2  10   5 380.400 145.183  19
  -2  10  -5 432.281 164.199  20
  -2  10  -5 371.947 121.099   1
   2  10   5 479.406 174.805   4
  -2  10  -6 327.502 169.569  20
   2  10   6 33.8377 130.246  19
  -2  10  -6 189.966 129.096   1
   2  10   6 194.926 156.163   4
  -2  10  -7 1022.37 258.735  20
   2  10   7 1031.83 120.824   9
   2  10   7 1317.42 242.200   4
  -2  10  -7 1145.86 126.403  14
  -2  10  -7 1265.54 111.301  12
  -2  10  -7 1066.02 209.817   1
   2  10   8 619.281 114.180   9
  -2  10  -8 481.229 82.7283  12
  -2  10  -8 533.253 101.798  14
  -2  10  -8 490.668 163.281   1
   2  10   8 598.701 210.839   4
  -2  10  -9 183.079 84.8192  14
  -2  10  -9 194.405 69.1104  12
   2  10   9 151.351 106.291   9
  -2  10 -10 51.8557 53.4259  12
   2  10  10 25.2146 79.0619   9
  -2  10 -10 9.86585 75.5982  14
   2  10  11 959.454 120.003   9
  -2  10 -11 675.141 91.7861   8
  -2  10 -11 806.439 109.196  14
  -2  10 -12 265.076 60.7698   8
  -2  10 -12 269.715 67.5770  14
  -2  10 -13 79.3712 37.7641   8
  -2  10 -13 49.4277 38.9128  11
   2  10  13 132.277 54.6060   9
  -2  10 -13 169.271 48.9307  14
  -2  11  14 21.0157 40.1271   9
   2  11 -14-4.68883 40.3685   8
   2  11 -14 38.7064 34.1779  12
  -2  11  13 485.081 80.5356   9
   2  11 -13 467.841 71.4112  14
   2  11 -13 295.956 66.4879  12
   2  11 -13 487.584 62.7401  13
  -2  11  12 1.17727 73.7440   9
   2  11 -12-61.6623 62.2576  12
   2  11 -12-36.5675 57.0523  13
   2  11 -12-31.3933 55.9833  14
  -2  11  11 288.490 82.1387  15
   2  11 -11 266.521 76.9517  12
  -2  11  11 328.720 98.1398   9
  -2  11  10-39.8015 72.1098  15
  -2  11  10 56.0672 81.1758   9
   2  11 -10 102.735 72.2283  12
   2  11 -10 86.9745 68.4261  16
   2  11  -9 29.8427 63.3605  16
  -2  11   9 21.5919 73.9253   9
  -2  11   9-56.9316 71.8756  15
   2  11  -9 21.3566 69.9412  12
   2  11  -9 284.585 160.119   1
  -2  11   9-151.005 179.385   2
   2  11  -8 150.275 73.1032  16
  -2  11   8 188.041 67.9070  15
   2  11  -8 284.524 79.9018  12
  -2  11   8 357.015 160.294   4
  -2  11   8 209.779 160.020   2
   2  11  -8 269.501 164.797   1
   2  11  -7 477.506 201.800  19
  -2  11   7 1075.28 199.421   4
   2  11  -7 930.089 220.951   1
  -2  11   7 859.225 201.603   2
   2  11  -6 996.397 174.065  17
   2  11  -6 563.447 183.909  19
  -2  11   6 690.159 184.706   5
  -2  11   6 688.771 146.455   4
   2  11  -6 928.143 195.297   1
  -2  11   6 656.346 194.218   2
   2  11  -5 52.1814 86.4014  17
   2  11  -5-98.4677 123.252  19
  -2  11   5 52.2847 97.3672   4
  -2  11   5-20.0036 119.683   5
  -2  11   5 60.4779 136.102   2
   2  11  -4 1754.20 187.634  17
   2  11  -4 1324.56 247.743  19
  -2  11   4 1731.82 192.034   4
  -2  11   4 1958.91 226.521   5
  -2  11   4 1707.14 239.543   2
   2  11  -3 22.6397 86.1482  17
   2  11  -3 151.995 126.951  19
  -2  11   3 169.377 98.8222  20
  -2  11   3 160.602 115.875   5
  -2  11   3 30.9169 79.9948   4
   2  11  -3 116.068 67.5675   5
  -2  11   3 90.6657 125.417   2
   2  11  -2 642.208 169.870  19
  -2  11   2 548.313 122.706  20
   2  11  -2 665.281 108.631   5
  -2  11   2 817.626 159.564   5
  -2  11   2 493.595 154.739   2
  -2  11   1 777.349 159.810  19
  -2  11   1 1022.38 179.828  20
   2  11  -1 691.829 185.260  19
  -2  11   1 575.101 132.269   5
   2  11  -1 821.944 117.871   5
  -2  11   1 763.091 156.137   2
  -2  11   0 948.549 148.214  19
   2  11   0 741.885 156.636  19
  -2  11   0 1164.65 175.498  20
   2  11   0 623.641 115.435   5
   2  11   0 735.223 145.514   4
  -2  11   0 968.472 161.349   5
  -2  11   0 820.294 143.318   2
  -2  11  -1 2112.89 179.364  19
  -2  11  -1 2104.16 237.639  20
   2  11   1 2047.81 235.876  19
   2  11   1 2010.03 183.124   5
  -2  11  -1 2056.35 223.303   5
   2  11   1 1895.15 203.348   4
  -2  11  -1 2044.47 199.385   2
  -2  11  -2 4368.90 351.795  20
   2  11   2 4331.14 326.666  19
   2  11   2 4395.98 317.340   4
  -2  11  -3 2225.63 279.698  20
   2  11   3 2445.29 255.626  19
   2  11   3 2407.98 258.698   4
  -2  11  -4 2940.94 320.528  20
   2  11   4 3441.94 308.767  19
   2  11   4 3240.21 311.347   4
  -2  11  -5 339.811 162.914  20
   2  11   5 161.174 121.869  19
   2  11   5 250.136 131.193   4
  -2  11  -5 117.283 94.1933   1
   2  11   6 90.3167 128.224  19
  -2  11  -6-73.1924 128.282  20
   2  11   6-29.1095 141.263   4
  -2  11  -6-109.733 119.004   1
   2  11   7 2409.14 330.623   4
  -2  11  -7 1620.40 306.256  20
   2  11   7 2211.70 160.845   9
  -2  11  -7 2154.38 159.106  14
  -2  11  -7 2155.46 135.636  12
  -2  11  -7 1973.75 275.184   1
  -2  11  -8 1037.39 123.786  14
   2  11   8 786.802 123.747   9
  -2  11  -8 943.810 102.753  12
   2  11   8 896.768 222.021   4
  -2  11  -9 1346.34 111.696  12
   2  11   9 1301.10 146.649   9
  -2  11  -9 1140.95 140.217  14
  -2  11 -10 164.489 58.9204  12
   2  11  10 275.199 97.2870   9
  -2  11 -10 218.778 80.5104   8
  -2  11 -10 127.348 70.3967  14
   2  11  11 624.910 100.278   9
  -2  11 -11 608.994 87.3263   8
  -2  11 -11 556.737 98.4157  14
  -2  11 -12 150.816 51.6165   8
   2  11  12 239.721 67.5029   9
  -2  11 -12 186.632 59.1704  11
  -2  11 -12 125.412 57.3040  14
  -2  11 -13 234.021 41.1711   8
   2  11  13 270.123 53.4388   9
  -2  11 -13 347.231 47.3712  11
  -2  11 -13 367.199 53.6058  14
   2  12 -14 29.4867 36.9542   8
   2  12 -14 52.0180 35.0504  12
   2  12 -13 243.330 56.2162  14
  -2  12  13 237.645 61.8783   9
   2  12 -13 53.9841 50.9875   8
   2  12 -13 29.3259 48.1961  12
   2  12 -13 90.7095 40.4091  13
  -2  12  12 205.219 74.7494   9
   2  12 -12 131.220 57.8953  13
   2  12 -12 83.2665 57.3060  14
   2  12 -12 64.8716 61.0854  12
  -2  12  11 416.281 99.8278   9
   2  12 -11 325.337 84.4707  12
   2  12 -11 369.495 82.1679  13
   2  12 -11 413.118 83.2761  14
  -2  12  10 139.783 75.6994  15
   2  12 -10-93.6105 71.8313  14
   2  12 -10 60.2471 75.1126  12
  -2  12  10-28.3945 70.7565   9
  -2  12   9 330.724 83.6687  15
  -2  12   9 41.4293 170.529   2
   2  12  -9 280.857 84.6082  12
   2  12  -9 277.177 79.1528  16
  -2  12   8 343.467 86.7142  15
   2  12  -8 328.562 80.6724  12
  -2  12   8 463.104 200.963   2
   2  12  -8 472.002 210.608   1
   2  12  -8 302.578 81.8901  16
   2  12  -7 3.06261 132.985   1
  -2  12   7-94.8270 146.576   2
   2  12  -7 107.701 126.342  19
   2  12  -7 36.0620 63.1791  12
  -2  12   7-8.65924 101.238   4
   2  12  -7 110.317 62.0060  16
   2  12  -6 790.548 231.409  19
  -2  12   6 1089.41 223.635   2
  -2  12   6 891.063 212.802   5
  -2  12   6 998.991 171.598   4
   2  12  -5 161.195 122.483  19
  -2  12   5 523.153 178.651   2
  -2  12   5 344.896 126.668   4
  -2  12   5 173.472 105.967   5
   2  12  -5 350.035 120.858  17
   2  12  -4 1537.88 222.749  19
  -2  12   4 1841.31 252.719   2
  -2  12   4 1629.35 229.476   5
  -2  12   4 1618.84 188.945   4
   2  12  -4 1759.12 190.374  17
   2  12  -3 42.4665 120.731  19
  -2  12   3 188.612 145.343   2
  -2  12   3 51.7304 104.181   5
  -2  12   3 56.4684 81.2774   4
   2  12  -3 198.022 97.1527  17
  -2  12   2 1.14954 89.3194  20
   2  12  -2 184.990 136.463  19
  -2  12   2 84.8497 115.948   2
   2  12  -2 79.6232 67.6681   5
  -2  12   2 93.3592 120.147   5
   2  12  -1 114.735 130.844  19
  -2  12   1 321.820 123.318  20
  -2  12   1 117.361 109.257   2
  -2  12   1 236.936 108.969   5
   2  12  -1 325.811 97.5888   5
  -2  12   1 198.310 112.243  19
  -2  12   0 28001.7 692.912  19
  -2  12   0 26309.4 791.351  20
   2  12   0 25645.1 775.855  19
  -2  12   0 23985.0 709.172   2
   2  12   0 24363.1 611.870   5
  -2  12   0 26203.2 770.236   5
   2  12   0 24323.0 719.688   4
  -2  12  -1 501.224 111.759  19
   2  12   1 368.228 137.585  19
  -2  12  -1 466.408 153.017  20
   2  12   1 339.265 101.368   5
   2  12   1 397.258 141.007   4
  -2  12  -1 462.524 133.267   5
   2  12   2 1615.16 222.667  19
  -2  12  -2 1861.42 238.615  20
   2  12   2 1707.83 199.139   5
  -2  12  -2 1853.21 233.062   5
   2  12   2 1778.54 220.477   4
  -2  12  -3 17617.7 729.825  20
   2  12   3 19163.1 673.666  19
   2  12   3 19178.0 711.584   4
  -2  12  -4 2690.89 315.882  20
   2  12   4 2820.49 296.266  19
   2  12   4 3169.28 314.708   4
  -2  12  -5 441.851 171.128  20
   2  12   5 415.405 159.694  19
   2  12   5 529.606 153.781   4
  -2  12  -6 320.447 187.280  20
   2  12   6 124.863 139.824  19
  -2  12  -6 213.913 73.7107  14
   2  12   6 257.314 137.125   4
  -2  12  -6 375.054 72.6430  12
  -2  12  -6 375.247 89.7634   8
   2  12   7 319.074 95.8203   9
  -2  12  -7 227.566 79.7719   8
  -2  12  -7 171.718 188.737  20
  -2  12  -7 274.923 89.4063  14
  -2  12  -7 314.662 74.2716  12
   2  12   7 148.381 139.628   4
  -2  12  -8 2158.80 157.207   8
  -2  12  -8 2432.41 147.384  12
   2  12   8 1882.50 160.516   9
  -2  12  -8 2159.78 165.609  14
  -2  12  -9 1985.70 158.479   8
  -2  12  -9 1899.09 123.331  12
   2  12   9 2045.88 167.325   9
  -2  12  -9 2218.73 165.818  14
  -2  12 -10 150.995 60.2265  12
   2  12  10-20.1403 72.4332   9
  -2  12 -10 113.526 64.5206   8
  -2  12 -10 109.619 76.2078  14
   2  12  11 209.876 79.7275   9
  -2  12 -11 9.68301 52.3216   8
  -2  12 -11 127.487 50.0382  12
  -2  12 -11 35.7784 58.2450  11
  -2  12 -11 141.695 62.9135  14
  -2  12 -12 45.2220 43.6903   8
  -2  12 -12 152.753 50.3495  11
  -2  12 -12 44.9815 46.3397  14
  -2  12 -13 42.2197 28.5262   8
  -2  12 -13 170.158 43.4558  14
   2  13 -14 30.9615 30.5244   8
   2  13 -14 21.4158 27.9863  12
   2  13 -13 440.169 70.9814   8
   2  13 -13 443.376 68.4272  12
   2  13 -13 381.912 49.4763  13
   2  13 -12 16.4021 49.0154  14
   2  13 -12 39.1469 55.3874  12
   2  13 -12 148.694 60.5731  13
  -2  13  12 34.7674 57.7086   9
   2  13 -12 17.5976 54.4458   8
   2  13 -11 82.5434 65.8173  12
   2  13 -11 68.9013 61.1754  13
   2  13 -11 88.2001 61.7754  14
  -2  13  11 98.7763 76.3571   9
   2  13 -10 272.138 82.8762  12
   2  13 -10 290.532 78.6983  13
   2  13 -10 298.297 78.5145  14
   2  13  -9 180.812 82.5191  12
   2  13  -9 170.679 73.6672  13
   2  13  -9 91.4232 72.0244  16
  -2  13   9 182.547 81.5522  15
   2  13  -8 5.47120 66.2906  16
  -2  13   8-10.3209 73.4580  15
   2  13  -8 36.6137 66.0577  12
  -2  13   8 44.2214 135.115   2
  -2  13   7 303.621 147.065   4
   2  13  -7 137.960 65.4104  16
  -2  13   7 75.5264 65.8936  15
   2  13  -7 107.025 72.0451  12
  -2  13   7 98.8003 145.861   2
  -2  13   7 118.671 66.4152   7
   2  13  -6 753.590 195.031  19
  -2  13   6 802.759 219.435   5
  -2  13   6 1130.79 204.949   4
  -2  13   6 1153.42 231.205   2
   2  13  -5 191.152 169.015  19
  -2  13   5 194.582 113.799   4
  -2  13   5 326.356 151.184   5
  -2  13   5-89.8181 141.815   2
   2  13  -4 99.0173 122.394  19
  -2  13   4 240.765 111.541   4
  -2  13   4 80.5622 112.659   5
  -2  13   4 172.511 139.997   2
   2  13  -3 1418.49 238.700  19
  -2  13   3 1107.88 196.835   5
  -2  13   3 1317.29 179.450   4
  -2  13   3 1276.30 224.804   2
   2  13  -2 534.988 175.968  19
  -2  13   2 90.7856 85.9215  20
  -2  13   2 220.299 131.678   2
   2  13  -2 228.738 94.9118   5
  -2  13   2 267.655 129.829   5
   2  13  -1 199.034 126.643  19
  -2  13   1 176.147 100.341  20
  -2  13   1 222.333 131.033   2
  -2  13   1 314.290 126.487   5
   2  13  -1 156.022 85.4974   5
  -2  13   1 138.974 100.987  19
  -2  13   0 30015.7 753.478  19
  -2  13   0 29760.7 852.252  20
   2  13   0 28984.1 866.886  19
  -2  13   0 28285.7 791.374   2
   2  13   0 26561.2 671.044   5
  -2  13   0 29030.2 850.432   5
   2  13   0 27518.2 789.834   4
  -2  13  -1 35.3086 89.5991  19
   2  13   1 15.2240 116.699  19
  -2  13  -1 176.564 134.295  20
   2  13   1 15.5495 85.7182   5
   2  13   1 34.2014 112.933   4
  -2  13  -1-115.834 125.148   5
   2  13   2 248.489 127.849  19
  -2  13  -2 293.295 133.142  20
  -2  13  -2 376.932 143.930   5
   2  13   2 238.834 141.229   4
   2  13   2 170.125 100.740   5
  -2  13  -3 5129.16 436.502  20
   2  13   3 5702.52 411.738  19
   2  13   3 5852.29 413.471   4
  -2  13  -4 179.695 130.916  20
   2  13   4 34.2463 117.384  19
   2  13   4 347.476 147.964   4
  -2  13  -5-4.01388 144.762  20
   2  13   5 367.551 149.775  19
   2  13   5-26.1537 127.349   4
  -2  13  -6 435.275 203.518  20
   2  13   6 613.150 187.315  19
  -2  13  -6 547.414 97.0553  14
   2  13   6 403.670 199.007   4
  -2  13  -6 620.398 93.8656  12
  -2  13  -6 492.012 94.6951   8
  -2  13  -7 798.979 113.337   8
  -2  13  -7 824.915 216.165  20
  -2  13  -7 913.609 117.628  14
  -2  13  -7 911.599 104.077  12
   2  13   7 1093.61 253.521   4
  -2  13  -8 1385.85 137.325   8
  -2  13  -8 1598.26 127.255  12
   2  13   8 1127.14 142.043   9
  -2  13  -8 1198.99 134.555  14
   2  13   9 602.630 110.860   9
  -2  13  -9 658.090 104.697   8
  -2  13  -9 643.110 86.1201  12
  -2  13  -9 790.330 110.580  11
  -2  13  -9 668.052 114.251  14
   2  13  10 425.311 91.4093   9
  -2  13 -10 239.783 78.5138   8
  -2  13 -10 336.262 72.5389  12
  -2  13 -10 256.488 75.6595  11
  -2  13 -10 380.595 86.0993  14
  -2  13 -11 124.441 57.0533   8
   2  13  11 46.7836 59.8969   9
  -2  13 -11 155.676 49.2152  12
  -2  13 -11 235.082 67.8123  11
  -2  13 -11 253.243 75.7081  14
  -2  13 -12-31.6933 41.5560   8
   2  13  12-7.53532 46.1281   9
  -2  13 -12 119.464 46.2685  11
  -2  13 -12 128.448 51.6182  14
  -2  13 -13 160.618 37.2508  14
   2  14 -13 138.502 48.6519  12
   2  14 -13 209.967 54.7335   8
   2  14 -12 112.817 58.7454  12
   2  14 -12 100.502 47.8719  13
   2  14 -12 105.919 55.9810   8
   2  14 -11 26.8097 56.7512  13
   2  14 -11-3.88283 61.1200  12
   2  14 -11 49.7113 60.9811   8
   2  14 -10 80.3382 78.5485  12
   2  14 -10 110.015 74.1107  13
   2  14  -9 354.344 92.3862  16
   2  14  -9 439.663 97.5658  13
   2  14  -9 425.764 91.5942  12
   2  14  -8 228.054 81.6041  16
   2  14  -8 122.585 73.8217  13
   2  14  -8 227.058 80.5903  12
  -2  14   8 270.696 156.198   2
  -2  14   7 1525.30 118.423   6
   2  14  -7 1017.76 118.431  16
  -2  14   7 1158.40 112.639   7
  -2  14   7 1250.28 122.176  15
   2  14  -7 1439.93 124.844  12
   2  14  -7 1311.57 126.499  13
  -2  14   7 1409.96 262.333   2
   2  14  -6 4852.73 206.074  16
  -2  14   6 5398.83 210.111   7
   2  14  -6 4815.78 205.366  12
   2  14  -6 4313.67 203.960  13
  -2  14   6 4727.53 443.150   5
  -2  14   6 4712.79 385.672   4
  -2  14   6 4215.76 429.861   2
   2  14  -5 357.837 157.591  19
  -2  14   5 194.777 135.048   5
  -2  14   5 101.687 106.267   4
  -2  14   5 3.87244 133.914   2
   2  14  -4 384.368 147.769  19
  -2  14   4 363.332 175.541   5
  -2  14   4 205.793 109.787   4
  -2  14   4 440.733 188.701   2
   2  14  -3 566.244 177.158  19
  -2  14   3 431.371 166.309   5
  -2  14   3 300.386 132.753   2
   2  14  -2 981.471 194.451  19
  -2  14   2 1035.99 177.734  20
  -2  14   2 965.021 192.516   2
  -2  14   2 1013.67 182.364   5
  -2  14   1 271.090 131.278  20
   2  14  -1 236.022 136.154  19
  -2  14   1 260.260 148.491   2
  -2  14   1 319.085 145.668  19
   2  14  -1 316.024 104.821   5
  -2  14   1 319.325 146.109   5
   2  14   0 2423.41 228.863   5
  -2  14   0 2609.47 296.445   5
  -2  14   0 3067.46 264.326  19
  -2  14   0 2570.53 278.878  20
   2  14   0 2229.68 268.798  19
  -2  14  -1 1501.33 184.084  19
   2  14   1 1438.99 226.353  19
  -2  14  -1 1003.75 210.852  20
   2  14   1 1117.34 173.772   5
   2  14   1 1097.59 195.525   4
  -2  14  -1 1396.30 220.308   5
  -2  14  -2 4626.98 399.126  20
   2  14   2 5236.76 411.789  19
   2  14   2 5048.17 359.152   5
   2  14   2 5160.19 386.171   4
  -2  14  -2 5163.16 395.143   5
  -2  14  -3 810.339 206.645  20
   2  14   3 635.284 177.471  19
   2  14   3 851.319 185.753   4
  -2  14  -3 823.904 186.398   5
  -2  14  -4 9400.01 621.611  20
   2  14   4 8937.87 564.218  19
   2  14   4 9569.59 566.486   4
   2  14   5 236.805 158.684   4
  -2  14  -5 83.2991 71.8365   8
   2  14   5 282.152 171.844  19
  -2  14  -5 171.267 171.680  20
  -2  14  -5 24.7911 67.1323  14
  -2  14  -5 78.1788 68.6317  12
  -2  14  -5 123.425 70.4185  11
  -2  14  -6 2535.19 166.980   8
   2  14   6 3053.89 354.919  19
  -2  14  -6 2413.84 380.474  20
  -2  14  -6 2897.99 180.470  14
  -2  14  -6 2422.78 152.365  12
  -2  14  -6 2475.98 161.933  11
   2  14   6 2486.06 338.367   4
   2  14   6 2397.25 144.541   6
  -2  14  -7 193.380 86.1692  11
  -2  14  -7 250.407 82.2919  14
  -2  14  -7 246.342 77.9386   8
  -2  14  -7 223.745 75.5500  12
   2  14   7 507.373 228.770   4
  -2  14  -8 311.873 91.5144   8
  -2  14  -8 398.045 83.6526  12
  -2  14  -8 452.808 93.8272  11
  -2  14  -8 484.342 90.9183  14
  -2  14  -9 125.628 70.7702   8
   2  14   9 88.9249 81.1220   9
  -2  14  -9 67.0815 57.3921  12
  -2  14  -9 106.106 76.8543  11
  -2  14  -9 144.986 72.4512  14
   2  14  10-0.42882 63.7469   9
  -2  14 -10 118.761 70.8040   8
  -2  14 -10 65.4540 54.0575  12
  -2  14 -10 63.6674 67.1771  11
  -2  14 -10-2.92437 69.3071  14
  -2  14 -11 7.07563 49.5996   8
  -2  14 -11-43.2031 40.7356  12
  -2  14 -11-8.67474 53.2053  11
   2  14  11 95.0972 57.9376   9
  -2  14 -11-38.0357 54.4289  14
  -2  14 -12 80.3674 41.4074   8
  -2  14 -12 68.4488 44.2765  14
   2  15 -13 122.274 43.7986   8
   2  15 -13 101.821 43.8576  12
   2  15 -12 0.81568 48.7595   8
   2  15 -12-45.6477 41.2973  13
   2  15 -12-2.35301 46.0093  12
   2  15 -11-87.2788 65.4234   8
   2  15 -11-20.0373 57.8888  12
   2  15 -11 43.6953 55.3655  13
   2  15 -10 296.271 86.1458   8
   2  15 -10 151.820 64.7684  13
   2  15 -10 436.984 90.2384  12
   2  15  -9-57.2261 69.3750   8
   2  15  -9 54.6467 63.6518  13
   2  15  -9 36.5192 73.8604  12
   2  15  -8 792.789 106.053  13
   2  15  -8 571.505 96.2052  12
   2  15  -8 513.447 96.3869  16
   2  15  -7 2820.54 180.276  16
  -2  15   7 2934.43 164.733   6
  -2  15   7 3277.44 175.164   7
   2  15  -7 2782.60 168.738   8
   2  15  -7 2526.48 169.178  13
   2  15  -7 2967.16 171.791  12
  -2  15   7 2963.74 386.504   2
  -2  15   6 16006.6 815.305   2
   2  15  -6 15996.3 375.673  16
   2  15  -6 14651.2 364.027   8
  -2  15   6 15498.0 355.952   7
   2  15  -6 14438.6 369.000  13
   2  15  -6 13368.1 349.205  12
  -2  15   6 14976.2 797.235   5
  -2  15   6 14388.7 341.757   6
  -2  15   6 15354.5 687.945   4
   2  15  -6 14598.5 729.184  19
  -2  15   5 3218.06 364.969   2
  -2  15   5 2624.38 165.541  11
   2  15  -5 2438.03 151.623  13
  -2  15   5 2974.65 342.513   5
  -2  15   5 2937.20 296.625   4
   2  15  -5 3207.39 337.704  19
   2  15  -4 390.547 202.541  19
  -2  15   4 535.386 152.257   4
  -2  15   4 464.255 175.988   5
  -2  15   4 540.961 177.358   2
   2  15  -3 386.764 145.010  19
  -2  15   3 331.799 161.774   5
  -2  15   3 390.803 193.353   2
   2  15  -2 395.845 167.466  19
  -2  15   2 263.241 154.243   2
  -2  15   2 369.895 134.966   5
   2  15  -1-266.464 150.689  19
  -2  15   1-27.7790 120.995  20
  -2  15   1-16.2455 121.370   2
  -2  15   1-66.1075 110.155   5
   2  15  -1 45.1103 87.7009   5
  -2  15   1 273.696 135.823  19
   2  15   0 177.060 140.083  19
  -2  15   0 157.962 126.422  20
   2  15   0 152.984 102.438   5
  -2  15   0 111.350 117.531   5
  -2  15   0 161.144 130.200  19
   2  15   1 2322.95 242.945   5
  -2  15  -1 2224.37 283.715   5
   2  15   1 2387.79 285.265   4
  -2  15  -1 2241.63 287.071  20
   2  15   1 2041.90 264.705  19
   2  15   2 2723.94 273.771   5
  -2  15  -2 2434.84 304.271   5
   2  15   2 2841.31 304.647   4
  -2  15  -2 2711.11 329.077  20
   2  15   2 2358.64 293.792  19
   2  15   3-148.589 159.675   4
  -2  15  -3 19.5445 138.866   5
  -2  15  -3 51.8543 132.216  20
   2  15   3-5.86720 139.365  19
  -2  15  -4 1130.32 250.788  20
   2  15   4 1156.06 244.135  19
  -2  15  -4 1005.39 106.414  12
   2  15   4 1045.29 218.176   4
  -2  15  -4 1068.36 245.623   5
   2  15   5 379.877 80.4198   6
   2  15   5 210.156 154.680   4
  -2  15  -5 389.752 185.636   5
  -2  15  -5 433.183 88.1510   8
  -2  15  -5 188.248 169.368  20
   2  15   5 252.591 145.927  19
  -2  15  -5 285.695 84.7308  14
  -2  15  -5 337.362 80.4436  12
  -2  15  -5 446.841 84.4818  11
  -2  15  -6 4784.38 230.284   8
   2  15   6 4967.03 462.299  19
  -2  15  -6 4764.68 513.214  20
  -2  15  -6 5289.47 239.652  14
  -2  15  -6 4751.39 217.489  11
  -2  15  -6 5155.24 212.835  12
   2  15   6 4443.36 449.095   4
   2  15   6 5092.08 196.193   6
  -2  15  -7 104.412 80.0909   8
  -2  15  -7 8.67812 65.0863  12
  -2  15  -7 82.0986 75.8634  11
  -2  15  -7 161.063 75.1784  14
  -2  15  -8 36.7399 68.0260   8
  -2  15  -8 91.5734 64.3558  12
  -2  15  -8 66.6958 70.0499  11
  -2  15  -8 91.1506 71.3101  14
  -2  15  -9 267.297 77.6867   8
  -2  15  -9 315.493 77.6864  12
  -2  15  -9 271.596 78.9065  11
  -2  15  -9 159.681 68.1755  14
  -2  15 -10-73.2137 63.3735   8
  -2  15 -10 45.0962 54.9568  12
  -2  15 -10-22.2294 57.3242  11
  -2  15 -10-33.3820 60.8703  14
  -2  15 -11 7.58533 46.5389   8
  -2  15 -11-2.81408 39.8016  12
  -2  15 -11-12.7069 46.2259  11
  -2  15 -11-25.7009 54.2466  14
  -2  15 -12 21.5083 33.2189   8
  -2  15 -12-39.5906 39.6498  14
   2  16 -13 28.4114 34.2552   8
   2  16 -13 2.86330 34.4059  12
   2  16 -12-50.4713 44.9213   8
   2  16 -12 46.7342 48.7194  12
   2  16 -12 8.67100 41.2093  13
   2  16 -11 26.3476 52.7248   8
   2  16 -11-21.7411 57.5734  12
   2  16 -11 14.9890 48.7858  13
   2  16 -10 232.255 76.7199   8
   2  16 -10 339.376 76.9351  12
   2  16 -10 270.120 80.7725  13
   2  16  -9 280.954 76.9757   8
   2  16  -9 256.436 82.2027  13
   2  16  -9 304.462 86.5346  12
   2  16  -8 408.048 88.0463   8
   2  16  -8 354.612 86.4581  12
   2  16  -8 396.838 96.9280  13
   2  16  -8 379.067 90.0367  16
   2  16  -7 836.296 114.825  16
  -2  16   7 1230.19 293.585   2
  -2  16   7 903.773 105.958   7
   2  16  -7 966.433 110.551   8
   2  16  -7 1040.90 118.210  12
   2  16  -7 757.373 109.925  13
  -2  16   7 914.477 109.106   6
   2  16  -6 13711.5 363.813  16
  -2  16   6 15045.6 812.839   2
   2  16  -6 14317.6 364.467   8
  -2  16   6 13677.7 342.569   7
   2  16  -6 14052.4 345.415  12
   2  16  -6 14129.8 364.798  13
  -2  16   6 14674.9 779.209   5
  -2  16   6 13522.0 334.708   6
  -2  16   6 13501.3 670.902   4
   2  16  -5 7077.94 499.525  19
   2  16  -5 6230.37 243.751  16
   2  16  -5 6575.80 241.301   8
  -2  16   5 7249.42 245.263   7
  -2  16   5 6313.40 511.529   5
  -2  16   5 7077.53 239.319   6
  -2  16   5 7067.63 466.461   4
   2  16  -5 6453.58 223.857  12
  -2  16   5 6911.29 261.828  11
   2  16  -5 6194.19 240.129  13
  -2  16   5 6972.14 538.215   2
  -2  16   4-128.927 138.571   5
  -2  16   4 72.4641 145.557   2
   2  16  -4 50.7111 133.250  19
  -2  16   4 2.26445 62.0920   7
  -2  16   4-49.4418 65.4063   8
  -2  16   4 3.10037 63.4826  13
   2  16  -4-39.2580 59.4996  13
  -2  16   4 16.8140 61.6561  11
   2  16  -3 2996.40 339.548  19
  -2  16   3 2660.63 316.299   5
  -2  16   3 2696.74 329.758   2
   2  16  -2 32.4223 155.691  19
  -2  16   2 23.0881 117.035   5
  -2  16   2 112.591 136.554   2
  -2  16   1 1056.85 198.403  20
   2  16  -1 1157.16 222.350  19
  -2  16   1 934.016 205.908   5
  -2  16   0 629.077 196.959  20
   2  16   0 481.853 162.554  19
  -2  16   0 309.848 141.823   5
   2  16   0 495.405 134.753   5
  -2  16   0 570.720 171.794  19
   2  16   1 605.539 144.323   5
  -2  16  -1 503.513 168.640   5
  -2  16  -1 426.248 173.496  20
   2  16   1 361.250 173.966  19
   2  16   2 3626.44 327.317   5
  -2  16  -2 4539.73 404.372   5
   2  16   2 4236.08 383.899   4
  -2  16  -2 3901.61 402.853  20
   2  16   2 3962.87 390.930  19
  -2  16  -3 89.3648 152.439  20
   2  16   3 63.9463 132.826  19
  -2  16  -3 81.8631 63.4382  12
   2  16   3 193.531 149.984   4
  -2  16  -3-90.9971 132.164   5
   2  16   3 137.715 77.3660   6
   2  16   4 1018.59 222.741   4
  -2  16  -4 958.008 226.084   5
   2  16   4 827.635 101.316   6
  -2  16  -4 670.621 102.186   8
   2  16   4 739.833 221.248  19
  -2  16  -4 747.210 260.849  20
  -2  16  -4 631.384 96.9544  14
  -2  16  -4 740.489 98.2441  12
  -2  16  -4 570.955 90.1460  11
  -2  16  -5 6252.43 569.976  20
   2  16   5 6957.66 555.300  19
  -2  16  -5 6925.13 264.741   8
  -2  16  -5 6778.09 259.843  14
  -2  16  -5 7098.51 246.918  12
  -2  16  -5 7167.45 261.491  11
   2  16   5 6960.49 539.186   4
   2  16   5 7445.47 244.127   6
   2  16   6 955.774 99.8345   6
  -2  16  -6 1079.30 299.074  20
   2  16   6 735.296 217.980  19
  -2  16  -6 1189.47 124.206  14
  -2  16  -6 1113.18 122.731   8
  -2  16  -6 778.721 106.983  12
  -2  16  -6 1099.30 114.443  11
  -2  16  -7 95.3422 67.3569  14
  -2  16  -7 323.637 86.0610   8
  -2  16  -7 221.858 77.6150  12
  -2  16  -7 314.879 80.3773  11
  -2  16  -8 352.900 86.7925  14
  -2  16  -8 260.704 82.4047   8
  -2  16  -8 437.467 86.6125  12
  -2  16  -8 309.395 86.0296  11
  -2  16  -9 283.769 81.0567  14
  -2  16  -9 263.077 74.1672   8
  -2  16  -9 226.605 68.5863  12
  -2  16  -9 284.000 77.2180  11
  -2  16 -10 18.2281 56.7623  14
  -2  16 -10 33.9782 52.1512   8
  -2  16 -10-35.6186 53.9800  12
  -2  16 -10-32.5542 54.1544  11
  -2  16 -11 61.3930 47.6471  14
  -2  16 -11 86.5389 49.8408   8
  -2  16 -11 67.6208 39.7833  12
  -2  16 -11 50.6938 42.6109  11
  -2  16 -12 6.83330 28.6476   8
  -2  16 -12 64.8208 36.9364  14
   2  17 -13-0.34894 29.3097  12
   2  17 -12 41.6579 34.2680  13
   2  17 -12 40.5800 44.6806  12
   2  17 -12 47.5365 41.7351   8
   2  17 -11-24.7262 53.3829  12
   2  17 -11-45.6102 46.3843  13
   2  17 -11-57.8595 56.9930   8
   2  17 -10 101.829 62.7105  12
   2  17 -10 121.681 61.9442  13
   2  17 -10 96.3567 63.1329   8
   2  17  -9 102.934 71.9506  13
   2  17  -9 85.3820 70.7563  12
   2  17  -9 160.846 71.1193   8
   2  17  -8 59.6234 71.2096  12
   2  17  -8-11.5670 63.0709  13
  -2  17   8-26.6478 62.1377   6
   2  17  -8-17.5677 60.9147   8
   2  17  -7 20.4814 72.7715  16
   2  17  -7 57.6113 64.8274   8
  -2  17   7-9.50147 71.2449   7
   2  17  -7-7.99601 66.6177  12
   2  17  -7-13.7368 63.2595  13
  -2  17   7 85.0361 74.8955   6
   2  17  -6 2751.39 173.309  16
  -2  17   6 3137.68 401.997   2
   2  17  -6 2552.95 151.074   7
   2  17  -6 2731.57 171.448   8
  -2  17   6 2917.32 165.578   7
   2  17  -6 2817.22 167.081  12
   2  17  -6 2670.61 174.504  13
  -2  17   6 2932.12 374.737   5
  -2  17   6 2789.83 165.526   6
   2  17  -5 4012.15 405.897  19
   2  17  -5 3644.73 196.046  16
  -2  17   5 4000.24 433.660   2
   2  17  -5 3558.51 179.904   8
  -2  17   5 3508.11 183.586   7
   2  17  -5 3605.42 177.961  12
   2  17  -5 3694.99 194.440  13
  -2  17   5 3981.60 209.549  11
  -2  17   5 3864.81 411.405   5
  -2  17   5 4166.87 197.686   6
  -2  17   4 142.255 136.181   5
  -2  17   4 100.889 76.9165   6
   2  17  -4 154.008 135.285  19
   2  17  -4 192.524 75.2436  16
  -2  17   4 40.5332 163.621   2
  -2  17   4 139.437 76.2379  11
   2  17  -4 79.7137 61.3443  13
  -2  17   4 156.366 71.3399   7
  -2  17   4 159.852 67.7119   8
   2  17  -3 3189.72 345.109  19
  -2  17   3 2968.88 348.838   2
  -2  17   3 2797.70 161.027  13
  -2  17   3 2911.10 166.753  11
   2  17  -3 2893.15 165.047  13
  -2  17   3 3043.20 162.953   6
  -2  17   3 2530.87 328.658   5
  -2  17   3 2860.08 165.357   8
  -2  17   3 2808.26 156.706   7
   2  17  -2 1483.01 245.539  19
  -2  17   2 1668.74 270.086   5
   2  17  -1 1309.56 239.711  19
  -2  17   1 902.281 237.956   5
  -2  17   0 1676.45 258.221  20
   2  17   0 1209.17 246.791  19
  -2  17   0 1401.25 244.502   5
  -2  17  -1 233.666 172.273  20
   2  17   1 224.814 163.788  19
   2  17   1 172.007 98.0908   5
  -2  17  -1 280.939 150.191   5
   2  17   2 206.677 154.852   4
  -2  17  -2 94.8047 120.604   5
   2  17   2 68.6687 66.0452   6
   2  17   2 10.3302 69.1965   7
  -2  17  -2 134.923 63.0971   8
   2  17   2 8.59495 143.601  19
  -2  17  -2 4.06410 132.242  20
  -2  17  -2 234.354 83.6040  14
  -2  17  -2 106.461 62.0496  12
  -2  17  -2 181.280 73.5533  11
   2  17   3 517.067 193.543   4
  -2  17  -3-44.4609 144.770   5
   2  17   3 288.341 76.4368   6
  -2  17  -3 346.766 81.3164   8
   2  17   3 483.761 80.5050   7
   2  17   3 191.687 189.840  19
  -2  17  -3 374.844 140.984  20
  -2  17  -3 356.769 80.7394  14
  -2  17  -3 510.746 87.8456  12
  -2  17  -3 455.886 78.0309  13
  -2  17  -3 407.720 83.4289  11
   2  17   4 733.668 213.267   4
  -2  17  -4 784.847 201.034   5
   2  17   4 796.526 98.1797   6
  -2  17  -4 727.934 99.7419   8
   2  17   4 587.944 88.6023   7
  -2  17  -4 634.068 223.767  20
   2  17   4 759.321 220.110  19
  -2  17  -4 683.774 100.840  14
  -2  17  -4 543.369 84.0189  12
  -2  17  -4 633.922 85.2961  13
  -2  17  -4 630.566 104.085  11
  -2  17  -5 11785.2 342.130   8
  -2  17  -5 12110.4 795.825  20
   2  17   5 10577.8 678.604  19
  -2  17  -5 11508.7 336.539  14
  -2  17  -5 11879.2 316.316  12
  -2  17  -5 11555.6 336.622  11
  -2  17  -5 12084.7 701.951   5
   2  17   5 11178.0 298.353   6
   2  17   5 11022.7 680.538   4
  -2  17  -6 3915.37 205.162  14
  -2  17  -6 3841.05 207.263   8
  -2  17  -6 3954.84 195.920  12
  -2  17  -6 3933.98 200.902  11
   2  17   6 3476.20 177.467   6
  -2  17  -7 484.374 91.3256  11
  -2  17  -7 476.642 93.4554  14
  -2  17  -7 405.409 94.4071   8
  -2  17  -7 599.115 95.9534  12
   2  17   7 415.917 82.0136   6
  -2  17  -8 465.520 93.6545  14
  -2  17  -8 399.081 88.6541   8
  -2  17  -8 444.141 83.2612  12
  -2  17  -8 633.900 99.2212  11
  -2  17  -9 308.199 80.7407  14
  -2  17  -9 402.405 80.4486   8
  -2  17  -9 249.536 70.6897  12
  -2  17  -9 435.300 79.6020  11
  -2  17 -10 13.1729 50.5759  14
  -2  17 -10-5.42844 52.9169   8
  -2  17 -10 39.4151 48.3187  12
  -2  17 -10 16.0169 47.8378  11
  -2  17 -11 156.927 44.0206  12
  -2  17 -11 154.435 46.5312   8
  -2  17 -12 35.5004 27.8115  14
   2  18 -12-28.1219 37.1461   8
   2  18 -12 55.3932 41.9385  12
   2  18 -12 28.6690 27.6193  13
   2  18 -11-25.6430 45.2411   8
   2  18 -11 17.0895 47.9851  12
   2  18 -11-89.5932 46.1137  13
   2  18 -10 217.580 68.4995   8
   2  18 -10 228.859 67.6493  13
   2  18 -10 258.135 70.6169  12
   2  18  -9 50.5837 57.6734   8
   2  18  -9 70.8676 69.4474  12
   2  18  -9 57.3248 60.1100  13
   2  18  -8 132.616 67.0087   8
   2  18  -8 216.616 76.5311  13
   2  18  -8 133.732 72.6586  12
  -2  18   8 119.072 69.9705   6
  -2  18   7 35.3531 67.2272   7
   2  18  -7 56.3010 61.6396   8
  -2  18   7 172.844 69.0109   6
   2  18  -7 72.2922 68.3316  12
   2  18  -7 47.4987 67.6233  13
   2  18  -7 86.6035 73.5107  16
  -2  18   6 117.649 71.6053   7
   2  18  -6 5.80515 67.0468   8
   2  18  -6-20.8587 55.8636   7
  -2  18   6 30.8502 69.6230   6
   2  18  -6 97.8609 73.2629  12
   2  18  -6-2.46406 64.3809  13
   2  18  -6 23.4385 70.7440  16
   2  18  -5 1299.69 128.600  16
  -2  18   5 1383.12 131.892   6
  -2  18   5 1540.23 270.057   5
   2  18  -5 1304.54 110.216   7
  -2  18   5 1144.03 119.389   7
   2  18  -5 1283.48 118.648   8
   2  18  -5 1224.11 115.416  12
   2  18  -5 1252.89 123.190  13
  -2  18   5 1384.60 132.975  11
  -2  18   5 1564.56 297.205   2
  -2  18   4 1714.28 298.276   2
   2  18  -4 1560.44 283.192  19
   2  18  -4 1582.23 123.071   7
  -2  18   4 1675.28 139.238   8
   2  18  -4 1740.55 127.279   8
  -2  18   4 1842.20 136.708   7
   2  18  -4 1711.74 136.866  16
  -2  18   4 1787.68 146.010  11
   2  18  -4 1862.19 128.653  12
   2  18  -4 1605.62 132.878  13
  -2  18   4 1820.99 143.711   6
  -2  18   4 1687.37 302.423   5
   2  18  -3 5393.67 478.225  19
   2  18  -3 5125.97 215.376  16
  -2  18   3 5719.87 486.969   5
  -2  18   3 4766.32 208.287   6
  -2  18   3 5073.31 225.206  11
   2  18  -3 5753.05 230.803  13
  -2  18   3 5128.61 226.081  13
   2  18  -3 5626.80 209.992   7
  -2  18   3 4960.02 221.888   8
  -2  18   3 4806.62 209.155   7
   2  18  -2 11348.1 292.614   7
  -2  18   2 11821.6 321.036   8
  -2  18   2 11643.8 301.313   7
   2  18  -2 12706.9 679.418  19
  -2  18   2 11214.5 302.331  14
  -2  18   2 11300.0 326.683  11
  -2  18   2 12072.5 323.777  13
   2  18  -2 12264.5 322.114  13
  -2  18   2 11817.6 665.934   5
  -2  18   2 11966.1 306.448   6
   2  18  -2 11724.4 288.353   6
   2  18  -1 62.7054 60.3077   7
  -2  18   1 192.888 72.3931   6
  -2  18   1 317.555 183.343   5
   2  18  -1 139.169 68.8492   6
  -2  18   1 101.769 62.9601   8
  -2  18   1 114.021 65.3857   7
   2  18  -1 311.743 164.790  19
  -2  18   1 168.458 72.9350  14
  -2  18   1 186.907 72.3005  13
   2  18  -1 114.564 69.5281  13
  -2  18   1 83.2591 70.2915  11
  -2  18   0 103.323 62.8192   6
  -2  18   0 207.602 146.162   5
   2  18   0 127.505 75.8667   6
  -2  18   0-45.7792 59.8673   7
  -2  18   0 11.7421 62.3585   8
   2  18   0 59.3642 62.6364   7
  -2  18   0-83.6704 118.804  20
   2  18   0 56.4726 138.590  19
  -2  18   0 6.06575 63.5252  14
  -2  18   0-19.5775 67.0666  13
   2  18   0 171.222 66.8210  13
  -2  18   0 66.0341 62.4921  11
  -2  18  -1-37.5759 60.0931   6
  -2  18  -1 23.2881 184.357   5
   2  18   1 7.76227 62.0341   6
  -2  18  -1-1.20564 57.5742   7
  -2  18  -1-30.2886 64.9824   8
   2  18   1 26.1520 66.8009   7
  -2  18  -1 143.507 129.627  20
   2  18   1 91.0469 152.150  19
  -2  18  -1-41.9147 59.6933  14
  -2  18  -1-128.424 69.6416  12
  -2  18  -1 31.4042 63.0488  13
   2  18   1-40.2562 65.7596  13
  -2  18  -1 150.159 70.7952  11
  -2  18  -2 133.858 143.122   5
   2  18   2 52.3293 68.4830   6
  -2  18  -2 33.5034 65.7977   8
   2  18   2 83.9582 69.2886   7
  -2  18  -2 57.6112 135.055  20
   2  18   2 98.9306 143.418  19
  -2  18  -2 82.8270 63.0819  14
   2  18   2 4.04823 57.1584  13
  -2  18  -2 97.0234 63.1007  13
  -2  18  -2 107.589 64.9766  12
  -2  18  -2 74.7595 76.2582  11
   2  18   3 203.980 147.235   4
  -2  18  -3 160.047 132.583   5
   2  18   3 314.778 83.9051   6
   2  18   3 259.233 79.0547   7
  -2  18  -3 85.2674 64.0255   8
  -2  18  -3 90.5993 151.695  20
   2  18   3 145.810 155.533  19
  -2  18  -3 273.830 78.5797  14
  -2  18  -3 133.814 60.4025  13
  -2  18  -3 249.314 79.0837  12
  -2  18  -3 311.801 89.9187  11
   2  18   4 104.532 156.555   4
  -2  18  -4-9.24086 158.962   5
   2  18   4 84.8030 75.8501   6
  -2  18  -4 76.6372 68.1120   8
   2  18   4 72.0953 65.3807   7
  -2  18  -4-142.283 144.733  20
   2  18   4 55.8573 153.056  19
  -2  18  -4 38.6193 65.3818  14
  -2  18  -4 105.306 70.7016  12
  -2  18  -4 87.7599 65.4173  13
  -2  18  -4 56.5582 66.5411  11
  -2  18  -5 750.443 106.843  11
  -2  18  -5 993.492 116.671  14
  -2  18  -5 1035.32 117.329   8
  -2  18  -5 867.892 109.741  12
   2  18   5 935.429 116.263   6
  -2  18  -6 3509.93 195.522  14
  -2  18  -6 3685.73 197.396   8
  -2  18  -6 3894.53 183.397  12
  -2  18  -6 3466.98 190.540  11
   2  18   6 3367.83 171.504   6
  -2  18  -7 281.225 76.6736  11
  -2  18  -7 197.480 79.3146  14
  -2  18  -7 369.816 89.6187   8
  -2  18  -7 229.535 79.4512  12
   2  18   7 207.963 68.1054   6
  -2  18  -8 243.436 74.7784  14
  -2  18  -8 80.7860 64.2987   8
  -2  18  -8 149.661 73.0601  12
  -2  18  -8 111.627 63.7827  11
  -2  18  -9 366.054 74.4185  14
  -2  18  -9 180.415 67.8357   8
  -2  18  -9 206.949 65.4880  12
  -2  18  -9 225.237 62.8716  11
  -2  18 -10-74.5537 49.0995  14
  -2  18 -10 53.8404 46.9681   8
  -2  18 -10 28.3166 42.9433  12
  -2  18 -10 47.9815 46.5050  11
  -2  18 -11 343.526 48.4048   8
  -2  18 -11 363.067 52.5890  14
   2  19 -12 55.4103 30.7767   8
   2  19 -12 40.9197 36.6042  12
   2  19 -11 101.895 46.9904   8
   2  19 -11 14.0917 48.0400  12
   2  19 -11 44.9199 38.0358  13
   2  19 -10 17.1180 49.9956   8
   2  19 -10-22.7416 56.2799  12
   2  19 -10 11.2301 49.1071  13
   2  19  -9-0.26729 56.0362   8
   2  19  -9 65.2009 66.6380  12
   2  19  -9 63.8391 55.0318  13
   2  19  -8 159.322 60.8328   8
   2  19  -8 73.6792 64.7617  12
   2  19  -8 136.292 74.2677  13
  -2  19   7 50.2429 70.7295   7
   2  19  -7 77.9959 59.1316   8
  -2  19   7 159.022 73.8135   6
   2  19  -7 89.4395 62.0850  12
   2  19  -7 93.8788 71.4318  13
   2  19  -6 361.577 78.6060   8
  -2  19   6 268.602 84.1805   7
   2  19  -6 326.267 79.4325  12
   2  19  -6 275.946 73.8651  13
  -2  19   6 13.4392 70.9038   6
   2  19  -6 320.089 67.7918   7
   2  19  -5 446.992 84.1920   8
  -2  19   5 400.817 90.5666   7
   2  19  -5 492.960 90.9148  16
  -2  19   5 483.403 100.569  11
   2  19  -5 427.747 86.5157  12
   2  19  -5 343.814 86.9874  13
  -2  19   5 390.859 92.8882   6
   2  19  -5 395.852 79.1064   7
   2  19  -4 2967.78 379.747  19
   2  19  -4 3488.27 175.368   7
  -2  19   4 3762.79 200.030   8
   2  19  -4 3590.48 179.052   8
  -2  19   4 3366.02 183.661   7
   2  19  -4 3616.58 190.068  16
  -2  19   4 3388.93 197.734  11
   2  19  -4 3637.92 190.012  13
  -2  19   4 3425.24 423.516   5
  -2  19   4 3455.36 188.860   6
   2  19  -3 18378.2 376.368   7
  -2  19   3 18310.9 420.239   8
  -2  19   3 18059.7 391.871   7
  -2  19   3 17369.8 414.734  11
   2  19  -3 18567.1 413.640  13
  -2  19   3 18034.6 418.434  13
  -2  19   3 18585.0 882.540   5
  -2  19   3 18303.3 393.768   6
   2  19  -3 17185.8 356.880   6
   2  19  -2 2888.24 164.727   7
  -2  19   2 3112.01 183.443   8
  -2  19   2 2911.94 171.655   7
   2  19  -2 2966.48 355.858  19
  -2  19   2 2927.46 178.920  11
  -2  19   2 2969.65 183.467  13
   2  19  -2 2891.67 177.175  13
  -2  19   2 2642.32 374.553   5
  -2  19   2 2879.17 171.229   6
   2  19  -2 2809.99 159.549   6
  -2  19   1 804.515 206.563   5
  -2  19   1 781.814 100.776   6
   2  19  -1 914.041 99.6577   6
  -2  19   1 882.057 109.184   8
   2  19  -1 871.079 101.542   7
  -2  19   1 801.821 107.080   7
   2  19  -1 752.938 192.461  19
  -2  19   1 892.687 101.762  14
  -2  19   1 907.281 109.155  13
   2  19  -1 802.468 99.8910  13
  -2  19   1 874.797 106.278  11
  -2  19   0 80.5489 68.3320   6
  -2  19   0 205.469 140.108   5
   2  19   0-69.3317 70.7946   6
   2  19   0 50.7094 64.1846   7
  -2  19   0 12.4312 63.7621   8
  -2  19   0-27.1055 64.7943   7
   2  19   0-55.8376 150.789  19
  -2  19   0-56.8153 71.6329  14
   2  19   0 70.3618 66.4663  13
  -2  19   0 42.6863 74.3111  13
  -2  19   0 30.4621 68.4141  11
  -2  19  -1 32.9884 64.5392   6
  -2  19  -1-56.1414 139.409   5
   2  19   1 83.8840 75.9913   6
   2  19   1 98.5864 69.4168   7
  -2  19  -1-65.5934 65.3109   8
  -2  19  -1 6.99322 60.8488   7
   2  19   1 77.5150 142.613  19
  -2  19  -1 33.8343 141.627  20
  -2  19  -1-15.4279 61.8309  14
  -2  19  -1-2.97539 65.5313  12
  -2  19  -1 57.7634 64.7845  13
   2  19   1 125.647 61.9264  13
  -2  19  -1 22.1805 69.8855  11
  -2  19  -2 348.061 78.5232   6
  -2  19  -2 592.021 195.303   5
   2  19   2 558.996 95.1509   6
   2  19   2 356.244 81.3206   7
  -2  19  -2 429.656 90.3903   8
  -2  19  -2 491.467 79.7138   7
  -2  19  -2 698.739 228.506  20
   2  19   2 329.060 170.250  19
  -2  19  -2 282.640 73.1143  14
  -2  19  -2 444.184 81.7128  12
  -2  19  -2 492.293 83.6649  13
   2  19   2 376.280 77.0245  13
  -2  19  -2 390.802 83.0819  11
   2  19   3 448.114 197.039   4
  -2  19  -3 94.8224 159.386   5
   2  19   3 536.335 91.5317   6
  -2  19  -3 294.065 86.8073   8
   2  19   3 448.908 87.4429   7
  -2  19  -3 505.211 206.548  20
   2  19   3 262.474 211.115  19
  -2  19  -3 346.379 84.8205  14
  -2  19  -3 385.853 84.4781  12
  -2  19  -3 428.089 79.4930  13
  -2  19  -3 249.912 85.3657  11
  -2  19  -4 418.224 91.2213   8
   2  19   4 319.922 76.7232   7
  -2  19  -4 323.981 87.5758  11
  -2  19  -4 468.060 86.9110  14
  -2  19  -4 446.601 87.1931  12
  -2  19  -4 302.282 71.8271  13
   2  19   4 485.178 91.1545   6
  -2  19  -5 1080.05 123.948   8
   2  19   5 880.994 106.669   7
  -2  19  -5 840.308 109.267  11
  -2  19  -5 826.806 108.568  14
  -2  19  -5 1153.77 117.564  12
   2  19   5 671.002 105.778   6
  -2  19  -6 952.205 115.776   8
  -2  19  -6 835.051 102.551  11
  -2  19  -6 891.038 111.879  14
  -2  19  -6 886.962 103.378  12
   2  19   6 980.500 109.354   6
  -2  19  -7 48.8073 67.9996   8
  -2  19  -7 13.0281 66.8950  11
  -2  19  -7 1.41249 60.6104  14
  -2  19  -7 43.4774 66.1117  12
   2  19   7 46.0461 61.5108   6
  -2  19  -8-23.1980 57.5912  14
  -2  19  -8-140.642 68.6609  11
  -2  19  -8 28.8803 57.2850  12
  -2  19  -8 28.2851 56.5452   8
  -2  19  -9 69.1433 51.3325  14
  -2  19  -9 19.4986 50.1506  11
  -2  19  -9 38.1936 53.0636   8
  -2  19  -9-12.4669 49.3445  12
  -2  19 -10-5.84487 41.3919  14
  -2  19 -10 57.4928 44.5673   8
  -2  19 -10 13.7030 38.7360  12
  -2  19 -11-41.3803 32.4020   8
  -2  19 -11 29.2538 30.2479  14
   2  20 -11-25.8865 32.4850  13
   2  20 -11-7.43593 40.4934  12
   2  20 -11 4.40616 33.7480   8
   2  20 -10-36.4406 49.3883  12
   2  20 -10 75.9167 46.1408  13
   2  20 -10 48.5320 48.3516   8
   2  20  -9-23.3587 57.2508  12
   2  20  -9 47.9182 55.5134  13
   2  20  -9-16.8630 50.2803   8
   2  20  -8 44.4357 59.4159  12
   2  20  -8-27.2562 58.1445  13
   2  20  -8 27.2737 54.8148   8
   2  20  -7 483.530 82.2447  12
   2  20  -7 550.211 99.0834  13
  -2  20   7 415.386 77.6086   7
   2  20  -7 480.153 81.9457   8
  -2  20   7 451.672 86.3473   6
   2  20  -6 107.318 61.2053  12
   2  20  -6 167.561 69.4079  13
  -2  20   6 237.003 75.2094   7
   2  20  -6 89.1556 64.9401   8
   2  20  -6 65.8499 59.7601   7
  -2  20   6 151.271 81.5995   6
   2  20  -5 306.120 78.0833  12
   2  20  -5 346.276 84.0783  13
   2  20  -5 368.899 79.7464   8
   2  20  -5 291.254 75.3937   7
  -2  20   5 298.951 79.5243   7
  -2  20   5 452.492 94.2042   6
  -2  20   4 6193.53 259.095  11
   2  20  -4 6153.76 242.624  13
   2  20  -4 6166.41 232.045   7
  -2  20   4 6193.55 256.929   8
   2  20  -4 6399.21 234.857   8
  -2  20   4 5791.51 241.168   7
  -2  20   4 6566.44 248.859   6
   2  20  -3 8718.94 265.104   7
  -2  20   3 8016.71 287.808   8
  -2  20   3 7726.07 268.819   7
  -2  20   3 7577.21 281.645  11
  -2  20   3 7910.97 279.548  13
   2  20  -3 8856.50 290.852  13
  -2  20   3 7707.87 265.085   6
   2  20  -3 7799.23 243.823   6
   2  20  -3 8987.30 604.057  19
   2  20  -2 5388.18 219.410   7
  -2  20   2 5561.79 234.459   8
  -2  20   2 5995.31 228.299   7
   2  20  -2 6485.04 521.746  19
  -2  20   2 5566.78 231.826  11
   2  20  -2 5943.60 240.344  13
  -2  20   2 5915.71 236.745  13
  -2  20   2 5598.12 490.356   5
  -2  20   2 5242.40 218.019   6
   2  20  -2 5814.54 217.221   6
  -2  20   1 269.092 85.2421   6
  -2  20   1 289.560 187.880   5
   2  20  -1 425.875 91.5225   6
  -2  20   1 230.803 73.7499   8
   2  20  -1 334.350 81.9151   7
  -2  20   1 280.987 75.9614   7
   2  20  -1 85.2102 157.254  19
  -2  20   1 207.655 74.4963  14
  -2  20   1 265.155 79.1145  13
   2  20  -1 252.643 80.4200  13
  -2  20   1 390.152 89.3782  11
  -2  20   0 395.950 90.8714   6
[truncated: 714,177 more chars]
