# Supplementary material for: Nonacethrene Unchained: A Cascade to Chiral Contorted Conjugated Hydrocarbon with Two sp3-Defects
Source: JACS Au. 2022 Jul 9;2(7):1616–26. doi: 10.1021/jacsau.2c00190 (PMC9326821; doi:10.1021/jacsau.2c00190)
Supplement: Supplementary file 5 — au2c00190_si_005.cif [file au2c00190_si_005.cif]

data_juri2804

_audit_creation_date              2017-05-02
_audit_creation_method
;
Olex2 1.2
(compiled 2017.03.28 svn.r3405 for OlexSys, GUI svn.r5335)
;
_shelx_SHELXL_version_number      '2016/6'

_publ_contact_author_name         'Dr. Blacque, Olivier'
_publ_contact_author_address
;
University of Zurich, Department of Chemistry B, Winterthurerstrasse 190
8057 Zurich
Switzerland
;
_publ_contact_author_email        olivier.blacque@chem.uzh.ch
_publ_contact_author_phone        0041446354651
_publ_contact_author_id_orcid     0000-0001-9857-4042

_publ_section_references
;
Dolomanov, O.V., Bourhis, L.J., Gildea, R.J, Howard, J.A.K. & Puschmann, H.
 (2009), J. Appl. Cryst. 42, 339-341.

Sheldrick, G.M. (2015a). Acta Cryst. A71, 3-8.

Sheldrick, G.M. (2015b). Acta Cryst. C71, 3-8.
;
_chemical_name_common             ?
_chemical_name_systematic         'to be completed'
_chemical_formula_moiety          'C36 H18 O'
_chemical_formula_sum             'C36 H18 O'
_chemical_formula_weight          466.50
_chemical_melting_point           ?

loop_
  _atom_type_symbol
  _atom_type_description
  _atom_type_scat_dispersion_real
  _atom_type_scat_dispersion_imag
  _atom_type_scat_source
 'C' 'C' 0.0033 0.0016 'International Tables Vol C Tables 4.2.6.8 and 6.1.1.4'
 'H' 'H' 0.0000 0.0000 'International Tables Vol C Tables 4.2.6.8 and 6.1.1.4'
 'O' 'O' 0.0106 0.0060 'International Tables Vol C Tables 4.2.6.8 and 6.1.1.4'

_shelx_space_group_comment
;
The symmetry employed for this shelxl refinement is uniquely defined
by the following loop, which should always be used as a source of
symmetry information in preference to the above space-group names.
They are only intended as comments.
;
_space_group_crystal_system       'monoclinic'
_space_group_IT_number            14
_space_group_name_H-M_alt         'P 1 21/c 1'
_space_group_name_Hall            '-P 2ybc'
loop_
  _space_group_symop_operation_xyz
 'x, y, z'
 '-x, y+1/2, -z+1/2'
 '-x, -y, -z'
 'x, -y-1/2, z-1/2'

_cell_length_a                    15.2314(4)
_cell_length_b                    9.2604(4)
_cell_length_c                    15.6156(5)
_cell_angle_alpha                 90
_cell_angle_beta                  96.722(3)
_cell_angle_gamma                 90
_cell_volume                      2187.44(13)
_cell_formula_units_Z             4
_cell_measurement_reflns_used     11681
_cell_measurement_temperature     160(1)
_cell_measurement_theta_max       32.2
_cell_measurement_theta_min       2.6

_exptl_absorpt_coefficient_mu     0.084
_exptl_absorpt_correction_T_max   0.987
_exptl_absorpt_correction_T_min   0.980
_exptl_absorpt_correction_type    analytical
_exptl_absorpt_process_details
;
CrysAlisPro 1.171.39.13a (Rigaku Oxford Diffraction, 2015)
Analytical numeric absorption correction using a multifaceted crystal
model based on expressions derived by R.C. Clark & J.S. Reid.
(Clark, R. C. & Reid, J. S. (1995). Acta Cryst. A51, 887-897)
Empirical absorption correction using spherical harmonics,
 implemented in SCALE3 ABSPACK scaling algorithm.
;

_exptl_crystal_colour             red

_exptl_crystal_density_diffrn     1.417
_exptl_crystal_density_meas       ?
_exptl_crystal_density_method     ?
_exptl_crystal_description        block
_exptl_crystal_F_000              968
loop_
  _exptl_crystal_face_index_h
  _exptl_crystal_face_index_k
  _exptl_crystal_face_index_l
  _exptl_crystal_face_perp_dist
 -1 0 0 0.0897
 1 0 0 0.0937
 1 0 -5 0.0903
 0 0 1 0.0931
 0 0 -1 0.0931
 1 -1 -1 0.1209
 -1 0 5 0.0949
 0 -1 1 0.1458
 -1 -5 -3 0.1615
 -2 5 1 0.1145
 0 1 1 0.1223

_exptl_crystal_size_max           0.32
_exptl_crystal_size_mid           0.18
_exptl_crystal_size_min           0.18

_diffrn_reflns_av_R_equivalents   0.0308
_diffrn_reflns_av_unetI/netI      0.0281
_diffrn_reflns_Laue_measured_fraction_full 0.999
_diffrn_reflns_Laue_measured_fraction_max 0.997
_diffrn_reflns_limit_h_max        20
_diffrn_reflns_limit_h_min        -21
_diffrn_reflns_limit_k_max        13
_diffrn_reflns_limit_k_min        -12
_diffrn_reflns_limit_l_max        21
_diffrn_reflns_limit_l_min        -22
_diffrn_reflns_number             28175
_diffrn_reflns_point_group_measured_fraction_full 0.999
_diffrn_reflns_point_group_measured_fraction_max 0.997
_diffrn_reflns_theta_full         25.242
_diffrn_reflns_theta_max          30.508
_diffrn_reflns_theta_min          2.562
_diffrn_ambient_environment       N~2~
_diffrn_ambient_temperature       160(1)
_diffrn_detector                  'CCD plate'
_diffrn_detector_area_resol_mean  ?
_diffrn_detector_type             'Pilatus 200K'
_diffrn_measured_fraction_theta_full 0.999
_diffrn_measured_fraction_theta_max 0.997
_diffrn_measurement_details
;
List of Runs (angles in degrees, time in seconds):

  # Type    Start    End  Width  t~exp~   \w     \q     \k     \f   Frames
--------------------------------------------------------------------------
  1  \w    -69.00  28.00   0.50   30.00    --   11.29 -22.00  28.00  194
  2  \w    -17.00  23.00   0.50   30.00    --  -12.23 -99.00 120.00   80
  3  \w    -21.00  21.00   0.50   30.00    --  -12.23 -99.00 -30.00   84
  4  \w    -29.00  68.00   0.50   30.00    --  -12.23  22.00-165.00  194
  5  \w     48.00  92.00   0.50   30.00    --   11.29 178.00   0.00   88
  6  \w    -88.00  -3.00   0.50   30.00    --  -12.23 -38.00 -30.00  170
;
_diffrn_measurement_device        'four-circle diffractometer'
_diffrn_measurement_device_type   'XtaLAB Synergy, Dualflex, Pilatus 200K'
_diffrn_measurement_method        '\w scans'
_diffrn_orient_matrix_type
'CrysAlisPro convention (1999,Acta A55,543-557)'
_diffrn_orient_matrix_UB_11       0.0460027000
_diffrn_orient_matrix_UB_12       0.0148158000
_diffrn_orient_matrix_UB_13       0.0048392000
_diffrn_orient_matrix_UB_21       -0.0088560000
_diffrn_orient_matrix_UB_22       0.0727280000
_diffrn_orient_matrix_UB_23       -0.0124393000
_diffrn_orient_matrix_UB_31       -0.0018899000
_diffrn_orient_matrix_UB_32       0.0189248000
_diffrn_orient_matrix_UB_33       0.0437474000

_diffrn_radiation_monochromator   mirror
_diffrn_radiation_probe           x-ray
_diffrn_radiation_type            MoK\a
_diffrn_radiation_wavelength      0.71073
_diffrn_source                    'micro-focus sealed X-ray tube'
_diffrn_source_type               'PhotonJet (Mo) X-ray Source'
_reflns_Friedel_coverage          0.000
_reflns_Friedel_fraction_full     .
_reflns_Friedel_fraction_max      .
_reflns_number_gt                 5180
_reflns_number_total              6670

_reflns_special_details
;
 Reflections were merged by SHELXL according to the crystal
 class for the calculation of statistics and refinement.
 
 _reflns_Friedel_fraction is defined as the number of unique
 Friedel pairs measured divided by the number that would be
 possible theoretically, ignoring centric projections and
 systematic absences.
;
_reflns_threshold_expression      'I > 2\s(I)'
_computing_cell_refinement        'CrysAlisPro 1.171.39.13a (Rigaku OD, 2015)'
_computing_data_collection        'CrysAlisPro 1.171.39.13a (Rigaku OD, 2015)'
_computing_data_reduction         'CrysAlisPro 1.171.39.13a (Rigaku OD, 2015)'
_computing_molecular_graphics     'Olex2 (Dolomanov et al., 2009)'
_computing_publication_material   'Olex2 (Dolomanov et al., 2009)'
_computing_structure_refinement   'ShelXL (Sheldrick, 2015b)'
_computing_structure_solution     'ShelXT (Sheldrick, 2015a)'
_refine_diff_density_max          0.366
_refine_diff_density_min          -0.176
_refine_diff_density_rms          0.045
_refine_ls_extinction_coef        .
_refine_ls_extinction_method      none
_refine_ls_goodness_of_fit_ref    1.049
_refine_ls_hydrogen_treatment     constr
_refine_ls_matrix_type            full
_refine_ls_number_parameters      334
_refine_ls_number_reflns          6670
_refine_ls_number_restraints      0
_refine_ls_R_factor_all           0.0694
_refine_ls_R_factor_gt            0.0541
_refine_ls_restrained_S_all       1.049
_refine_ls_shift/su_max           0.000
_refine_ls_shift/su_mean          0.000
_refine_ls_structure_factor_coef  Fsqd
_refine_ls_weighting_details
'w=1/[\s^2^(Fo^2^)+(0.0763P)^2^+0.4806P] where P=(Fo^2^+2Fc^2^)/3'
_refine_ls_weighting_scheme       calc
_refine_ls_wR_factor_gt           0.1446
_refine_ls_wR_factor_ref          0.1540
_refine_special_details           ?
_olex2_refinement_description
;
1. Fixed Uiso
 At 1.2 times of:
  All C(H) groups
2.a Aromatic/amide H refined with riding coordinates:
 C3(H3), C4(H4), C5(H5), C8(H8), C9(H9), C10(H10), C12(H12), C14(H14),
 C15(H15), C20(H20), C21(H21), C22(H22), C23(H23), C28(H28), C29(H29), C33(H33),
  C34(H34), C35(H35)
;
_atom_sites_solution_hydrogens    geom
_atom_sites_solution_primary      dual
_atom_sites_solution_secondary    ?
loop_
  _atom_site_label
  _atom_site_type_symbol
  _atom_site_fract_x
  _atom_site_fract_y
  _atom_site_fract_z
  _atom_site_U_iso_or_equiv
  _atom_site_adp_type
  _atom_site_occupancy
  _atom_site_site_symmetry_order
  _atom_site_calc_flag
  _atom_site_refinement_flags_posn
  _atom_site_refinement_flags_adp
  _atom_site_refinement_flags_occupancy
  _atom_site_disorder_assembly
  _atom_site_disorder_group
 C1 C 0.77994(8) 0.42069(14) 0.42485(8) 0.0350(3) Uani 1 1 d . . . . .
 C2 C 0.85734(7) 0.46077(15) 0.49553(7) 0.0345(3) Uani 1 1 d . . . . .
 C3 C 0.87987(8) 0.60032(15) 0.51898(8) 0.0384(3) Uani 1 1 d . . . . .
 H3 H 0.854528 0.676721 0.486228 0.046 Uiso 1 1 calc R . . . .
 C4 C 0.94111(9) 0.62910(18) 0.59228(9) 0.0459(3) Uani 1 1 d . . . . .
 H4 H 0.955238 0.724094 0.607523 0.055 Uiso 1 1 calc R . . . .
 C5 C 0.97956(9) 0.5186(2) 0.64073(9) 0.0510(4) Uani 1 1 d . . . . .
 H5 H 1.018596 0.539071 0.689574 0.061 Uiso 1 1 calc R . . . .
 C6 C 0.96082(9) 0.37390(19) 0.61761(9) 0.0479(4) Uani 1 1 d . . . . .
 C7 C 0.90003(8) 0.34439(16) 0.54363(8) 0.0406(3) Uani 1 1 d . . . . .
 C8 C 1.00357(11) 0.2558(3) 0.66385(11) 0.0636(5) Uani 1 1 d . . . . .
 H8 H 1.042278 0.273683 0.713317 0.076 Uiso 1 1 calc R . . . .
 C9 C 0.98862(13) 0.1173(3) 0.63674(13) 0.0723(6) Uani 1 1 d . . . . .
 H9 H 1.016416 0.041625 0.668375 0.087 Uiso 1 1 calc R . . . .
 C10 C 0.93203(13) 0.0877(2) 0.56200(13) 0.0642(5) Uani 1 1 d . . . . .
 H10 H 0.923428 -0.007430 0.543937 0.077 Uiso 1 1 calc R . . . .
 C11 C 0.88850(9) 0.19739(17) 0.51429(10) 0.0485(3) Uani 1 1 d . . . . .
 C12 C 0.84576(10) 0.17482(18) 0.42814(11) 0.0522(4) Uani 1 1 d . . . . .
 H12 H 0.847333 0.083096 0.404111 0.063 Uiso 1 1 calc R . . . .
 C13 C 0.80383(9) 0.28043(18) 0.38117(9) 0.0459(3) Uani 1 1 d . . . . .
 C14 C 0.79261(11) 0.2701(2) 0.28787(11) 0.0596(5) Uani 1 1 d . . . . .
 H14 H 0.790748 0.179435 0.262099 0.072 Uiso 1 1 calc R . . . .
 C15 C 0.78490(10) 0.3874(2) 0.23819(10) 0.0615(5) Uani 1 1 d . . . . .
 H15 H 0.788286 0.378276 0.179364 0.074 Uiso 1 1 calc R . . . .
 C16 C 0.77140(9) 0.5284(2) 0.27371(9) 0.0513(4) Uani 1 1 d . . . . .
 C17 C 0.75749(8) 0.54240(16) 0.36035(8) 0.0386(3) Uani 1 1 d . . . . .
 C18 C 0.71650(8) 0.66840(15) 0.38702(8) 0.0395(3) Uani 1 1 d . . . . .
 C19 C 0.70846(9) 0.79313(18) 0.33283(10) 0.0509(4) Uani 1 1 d . . . . .
 C20 C 0.73728(10) 0.7818(3) 0.24959(11) 0.0664(6) Uani 1 1 d . . . . .
 H20 H 0.738343 0.863529 0.215122 0.080 Uiso 1 1 calc R . . . .
 C21 C 0.76325(10) 0.6524(3) 0.22013(10) 0.0641(5) Uani 1 1 d . . . . .
 H21 H 0.775983 0.645026 0.163484 0.077 Uiso 1 1 calc R . . . .
 C22 C 0.66682(10) 0.91763(18) 0.36107(12) 0.0599(5) Uani 1 1 d . . . . .
 H22 H 0.664578 1.001009 0.327687 0.072 Uiso 1 1 calc R . . . .
 C23 C 0.62987(10) 0.91775(16) 0.43634(12) 0.0537(4) Uani 1 1 d . . . . .
 H23 H 0.603958 1.001648 0.454394 0.064 Uiso 1 1 calc R . . . .
 C24 C 0.63054(9) 0.79053(14) 0.48771(9) 0.0413(3) Uani 1 1 d . . . . .
 C25 C 0.67268(8) 0.66689(13) 0.46359(8) 0.0343(3) Uani 1 1 d . . . . .
 C26 C 0.66095(7) 0.52790(12) 0.50513(7) 0.0293(2) Uani 1 1 d . . . . .
 C27 C 0.70261(7) 0.40350(13) 0.48046(7) 0.0304(2) Uani 1 1 d . . . . .
 C28 C 0.67961(8) 0.26858(14) 0.51388(8) 0.0357(3) Uani 1 1 d . . . . .
 H28 H 0.706376 0.185163 0.496257 0.043 Uiso 1 1 calc R . . . .
 C29 C 0.61866(8) 0.25792(14) 0.57176(8) 0.0361(3) Uani 1 1 d . . . . .
 H29 H 0.603594 0.167624 0.591637 0.043 Uiso 1 1 calc R . . . .
 C30 C 0.57868(7) 0.38318(14) 0.60130(7) 0.0327(2) Uani 1 1 d . . . . .
 C31 C 0.59948(7) 0.51964(13) 0.56728(7) 0.0302(2) Uani 1 1 d . . . . .
 C32 C 0.55845(8) 0.64529(15) 0.59641(8) 0.0368(3) Uani 1 1 d . . . . .
 C33 C 0.49929(9) 0.63332(18) 0.65648(9) 0.0456(3) Uani 1 1 d . . . . .
 H33 H 0.472210 0.716136 0.674530 0.055 Uiso 1 1 calc R . . . .
 C34 C 0.47908(9) 0.49988(19) 0.69082(9) 0.0482(4) Uani 1 1 d . . . . .
 H34 H 0.440019 0.494366 0.732237 0.058 Uiso 1 1 calc R . . . .
 C35 C 0.51734(8) 0.37660(17) 0.66298(8) 0.0414(3) Uani 1 1 d . . . . .
 H35 H 0.502798 0.287506 0.684914 0.050 Uiso 1 1 calc R . . . .
 C36 C 0.57926(9) 0.78831(15) 0.56250(9) 0.0437(3) Uani 1 1 d . . . . .
 O1 O 0.55409(8) 0.90019(12) 0.59381(8) 0.0605(3) Uani 1 1 d . . . . .

loop_
  _atom_site_aniso_label
  _atom_site_aniso_U_11
  _atom_site_aniso_U_22
  _atom_site_aniso_U_33
  _atom_site_aniso_U_23
  _atom_site_aniso_U_13
  _atom_site_aniso_U_12
 C1 0.0292(5) 0.0427(7) 0.0331(5) -0.0019(5) 0.0035(4) -0.0047(5)
 C2 0.0256(5) 0.0467(7) 0.0314(5) 0.0000(5) 0.0042(4) -0.0011(5)
 C3 0.0288(5) 0.0489(8) 0.0371(6) 0.0012(5) 0.0017(4) -0.0058(5)
 C4 0.0327(6) 0.0641(9) 0.0402(6) -0.0085(6) 0.0010(5) -0.0099(6)
 C5 0.0302(6) 0.0870(12) 0.0346(6) -0.0024(7) -0.0013(5) 0.0005(7)
 C6 0.0309(6) 0.0756(11) 0.0382(6) 0.0095(7) 0.0081(5) 0.0109(6)
 C7 0.0298(5) 0.0535(8) 0.0399(6) 0.0048(6) 0.0099(5) 0.0064(5)
 C8 0.0425(8) 0.1023(16) 0.0472(8) 0.0207(9) 0.0101(6) 0.0277(9)
 C9 0.0662(11) 0.0878(15) 0.0675(11) 0.0293(10) 0.0277(9) 0.0444(10)
 C10 0.0645(10) 0.0597(11) 0.0743(11) 0.0137(8) 0.0333(9) 0.0276(8)
 C11 0.0416(7) 0.0501(9) 0.0574(8) 0.0041(7) 0.0207(6) 0.0111(6)
 C12 0.0456(8) 0.0474(9) 0.0670(9) -0.0134(7) 0.0202(7) 0.0031(6)
 C13 0.0384(6) 0.0544(9) 0.0464(7) -0.0134(6) 0.0117(5) -0.0064(6)
 C14 0.0473(8) 0.0827(13) 0.0504(8) -0.0283(9) 0.0121(6) -0.0142(8)
 C15 0.0419(7) 0.1084(15) 0.0345(7) -0.0152(8) 0.0063(5) -0.0180(8)
 C16 0.0306(6) 0.0881(12) 0.0340(6) 0.0064(7) -0.0013(5) -0.0143(7)
 C17 0.0296(5) 0.0527(8) 0.0323(5) 0.0058(5) -0.0011(4) -0.0117(5)
 C18 0.0310(5) 0.0459(7) 0.0393(6) 0.0120(5) -0.0066(4) -0.0118(5)
 C19 0.0350(6) 0.0568(9) 0.0570(8) 0.0258(7) -0.0115(6) -0.0135(6)
 C20 0.0391(7) 0.0998(15) 0.0564(9) 0.0446(10) -0.0105(6) -0.0191(9)
 C21 0.0413(7) 0.1117(17) 0.0378(7) 0.0241(9) -0.0027(6) -0.0168(9)
 C22 0.0468(8) 0.0501(9) 0.0770(11) 0.0312(8) -0.0172(7) -0.0150(7)
 C23 0.0441(7) 0.0308(7) 0.0808(11) 0.0085(7) -0.0153(7) -0.0049(6)
 C24 0.0361(6) 0.0297(6) 0.0543(7) 0.0015(5) -0.0104(5) -0.0048(5)
 C25 0.0297(5) 0.0308(6) 0.0399(6) 0.0048(5) -0.0063(4) -0.0062(4)
 C26 0.0266(5) 0.0285(6) 0.0314(5) 0.0005(4) -0.0027(4) -0.0041(4)
 C27 0.0271(5) 0.0316(6) 0.0319(5) -0.0002(4) 0.0010(4) -0.0030(4)
 C28 0.0319(5) 0.0291(6) 0.0458(6) 0.0001(5) 0.0032(5) -0.0004(4)
 C29 0.0329(6) 0.0336(6) 0.0411(6) 0.0070(5) 0.0009(4) -0.0041(5)
 C30 0.0279(5) 0.0379(6) 0.0309(5) 0.0020(4) -0.0019(4) -0.0037(4)
 C31 0.0273(5) 0.0322(6) 0.0297(5) -0.0024(4) -0.0031(4) -0.0019(4)
 C32 0.0305(5) 0.0397(7) 0.0380(6) -0.0096(5) -0.0051(4) 0.0011(5)
 C33 0.0356(6) 0.0586(9) 0.0411(7) -0.0180(6) -0.0019(5) 0.0044(6)
 C34 0.0339(6) 0.0765(11) 0.0345(6) -0.0105(6) 0.0046(5) -0.0040(6)
 C35 0.0332(6) 0.0577(9) 0.0327(6) 0.0044(5) 0.0008(4) -0.0079(5)
 C36 0.0384(6) 0.0339(7) 0.0549(8) -0.0096(6) -0.0111(5) 0.0036(5)
 O1 0.0602(7) 0.0413(6) 0.0765(8) -0.0174(5) -0.0064(6) 0.0114(5)

_geom_special_details
;
 All esds (except the esd in the dihedral angle between two l.s. planes)
 are estimated using the full covariance matrix.  The cell esds are taken
 into account individually in the estimation of esds in distances, angles
 and torsion angles; correlations between esds in cell parameters are only
 used when they are defined by crystal symmetry.  An approximate (isotropic)
 treatment of cell esds is used for estimating esds involving l.s. planes.
;
loop_
  _geom_bond_atom_site_label_1
  _geom_bond_atom_site_label_2
  _geom_bond_distance
  _geom_bond_site_symmetry_2
  _geom_bond_publ_flag
 C1 C2 1.5625(16) . ?
 C1 C13 1.5306(19) . ?
 C1 C17 1.5235(18) . ?
 C1 C27 1.5512(16) . ?
 C2 C3 1.3757(19) . ?
 C2 C7 1.4263(18) . ?
 C3 H3 0.9300 . ?
 C3 C4 1.4146(17) . ?
 C4 H4 0.9300 . ?
 C4 C5 1.363(2) . ?
 C5 H5 0.9300 . ?
 C5 C6 1.409(2) . ?
 C6 C7 1.420(2) . ?
 C6 C8 1.425(2) . ?
 C7 C11 1.440(2) . ?
 C8 H8 0.9300 . ?
 C8 C9 1.362(3) . ?
 C9 H9 0.9300 . ?
 C9 C10 1.394(3) . ?
 C10 H10 0.9300 . ?
 C10 C11 1.382(2) . ?
 C11 C12 1.440(2) . ?
 C12 H12 0.9300 . ?
 C12 C13 1.339(2) . ?
 C13 C14 1.450(2) . ?
 C14 H14 0.9300 . ?
 C14 C15 1.332(3) . ?
 C15 H15 0.9300 . ?
 C15 C16 1.443(3) . ?
 C16 C17 1.3996(18) . ?
 C16 C21 1.417(3) . ?
 C17 C18 1.409(2) . ?
 C18 C19 1.4286(19) . ?
 C18 C25 1.4361(18) . ?
 C19 C20 1.424(3) . ?
 C19 C22 1.411(3) . ?
 C20 H20 0.9300 . ?
 C20 C21 1.359(3) . ?
 C21 H21 0.9300 . ?
 C22 H22 0.9300 . ?
 C22 C23 1.361(3) . ?
 C23 H23 0.9300 . ?
 C23 C24 1.425(2) . ?
 C24 C25 1.3861(19) . ?
 C24 C36 1.479(2) . ?
 C25 C26 1.4617(16) . ?
 C26 C27 1.3912(16) . ?
 C26 C31 1.4272(16) . ?
 C27 C28 1.4138(17) . ?
 C28 H28 0.9300 . ?
 C28 C29 1.3729(17) . ?
 C29 H29 0.9300 . ?
 C29 C30 1.4125(18) . ?
 C30 C31 1.4209(17) . ?
 C30 C35 1.4194(17) . ?
 C31 C32 1.4205(17) . ?
 C32 C33 1.3792(19) . ?
 C32 C36 1.475(2) . ?
 C33 H33 0.9300 . ?
 C33 C34 1.396(2) . ?
 C34 H34 0.9300 . ?
 C34 C35 1.375(2) . ?
 C35 H35 0.9300 . ?
 C36 O1 1.2261(17) . ?

loop_
  _geom_angle_atom_site_label_1
  _geom_angle_atom_site_label_2
  _geom_angle_atom_site_label_3
  _geom_angle
  _geom_angle_site_symmetry_1
  _geom_angle_site_symmetry_3
  _geom_angle_publ_flag
 C13 C1 C2 108.50(10) . . ?
 C13 C1 C27 113.45(10) . . ?
 C17 C1 C2 112.56(10) . . ?
 C17 C1 C13 112.32(11) . . ?
 C17 C1 C27 108.65(10) . . ?
 C27 C1 C2 100.86(9) . . ?
 C3 C2 C1 123.73(11) . . ?
 C3 C2 C7 119.05(11) . . ?
 C7 C2 C1 116.89(12) . . ?
 C2 C3 H3 119.6 . . ?
 C2 C3 C4 120.84(13) . . ?
 C4 C3 H3 119.6 . . ?
 C3 C4 H4 119.7 . . ?
 C5 C4 C3 120.50(15) . . ?
 C5 C4 H4 119.7 . . ?
 C4 C5 H5 119.6 . . ?
 C4 C5 C6 120.72(13) . . ?
 C6 C5 H5 119.6 . . ?
 C5 C6 C7 119.00(13) . . ?
 C5 C6 C8 122.23(15) . . ?
 C7 C6 C8 118.71(17) . . ?
 C2 C7 C11 121.03(13) . . ?
 C6 C7 C2 119.78(14) . . ?
 C6 C7 C11 118.96(13) . . ?
 C6 C8 H8 119.5 . . ?
 C9 C8 C6 121.03(17) . . ?
 C9 C8 H8 119.5 . . ?
 C8 C9 H9 119.7 . . ?
 C8 C9 C10 120.62(16) . . ?
 C10 C9 H9 119.7 . . ?
 C9 C10 H10 119.4 . . ?
 C11 C10 C9 121.18(19) . . ?
 C11 C10 H10 119.4 . . ?
 C10 C11 C7 119.33(16) . . ?
 C10 C11 C12 122.22(16) . . ?
 C12 C11 C7 117.35(13) . . ?
 C11 C12 H12 118.6 . . ?
 C13 C12 C11 122.71(14) . . ?
 C13 C12 H12 118.6 . . ?
 C12 C13 C1 119.92(13) . . ?
 C12 C13 C14 119.65(15) . . ?
 C14 C13 C1 119.84(15) . . ?
 C13 C14 H14 119.2 . . ?
 C15 C14 C13 121.54(16) . . ?
 C15 C14 H14 119.2 . . ?
 C14 C15 H15 119.3 . . ?
 C14 C15 C16 121.41(13) . . ?
 C16 C15 H15 119.3 . . ?
 C17 C16 C15 119.98(15) . . ?
 C17 C16 C21 118.89(17) . . ?
 C21 C16 C15 120.84(15) . . ?
 C16 C17 C1 121.54(14) . . ?
 C16 C17 C18 118.98(13) . . ?
 C18 C17 C1 119.35(11) . . ?
 C17 C18 C19 120.31(13) . . ?
 C17 C18 C25 120.21(11) . . ?
 C19 C18 C25 119.02(14) . . ?
 C20 C19 C18 117.83(17) . . ?
 C22 C19 C18 119.08(15) . . ?
 C22 C19 C20 122.92(15) . . ?
 C19 C20 H20 119.8 . . ?
 C21 C20 C19 120.48(15) . . ?
 C21 C20 H20 119.8 . . ?
 C16 C21 H21 119.2 . . ?
 C20 C21 C16 121.55(15) . . ?
 C20 C21 H21 119.2 . . ?
 C19 C22 H22 119.4 . . ?
 C23 C22 C19 121.12(13) . . ?
 C23 C22 H22 119.4 . . ?
 C22 C23 H23 119.7 . . ?
 C22 C23 C24 120.60(15) . . ?
 C24 C23 H23 119.7 . . ?
 C23 C24 C36 119.11(13) . . ?
 C25 C24 C23 120.20(14) . . ?
 C25 C24 C36 120.48(12) . . ?
 C18 C25 C26 118.09(11) . . ?
 C24 C25 C18 119.56(12) . . ?
 C24 C25 C26 121.48(12) . . ?
 C27 C26 C25 121.53(11) . . ?
 C27 C26 C31 120.05(10) . . ?
 C31 C26 C25 118.22(11) . . ?
 C26 C27 C1 118.09(10) . . ?
 C26 C27 C28 119.26(10) . . ?
 C28 C27 C1 122.31(11) . . ?
 C27 C28 H28 119.3 . . ?
 C29 C28 C27 121.49(11) . . ?
 C29 C28 H28 119.3 . . ?
 C28 C29 H29 119.8 . . ?
 C28 C29 C30 120.44(11) . . ?
 C30 C29 H29 119.8 . . ?
 C29 C30 C31 118.99(11) . . ?
 C29 C30 C35 121.98(12) . . ?
 C35 C30 C31 119.03(12) . . ?
 C30 C31 C26 119.65(11) . . ?
 C32 C31 C26 121.47(11) . . ?
 C32 C31 C30 118.88(11) . . ?
 C31 C32 C36 119.98(12) . . ?
 C33 C32 C31 119.93(13) . . ?
 C33 C32 C36 120.10(12) . . ?
 C32 C33 H33 119.2 . . ?
 C32 C33 C34 121.57(13) . . ?
 C34 C33 H33 119.2 . . ?
 C33 C34 H34 120.2 . . ?
 C35 C34 C33 119.53(12) . . ?
 C35 C34 H34 120.2 . . ?
 C30 C35 H35 119.5 . . ?
 C34 C35 C30 121.05(13) . . ?
 C34 C35 H35 119.5 . . ?
 C32 C36 C24 116.84(11) . . ?
 O1 C36 C24 121.45(14) . . ?
 O1 C36 C32 121.69(14) . . ?

_shelx_res_file
;
TITL juri2804_a.res in P2(1)/c

CELL 0.71073 15.23144 9.260438 15.615643 90 96.722 90
ZERR 4 0.000431 0.000354 0.000511 0 0.0027 0
LATT 1
SYMM -X,0.5+Y,0.5-Z
SFAC C H O
UNIT 144 72 4

L.S. 8
PLAN  20
BOND $H
list 4
fmap 2
ACTA
OMIT -5 3 3
REM <olex2.extras>
REM <HklSrc "%.\\juri2804.hkl">
REM </olex2.extras>

WGHT    0.076300    0.480600
FVAR       0.34753
C1    1    0.779940    0.420694    0.424845    11.00000    0.02925    0.04274 =
         0.03310   -0.00190    0.00350   -0.00473
C2    1    0.857336    0.460775    0.495533    11.00000    0.02564    0.04668 =
         0.03143    0.00000    0.00419   -0.00114
C3    1    0.879873    0.600324    0.518981    11.00000    0.02876    0.04887 =
         0.03706    0.00120    0.00174   -0.00582
AFIX  43
H3    2    0.854528    0.676721    0.486228    11.00000   -1.20000
AFIX   0
C4    1    0.941109    0.629097    0.592277    11.00000    0.03267    0.06415 =
         0.04021   -0.00848    0.00104   -0.00987
AFIX  43
H4    2    0.955238    0.724094    0.607523    11.00000   -1.20000
AFIX   0
C5    1    0.979563    0.518648    0.640727    11.00000    0.03018    0.08703 =
         0.03459   -0.00235   -0.00128    0.00045
AFIX  43
H5    2    1.018596    0.539071    0.689574    11.00000   -1.20000
AFIX   0
C6    1    0.960823    0.373896    0.617613    11.00000    0.03088    0.07563 =
         0.03817    0.00948    0.00808    0.01089
C7    1    0.900034    0.344386    0.543628    11.00000    0.02984    0.05350 =
         0.03992    0.00481    0.00986    0.00640
C8    1    1.003569    0.255840    0.663854    11.00000    0.04255    0.10225 =
         0.04718    0.02072    0.01011    0.02771
AFIX  43
H8    2    1.042278    0.273683    0.713317    11.00000   -1.20000
AFIX   0
C9    1    0.988620    0.117262    0.636741    11.00000    0.06621    0.08781 =
         0.06746    0.02931    0.02771    0.04439
AFIX  43
H9    2    1.016416    0.041625    0.668375    11.00000   -1.20000
AFIX   0
C10   1    0.932033    0.087745    0.562001    11.00000    0.06447    0.05973 =
         0.07428    0.01375    0.03329    0.02756
AFIX  43
H10   2    0.923428   -0.007430    0.543937    11.00000   -1.20000
AFIX   0
C11   1    0.888505    0.197387    0.514286    11.00000    0.04164    0.05009 =
         0.05736    0.00406    0.02068    0.01108
C12   1    0.845758    0.174819    0.428135    11.00000    0.04556    0.04739 =
         0.06701   -0.01343    0.02021    0.00309
AFIX  43
H12   2    0.847333    0.083096    0.404111    11.00000   -1.20000
AFIX   0
C13   1    0.803826    0.280431    0.381168    11.00000    0.03845    0.05435 =
         0.04642   -0.01341    0.01172   -0.00639
C14   1    0.792606    0.270097    0.287866    11.00000    0.04726    0.08266 =
         0.05045   -0.02834    0.01209   -0.01416
AFIX  43
H14   2    0.790748    0.179435    0.262099    11.00000   -1.20000
AFIX   0
C15   1    0.784895    0.387448    0.238193    11.00000    0.04190    0.10844 =
         0.03455   -0.01524    0.00628   -0.01797
AFIX  43
H15   2    0.788286    0.378276    0.179364    11.00000   -1.20000
AFIX   0
C16   1    0.771398    0.528449    0.273710    11.00000    0.03059    0.08814 =
         0.03402    0.00641   -0.00128   -0.01431
C17   1    0.757493    0.542399    0.360345    11.00000    0.02962    0.05267 =
         0.03235    0.00576   -0.00112   -0.01169
C18   1    0.716503    0.668400    0.387017    11.00000    0.03098    0.04585 =
         0.03925    0.01202   -0.00665   -0.01177
C19   1    0.708464    0.793134    0.332829    11.00000    0.03501    0.05681 =
         0.05700    0.02577   -0.01153   -0.01354
C20   1    0.737285    0.781789    0.249586    11.00000    0.03914    0.09981 =
         0.05642    0.04461   -0.01052   -0.01911
AFIX  43
H20   2    0.738343    0.863529    0.215122    11.00000   -1.20000
AFIX   0
C21   1    0.763253    0.652416    0.220131    11.00000    0.04125    0.11169 =
         0.03776    0.02407   -0.00271   -0.01683
AFIX  43
H21   2    0.775983    0.645026    0.163484    11.00000   -1.20000
AFIX   0
C22   1    0.666819    0.917629    0.361067    11.00000    0.04679    0.05006 =
         0.07696    0.03124   -0.01717   -0.01498
AFIX  43
H22   2    0.664578    1.001009    0.327687    11.00000   -1.20000
AFIX   0
C23   1    0.629870    0.917752    0.436340    11.00000    0.04414    0.03083 =
         0.08082    0.00853   -0.01531   -0.00485
AFIX  43
H23   2    0.603958    1.001648    0.454394    11.00000   -1.20000
AFIX   0
C24   1    0.630536    0.790527    0.487710    11.00000    0.03614    0.02969 =
         0.05426    0.00147   -0.01038   -0.00483
C25   1    0.672683    0.666893    0.463594    11.00000    0.02967    0.03078 =
         0.03990    0.00483   -0.00635   -0.00621
C26   1    0.660952    0.527899    0.505133    11.00000    0.02663    0.02848 =
         0.03139    0.00048   -0.00269   -0.00406
C27   1    0.702613    0.403497    0.480462    11.00000    0.02714    0.03165 =
         0.03190   -0.00021    0.00101   -0.00299
C28   1    0.679611    0.268580    0.513879    11.00000    0.03186    0.02909 =
         0.04580    0.00012    0.00321   -0.00043
AFIX  43
H28   2    0.706376    0.185163    0.496257    11.00000   -1.20000
AFIX   0
C29   1    0.618658    0.257919    0.571755    11.00000    0.03293    0.03355 =
         0.04111    0.00703    0.00093   -0.00411
AFIX  43
H29   2    0.603594    0.167624    0.591637    11.00000   -1.20000
AFIX   0
C30   1    0.578676    0.383183    0.601302    11.00000    0.02788    0.03793 =
         0.03091    0.00196   -0.00190   -0.00370
C31   1    0.599478    0.519640    0.567277    11.00000    0.02726    0.03218 =
         0.02967   -0.00238   -0.00305   -0.00187
C32   1    0.558449    0.645292    0.596406    11.00000    0.03047    0.03970 =
         0.03797   -0.00965   -0.00510    0.00112
C33   1    0.499285    0.633320    0.656478    11.00000    0.03559    0.05860 =
         0.04105   -0.01805   -0.00195    0.00444
AFIX  43
H33   2    0.472210    0.716136    0.674530    11.00000   -1.20000
AFIX   0
C34   1    0.479079    0.499876    0.690821    11.00000    0.03388    0.07646 =
         0.03449   -0.01054    0.00459   -0.00399
AFIX  43
H34   2    0.440019    0.494366    0.732237    11.00000   -1.20000
AFIX   0
C35   1    0.517341    0.376604    0.662981    11.00000    0.03319    0.05772 =
         0.03266    0.00436    0.00084   -0.00787
AFIX  43
H35   2    0.502798    0.287506    0.684914    11.00000   -1.20000
AFIX   0
C36   1    0.579261    0.788312    0.562504    11.00000    0.03842    0.03394 =
         0.05489   -0.00959   -0.01108    0.00358
O1    3    0.554088    0.900187    0.593814    11.00000    0.06025    0.04127 =
         0.07655   -0.01741   -0.00642    0.01144
HKLF 4


REM  juri2804_a.res in P2(1)/c
REM R1 =  0.0541 for    5180 Fo > 4sig(Fo)  and  0.0694 for all    6670 data
REM    334 parameters refined using      0 restraints

END

WGHT      0.0766      0.4798

REM Highest difference peak  0.366,  deepest hole -0.176,  1-sigma level  0.045
Q1    1   0.6680  0.6018  0.4894  11.00000  0.05    0.37
Q2    1   0.6261  0.5243  0.5343  11.00000  0.05    0.35
Q3    1   0.5921  0.4557  0.5896  11.00000  0.05    0.34
Q4    1   0.6741  0.4585  0.4790  11.00000  0.05    0.34
Q5    1   0.7670  0.4821  0.3932  11.00000  0.05    0.34
Q6    1   0.5754  0.5851  0.5738  11.00000  0.05    0.32
Q7    1   0.5995  0.7750  0.5188  11.00000  0.05    0.31
Q8    1   0.7370  0.4174  0.4525  11.00000  0.05    0.31
Q9    1   0.6890  0.3401  0.4961  11.00000  0.05    0.31
Q10   1   0.8900  0.3989  0.5130  11.00000  0.05    0.30
Q11   1   0.5417  0.6231  0.6356  11.00000  0.05    0.30
Q12   1   0.5893  0.3238  0.5705  11.00000  0.05    0.30
Q13   1   0.6390  0.7238  0.4648  11.00000  0.05    0.29
Q14   1   0.5551  0.3944  0.6388  11.00000  0.05    0.29
Q15   1   0.6993  0.6774  0.4282  11.00000  0.05    0.29
Q16   1   0.6454  0.2758  0.5381  11.00000  0.05    0.28
Q17   1   0.9875  0.3017  0.6280  11.00000  0.05    0.27
Q18   1   0.7868  0.3530  0.3916  11.00000  0.05    0.27
Q19   1   0.7593  0.5994  0.2588  11.00000  0.05    0.25
Q20   1   0.7255  0.5985  0.3610  11.00000  0.05    0.25
;
_shelx_res_checksum               69039
_shelx_hkl_file
;
   0   0   2 2773.77  100.37
   0   0   3    0.62    0.05
   0   0   3    0.04    0.07
   0   0  -4   40.32    1.51
   0   0   4   42.00    1.54
   0   0   4   42.08    1.52
   0   0   5    0.04    0.08
   0   0  -5    0.02    0.05
   0   0   5    0.12    0.06
   0   0  -6    2.53    0.13
   0   0   6    2.26    0.13
   0   0  -7    0.16    0.13
   0   0  -7    0.15    0.07
   0   0  -8  180.47    6.57
   0   0  -9    1.42    0.15
   0   0 -10    5.78    0.35
   0   0 -10    6.49    0.29
   0   0 -11   -0.01    0.10
   0   0 -11   -0.01    0.17
   0   0 -11    0.06    0.18
   0   0 -12  108.65    3.88
   0   0 -12  100.80    3.97
   0   0 -12  103.75    3.96
   0   0 -13    0.15    0.12
   0   0 -13    0.24    0.24
   0   0 -13    0.02    0.22
   0   0 -14   36.12    1.45
   0   0 -14   36.41    1.45
   0   0 -14   34.17    1.33
   0   0 -15    0.03    0.13
   0   0 -15   -0.02    0.25
   0   0 -16    0.14    0.12
   0   0 -16   -0.02    0.28
   0   0 -17    0.31    0.30
   0   0 -17   -0.01    0.11
   0   0 -18    5.94    0.48
   0   0 -19    0.08    0.31
   0   0 -20    0.27    0.37
   0   0 -21   -0.17    0.48
   0   0 -21    0.44    0.44
   0   0 -22    1.22    0.53
   0   0 -22    0.74    0.47
   0   1  -1 2255.56   81.36
   0   1   1 2248.09   81.36
   0   1   1 2240.36   81.36
   0  -1   2  201.27    7.31
   0  -1   2  195.07    7.31
   0   1   2  203.89    7.31
   0   1   2  205.23    7.31
   0  -1   3    0.82    0.07
   0  -1   3    0.80    0.09
   0  -1   3    0.67    0.08
   0  -1   3    0.69    0.06
   0   1   3    1.13    0.07
   0   1  -4   11.75    0.52
   0  -1   4   13.95    0.52
   0  -1   4   14.14    0.53
   0  -1   4   15.32    0.55
   0  -1   4   14.83    0.55
   0  -1  -4   13.71    0.52
   0   1   4   13.95    0.52
   0  -1  -4   13.71    0.52
   0  -1   4   13.49    0.52
   0   1  -5  146.71    5.20
   0   1  -5  136.50    5.20
   0  -1   5  131.34    5.21
   0  -1   5  146.11    5.21
   0  -1  -5  153.39    5.22
   0  -1  -5  144.82    5.20
   0  -1   5  141.44    5.20
   0   1   5  144.94    5.20
   0  -1  -5  147.27    5.20
   0  -1   5  142.07    5.23
   0  -1   6    0.26    0.05
   0  -1   6    0.33    0.10
   0  -1   6    0.21    0.04
   0   1  -6    0.17    0.04
   0   1  -6    0.28    0.06
   0  -1   6    0.17    0.06
   0   1   6    0.11    0.04
   0  -1  -6    0.19    0.11
   0  -1   6    0.22    0.11
   0  -1  -6    0.18    0.04
   0  -1  -6    0.17    0.08
   0  -1  -6    0.11    0.04
   0   1  -7  177.81    5.84
   0   1   7  160.13    5.82
   0  -1   7  173.13    5.88
   0   1  -7  156.46    5.81
   0  -1   7  152.01    5.82
   0  -1  -7  166.38    5.86
   0  -1  -7  173.73    5.88
   0  -1  -7  152.00    5.82
   0  -1   7  173.51    5.84
   0  -1  -8  484.11   17.90
   0  -1   8  497.56   17.88
   0   1  -8  491.72   17.88
   0  -1   8  501.68   17.93
   0  -1   9   75.67    2.77
   0   1  -9   74.70    2.77
   0  -1  -9   81.41    2.79
   0  -1  10    9.58    0.43
   0   1 -10    9.60    0.42
   0   1 -10   10.39    0.51
   0   1 -10   10.13    0.50
   0  -1 -10   11.88    0.46
   0  -1 -10   12.90    0.52
   0   1 -11   32.00    1.27
   0  -1 -11   31.53    1.26
   0  -1 -11   31.22    1.21
   0   1 -11   32.25    1.27
   0  -1  11   33.01    1.19
   0   1 -11   29.76    1.19
   0   1 -12    1.76    0.15
   0   1 -12    2.23    0.26
   0  -1 -12    2.84    0.19
   0  -1 -12    2.70    0.27
   0   1 -12    2.45    0.26
   0  -1 -13    1.36    0.17
   0  -1 -13    1.33    0.26
   0   1 -13    1.87    0.28
   0   1 -13    1.59    0.25
   0  -1  14   -0.07    0.28
   0  -1 -14    0.31    0.27
   0   1 -14   -0.07    0.27
   0   1 -14    0.12    0.22
   0  -1 -14    0.07    0.15
   0  -1 -14   -0.02    0.24
   0  -1 -15    0.72    0.18
   0  -1 -15    0.45    0.28
   0  -1  15    0.44    0.30
   0   1 -15    0.69    0.26
   0  -1 -16   13.09    0.56
   0  -1 -16   13.13    0.72
   0   1 -16   12.02    0.69
   0  -1 -17    0.21    0.16
   0   1 -17    0.45    0.32
   0  -1 -17    0.41    0.34
   0  -1 -17    0.07    0.30
   0  -1 -18    1.54    0.41
   0   1 -18    1.29    0.34
   0  -1 -18    1.03    0.37
   0  -1 -18    0.72    0.17
   0  -1 -19    0.50    0.36
   0   1 -19    0.10    0.36
   0  -1 -19   -0.05    0.41
   0   1 -20   -0.05    0.37
   0  -1 -20    0.50    0.38
   0  -1 -20   -0.03    0.45
   0  -1 -21    0.91    0.45
   0   1 -21    0.40    0.43
   0  -1 -22   -0.78    0.45
   0  -1 -22   -0.47    0.53
   0   1 -22   -0.03    0.44
   0   2   0  154.50    5.64
   0   2   1   61.96    2.30
   0   2  -1   61.99    2.30
   0   2   2    0.57    0.09
   0  -2   2    0.54    0.09
   0   2   2    0.51    0.10
   0   2   3    0.04    0.08
   0   2   3    0.22    0.09
   0  -2   3    0.06    0.08
   0   2   4   32.27    1.13
   0   2   4   29.90    1.13
   0  -2  -4   31.14    1.12
   0  -2   4   28.67    1.12
   0  -2   4   30.46    1.13
   0   2  -4   25.79    1.12
   0  -2   5    8.29    0.36
   0   2  -5    8.09    0.35
   0  -2   5    7.82    0.37
   0  -2  -5    8.13    0.35
   0   2   5    8.16    0.35
   0  -2   5    7.87    0.33
   0  -2  -5    8.48    0.35
   0  -2   5    8.23    0.35
   0  -2   5    7.99    0.36
   0  -2  -6    8.10    0.36
   0  -2   6    8.85    0.37
   0   2   6    7.79    0.36
   0   2  -6    8.26    0.36
   0  -2  -6    8.41    0.36
   0  -2   6    8.58    0.36
   0  -2   6    8.39    0.34
   0  -2   6    8.62    0.39
   0  -2   6    8.41    0.39
   0   2  -7   24.45    1.02
   0  -2  -7   26.08    0.99
   0  -2  -7   25.07    1.04
   0  -2   7   27.10    1.03
   0  -2   7   25.63    1.04
   0  -2  -7   27.26    1.04
   0   2   7   27.09    0.99
   0   2  -7   25.29    0.99
   0  -2   7   25.33    1.00
   0  -2   7   25.27    0.98
   0  -2  -7   26.83    0.99
   0  -2  -7   27.79    1.02
   0  -2   7   25.99    0.99
   0   2  -8    1.44    0.12
   0   2  -8    1.22    0.16
   0  -2  -8    1.25    0.12
   0  -2  -8    1.32    0.18
   0  -2  -8    1.20    0.11
   0  -2   8    1.34    0.12
   0  -2   8    1.45    0.17
   0  -2   8    1.39    0.12
   0   2   8    1.34    0.12
   0  -2  -8    1.07    0.15
   0  -2   8    1.35    0.13
   0   2   9   42.15    1.46
   0  -2  -9   40.11    1.50
   0  -2   9   39.29    1.46
   0  -2   9   37.40    1.46
   0   2  -9   38.35    1.52
   0  -2  -9   38.80    1.45
   0  -2   9   37.72    1.45
   0  -2  -9   41.83    1.54
   0  -2   9   37.92    1.52
   0   2  -9   39.64    1.45
   0  -2  -9   38.45    1.46
   0  -2 -10    0.11    0.06
   0  -2 -10   -0.01    0.18
   0  -2  10    0.13    0.10
   0  -2  10    0.06    0.07
   0  -2 -10   -0.12    0.17
   0  -2  10    0.08    0.18
   0  -2 -10    0.03    0.13
   0   2 -10   -0.10    0.15
   0   2  10    0.01    0.07
   0  -2 -11   24.43    0.96
   0  -2 -11   25.63    0.91
   0  -2  11   28.03    0.97
   0  -2 -11   25.78    0.96
   0  -2  11   27.50    0.87
   0  -2 -11   19.43    0.81
   0   2 -11   26.53    0.96
   0  -2  11   21.92    0.82
   0  -2 -12    0.65    0.25
   0  -2 -12    1.03    0.18
   0  -2  12    1.25    0.14
   0   2 -12    1.40    0.24
   0  -2 -12    0.99    0.26
   0  -2 -13   18.16    0.71
   0  -2 -13   19.68    0.82
   0  -2 -13   19.80    0.80
   0   2 -13   14.63    0.75
   0  -2  13   14.39    0.65
   0  -2 -14   40.13    1.63
   0   2 -14   38.26    1.61
   0  -2 -14   39.48    1.60
   0  -2 -14   39.75    1.53
   0  -2 -15   36.64    1.44
   0   2 -15   36.96    1.53
   0  -2  15   40.01    1.57
   0  -2 -15   39.22    1.57
   0  -2 -15   32.53    1.53
   0  -2  16    8.73    0.63
   0   2 -16    8.95    0.61
   0  -2 -16   10.66    0.62
   0  -2 -16   10.73    0.50
   0  -2 -16   10.71    0.66
   0  -2 -17   42.94    1.87
   0   2 -17   42.74    1.84
   0  -2 -17   45.54    1.74
   0  -2 -17   46.63    1.90
   0  -2  17   46.12    1.89
   0  -2 -18    3.21    0.28
   0  -2 -18    3.56    0.51
   0  -2 -18    4.04    0.47
   0   2 -18    2.86    0.41
   0  -2  18    4.20    0.51
   0  -2 -19    0.03    0.38
   0   2 -19   -0.25    0.34
   0  -2 -19    0.39    0.44
   0  -2 -20    0.87    0.49
   0   2 -20    0.90    0.38
   0  -2 -20    0.41    0.40
   0  -2 -21    2.98    0.51
   0  -2 -21    3.18    0.58
   0   3   0    0.04    0.10
   0   3  -1   11.41    0.51
   0   3   1   11.74    0.50
   0   3   2   12.08    0.50
   0   3   2   10.55    0.50
   0  -3   2   11.95    0.50
   0   3   3    6.49    0.32
   0   3   3    6.98    0.33
   0  -3   3    6.35    0.32
   0   3   4  141.71    5.17
   0   3  -4  135.84    5.18
   0   3   4  139.47    5.18
   0  -3  -4  139.31    5.18
   0  -3   4  144.44    5.17
   0  -3   4  141.57    5.18
   0  -3  -4  143.96    5.18
   0  -3   5  379.49   14.32
   0  -3  -5  398.73   14.33
   0  -3   5  399.66   14.33
   0   3  -5  363.61   14.33
   0   3   5  392.62   14.33
   0  -3   5  380.58   14.33
   0   3   5  427.04   14.34
   0  -3  -5  413.80   14.33
   0  -3   6  111.84    4.27
   0  -3  -6  124.04    4.28
   0  -3   6  113.16    4.29
   0  -3   6  112.14    4.28
   0   3  -6  110.33    4.28
   0  -3  -6  122.93    4.29
   0   3   6  122.48    4.29
   0  -3   6  109.80    4.26
   0   3   6  124.16    4.29
   0  -3   7    0.90    0.14
   0   3   7    0.46    0.14
   0  -3   7    0.96    0.18
   0  -3   7    0.75    0.16
   0  -3   7    0.92    0.12
   0  -3  -7    0.71    0.20
   0  -3  -7    0.54    0.15
   0   3  -7    1.04    0.14
   0  -3  -7    0.69    0.14
   0  -3   7    0.98    0.19
   0   3  -8   45.77    1.81
   0  -3   8   48.17    1.82
   0  -3  -8   49.47    1.81
   0  -3  -8   47.90    1.81
   0  -3   8   47.77    1.86
   0  -3   8   49.14    1.84
   0  -3   8   48.63    1.79
   0  -3   8   48.66    1.81
   0  -3  -8   48.47    1.86
   0   3   8   45.68    1.81
   0  -3  -9    0.89    0.14
   0  -3  -9    0.77    0.16
   0  -3  -9    0.68    0.21
   0  -3   9    1.20    0.18
   0   3  -9    0.86    0.14
   0  -3   9    1.03    0.13
   0  -3   9    0.93    0.14
   0  -3  -9    0.93    0.15
   0   3   9    0.84    0.14
   0  -3   9    0.97    0.16
   0   3 -10   27.86    1.09
   0  -3  10   27.13    1.14
   0  -3  10   28.30    1.10
   0  -3 -10   28.06    1.18
   0  -3 -10   28.42    1.14
   0  -3 -10   28.37    1.09
   0  -3  10   29.31    1.09
   0  -3  10   29.06    1.09
   0  -3 -10   28.58    1.10
   0   3  10   26.75    1.09
   0  -3 -10   30.37    1.16
   0  -3  11    0.47    0.13
   0  -3 -11    0.66    0.13
   0  -3 -11    0.30    0.23
   0  -3  11    0.39    0.13
   0  -3 -11    0.22    0.18
   0  -3 -11    0.49    0.25
   0  -3  11    0.47    0.15
   0  -3  11    0.26    0.21
   0   3 -11    0.54    0.13
   0   3  11    0.61    0.14
   0  -3 -11    0.43    0.13
   0  -3  12  111.48    3.96
   0  -3 -12  100.94    3.85
   0  -3 -12  106.88    3.96
   0   3  12  103.63    3.86
   0  -3  12  103.49    3.86
   0  -3  12  114.67    3.88
   0  -3 -12  104.45    3.99
   0  -3 -12  103.34    3.92
   0  -3 -13  128.59    4.52
   0  -3  13  112.14    4.35
   0  -3  13  127.98    4.37
   0  -3 -13  111.17    4.34
   0  -3 -13  136.81    4.50
   0  -3 -13  134.33    4.44
   0  -3  13  137.11    4.49
   0  -3 -14   92.63    3.53
   0  -3 -14   97.76    3.64
   0  -3  15   79.01    3.08
   0  -3 -15   79.95    2.98
   0  -3 -15   76.57    3.08
   0  -3  16   40.32    1.61
   0  -3 -16   35.44    1.46
   0  -3 -16   35.79    1.59
   0  -3 -17    7.78    0.64
   0  -3 -17    7.63    0.59
   0  -3 -17    7.75    0.46
   0  -3  17    8.55    0.65
   0  -3 -18    4.45    0.55
   0  -3 -18    4.13    0.47
   0  -3  18    2.80    0.51
   0  -3 -18    3.87    0.34
   0  -3 -19    4.12    0.50
   0  -3 -19    4.45    0.57
   0  -3  19    3.35    0.53
   0  -3  20    6.60    0.64
   0  -3 -20    4.48    0.61
   0  -3 -20    7.17    0.61
   0  -3 -21    2.59    0.60
   0  -3 -21    2.21    0.48
   0   4   0   95.84    3.57
   0   4  -1    6.72    0.39
   0   4   1    8.16    0.39
   0  -4   2   38.74    1.45
   0   4   2   35.64    1.44
   0   4   2   37.09    1.46
   0   4   3  368.68   13.46
   0   4   3  352.64   13.45
   0  -4   3  387.77   13.46
   0   4   4  367.35   13.91
   0  -4  -4  369.61   13.92
   0  -4   4  394.82   13.92
   0   4  -4  397.17   13.93
   0  -4  -4  378.59   13.92
   0  -4   4  394.59   13.93
   0   4   4  374.10   13.92
   0  -4  -5  326.18   11.79
   0  -4   5  316.22   11.79
   0  -4   5  310.29   11.78
   0  -4  -5  330.08   11.78
   0   4  -5  317.59   11.79
   0   4   5  328.46   11.79
   0   4   5  331.99   11.78
   0  -4  -6  165.69    6.00
   0   4   6  174.62    5.99
   0  -4  -6  163.39    5.98
   0   4   6  169.88    6.00
   0  -4   6  157.01    5.99
   0  -4   6  158.81    5.98
   0  -4  -6  161.21    6.01
   0  -4   6  154.61    5.98
   0   4  -6  160.68    5.99
   0  -4   7  102.42    3.75
   0   4   7  100.48    3.76
   0  -4   7  102.47    3.76
   0  -4  -7  102.34    3.76
   0  -4  -7   97.46    3.74
   0   4   7  101.49    3.76
   0  -4  -7   95.90    3.78
   0  -4   7  103.40    3.77
   0   4  -7  101.06    3.75
   0  -4  -8   10.17    0.44
   0  -4   8    7.34    0.47
   0  -4   8    8.00    0.44
   0  -4   8    7.84    0.42
   0   4  -8    7.52    0.42
   0  -4  -8    9.84    0.51
   0  -4   8    7.68    0.39
   0   4   8    9.87    0.44
   0  -4   8    7.53    0.43
   0  -4  -8   10.05    0.45
   0   4   9    0.16    0.16
   0  -4  -9    0.45    0.17
   0  -4   9    0.05    0.16
   0   4  -9    0.35    0.16
   0  -4   9    0.22    0.20
   0  -4  -9    0.54    0.19
   0  -4   9    0.06    0.19
   0  -4   9    0.23    0.23
   0  -4   9    0.20    0.14
   0  -4  -9    0.39    0.25
   0  -4 -10    0.02    0.26
   0  -4  10    0.17    0.21
   0  -4 -10    0.48    0.22
   0  -4  10    0.29    0.18
   0  -4  10   -0.08    0.23
   0  -4  10    0.03    0.15
   0  -4 -10    0.39    0.20
   0  -4 -10    0.29    0.17
   0   4  10    0.42    0.18
   0   4 -10    0.03    0.16
   0  -4 -11    2.14    0.37
   0  -4  11    1.77    0.24
   0  -4  11    1.56    0.20
   0  -4  11    0.95    0.29
   0   4 -11    1.61    0.22
   0  -4  11    1.43    0.21
   0  -4 -11    1.81    0.22
   0  -4 -11    1.76    0.27
   0  -4 -11    2.14    0.25
   0   4  11    2.11    0.22
   0  -4 -11    2.39    0.32
   0  -4 -12    1.71    0.34
   0  -4  12    3.07    0.35
   0   4  12    2.65    0.25
   0  -4  12    3.13    0.28
   0   4 -12    2.94    0.26
   0  -4  12    2.70    0.25
   0  -4 -12    2.24    0.39
   0  -4 -12    2.40    0.26
   0  -4  12    3.20    0.26
   0  -4 -12    2.08    0.24
   0  -4 -12    1.86    0.30
   0  -4  13    8.95    0.59
   0   4  13   11.06    0.47
   0  -4 -13   10.43    0.67
   0  -4 -13   11.70    0.62
   0  -4 -13   10.03    0.55
   0  -4  13    9.20    0.46
   0  -4 -13   10.57    0.47
   0   4 -13    7.78    0.44
   0  -4  13    8.70    0.47
   0  -4 -14   40.60    1.68
   0  -4 -14   42.20    1.58
   0  -4 -14   43.65    1.78
   0  -4 -15    1.67    0.44
   0  -4 -15    0.84    0.11
   0  -4 -15    1.60    0.28
   0  -4 -16   51.46    2.14
   0  -4  16   56.43    2.15
   0  -4 -16   48.01    1.99
   0  -4  17    5.04    0.57
   0  -4 -17    5.74    0.42
   0  -4 -17    4.90    0.60
   0  -4 -18    0.21    0.50
   0  -4  18   -0.75    0.47
   0  -4 -18    0.06    0.26
   0  -4  19    5.73    0.61
   0  -4 -19    5.95    0.67
   0  -4 -19    6.44    0.59
   0  -4 -20    0.41    0.54
   0  -4 -20   -0.03    0.40
   0  -4  20    0.75    0.51
   0  -4 -21   -0.28    0.44
   0  -4 -21    0.39    0.55
   0  -4  21    0.49    0.51
   0  -5   0    0.03    0.17
   0   5   0    0.25    0.16
   0   5   1    0.52    0.16
   0  -5   1    0.37    0.17
   0   5  -1    0.63    0.18
   0  -5  -1    0.83    0.19
   0   5   2    0.80    0.19
   0   5   2    0.75    0.21
   0  -5   2    0.82    0.20
   0  -5   3   90.25    3.34
   0   5   3   90.66    3.33
   0  -5  -3   82.64    3.33
   0   5   3   90.93    3.34
   0  -5   4   20.67    0.88
   0   5   4   20.06    0.86
   0   5   4   19.47    0.86
   0   5  -4   19.64    0.87
   0  -5  -4   20.45    0.86
   0  -5  -4   19.23    0.86
   0   5  -5   21.24    0.97
   0  -5  -5   22.90    0.98
   0   5   5   24.30    0.98
   0  -5   5   21.03    0.97
   0   5   5   23.99    0.97
   0  -5  -5   23.59    0.96
   0  -5   6    0.09    0.21
   0   5   6    0.07    0.20
   0   5   6    0.26    0.19
   0  -5  -6    0.13    0.19
   0  -5  -6    0.01    0.21
   0   5  -6    0.10    0.18
   0  -5  -7   22.63    1.01
   0   5   7   24.48    1.01
   0  -5   7   23.62    0.99
   0   5   7   24.50    1.01
   0   5  -7   24.43    1.02
   0  -5  -7   25.48    1.01
   0  -5   7   23.11    1.02
   0  -5  -8    4.51    0.34
   0  -5   8    3.71    0.30
   0  -5   8    3.89    0.32
   0  -5  -8    3.68    0.35
   0   5   8    4.03    0.30
   0   5   8    4.31    0.33
   0   5  -8    3.79    0.31
   0  -5  -8    4.62    0.31
   0  -5  -9    4.72    0.40
   0   5   9    4.10    0.32
   0   5  -9    4.97    0.33
   0  -5  -9    4.05    0.33
   0  -5   9    3.98    0.37
   0  -5   9    3.98    0.32
   0  -5  -9    4.10    0.31
   0  -5   9    4.66    0.29
   0  -5   9    4.60    0.36
   0   5 -10   12.14    0.60
   0  -5  10   13.15    0.63
   0  -5  10   13.76    0.65
   0  -5 -10   11.99    0.63
   0  -5  10   13.85    0.70
   0   5  10   10.71    0.60
   0  -5 -10   12.37    0.70
   0  -5 -10   11.57    0.59
   0  -5  10   13.70    0.58
   0   5 -11   26.69    1.12
   0  -5 -11   25.43    1.22
   0   5  11   26.87    1.12
   0  -5  11   28.90    1.15
   0  -5  11   30.01    1.11
   0  -5 -11   25.24    1.13
   0  -5 -11   25.03    1.11
   0  -5 -11   25.69    1.16
   0  -5  11   32.10    1.19
   0  -5 -12   12.21    0.57
   0   5  12   12.11    0.57
   0  -5 -12   13.30    0.64
   0  -5  12   10.38    0.54
   0  -5  12   10.65    0.63
   0  -5 -12   11.59    0.59
   0  -5 -12   12.79    0.64
   0   5 -12    9.14    0.54
   0  -5 -12   12.96    0.73
   0  -5  12    9.34    0.57
   0  -5 -13    1.60    0.25
   0  -5  13    1.09    0.32
   0  -5 -13    2.50    0.46
   0  -5 -13    1.55    0.29
   0  -5 -13    2.10    0.35
   0   5 -13    0.88    0.25
   0   5  13    0.95    0.25
   0  -5 -14    8.18    0.45
   0   5 -14    8.76    0.44
   0  -5 -14    7.67    0.50
   0   5  14    7.64    0.43
   0  -5 -14    8.14    0.62
   0  -5 -15   15.86    0.91
   0  -5 -15   17.20    0.81
   0  -5 -16    4.95    0.57
   0  -5  17    0.47    0.46
   0  -5 -17    0.87    0.50
   0  -5 -17    0.44    0.31
   0  -5 -18    0.41    0.49
   0  -5  18    0.23    0.45
   0  -5  19    0.95    0.51
   0  -5 -19    0.27    0.54
   0  -5 -20    0.57    0.54
   0  -5  20    0.73    0.54
   0   6   0   20.65    0.95
   0  -6   0   23.01    0.96
   0  -6  -1    5.00    0.37
   0   6   1    5.83    0.38
   0   6  -1    5.76    0.38
   0  -6   1    5.45    0.39
   0  -6   2   11.21    0.59
   0  -6   2   10.78    0.57
   0   6   2   12.77    0.59
   0   6   2   11.41    0.58
   0   6   3    1.51    0.25
   0   6   3    1.67    0.26
   0  -6  -3    1.56    0.26
   0  -6  -3    1.32    0.27
   0  -6   3    1.11    0.23
   0  -6   3    0.94    0.25
   0  -6  -4    4.62    0.35
   0   6   4    3.78    0.32
   0  -6   4    3.94    0.32
   0   6   4    4.38    0.33
   0   6  -4    4.35    0.35
   0  -6  -4    4.07    0.36
   0  -6   4    5.18    0.37
   0  -6  -5    5.60    0.38
   0   6   5    5.49    0.39
   0  -6   5    5.23    0.39
   0  -6  -5    5.58    0.39
   0   6   5    5.95    0.40
   0   6  -5    5.80    0.40
   0  -6   5    5.62    0.38
   0   6   6    5.33    0.37
   0   6  -6    3.58    0.33
   0  -6   6    3.87    0.33
   0   6   6    4.20    0.34
   0  -6  -6    4.56    0.37
   0  -6  -6    3.86    0.33
   0  -6   6    3.95    0.36
   0  -6   7    0.41    0.27
   0   6  -7    0.70    0.23
   0  -6   7    0.25    0.21
   0   6   7    0.75    0.26
   0   6   7    0.72    0.23
   0  -6  -7    0.54    0.22
   0  -6  -7    0.20    0.26
   0  -6  -8    0.22    0.22
   0   6   8    0.07    0.22
   0   6  -8    0.23    0.22
   0  -6   8    0.19    0.24
   0   6   8    0.13    0.24
   0  -6   8    0.14    0.22
   0  -6  -8    0.25    0.27
   0  -6   8    0.22    0.21
   0  -6  -9    0.21    0.23
   0  -6   9    0.45    0.26
   0   6  -9    0.36    0.23
   0  -6  -9    0.49    0.27
   0  -6   9    0.33    0.21
   0  -6   9    0.26    0.22
   0   6   9    0.40    0.24
   0   6   9    0.30    0.27
   0  -6   9    0.30    0.23
   0  -6  10    0.49    0.26
   0  -6  10    0.60    0.25
   0  -6  10    0.56    0.31
   0   6 -10    0.63    0.26
   0  -6  10    0.56    0.23
   0   6  10    0.39    0.26
   0  -6 -10    0.65    0.28
   0  -6 -10    0.85    0.27
   0  -6  10    0.52    0.30
   0   6  11    8.33    0.53
   0  -6  11    9.77    0.56
   0  -6  11   10.98    0.51
   0  -6 -11    8.49    0.62
   0  -6 -11    8.91    0.53
   0  -6 -11    8.59    0.55
   0  -6  11   10.29    0.56
   0  -6  11   10.51    0.54
   0  -6  11   10.05    0.60
   0   6 -11    9.39    0.53
   0  -6  12    8.49    0.53
   0  -6 -12    9.16    0.57
   0   6 -12    9.44    0.51
   0  -6 -12    8.70    0.52
   0  -6 -12    8.30    0.50
   0  -6 -12    8.93    0.62
   0  -6  12    9.01    0.50
   0   6  12    8.23    0.50
   0  -6 -13    0.67    0.38
   0  -6 -13    1.05    0.33
   0  -6 -13    0.82    0.31
   0   6 -13    0.73    0.26
   0  -6 -13    0.84    0.27
   0   6  13    1.18    0.28
   0  -6 -14    3.28    0.31
   0   6 -14    3.53    0.34
   0  -6 -14    3.29    0.50
   0  -6 -15    7.42    0.64
   0   6 -15    7.59    0.46
   0  -6 -15    7.34    0.53
   0  -6 -16    1.34    0.35
   0  -6 -16    1.12    0.47
   0  -6 -17    0.31    0.32
   0  -6 -17   -0.10    0.48
   0  -6 -17   -0.06    0.39
   0  -6  18    0.31    0.48
   0  -6 -18    1.17    0.54
   0  -6 -18    1.40    0.33
   0  -6 -19    5.51    0.70
   0  -6  19    5.28    0.64
   0  -7   0    1.58    0.38
   0   7   0    1.59    0.38
   0  -7   0    1.79    0.39
   0   7   1  141.28    5.11
   0   7  -1  132.57    5.10
   0  -7   1  130.41    5.09
   0  -7   1  134.14    5.08
   0  -7  -1  140.03    5.09
   0   7   2    1.16    0.36
   0   7   2    1.65    0.33
   0  -7   2    2.36    0.39
   0  -7   2    2.16    0.35
   0  -7   3    1.38    0.35
   0  -7  -3    1.01    0.31
   0   7   3    1.70    0.34
   0  -7   3    1.47    0.33
   0   7   3    1.77    0.35
   0  -7  -3    1.64    0.36
   0  -7  -4    1.26    0.32
   0   7   4    1.37    0.35
   0   7  -4    0.73    0.29
   0   7   4    1.74    0.31
   0  -7   4    0.99    0.34
   0  -7   4    1.18    0.31
   0  -7  -4    1.53    0.35
   0  -7   5    9.57    0.57
   0  -7  -5    9.70    0.59
   0   7  -5    9.59    0.57
   0   7   5   11.43    0.60
   0  -7   5    9.01    0.59
   0   7   5   10.52    0.59
   0  -7  -5   10.22    0.58
   0   7   6    1.48    0.32
   0   7  -6    0.80    0.29
   0  -7  -6    1.43    0.33
   0  -7   6    1.10    0.27
   0  -7  -6    1.17    0.30
   0   7   6    1.30    0.30
   0  -7   6    0.91    0.32
   0  -7   7    1.15    0.28
   0   7   7    0.63    0.29
   0   7  -7    1.06    0.28
   0  -7  -7    0.15    0.27
   0  -7   7    0.96    0.32
   0   7   7    1.01    0.29
   0  -7  -7    0.58    0.31
   0  -7   8    0.14    0.30
   0   7   8    0.06    0.27
   0  -7  -8    0.20    0.26
   0   7  -8    0.16    0.27
   0  -7   8    0.22    0.24
   0  -7   8    0.09    0.26
   0  -7  -8    0.06    0.30
   0   7   8   -0.40    0.29
   0   7   9   10.32    0.60
   0  -7   9   11.18    0.59
   0   7   9   10.68    0.61
   0  -7  -9    9.50    0.60
   0  -7   9   10.31    0.62
   0  -7  -9    9.88    0.58
   0   7  -9    9.88    0.59
   0  -7   9   10.11    0.56
   0   7  10   32.79    1.37
   0  -7  10   31.62    1.38
   0  -7  10   31.62    1.32
   0  -7 -10   35.18    1.39
   0  -7 -10   35.56    1.37
   0  -7  10   32.03    1.35
   0   7 -10   31.48    1.36
   0  -7  10   29.60    1.33
   0  -7  11    1.42    0.36
   0   7 -11    0.60    0.30
   0  -7  11    1.28    0.32
   0  -7 -11    0.97    0.36
   0  -7  11    1.22    0.37
   0  -7 -11    1.01    0.30
   0   7  11    0.81    0.30
   0   7 -12   21.26    1.00
   0  -7  12   20.28    1.07
   0  -7 -12   22.08    1.01
   0  -7 -12   24.68    1.05
   0   7  12   24.74    1.04
   0  -7 -13    0.27    0.37
   0  -7 -13   -0.20    0.34
   0   7 -13   -0.17    0.29
   0   7  13    0.13    0.27
   0   7 -14    0.98    0.31
   0  -7 -14    1.10    0.37
   0   7 -15    1.69    0.34
   0  -7 -15    1.36    0.40
   0  -7 -16    0.87    0.38
   0  -7 -17   -0.21    0.37
   0  -7 -18    3.77    0.45
   0  -7  18    4.73    0.60
   0  -7 -18    3.72    0.56
   0  -8   0   23.84    1.17
   0  -8   0   23.77    1.14
   0   8   0   24.89    1.16
   0  -8   1   17.71    0.93
   0  -8   1   19.02    0.98
   0  -8  -1   16.59    0.94
   0   8   1   17.43    0.95
   0   8  -1   20.64    0.97
   0  -8   2   12.37    0.77
   0   8   2   16.08    0.84
   0  -8   2   12.82    0.74
   0   8   2   13.06    0.76
   0  -8  -3    0.41    0.37
   0  -8   3    0.26    0.34
   0   8   3    1.16    0.37
   0   8   3    1.51    0.43
   0  -8  -3    0.54    0.42
   0  -8   3    0.27    0.39
   0  -8   4   15.98    0.84
   0  -8  -4   18.25    0.89
   0  -8  -4   17.16    0.85
   0  -8   4   14.60    0.85
   0   8   4   17.63    0.87
   0   8   4   16.29    0.85
   0   8  -4   15.79    0.84
   0  -8  -5    6.79    0.51
   0  -8   5    5.43    0.51
   0   8   5    6.47    0.52
   0  -8  -5    5.48    0.52
   0  -8   5    5.63    0.47
   0   8  -5    6.29    0.49
   0   8   5    7.01    0.52
   0   8  -6   -0.05    0.32
   0  -8  -6    0.40    0.29
   0  -8   6   -0.11    0.34
   0  -8  -6    0.24    0.32
   0  -8   6   -0.09    0.34
   0   8   6    0.26    0.33
   0  -8  -7    8.63    0.57
   0  -8   7    9.31    0.62
   0  -8   7    9.15    0.58
   0   8   7    9.31    0.59
   0   8  -7    9.27    0.59
   0  -8  -7    8.37    0.59
   0  -8   8    0.23    0.33
   0  -8  -8    0.14    0.32
   0  -8   8    0.11    0.36
   0   8  -8   -0.23    0.33
   0   8   8   -0.28    0.33
   0  -8   8    0.36    0.26
   0  -8  -8   -0.13    0.35
   0   8   9   36.74    1.52
   0   8  -9   36.23    1.50
   0  -8   9   34.53    1.49
   0  -8  -9   34.43    1.49
   0  -8  -9   33.97    1.52
   0   8  10    5.24    0.47
   0   8 -10    5.99    0.48
   0  -8  10    6.09    0.51
   0  -8 -10    5.82    0.52
   0   8  11    5.68    0.48
   0  -8  11    4.71    0.50
   0   8 -11    5.37    0.46
   0  -8 -11    5.84    0.51
   0   8 -12    3.09    0.40
   0  -8  12    2.95    0.44
   0   8  12    3.37    0.40
   0   8 -13    1.94    0.37
   0   8  13    2.01    0.35
   0  -8  13    2.04    0.44
   0  -8 -13    2.37    0.48
   0   8 -14    1.68    0.38
   0  -8 -14    1.70    0.46
   0  -8 -15    1.91    0.48
   0   8 -15    0.50    0.36
   0  -8 -16    3.00    0.52
   0   9   0   -0.21    0.31
   0   9  -1    0.55    0.34
   0   9   1   -0.08    0.30
   0   9   2    0.53    0.34
   0   9   3    1.26    0.35
   0   9   4    1.89    0.38
   0   9  -4    2.02    0.39
   0   9   5    0.90    0.36
   0   9  -5    0.76    0.34
   0   9  -6    0.37    0.33
   0   9   6    0.68    0.36
   0   9  -7   -0.34    0.34
   0   9   7    0.61    0.36
   0   9  -8   -0.18    0.35
   0   9   8   -0.21    0.36
   0   9   9    1.30    0.39
   0   9  -9    1.00    0.37
   0   9 -10    0.43    0.35
   0   9  10   -0.08    0.38
   0   9  11    1.21    0.38
   0   9 -11    1.45    0.37
   0  -9  11    0.86    0.37
   0   9  12    0.19    0.36
   0  -9  12   -0.27    0.41
   0   9 -13    0.02    0.37
   0  -9 -13    0.10    0.48
   0  -9  13   -0.61    0.43
   0  -9 -14    1.10    0.52
   0   9 -14    0.48    0.37
   0  -9  14   -0.06    0.45
   0  -9 -15    0.14    0.52
   0  -9 -16   -0.49    0.51
   0  10   0    8.32    0.62
   0  10  -1    0.12    0.34
   0  10   1    0.55    0.36
   0  10   2    3.70    0.47
   0  10   3    0.61    0.36
   0  10  -3   -0.03    0.38
   0  10  -4    1.08    0.40
   0  10   4    1.02    0.38
   0  10  -5   -0.03    0.36
   0  10   5   -0.21    0.38
   0  10   6    0.74    0.39
   0  10  -6    0.58    0.38
   0  10   7   -0.03    0.39
   0  10  -7   -0.35    0.40
   0  10  -8   -0.45    0.40
   0  10   8    0.41    0.41
   0  10  -9    0.60    0.41
   0  10   9    1.05    0.43
   0  10  10    0.70    0.41
   0  10 -10    0.67    0.40
   0  10 -11    1.39    0.43
   0  10  11    0.80    0.43
   0  10 -12    2.20    0.44
   0  10  12    2.99    0.48
   0  10 -13    1.02    0.44
   0 -10 -13    1.99    0.61
   0 -10  13    1.21    0.49
   0 -10 -14    0.20    0.62
   0 -10  14   -0.12    0.49
   0  11   0    0.06    0.45
   0  11   1   12.63    0.83
   0  11   2    2.78    0.48
   0  11  -3    2.45    0.51
   0  11   3    2.18    0.50
   0  11  -4   13.88    0.91
   0  11   4   14.58    0.89
   0  11   5    4.71    0.58
   0  11  -5    3.41    0.56
   0  11  -6    3.53    0.55
   0  11   6    3.20    0.53
   0  11  -7   -0.19    0.46
   0  11   7    0.22    0.44
   0  11   8    2.85    0.54
   0  11  -8    3.08    0.52
   0  11   9    1.70    0.49
   0  11  -9    0.91    0.47
   0  11  10    0.25    0.46
   0  11 -10    0.33    0.46
   0  11  11    0.67    0.49
   0  11 -11    0.49    0.47
   0 -11  12    0.09    0.51
   0  11 -12    1.01    0.50
   0  12   0    0.07    0.51
   0  12   1    1.49    0.53
   0  12   2    1.22    0.51
   0  12  -3    0.45    0.48
   0  12   3    0.10    0.48
   0  12   4   -0.55    0.51
   0  12  -4   -0.17    0.44
   0  12  -5    3.13    0.58
   0  12   5    2.67    0.55
   0  12   6    6.83    0.72
   0  12  -6    8.46    0.73
   0  12   7   10.04    0.84
   0  12  -7   11.00    0.83
   0  12  -8   11.62    0.86
   0  12   8   11.28    0.89
   0  12  -9    2.91    0.61
   0  12   9    3.07    0.63
   0  13   0   -0.37    0.48
   0  13   1    0.77    0.49
   0  13   2    0.11    0.45
   0  13  -3   -0.04    0.47
   0  13   3   -0.15    0.48
   0  13   4    0.33    0.51
   0  13  -4    0.15    0.47
   1   0 -22   -0.03    0.43
   1   0 -22    0.16    0.49
   1   0 -21    0.37    0.41
   1   0 -21   -0.03    0.48
   1   0 -20    1.36    0.39
   1   0 -19    0.20    0.33
   1   0 -18   -0.12    0.32
   1   0 -17    0.24    0.28
   1   0 -16    4.57    0.40
   1   0 -15    0.23    0.26
   1   0 -14    1.87    0.29
   1   0 -14    1.31    0.28
   1   0 -13    0.06    0.22
   1   0 -13   -0.07    0.09
   1   0 -13    0.11    0.21
   1   0 -12   80.23    2.86
   1   0 -12   71.90    2.75
   1   0 -12   80.88    2.86
   1   0 -11    0.13    0.08
   1   0 -11    0.05    0.20
   1   0 -11    0.22    0.19
   1   0 -10    0.01    0.17
   1   0 -10    0.12    0.18
   1   0 -10    0.34    0.08
   1   0  -9   -0.09    0.09
   1   0  -9   -0.07    0.17
   1   0  -8  384.14   13.93
  -1   0   8  384.94   14.00
   1   0  -7    0.13    0.05
  -1   0   7    0.18    0.14
  -1   0   6    1.78    0.15
   1   0  -6    1.64    0.08
  -1   0   5    0.02    0.09
   1   0  -5    0.01    0.03
  -1   0   4   85.26    3.13
  -1   0   3    0.15    0.07
  -1   0   2  333.71   12.10
   1   0   2  758.02   28.19
   1   0   2  801.72   28.20
   1   0   3    0.07    0.06
   1   0   3    0.13    0.07
  -1   0  -4  303.21   10.82
   1   0   4  299.93   10.82
   1   0   4  291.88   10.81
  -1   0  -5    0.09    0.09
  -1   0  -5    0.01    0.07
   1   0   5    0.08    0.07
  -1   0  -6  176.82    6.57
  -1   0  -6  186.15    6.55
   1   0   6  175.56    6.55
   1   0   7    0.01    0.10
  -1   0  -7   -0.05    0.09
   1   0   8   59.09    2.22
  -1   0  -8   60.56    2.22
   1   0   9    0.10    0.12
  -1   0  -9    0.18    0.11
  -1   0 -10   82.50    2.97
   1   0  10   79.54    3.02
  -1   0 -10   77.57    3.01
   1   0  11    0.03    0.19
  -1   0 -11   -0.10    0.19
  -1   0 -11   -0.05    0.12
  -1   0 -12   41.39    1.65
  -1   0 -12   41.94    1.59
  -1   0 -13   -0.12    0.15
  -1   0 -13   -0.09    0.26
  -1   0 -14   14.90    0.75
  -1   0 -14   16.21    0.66
  -1   0 -14   15.57    0.78
  -1   0 -15   -0.06    0.16
  -1   0 -15   -0.02    0.25
  -1   0 -16    0.21    0.17
  -1   0 -16    0.17    0.26
  -1   0 -17   -0.12    0.16
  -1   0 -17    0.05    0.32
  -1   0 -18    1.28    0.18
  -1   0 -18    2.07    0.39
  -1   0 -19    0.24    0.35
  -1   0 -20    1.50    0.42
  -1   0 -21    0.28    0.49
  -1   0 -21    0.81    0.44
  -1   0 -22   12.38    0.85
  -1   0 -22   12.55    0.88
   1  -1 -22    0.81    0.53
   1  -1 -22    0.36    0.43
   1   1 -22    0.41    0.44
   1  -1 -21    2.16    0.54
   1  -1 -21    2.42    0.45
   1   1 -21    2.48    0.47
   1   1 -20    1.21    0.40
   1  -1 -20    1.27    0.42
   1  -1 -20    1.90    0.50
   1   1 -19    0.10    0.35
   1  -1 -19    0.05    0.42
   1  -1 -19    0.03    0.36
   1   1 -18    2.02    0.36
   1  -1 -18    1.56    0.43
   1  -1 -18    1.93    0.38
   1   1 -17    0.54    0.31
   1  -1 -17    0.86    0.31
   1  -1 -17    0.57    0.13
   1  -1 -17    0.54    0.37
   1   1 -16    0.18    0.27
   1  -1 -16    0.02    0.12
   1  -1 -16   -0.08    0.26
   1  -1 -15    5.06    0.41
   1  -1 -15    5.82    0.29
   1   1 -15    5.85    0.42
   1  -1 -14    1.51    0.25
   1  -1 -14    1.13    0.15
   1   1 -14    1.20    0.28
   1  -1 -14    1.33    0.29
   1   1 -14    1.20    0.25
   1  -1 -13    3.78    0.33
   1  -1 -13    3.37    0.30
   1  -1 -13    3.80    0.22
   1   1 -13    3.10    0.30
   1   1 -13    3.42    0.33
   1  -1 -12    6.55    0.41
   1   1 -12    6.57    0.39
   1  -1 -12    6.92    0.41
   1  -1 -12    6.67    0.31
   1   1 -12    5.96    0.40
   1   1 -11    0.86    0.21
   1  -1 -11    0.64    0.19
   1  -1 -11    0.65    0.12
   1   1 -11    1.28    0.19
   1  -1 -11    0.47    0.19
   1  -1 -10   16.75    0.70
   1   1 -10   19.86    0.78
   1   1 -10   18.94    0.78
   1  -1 -10   17.91    0.77
  -1  -1   9  112.32    3.99
   1   1  -9  110.95    3.97
   1  -1  -9  102.81    3.92
   1  -1  -8    6.73    0.26
  -1  -1   8    5.41    0.21
  -1  -1   8    6.62    0.33
   1   1  -8    4.75    0.21
   1   1  -8    6.03    0.30
   1  -1  -8    4.96    0.21
  -1  -1   8    5.13    0.22
  -1  -1   8    5.15    0.22
   1  -1  -8    5.82    0.22
  -1  -1   7    0.11    0.13
   1  -1  -7    0.13    0.04
  -1  -1   7    0.21    0.05
   1  -1  -7    0.23    0.05
   1   1  -7    0.33    0.12
   1  -1  -7    0.25    0.08
   1   1  -7    0.25    0.05
  -1  -1   6   29.89    1.08
   1   1  -6   29.58    1.03
  -1  -1   6   28.85    1.07
   1  -1  -6   27.26    1.03
  -1  -1   6   25.86    1.02
   1  -1  -6   28.27    1.03
  -1  -1   5    7.55    0.33
  -1  -1   5    6.27    0.33
   1  -1  -5    6.74    0.31
  -1   1   5    7.98    0.31
  -1   1   5    8.47    0.30
   1  -1  -5    8.62    0.30
  -1  -1   5    7.08    0.29
   1   1  -5    7.91    0.31
   1   1  -4    0.48    0.06
  -1   1   4    0.28    0.06
   1  -1  -4    0.18    0.06
  -1   1   4    0.23    0.06
   1  -1  -4    0.21    0.07
  -1  -1   4    0.73    0.08
  -1  -1   4    0.44    0.06
  -1  -1   4    0.92    0.10
  -1   1   3   28.64    1.05
  -1  -1   3   27.44    1.05
  -1   1   3   28.07    1.05
  -1  -1   3   28.34    1.05
  -1  -1   3   29.27    1.07
  -1  -1   2  486.42   17.67
  -1   1   2  497.09   17.69
  -1  -1   2  473.24   17.68
  -1   1   2  496.98   17.68
   1   1  -1  241.37    8.42
  -1   1   1  228.82    8.42
   1  -1  -1  235.55    8.41
  -1   1   1  222.35    8.41
   1   1   0    2.26    0.12
   1  -1   0    2.64    0.12
  -1   1   0    2.41    0.12
   1  -1   1  241.66    8.51
   1   1   1  224.61    8.51
  -1   1  -1  233.57    8.51
   1   1   1  237.78    8.50
   1   1   2   78.64    2.79
   1  -1   2   76.39    2.79
   1  -1   2   76.44    2.80
   1  -1   2   76.41    2.79
   1  -1   2   74.76    2.79
   1   1   2   75.23    2.79
   1  -1   3  507.25   18.71
   1   1   3  528.47   18.71
   1  -1   3  525.81   18.72
   1  -1   3  510.09   18.71
   1  -1   3  513.19   18.71
  -1  -1  -4   59.07    1.99
   1  -1   4   51.54    1.97
   1  -1   4   56.12    1.99
  -1   1  -4   53.17    1.96
   1  -1   4   50.84    1.97
   1  -1   4   53.21    1.97
  -1   1  -4   51.56    1.97
   1   1   4   56.00    1.97
  -1   1  -4   54.43    1.97
   1   1   5  216.53    7.79
   1  -1   5  216.05    7.79
  -1   1  -5  222.44    7.80
   1  -1   5  207.17    7.79
  -1  -1  -5  212.49    7.81
   1  -1   5  211.31    7.80
  -1  -1  -5  225.67    7.82
   1  -1   5  205.67    7.82
  -1  -1  -6    0.14    0.11
  -1  -1  -6    0.14    0.09
   1  -1   6    0.11    0.11
   1   1   6   -0.02    0.06
  -1   1  -6    0.03    0.11
   1  -1   6    0.06    0.06
   1  -1   6    0.02    0.08
   1  -1   6    0.02    0.05
  -1  -1  -7   60.14    2.22
   1  -1   7   56.39    2.18
   1  -1   7   60.03    2.24
   1  -1   7   58.86    2.18
  -1  -1  -7   64.04    2.24
  -1   1  -7   57.39    2.24
  -1   1  -7   61.87    2.21
   1   1   7   60.96    2.18
   1  -1   7   63.55    2.21
   1  -1   8   39.01    1.38
   1  -1   8   34.04    1.34
   1   1   8   36.66    1.35
  -1  -1  -8   41.90    1.40
   1  -1   8   39.39    1.43
  -1   1  -8   37.30    1.38
   1  -1   9    6.19    0.35
  -1   1  -9    5.54    0.29
  -1  -1  -9    7.45    0.32
   1  -1   9    5.77    0.29
  -1   1 -10   17.66    0.74
  -1  -1 -10   16.86    0.73
  -1   1 -10   16.81    0.68
   1  -1  10   16.19    0.68
  -1  -1 -10   17.35    0.69
  -1  -1 -11   21.90    0.92
   1  -1  11   23.45    0.92
   1  -1  11   24.48    0.99
  -1   1 -11   23.80    0.91
  -1   1 -11   23.76    0.99
  -1  -1 -11   23.32    0.97
  -1   1 -12    5.98    0.31
  -1   1 -12    6.14    0.39
   1  -1  12    6.99    0.32
  -1  -1 -12    6.29    0.33
  -1   1 -12    6.46    0.41
   1  -1  12    6.56    0.42
  -1  -1 -12    6.01    0.39
  -1  -1 -13    0.87    0.18
   1  -1  13    0.66    0.25
  -1   1 -13    0.76    0.15
  -1   1 -13    0.44    0.24
  -1  -1 -13    0.70    0.26
   1  -1  14   17.78    0.82
  -1   1 -14   16.19    0.70
  -1  -1 -14   17.45    0.73
  -1  -1 -14   17.52    0.82
  -1   1 -14   17.89    0.81
  -1   1 -15    0.74    0.28
  -1  -1 -15    0.68    0.19
   1  -1  15    0.50    0.30
  -1  -1 -16   13.39    0.71
  -1  -1 -16   13.15    0.71
  -1  -1 -16   12.12    0.56
  -1   1 -16   11.29    0.67
  -1  -1 -17    0.95    0.20
  -1  -1 -17    0.95    0.36
  -1   1 -17    0.53    0.30
  -1  -1 -17    0.84    0.34
  -1  -1 -18    0.24    0.19
  -1   1 -18   -0.02    0.34
  -1  -1 -18   -0.23    0.36
  -1  -1 -19    3.25    0.44
  -1  -1 -19    2.46    0.47
  -1   1 -19    3.28    0.46
  -1  -1 -20    0.43    0.44
  -1   1 -20    0.45    0.39
  -1  -1 -20    0.48    0.40
  -1  -1 -21    5.96    0.65
  -1   1 -21    5.11    0.57
  -1  -1 -21    5.88    0.58
   1   2 -21    3.36    0.48
   1  -2 -21    2.66    0.60
   1  -2 -21    3.48    0.52
   1  -2 -20    3.08    0.47
   1  -2 -20    2.72    0.53
   1   2 -20    2.71    0.44
   1  -2 -19    2.50    0.45
   1  -2 -19    2.94    0.50
   1   2 -19    2.75    0.42
  -1  -2  18    0.23    0.39
   1  -2 -18    0.96    0.36
   1   2 -18    0.39    0.32
   1  -2 -18    0.45    0.40
   1  -2 -18    0.51    0.18
  -1  -2  17    1.22    0.40
   1   2 -17    1.20    0.34
   1  -2 -17    0.42    0.34
   1  -2 -17    0.53    0.20
   1  -2 -17   -0.10    0.41
   1  -2 -16    5.46    0.51
   1   2 -16    6.05    0.46
   1  -2 -16    5.11    0.32
   1  -2 -16    4.74    0.45
   1  -2 -15    1.54    0.36
   1  -2 -15    1.86    0.21
   1   2 -15    0.72    0.28
   1  -2 -15    1.41    0.32
   1  -2 -14   22.65    1.00
   1  -2 -14   23.20    0.91
   1  -2 -14   23.69    1.02
   1  -2 -14   20.83    1.02
   1   2 -14   21.33    0.99
   1  -2 -13    2.56    0.31
   1  -2 -13    2.57    0.22
   1  -2 -13    2.31    0.32
   1   2 -13    2.78    0.31
   1  -2 -13    3.04    0.35
   1  -2 -12   15.59    0.73
   1  -2 -12   14.99    0.64
   1  -2 -12   17.31    0.73
   1   2 -12   13.35    0.68
   1   2 -11    0.07    0.18
   1  -2 -11   -0.10    0.14
  -1  -2  11    0.01    0.07
   1  -2 -11    0.06    0.22
  -1  -2  11    0.13    0.07
   1  -2 -11    0.00    0.06
   1   2 -11    0.00    0.05
   1  -2 -11   -0.03    0.05
   1  -2 -11   -0.04    0.21
   1   2 -10    3.65    0.26
  -1  -2  10    3.23    0.26
   1  -2 -10    4.16    0.17
   1  -2 -10    3.87    0.18
   1  -2 -10    4.44    0.30
   1  -2 -10    3.96    0.23
  -1  -2  10    3.41    0.19
  -1  -2  10    3.18    0.17
   1  -2 -10    4.45    0.30
  -1  -2  10    3.23    0.30
   1   2 -10    3.33    0.18
   1  -2  -9    0.10    0.12
   1  -2  -9   -0.02    0.08
   1   2  -9    0.25    0.08
   1   2  -9    0.20    0.14
  -1  -2   9    0.06    0.17
  -1  -2   9    0.03    0.15
  -1  -2   9    0.04    0.10
   1  -2  -9    0.00    0.08
  -1  -2   9    0.06    0.07
   1  -2  -8   36.59    1.33
  -1  -2   8   32.65    1.38
  -1  -2   8   34.21    1.31
   1   2  -8   35.31    1.33
  -1   2   8   38.98    1.33
   1  -2  -8   36.99    1.33
   1   2  -8   33.34    1.36
  -1  -2   8   35.00    1.37
  -1  -2   8   33.10    1.33
  -1   2   7   11.00    0.42
  -1  -2   7    9.48    0.44
   1  -2  -7   10.30    0.42
   1   2  -7    9.62    0.44
  -1  -2   7   10.22    0.40
  -1  -2   7   10.22    0.42
   1  -2  -7   10.39    0.42
  -1  -2   7    8.88    0.46
   1   2  -7   10.23    0.43
  -1  -2   6   18.48    0.75
  -1  -2   6   18.63    0.72
   1  -2  -6   19.44    0.75
  -1  -2   6   18.85    0.74
  -1  -2   6   18.37    0.77
   1   2  -6   19.52    0.75
  -1   2   6   20.33    0.74
   1   2  -6   18.16    0.75
   1  -2  -6   19.39    0.74
  -1   2   5    0.24    0.08
  -1  -2   5    0.17    0.10
   1   2  -5    0.23    0.09
   1  -2  -5    0.09    0.09
  -1  -2   5    0.25    0.09
  -1  -2   5    0.25    0.09
   1  -2  -5    0.42    0.10
   1  -2  -4   28.32    1.06
  -1   2   4   27.85    1.05
  -1   2   4   28.59    1.07
   1  -2  -4   28.14    1.06
  -1  -2   4   27.67    1.05
   1   2  -4   27.03    1.06
  -1  -2   4   26.90    1.05
  -1  -2   3  206.85    7.42
  -1   2   3  197.07    7.43
  -1   2   3  207.19    7.43
  -1   2   2   82.84    3.17
  -1  -2   2   92.43    3.18
  -1   2   2   83.89    3.18
  -1   2   1    6.21    0.29
   1  -2  -1    6.30    0.29
   1   2  -1    7.76    0.30
  -1   2   1    5.62    0.29
   1  -2   0    2.61    0.18
  -1   2   0    2.64    0.17
   1   2   0    3.77    0.18
   1   2   1  202.21    7.40
  -1   2  -1  204.58    7.40
   1  -2   1  202.43    7.40
   1  -2   2  114.87    4.22
   1   2   2  117.36    4.22
   1  -2   2  115.07    4.22
   1   2   2  113.64    4.22
   1  -2   3   36.06    1.34
   1   2   3   33.65    1.34
   1   2   3   37.00    1.35
   1  -2   3   36.11    1.34
   1  -2   4    8.92    0.40
  -1  -2  -4   10.37    0.40
   1   2   4    9.71    0.40
   1  -2   4    9.24    0.39
  -1   2  -4    9.42    0.39
   1  -2   4    9.26    0.39
   1   2   4    9.09    0.40
   1  -2   4    8.89    0.40
   1   2   5   12.44    0.51
  -1  -2  -5   11.68    0.52
   1  -2   5   12.34    0.50
   1  -2   5   12.88    0.51
  -1   2  -5   12.19    0.50
  -1  -2  -5   13.50    0.50
   1  -2   5   12.44    0.52
   1  -2   5   11.61    0.49
   1  -2   6    9.79    0.43
  -1  -2  -6    9.34    0.42
  -1   2  -6   10.03    0.40
  -1  -2  -6    9.15    0.39
   1  -2   6   10.25    0.40
   1   2   6    8.98    0.40
   1  -2   6    9.26    0.40
   1  -2   6    9.31    0.40
  -1  -2  -6    9.62    0.43
   1  -2   7   17.98    0.72
   1  -2   7   17.55    0.67
   1  -2   7   18.40    0.68
  -1  -2  -7   16.51    0.70
  -1  -2  -7   16.84    0.67
   1  -2   7   17.45    0.67
  -1   2  -7   17.40    0.67
  -1  -2  -7   14.92    0.70
  -1  -2  -7   17.68    0.72
   1   2   7   16.27    0.67
   1   2   8   17.00    0.69
  -1  -2  -8   17.90    0.72
   1  -2   8   16.83    0.74
  -1   2  -8   18.67    0.68
  -1  -2  -8   17.65    0.69
  -1  -2  -8   17.37    0.74
   1  -2   8   17.92    0.69
   1  -2   8   17.32    0.68
   1  -2   8   16.60    0.69
  -1  -2  -9   13.33    0.60
  -1  -2  -9   12.75    0.53
   1  -2   9   13.64    0.54
   1  -2   9   13.84    0.53
  -1  -2  -9   13.23    0.58
   1  -2   9   12.99    0.59
   1  -2   9   13.24    0.52
   1   2   9   12.80    0.53
   1  -2  10   14.38    0.57
   1  -2  10   13.32    0.54
   1  -2  10   12.81    0.53
  -1   2 -10   13.65    0.63
  -1  -2 -10   14.57    0.64
  -1  -2 -10   14.79    0.60
  -1  -2 -10   14.14    0.64
   1   2  10   15.10    0.54
  -1  -2 -10   15.23    0.63
   1  -2  10   13.74    0.63
  -1  -2 -10   12.74    0.53
  -1  -2 -11    3.02    0.27
  -1  -2 -11    2.69    0.27
   1  -2  11    2.63    0.27
  -1  -2 -11    1.89    0.11
   1  -2  11    3.21    0.19
  -1  -2 -11    2.62    0.22
  -1   2 -11    3.24    0.27
   1  -2  11    2.36    0.12
  -1  -2 -11    2.26    0.27
   1   2  11    2.35    0.12
   1  -2  12   17.41    0.71
  -1   2 -12   15.74    0.79
  -1  -2 -12   17.87    0.75
   1  -2  12   18.15    0.82
   1  -2  12   17.29    0.79
  -1  -2 -12   18.82    0.80
  -1  -2 -12   17.02    0.81
  -1  -2 -13   23.41    0.97
  -1   2 -13   22.40    1.04
   1  -2  13   25.23    1.07
  -1  -2 -13   23.98    1.05
  -1  -2 -13   24.29    1.03
   1  -2  13   23.11    0.94
   1  -2  14    0.24    0.34
   1  -2  14    0.05    0.17
  -1  -2 -14   -0.02    0.34
  -1   2 -14   -0.07    0.30
  -1  -2 -14    0.37    0.21
  -1  -2 -14    0.28    0.31
  -1   2 -15    7.53    0.53
  -1  -2 -15    8.53    0.57
   1  -2  15    9.65    0.58
  -1  -2 -15    8.69    0.45
  -1   2 -16    5.17    0.48
  -1  -2 -16    6.60    0.39
  -1  -2 -16    6.87    0.53
   1  -2  16    5.88    0.53
   1  -2  17    0.14    0.36
  -1  -2 -17   -0.28    0.38
  -1  -2 -17    0.20    0.23
  -1  -2 -17   -0.15    0.34
  -1   2 -17    0.09    0.32
  -1  -2 -18    5.13    0.52
  -1  -2 -18    4.65    0.52
  -1  -2 -18    3.78    0.32
  -1   2 -18    3.84    0.45
   1  -2  18    4.28    0.50
  -1  -2 -19    0.03    0.38
  -1  -2 -19    0.41    0.44
  -1   2 -19    0.64    0.38
  -1  -2 -20    3.81    0.55
  -1  -2 -20    2.60    0.45
  -1  -2 -21    2.55    0.55
  -1  -2 -21    1.39    0.46
   1  -3 -21    0.61    0.42
   1  -3 -21    0.71    0.53
   1  -3 -20   -0.35    0.50
  -1  -3  20    0.03    0.46
   1  -3 -20   -0.03    0.40
  -1  -3  19    1.70    0.47
   1  -3 -19    0.44    0.37
   1  -3 -19    0.42    0.46
   1  -3 -18    1.97    0.41
   1  -3 -18    2.42    0.50
  -1  -3  18    1.76    0.45
   1  -3 -18    1.77    0.25
   1  -3 -17    6.46    0.41
   1  -3 -17    6.87    0.54
   1  -3 -17    8.05    0.63
   1  -3 -16    2.93    0.50
   1  -3 -16    2.94    0.44
   1  -3 -16    2.65    0.30
   1  -3 -15    0.09    0.40
   1  -3 -15    0.62    0.24
   1  -3 -15    0.63    0.32
   1  -3 -14   45.03    1.81
   1  -3 -14   42.22    1.68
   1  -3 -13   35.31    1.35
   1   3 -13   35.75    1.35
   1  -3 -13   40.29    1.56
   1  -3 -13   40.94    1.51
  -1  -3  13   36.60    1.37
  -1  -3  13   35.34    1.35
   1  -3 -13   39.32    1.44
   1   3 -12   25.86    0.99
   1  -3 -12   26.67    1.11
   1  -3 -12   28.23    1.07
  -1  -3  12   27.42    1.10
  -1  -3  12   25.17    0.98
  -1  -3  12   26.50    1.01
   1  -3 -12   25.35    1.00
   1  -3 -12   25.23    0.99
   1  -3 -12   26.68    1.14
   1  -3 -11   34.81    1.40
  -1  -3  11   35.08    1.39
   1  -3 -11   33.88    1.32
   1   3 -11   34.09    1.31
   1  -3 -11   32.05    1.41
  -1  -3  11   36.56    1.42
   1  -3 -11   32.82    1.31
  -1  -3  11   35.40    1.33
   1  -3 -11   35.08    1.36
  -1  -3  11   36.48    1.30
   1  -3 -10    2.85    0.29
   1   3 -10    2.62    0.19
   1  -3 -10    2.62    0.23
   1  -3 -10    3.23    0.20
  -1  -3  10    2.12    0.25
  -1  -3  10    2.08    0.16
   1  -3 -10    3.17    0.28
  -1  -3  10    2.10    0.26
  -1   3  10    3.06    0.20
  -1  -3  10    2.41    0.21
   1  -3 -10    2.98    0.19
  -1   3   9    1.63    0.16
  -1  -3   9    1.50    0.16
   1   3  -9    1.40    0.16
   1  -3  -9    1.93    0.25
   1  -3  -9    1.85    0.17
   1  -3  -9    1.91    0.17
  -1  -3   9    1.38    0.20
  -1  -3   9    1.87    0.13
  -1  -3   9    0.92    0.23
  -1  -3   9    1.52    0.18
   1  -3  -8   47.63    1.86
  -1  -3   8   50.37    1.86
   1  -3  -8   49.29    1.87
  -1  -3   8   49.66    1.89
  -1  -3   8   47.97    1.87
  -1  -3   8   49.17    1.91
   1   3  -8   47.50    1.87
  -1  -3   8   53.13    1.84
  -1   3   8   48.34    1.86
   1  -3  -7  113.97    4.15
  -1  -3   7  117.50    4.15
   1  -3  -7  116.96    4.15
   1   3  -7  103.94    4.15
  -1  -3   7  111.62    4.12
  -1  -3   7  117.27    4.19
  -1  -3   7  109.57    4.15
  -1   3   7  112.10    4.15
  -1  -3   6   18.52    0.74
  -1   3   6   17.45    0.74
   1   3  -6   17.97    0.75
   1  -3  -6   17.67    0.74
  -1   3   6   18.34    0.76
   1  -3  -6   17.67    0.74
  -1  -3   6   18.54    0.77
  -1  -3   6   20.47    0.75
   1  -3  -5   16.09    0.65
  -1   3   5   16.75    0.65
   1  -3  -5   18.24    0.66
   1   3  -5   13.95    0.64
  -1  -3   5   13.65    0.63
  -1   3   5   18.42    0.67
  -1  -3   5   13.07    0.62
   1   3  -4  263.87    9.67
   1  -3  -4  269.66    9.66
  -1  -3   4  260.92    9.66
  -1   3   4  272.86    9.67
   1  -3  -4  262.28    9.66
  -1   3   4  261.21    9.66
  -1   3   3  110.46    4.13
  -1   3   3  105.82    4.14
  -1  -3   3  120.45    4.14
  -1  -3   2    9.65    0.39
  -1   3   2    7.77    0.38
  -1   3   2    7.58    0.38
   1   3  -1    7.80    0.36
  -1   3   1    7.20    0.35
   1  -3   0  115.61    4.42
  -1   3   0  122.63    4.43
   1   3   0  122.39    4.43
  -1   3  -1    2.44    0.17
   1   3   1    1.78    0.16
   1  -3   1    2.23    0.18
   1  -3   2   59.33    2.20
   1   3   2   58.36    2.21
   1  -3   2   57.14    2.21
   1   3   2   60.23    2.20
   1   3   3   62.21    2.27
   1  -3   3   61.10    2.27
   1  -3   3   59.00    2.27
   1   3   3   60.17    2.28
  -1  -3  -4    1.72    0.16
   1   3   4    1.85    0.17
   1   3   4    1.65    0.18
  -1   3  -4    1.21    0.15
   1  -3   4    1.26    0.18
   1  -3   4    1.20    0.17
  -1  -3  -5    1.48    0.18
   1  -3   5    0.85    0.16
   1  -3   5    1.10    0.18
  -1  -3  -5    1.31    0.20
   1   3   5    1.27    0.17
   1  -3   5    0.77    0.19
   1   3   5    1.46    0.21
   1  -3   5    1.14    0.20
  -1   3  -5    0.80    0.16
   1  -3   6    1.46    0.20
   1  -3   6    1.57    0.18
   1   3   6    1.75    0.20
  -1  -3  -6    1.83    0.23
   1  -3   6    1.61    0.20
   1   3   6    1.75    0.19
  -1   3  -6    1.57    0.17
  -1  -3  -6    1.99    0.18
   1  -3   6    1.64    0.16
   1  -3   7   88.42    3.27
   1  -3   7   92.68    3.31
  -1  -3  -7   89.93    3.32
   1   3   7   87.83    3.28
  -1  -3  -7   90.48    3.28
   1  -3   7   90.42    3.28
   1  -3   7   87.06    3.28
  -1   3  -7   83.65    3.27
  -1  -3  -8   11.48    0.49
   1  -3   8   10.54    0.51
   1  -3   8   10.15    0.47
   1  -3   8   10.08    0.48
   1   3   8   12.04    0.49
  -1   3  -8    9.73    0.46
  -1  -3  -8   11.60    0.51
  -1  -3  -8   11.36    0.54
  -1  -3  -8   11.55    0.47
   1  -3   8   10.03    0.46
   1  -3   9    1.13    0.15
  -1  -3  -9    1.62    0.23
   1  -3   9    1.14    0.22
  -1  -3  -9    1.69    0.18
   1  -3   9    1.11    0.17
  -1   3  -9    1.03    0.14
  -1  -3  -9    1.69    0.16
  -1  -3  -9    1.88    0.21
   1  -3   9    1.05    0.15
  -1  -3  -9    1.80    0.22
   1   3   9    1.41    0.17
  -1   3 -10   25.35    0.97
   1  -3  10   23.82    0.97
  -1  -3 -10   25.86    1.04
   1  -3  10   26.13    0.99
  -1  -3 -10   25.37    1.03
   1  -3  10   24.23    0.98
  -1  -3 -10   26.13    0.99
   1  -3  10   24.83    1.04
   1   3  10   24.46    0.98
  -1  -3 -10   25.55    1.06
   1  -3  11    7.41    0.43
  -1  -3 -11    7.06    0.43
   1  -3  11    7.21    0.34
   1  -3  11    7.95    0.36
   1   3  11    7.08    0.34
  -1  -3 -11    6.17    0.44
  -1  -3 -11    7.04    0.34
  -1  -3 -11    6.98    0.40
   1  -3  11    7.10    0.34
  -1  -3 -12   28.48    1.15
   1  -3  12   26.06    1.15
   1  -3  12   27.30    1.06
   1  -3  12   25.06    1.03
  -1  -3 -12   27.14    1.17
  -1  -3 -12   28.30    1.12
   1   3  12   28.15    1.04
  -1  -3 -12   27.24    1.04
  -1  -3 -12   28.11    1.18
   1   3  13    3.44    0.18
   1  -3  13    3.67    0.45
   1  -3  13    3.32    0.40
  -1  -3 -13    4.11    0.43
  -1  -3 -13    2.97    0.17
  -1  -3 -13    3.90    0.37
  -1  -3 -13    3.79    0.32
  -1  -3 -13    4.64    0.46
   1  -3  13    3.07    0.26
  -1  -3 -14    7.24    0.55
   1  -3  14    9.08    0.58
  -1  -3 -14    6.90    0.44
  -1  -3 -15   15.17    0.84
  -1  -3 -15   15.93    0.74
   1  -3  15   16.35    0.85
  -1  -3 -16    0.03    0.25
   1  -3  16    0.02    0.40
  -1  -3 -16    0.33    0.39
   1  -3  17   11.09    0.70
  -1  -3 -17   10.30    0.70
  -1  -3 -17    9.97    0.54
   1  -3  18    3.05    0.49
  -1  -3 -18    3.15    0.34
  -1  -3 -18    4.19    0.54
   1  -3  19    7.30    0.65
  -1  -3 -19    5.93    0.59
  -1  -3 -19    7.97    0.67
   1  -3  20    0.82    0.48
  -1  -3 -20    0.12    0.44
  -1  -3 -21    0.16    0.52
  -1  -3 -21    0.60    0.44
  -1  -4  21    0.62    0.49
   1  -4 -21    0.15    0.55
   1  -4 -21    0.28    0.44
  -1  -4  20    0.88    0.49
   1  -4 -20    0.69    0.52
   1  -4 -20    1.25    0.41
   1  -4 -19    0.41    0.37
  -1  -4  19    1.16    0.49
   1  -4 -19    0.48    0.48
   1  -4 -18    0.78    0.49
   1  -4 -18    1.24    0.41
   1  -4 -17    0.76    0.27
   1  -4 -17    0.39    0.46
   1  -4 -17    1.29    0.40
   1  -4 -16   91.52    3.37
   1  -4 -16   82.38    3.22
   1  -4 -15   -0.35    0.28
   1  -4 -15    0.02    0.43
   1  -4 -15   -0.01    0.11
  -1  -4  14    1.97    0.34
   1  -4 -14    1.89    0.19
   1   4 -14    2.30    0.21
   1  -4 -14    2.44    0.43
   1  -4 -14    2.44    0.31
   1  -4 -13   19.03    0.78
   1  -4 -13   19.72    0.86
   1  -4 -13   19.22    0.78
  -1  -4  13   18.98    0.75
   1  -4 -13   19.32    0.97
  -1  -4  13   18.20    0.79
   1   4 -13   18.82    0.78
  -1  -4  13   18.52    0.88
  -1  -4  12   17.92    0.72
   1  -4 -12   15.71    0.88
  -1  -4  12   16.88    0.82
  -1   4  12   19.10    0.75
  -1  -4  12   16.65    0.86
   1  -4 -12   17.95    0.85
   1   4 -12   17.22    0.75
   1  -4 -12   17.37    0.80
   1  -4 -12   19.01    0.76
   1  -4 -12   17.99    0.75
  -1  -4  12   17.15    0.77
   1  -4 -11   29.93    1.32
   1   4 -11   29.32    1.20
   1  -4 -11   31.48    1.20
   1  -4 -11   30.87    1.27
  -1   4  11   34.08    1.21
  -1  -4  11   29.67    1.22
  -1  -4  11   30.70    1.17
  -1  -4  11   28.43    1.19
  -1  -4  11   29.04    1.24
   1  -4 -11   32.23    1.21
  -1  -4  11   28.20    1.29
  -1  -4  10   12.38    0.50
  -1  -4  10   10.82    0.52
   1  -4 -10   11.45    0.62
   1   4 -10   11.08    0.53
  -1   4  10   12.26    0.53
  -1  -4  10   12.20    0.61
   1  -4 -10   11.11    0.53
  -1  -4  10   11.43    0.56
  -1  -4  10   11.42    0.55
   1  -4 -10   11.24    0.53
   1   4  -9    0.06    0.15
  -1  -4   9    0.08    0.21
  -1  -4   9    0.01    0.18
   1  -4  -9   -0.02    0.23
  -1  -4   9    0.16    0.13
   1  -4  -9    0.09    0.16
  -1  -4   9    0.07    0.15
  -1   4   9    0.19    0.15
  -1  -4   9   -0.09    0.20
   1  -4  -9   -0.13    0.17
  -1  -4   8    4.72    0.30
  -1  -4   8    4.91    0.30
   1  -4  -8    5.39    0.39
   1  -4  -8    4.81    0.31
  -1   4   8    4.95    0.30
  -1  -4   8    4.20    0.34
  -1  -4   8    5.20    0.33
  -1  -4   8    5.07    0.27
   1   4  -8    5.00    0.31
   1  -4  -8    4.81    0.30
   1   4  -7    0.14    0.17
  -1   4   7    0.15    0.18
  -1   4   7    0.20    0.16
   1  -4  -7    0.28    0.17
   1  -4  -7    0.27    0.19
  -1  -4   7    0.29    0.17
  -1  -4   7    0.20    0.16
  -1   4   6   12.54    0.62
   1  -4  -6   12.45    0.61
   1   4  -6   14.89    0.63
   1  -4  -6   12.63    0.61
  -1   4   6   13.40    0.61
  -1  -4   6   14.91    0.61
  -1  -4   6   15.52    0.61
  -1   4   5   66.23    2.50
   1   4  -5   67.88    2.51
   1  -4  -5   66.34    2.50
  -1   4   5   65.58    2.50
  -1  -4   5   68.39    2.50
   1  -4  -5   62.68    2.50
  -1  -4   4  722.12   25.76
   1  -4  -4  704.64   25.76
  -1   4   4  693.70   25.76
   1  -4  -4  698.02   25.76
  -1   4   4  725.01   25.77
   1   4  -4  712.20   25.77
  -1   4   3   49.45    1.80
  -1  -4   3   43.06    1.78
  -1   4   3   47.59    1.80
  -1   4   2   15.56    0.71
  -1   4   2   14.56    0.71
   1  -4  -1    1.64    0.19
  -1   4   1    1.56    0.17
   1   4  -1    1.80    0.20
   1  -4   0    3.20    0.24
   1   4   0    3.37    0.23
  -1   4   0    3.21    0.24
   1   4   1  114.61    4.15
   1  -4   1  117.07    4.15
  -1   4  -1  103.12    4.15
   1  -4   2  274.95    9.95
   1  -4   2  275.79    9.94
   1   4   2  265.46    9.95
   1  -4   3  115.06    4.48
   1   4   3  129.05    4.49
   1  -4   3  114.87    4.48
   1   4   3  126.04    4.48
   1   4   4    0.08    0.19
  -1  -4  -4    0.27    0.19
   1  -4   4    0.07    0.21
   1  -4   4    0.29    0.19
   1   4   4    0.21    0.18
  -1   4  -4    0.48    0.18
   1  -4   5  129.17    4.67
   1   4   5  124.62    4.67
   1   4   5  124.36    4.66
  -1   4  -5  129.58    4.67
   1  -4   5  128.80    4.67
  -1  -4  -5  121.08    4.65
  -1   4  -6   55.46    2.13
   1   4   6   56.77    2.13
   1  -4   6   53.78    2.12
   1   4   6   56.04    2.14
   1  -4   6   54.97    2.13
  -1  -4  -6   57.06    2.12
  -1  -4  -6   58.73    2.16
   1  -4   6   55.41    2.14
  -1  -4  -7   13.44    0.56
   1   4   7   13.30    0.57
  -1  -4  -7   13.84    0.61
   1   4   7   13.38    0.58
   1  -4   7   10.95    0.53
   1  -4   7   11.20    0.55
   1  -4   7   11.93    0.57
   1  -4   7   10.31    0.56
  -1   4  -7   12.10    0.55
  -1  -4  -8  143.74    5.39
   1  -4   8  148.75    5.38
   1  -4   8  141.51    5.38
   1  -4   8  148.58    5.36
  -1  -4  -8  148.17    5.37
  -1   4  -8  142.32    5.37
   1   4   8  147.39    5.39
  -1  -4  -8  147.83    5.43
   1  -4   8  144.54    5.40
   1  -4   9   12.64    0.58
   1  -4   9   13.08    0.56
  -1   4  -9   12.66    0.56
  -1  -4  -9   11.99    0.58
   1   4   9   12.93    0.58
   1  -4   9   12.07    0.57
  -1  -4  -9   12.53    0.61
  -1  -4  -9   11.64    0.63
   1  -4   9   12.12    0.60
  -1  -4  -9   14.05    0.57
  -1  -4 -10   20.43    0.88
  -1  -4 -10   21.90    0.96
   1   4  10   21.71    0.88
  -1  -4 -10   20.70    0.91
   1  -4  10   21.06    0.88
   1  -4  10   20.78    0.87
  -1   4 -10   21.18    0.86
   1  -4  10   22.08    0.93
   1  -4  10   20.87    0.86
  -1  -4 -10   20.89    0.86
  -1  -4 -11   23.40    0.97
   1  -4  11   25.54    0.98
   1  -4  11   23.81    1.05
   1  -4  11   23.80    0.98
   1   4  11   23.47    0.98
  -1  -4 -11   24.78    1.00
  -1  -4 -11   25.27    1.04
  -1  -4 -11   23.22    1.04
  -1   4 -11   24.55    0.97
  -1  -4 -11   24.96    1.09
   1  -4  11   24.94    0.99
  -1  -4 -12    1.07    0.35
   1  -4  12    1.78    0.24
  -1   4 -12    1.71    0.20
  -1  -4 -12    0.89    0.26
   1  -4  12    1.60    0.21
   1  -4  12    1.53    0.23
  -1  -4 -12    1.10    0.22
   1   4  12    1.43    0.21
   1  -4  12    1.62    0.31
  -1  -4 -12    1.50    0.31
  -1  -4 -13    0.31    0.26
   1  -4  13    0.49    0.34
   1  -4  13    0.75    0.35
   1   4  13    0.54    0.18
  -1  -4 -13    0.37    0.35
   1  -4  13    0.25    0.20
   1  -4  13    0.16    0.19
  -1  -4 -13    0.35    0.30
   1  -4  13    0.48    0.18
  -1  -4 -13    0.49    0.20
  -1  -4 -14    8.84    0.41
   1   4  14    8.70    0.41
  -1  -4 -14    8.45    0.52
  -1  -4 -14    8.92    0.59
  -1  -4 -14    9.29    0.63
   1  -4  14   12.30    0.67
  -1  -4 -15    1.57    0.36
  -1  -4 -15    1.86    0.43
  -1  -4 -15    1.65    0.29
  -1  -4 -15    1.42    0.12
   1  -4  15    1.18    0.39
   1  -4  16   10.83    0.70
  -1  -4 -16    9.69    0.70
  -1  -4 -16    8.08    0.52
  -1  -4 -17    6.49    0.45
  -1  -4 -17    5.26    0.60
   1  -4  17    5.58    0.59
  -1  -4 -18   18.70    1.04
  -1  -4 -18   18.06    0.85
   1  -4  18   18.42    1.02
  -1  -4 -19    2.35    0.56
   1  -4  19    3.04    0.57
   1  -4  20    8.43    0.74
  -1  -4 -20    7.94    0.77
   1  -5 -20    0.09    0.37
  -1  -5  20   -0.86    0.51
   1  -5 -20   -0.04    0.54
   1  -5 -19    3.22    0.58
   1  -5 -19    2.78    0.47
  -1  -5  19    1.56    0.51
   1  -5 -18    1.26    0.30
   1  -5 -18    0.62    0.48
   1  -5 -17    4.95    0.41
   1  -5 -17    6.90    0.63
   1  -5 -16    7.72    0.50
   1  -5 -16    9.12    0.68
   1   5 -15   11.20    0.50
   1  -5 -15    8.27    0.56
   1  -5 -15    8.13    0.67
   1   5 -14    0.84    0.23
   1  -5 -14    0.70    0.29
   1  -5 -14    0.82    0.24
   1  -5 -14    1.17    0.23
   1  -5 -14    0.52    0.40
   1  -5 -13    4.34    0.51
   1  -5 -13    4.18    0.36
  -1   5  13    3.87    0.33
   1  -5 -13    3.70    0.37
  -1  -5  13    4.68    0.48
  -1  -5  13    4.64    0.41
   1  -5 -13    4.15    0.33
   1   5 -13    4.75    0.34
  -1  -5  12    2.96    0.37
   1  -5 -12    1.95    0.34
  -1  -5  12    3.30    0.47
  -1   5  12    2.14    0.31
   1  -5 -12    2.26    0.31
   1   5 -12    3.30    0.32
   1  -5 -12    2.23    0.47
  -1  -5  12    3.51    0.38
  -1  -5  12    3.95    0.29
  -1  -5  11    0.67    0.29
   1  -5 -11    1.32    0.30
   1  -5 -11    1.66    0.28
   1  -5 -11    0.72    0.39
  -1  -5  11    0.77    0.36
  -1  -5  11    0.85    0.22
   1   5 -11    0.93    0.27
  -1   5  11    1.57    0.26
  -1  -5  11    1.07    0.30
  -1   5  10    3.27    0.29
   1  -5 -10    3.23    0.40
  -1  -5  10    3.52    0.32
  -1  -5  10    3.57    0.26
   1  -5 -10    3.05    0.30
   1   5 -10    3.57    0.30
  -1  -5  10    2.63    0.36
  -1  -5  10    3.18    0.33
   1  -5 -10    3.17    0.31
  -1  -5   9    1.66    0.24
   1  -5  -9    2.37    0.34
  -1  -5   9    1.78    0.21
  -1   5   9    2.22    0.24
  -1  -5   9    1.73    0.27
   1  -5  -9    2.16    0.27
   1   5  -9    1.77    0.25
   1  -5  -9    1.86    0.24
  -1  -5   9    1.90    0.28
   1  -5  -8    1.91    0.29
   1  -5  -8    1.85    0.25
   1  -5  -8    2.41    0.26
  -1   5   8    2.37    0.27
   1   5  -8    1.82    0.25
  -1  -5   8    2.73    0.25
  -1   5   8    2.72    0.26
  -1  -5   8    1.87    0.27
  -1   5   7    3.52    0.29
  -1  -5   7    3.70    0.28
  -1   5   7    3.90    0.30
   1  -5  -7    3.54    0.31
  -1  -5   7    3.51    0.31
   1  -5  -7    4.16    0.30
   1   5  -7    3.33    0.30
   1  -5  -6    6.14    0.37
  -1   5   6    5.93    0.35
   1  -5  -6    5.96    0.37
  -1   5   6    5.53    0.37
   1   5  -6    4.73    0.36
   1  -5  -5   15.32    0.72
  -1   5   5   16.22    0.72
  -1   5   5   16.21    0.71
   1  -5  -5   16.56    0.71
   1   5  -5   14.40    0.71
  -1   5   4    0.36    0.19
   1  -5  -4    0.22    0.18
  -1   5   4    0.54    0.22
   1  -5  -4    0.08    0.21
   1   5  -4    0.25    0.18
  -1   5   3   20.20    0.85
  -1   5   3   19.03    0.85
  -1   5   2    0.14    0.17
  -1   5   2    0.23    0.16
   1  -5  -1   10.21    0.52
  -1   5   1   11.87    0.53
   1   5  -1    9.79    0.53
   1  -5   0    4.56    0.32
   1   5   0    4.03    0.29
  -1   5   0    4.34    0.30
   1   5   1   20.83    0.86
   1  -5   1   18.59    0.84
  -1   5  -1   19.53    0.85
   1   5   2   70.77    2.77
   1  -5   2   74.96    2.78
  -1  -5  -3   53.75    2.04
   1   5   3   54.15    2.04
   1   5   3   54.00    2.06
   1  -5   3   49.82    2.05
  -1  -5  -4    2.18    0.25
  -1   5  -4    1.28    0.23
   1   5   4    2.63    0.26
   1   5   4    1.87    0.24
   1  -5   4    1.57    0.26
   1   5   5   46.67    1.89
  -1  -5  -5   48.76    1.89
   1  -5   5   51.09    1.92
  -1   5  -5   51.10    1.91
   1   5   5   47.34    1.91
   1   5   6   10.35    0.52
  -1   5  -6    9.89    0.52
   1  -5   6    9.92    0.53
   1   5   6   10.29    0.53
  -1  -5  -6   10.87    0.51
   1   5   7   69.58    2.60
   1  -5   7   67.57    2.60
  -1  -5  -7   70.31    2.60
  -1   5  -7   66.15    2.61
  -1  -5  -7   67.67    2.62
   1  -5   7   66.12    2.62
   1   5   7   71.72    2.63
  -1  -5  -8    0.32    0.27
  -1   5  -8    0.45    0.19
   1   5   8    0.41    0.23
   1   5   8    0.43    0.21
   1  -5   8    0.31    0.21
   1  -5   8    0.45    0.17
   1  -5   8    0.42    0.23
  -1  -5  -8    0.17    0.23
  -1  -5  -8    0.16    0.19
  -1  -5  -9   12.43    0.65
  -1  -5  -9   12.83    0.63
   1  -5   9   14.42    0.63
   1   5   9   12.01    0.64
  -1   5  -9   14.81    0.65
   1  -5   9   14.79    0.67
  -1  -5  -9   12.29    0.71
   1  -5   9   14.90    0.66
  -1   5 -10   89.64    3.45
   1  -5  10   91.41    3.47
   1   5  10   89.30    3.47
  -1  -5 -10   94.87    3.55
   1  -5  10   97.42    3.45
   1  -5  10   90.48    3.49
  -1  -5 -10   92.62    3.46
  -1  -5 -10   92.01    3.47
  -1  -5 -10   91.66    3.51
  -1  -5 -11   79.37    2.86
  -1   5 -11   71.66    2.82
   1  -5  11   72.11    2.84
   1   5  11   76.93    2.84
   1  -5  11   74.21    2.82
  -1  -5 -11   76.49    2.94
   1  -5  11   74.00    2.88
  -1  -5 -11   73.17    2.82
  -1  -5 -11   79.34    2.89
  -1   5 -12    0.71    0.24
  -1  -5 -12    0.51    0.30
   1  -5  12    0.47    0.30
  -1  -5 -12    0.61    0.27
  -1  -5 -12    0.38    0.31
   1  -5  12    0.74    0.26
   1  -5  12    0.68    0.23
  -1  -5 -12    0.85    0.23
   1   5  12    0.45    0.23
  -1  -5 -12    0.58    0.38
  -1  -5 -13   15.79    0.74
   1   5  13   15.50    0.72
  -1  -5 -13   16.57    0.80
  -1  -5 -13   15.49    0.86
  -1   5 -13   17.01    0.72
  -1  -5 -14    2.48    0.47
   1  -5  14    2.32    0.44
  -1  -5 -14    2.83    0.30
   1   5  14    2.71    0.26
  -1  -5 -14    2.52    0.36
   1  -5  15    0.63    0.39
  -1  -5 -15   -0.08    0.41
  -1  -5 -15    0.20    0.33
  -1  -5 -15    0.11    0.30
  -1  -5 -16    0.28    0.42
  -1  -5 -16    0.51    0.35
  -1  -5 -16    0.50    0.29
   1  -5  16    0.89    0.44
  -1  -5 -17   15.59    0.87
  -1  -5 -17   14.90    0.76
  -1  -5 -17   14.23    0.90
   1  -5  17   16.09    0.93
   1  -5  18    0.73    0.50
  -1  -5 -18    0.27    0.34
  -1  -5 -18    0.16    0.52
   1  -5  19    3.28    0.57
   1  -5  20    1.15    0.55
  -1  -5 -20    1.38    0.58
   1  -6 -19    0.95    0.55
   1  -6 -18   -0.22    0.30
   1  -6 -18    0.17    0.50
   1  -6 -17    1.62    0.34
   1  -6 -17    0.93    0.51
   1  -6 -16    5.45    0.59
   1  -6 -16    6.16    0.46
   1   6 -15    0.42    0.26
   1  -6 -15    0.09    0.41
   1  -6 -15   -0.08    0.30
   1  -6 -14    3.57    0.48
  -1   6  14    4.16    0.34
   1  -6 -14    4.52    0.43
   1   6 -14    3.78    0.35
  -1  -6  14    3.18    0.44
   1  -6 -14    3.50    0.33
   1  -6 -13    8.28    0.56
  -1  -6  13    7.95    0.60
  -1   6  13    8.99    0.48
   1  -6 -13    9.01    0.64
   1  -6 -13    8.49    0.50
   1   6 -13    7.51    0.48
   1  -6 -13    7.45    0.47
  -1  -6  12    1.56    0.37
  -1   6  12    1.68    0.29
  -1  -6  12    1.38    0.31
   1  -6 -12    2.23    0.42
  -1  -6  12    1.46    0.31
   1  -6 -12    1.80    0.29
  -1  -6  12    1.46    0.28
   1  -6 -12    1.85    0.35
   1   6 -12    1.62    0.28
   1  -6 -11    0.22    0.24
  -1  -6  11    0.35    0.28
  -1  -6  11    0.03    0.22
  -1  -6  11    0.40    0.26
   1  -6 -11    0.30    0.37
   1  -6 -11    0.31    0.29
  -1  -6  11    0.36    0.30
  -1  -6  11   -0.10    0.32
   1   6 -11    0.43    0.26
  -1   6  11    0.21    0.26
   1  -6 -10    0.40    0.25
  -1   6  10    0.02    0.24
  -1  -6  10    0.27    0.24
  -1  -6  10    0.42    0.29
   1  -6 -10   -0.02    0.27
  -1  -6  10    0.30    0.22
   1   6 -10   -0.13    0.25
  -1  -6  10    0.59    0.26
   1  -6 -10   -0.05    0.34
  -1  -6  10    0.18    0.28
  -1   6   9    3.28    0.31
  -1  -6   9    2.85    0.28
  -1   6   9    2.41    0.33
  -1  -6   9    2.87    0.29
   1  -6  -9    2.00    0.29
   1  -6  -9    2.77    0.32
  -1  -6   9    3.04    0.33
   1   6  -9    2.59    0.31
  -1  -6   8   -0.07    0.27
  -1  -6   8    0.05    0.24
  -1  -6   8    0.06    0.20
  -1   6   8    0.26    0.26
   1  -6  -8   -0.02    0.25
   1  -6  -8    0.45    0.23
   1   6  -8    0.11    0.24
  -1   6   8    0.28    0.22
   1  -6  -7    2.16    0.30
   1   6  -7    2.52    0.29
   1  -6  -7    2.32    0.28
  -1   6   7    2.08    0.30
  -1  -6   7    2.32    0.27
  -1  -6   7    2.45    0.31
  -1   6   7    2.35    0.28
  -1  -6   7    2.49    0.25
   1   6  -6    7.32    0.46
  -1  -6   6    7.27    0.44
   1  -6  -6    8.15    0.48
   1  -6  -6    8.10    0.46
  -1  -6   6    7.05    0.46
  -1   6   6    7.35    0.45
  -1   6   6    8.42    0.47
   1   6  -5    2.21    0.29
  -1   6   5    1.57    0.24
   1  -6  -5    1.85    0.27
   1  -6  -5    1.65    0.27
  -1   6   5    1.36    0.27
  -1  -6   5    1.84    0.27
  -1  -6   5    2.03    0.24
  -1   6   4    0.46    0.23
  -1  -6   4    0.27    0.21
   1   6  -4    0.36    0.21
  -1   6   4    0.27    0.21
   1  -6  -4    0.41    0.20
   1  -6  -4    0.50    0.23
   1  -6  -3    4.37    0.35
  -1   6   3    4.01    0.32
  -1  -6   3    4.11    0.31
  -1   6   3    3.83    0.34
  -1   6   2    8.57    0.50
  -1   6   2   10.58    0.52
  -1  -6   2    8.74    0.49
   1  -6  -1   10.26    0.53
   1  -6  -1    9.33    0.54
   1   6  -1   11.00    0.54
  -1   6   1   10.86    0.54
  -1   6   0    0.48    0.22
   1   6   0    0.33    0.21
   1  -6   0    0.78    0.22
   1   6   1    0.17    0.19
   1  -6   1    0.10    0.18
  -1  -6  -1   -0.13    0.20
   1  -6   1   -0.05    0.22
  -1   6  -1    0.16    0.20
   1  -6   2   15.84    0.74
   1  -6   2   15.58    0.73
   1   6   2   15.67    0.73
   1   6   3   -0.09    0.23
   1   6   3    0.04    0.18
  -1  -6  -3   -0.11    0.22
   1  -6   3   -0.05    0.24
   1  -6   3   -0.13    0.19
   1   6   4    3.92    0.33
   1  -6   4    4.40    0.34
  -1   6  -4    4.69    0.34
  -1  -6  -4    4.01    0.34
   1   6   4    4.94    0.36
   1  -6   4    4.82    0.37
   1   6   5    3.69    0.33
  -1  -6  -5    3.06    0.32
  -1  -6  -5    3.21    0.30
   1  -6   5    3.63    0.32
   1  -6   5    3.69    0.33
  -1   6  -5    3.60    0.32
   1   6   5    3.17    0.32
  -1  -6  -6    9.31    0.50
  -1  -6  -6    8.44    0.47
   1   6   6    9.07    0.50
  -1   6  -6    6.73    0.47
   1   6   6    8.41    0.48
   1  -6   6    8.04    0.47
   1  -6   6    7.55    0.48
  -1   6  -7    2.34    0.28
  -1  -6  -7    2.25    0.27
   1  -6   7    1.67    0.26
   1   6   7    2.10    0.28
  -1  -6  -7    2.31    0.31
   1  -6   7    1.90    0.31
   1   6   7    2.48    0.28
   1  -6   8    0.53    0.24
   1  -6   8    0.57    0.23
   1   6   8    0.44    0.25
  -1  -6  -8    0.56    0.28
  -1   6  -8    0.33    0.23
   1  -6   8    0.34    0.26
  -1  -6  -8    0.28    0.23
   1  -6   8    0.60    0.20
   1   6   8    0.63    0.25
  -1  -6  -9    5.17    0.40
   1  -6   9    6.35    0.43
   1  -6   9    6.19    0.42
   1   6   9    5.63    0.44
   1  -6   9    7.20    0.40
  -1   6  -9    6.21    0.41
  -1  -6  -9    6.37    0.45
   1   6   9    5.64    0.43
   1  -6   9    6.56    0.43
   1   6  10    4.50    0.39
   1  -6  10    4.72    0.40
   1  -6  10    5.01    0.42
   1  -6  10    5.31    0.39
  -1   6 -10    5.48    0.38
  -1  -6 -10    5.33    0.41
   1  -6  10    5.13    0.36
  -1  -6 -10    4.76    0.38
   1  -6  11    3.54    0.37
  -1  -6 -11    4.48    0.38
   1  -6  11    3.95    0.34
   1  -6  11    3.48    0.38
   1  -6  11    3.09    0.33
   1   6  11    3.41    0.34
  -1  -6 -11    2.73    0.33
  -1  -6 -11    4.08    0.42
  -1   6 -11    2.69    0.32
   1   6  12    0.29    0.25
  -1  -6 -12    0.15    0.38
  -1  -6 -12    0.17    0.25
  -1  -6 -12    0.06    0.31
  -1   6 -12    0.08    0.24
  -1  -6 -12    0.05    0.28
   1   6  13    6.98    0.45
  -1   6 -13    7.82    0.46
  -1  -6 -13    6.97    0.48
  -1  -6 -13    7.55    0.54
  -1  -6 -13    7.85    0.59
  -1   6 -14    0.09    0.26
  -1  -6 -14    0.15    0.32
  -1  -6 -14    0.27    0.39
  -1  -6 -15    0.77    0.44
   1  -6  15    1.25    0.43
  -1  -6 -15    0.88    0.33
  -1  -6 -16    2.77    0.45
  -1  -6 -16    3.45    0.41
   1  -6  16    3.72    0.51
  -1  -6 -16    3.25    0.54
  -1  -6 -17    3.43    0.41
   1  -6  17    3.16    0.54
  -1  -6 -17    4.89    0.60
  -1  -6 -17    3.56    0.50
  -1  -6 -18   -0.45    0.37
   1  -6  18    0.66    0.54
  -1  -6 -18    0.86    0.56
  -1  -6 -19   -0.45    0.45
   1  -6  19    0.07    0.50
  -1  -6 -19   -0.28    0.53
   1  -7 -18   -0.33    0.35
   1  -7 -18    0.58    0.54
   1  -7 -17    1.36    0.52
   1  -7 -16   -0.02    0.36
   1  -7 -16    0.70    0.46
   1  -7 -15    1.09    0.39
   1   7 -15    0.96    0.33
   1  -7 -15    0.64    0.44
  -1  -7  15    0.91    0.42
   1   7 -14    0.25    0.29
  -1  -7  14    0.26    0.40
   1  -7 -14    0.22    0.36
   1  -7 -13    0.05    0.32
   1   7 -13   -0.33    0.30
   1  -7 -13    0.15    0.28
  -1  -7  13   -0.39    0.38
  -1   7  13   -0.02    0.29
  -1  -7  12    2.92    0.43
   1  -7 -12    2.76    0.35
  -1   7  12    3.02    0.35
   1   7 -12    2.99    0.36
   1  -7 -12    3.32    0.40
  -1  -7  11    1.82    0.31
  -1   7  11    2.15    0.32
   1  -7 -11    2.12    0.33
   1  -7 -11    2.00    0.37
  -1  -7  11    2.29    0.39
  -1  -7  11    2.20    0.33
   1   7 -11    2.31    0.33
  -1  -7  11    1.80    0.36
  -1  -7  10    1.81    0.30
   1  -7 -10    2.24    0.32
  -1   7  10    1.77    0.32
  -1  -7  10    1.64    0.32
   1  -7 -10    1.81    0.35
  -1  -7  10    1.81    0.37
   1   7 -10    1.91    0.32
  -1  -7  10    1.44    0.36
  -1  -7  10    1.76    0.27
   1   7  -9   20.69    1.00
  -1  -7   9   22.45    0.99
  -1  -7   9   21.02    0.95
  -1   7   9   23.47    1.00
   1  -7  -9   22.23    1.00
   1  -7  -9   22.87    1.03
  -1  -7   9   21.48    1.02
  -1  -7   8    4.25    0.37
  -1  -7   8    3.52    0.33
   1  -7  -8    4.05    0.38
  -1   7   8    3.76    0.38
   1   7  -8    3.78    0.39
   1  -7  -8    4.29    0.41
  -1  -7   8    3.54    0.40
  -1   7   8    3.75    0.40
   1  -7  -7    3.26    0.39
  -1   7   7    3.86    0.38
  -1   7   7    3.43    0.37
  -1  -7   7    4.07    0.41
  -1  -7   7    4.10    0.38
   1  -7  -7    3.77    0.38
   1   7  -7    4.89    0.42
   1  -7  -6   13.43    0.68
  -1   7   6   11.93    0.66
  -1   7   6   11.96    0.65
  -1  -7   6   11.21    0.66
   1  -7  -6   13.93    0.67
   1   7  -6   12.77    0.68
  -1  -7   6   11.41    0.64
  -1  -7   5    0.92    0.27
  -1   7   5    0.98    0.30
  -1  -7   5    1.56    0.33
  -1   7   5    1.01    0.28
   1  -7  -5    1.46    0.32
   1  -7  -5    0.94    0.34
   1   7  -5    1.34    0.31
  -1  -7   4    1.66    0.35
  -1  -7   4    2.10    0.31
   1  -7  -4    2.31    0.35
   1   7  -4    1.82    0.34
  -1   7   4    2.48    0.32
  -1   7   4    2.59    0.38
   1  -7  -4    1.95    0.36
  -1   7   3    3.80    0.41
   1  -7  -3    3.40    0.37
  -1  -7   3    2.60    0.36
  -1  -7   3    2.28    0.37
   1  -7  -3    3.97    0.41
  -1   7   3    4.32    0.39
  -1   7   2    5.49    0.42
  -1  -7   2    5.24    0.44
  -1   7   2    4.80    0.45
  -1  -7   2    5.14    0.41
  -1  -7   1   26.66    1.20
  -1   7   1   31.61    1.24
   1   7  -1   26.97    1.23
   1  -7  -1   29.76    1.23
  -1  -7   1   27.53    1.23
  -1  -7   0   80.29    3.17
  -1  -7   0   86.84    3.17
   1  -7   0   83.96    3.18
   1   7   0   81.07    3.18
  -1   7   0   84.64    3.18
   1  -7   0   78.23    3.16
   1  -7   1   41.78    1.68
   1  -7   1   40.97    1.67
  -1   7  -1   36.46    1.66
   1   7   1   44.55    1.71
   1  -7   2    0.33    0.37
   1  -7   2    0.83    0.33
   1   7   2    0.27    0.33
   1   7   2    1.11    0.38
   1   7   3   63.93    2.55
  -1  -7  -3   65.98    2.56
   1  -7   3   65.63    2.56
  -1  -7  -3   64.96    2.57
   1   7   3   67.44    2.58
   1  -7   3   66.12    2.57
  -1  -7  -4    8.58    0.54
  -1  -7  -4    8.66    0.52
   1   7   4    8.61    0.54
   1  -7   4    8.14    0.53
   1  -7   4    8.51    0.55
  -1   7  -4    8.05    0.51
   1   7   4    7.84    0.53
   1   7   5    2.98    0.36
  -1  -7  -5    3.06    0.33
  -1   7  -5    2.78    0.34
  -1  -7  -5    3.06    0.37
   1   7   5    3.08    0.36
   1  -7   5    2.67    0.37
   1  -7   5    2.31    0.34
  -1  -7  -6    9.31    0.57
   1  -7   6    9.17    0.55
  -1  -7  -6    8.97    0.53
   1  -7   6    9.05    0.57
   1   7   6   10.14    0.57
   1   7   6    8.76    0.54
  -1   7  -6    8.71    0.54
  -1   7  -7    0.21    0.26
   1   7   7    0.18    0.29
   1  -7   7    0.28    0.30
  -1  -7  -7    0.16    0.29
   1  -7   7    0.17    0.27
  -1  -7  -7   -0.05    0.25
   1   7   7    0.09    0.28
   1   7   8    3.93    0.39
   1  -7   8    4.01    0.41
   1  -7   8    3.49    0.34
  -1   7  -8    3.74    0.36
  -1  -7  -8    4.04    0.41
   1  -7   8    3.60    0.37
  -1  -7  -8    4.66    0.38
   1   7   8    4.58    0.40
   1   7   9    2.72    0.39
  -1  -7  -9    1.93    0.37
   1  -7   9    2.22    0.32
  -1   7  -9    1.94    0.32
   1  -7   9    2.19    0.32
   1  -7   9    2.26    0.38
   1  -7   9    1.63    0.34
   1   7   9    2.74    0.37
  -1  -7  -9    2.64    0.35
  -1  -7 -10    1.48    0.37
  -1   7 -10    2.12    0.33
  -1  -7 -10    1.39    0.33
   1   7  10    1.44    0.33
   1  -7  10    1.47    0.33
   1  -7  10    1.96    0.34
   1  -7  10    1.92    0.30
   1  -7  10    1.58    0.39
   1  -7  11    3.25    0.35
  -1  -7 -11    2.54    0.39
  -1   7 -11    2.89    0.34
  -1  -7 -11    2.70    0.36
  -1  -7 -11    3.45    0.44
   1  -7  11    2.40    0.38
   1   7  11    2.65    0.37
  -1  -7 -12    0.45    0.32
   1   7  12    0.06    0.31
  -1  -7 -12    0.10    0.34
  -1   7 -12    0.57    0.30
  -1  -7 -12    0.29    0.29
  -1  -7 -13   11.70    0.71
  -1  -7 -13   11.29    0.62
   1   7  13   11.68    0.63
  -1   7 -13   11.32    0.62
  -1  -7 -14    2.40    0.41
  -1   7 -14    1.35    0.32
  -1  -7 -15   -0.02    0.35
   1  -7  15    0.63    0.43
   1  -7  16   -0.25    0.45
  -1  -7 -16   -0.69    0.39
   1  -7  17    0.03    0.44
  -1  -7 -17    0.24    0.38
   1  -7  18    1.37    0.51
  -1  -7 -18    0.40    0.37
  -1  -7 -18    0.54    0.41
   1  -8 -16    0.47    0.45
  -1  -8  16    0.70    0.46
  -1  -8  15    0.65    0.43
   1  -8 -15    0.86    0.45
   1   8 -15    0.93    0.36
   1  -8 -14    2.89    0.50
   1   8 -14    2.33    0.38
  -1  -8  14    2.73    0.48
   1   8 -13    2.27    0.37
  -1  -8  13    2.16    0.44
  -1   8  13    1.74    0.36
  -1   8  12    3.51    0.41
  -1  -8  12    2.81    0.46
   1   8 -12    2.47    0.37
  -1   8  11    1.80    0.37
   1   8 -11    0.91    0.35
  -1  -8  11    0.82    0.35
  -1  -8  10    3.28    0.40
   1   8 -10    3.24    0.39
  -1   8  10    3.17    0.39
   1  -8 -10    3.16    0.42
   1   8  -9    8.42    0.58
   1  -8  -9   10.66    0.64
  -1  -8   9    9.93    0.60
  -1  -8   9    8.48    0.53
  -1   8   9    9.51    0.59
  -1   8   8    7.02    0.51
  -1  -8   8    5.69    0.42
   1  -8  -8    5.91    0.52
   1   8  -8    6.83    0.51
  -1  -8   8    5.14    0.46
   1  -8  -8    6.20    0.50
  -1  -8   8    6.45    0.54
  -1   8   7    3.12    0.43
  -1  -8   7    4.47    0.42
   1  -8  -7    3.05    0.40
   1  -8  -7    2.44    0.43
  -1  -8   7    3.79    0.47
   1   8  -7    3.87    0.43
   1  -8  -6    0.20    0.36
  -1   8   6    0.02    0.31
   1  -8  -6    0.20    0.31
  -1  -8   6    0.04    0.29
   1   8  -6   -0.02    0.36
  -1  -8   6   -0.23    0.35
   1   8  -5   29.10    1.27
  -1  -8   5   27.27    1.23
  -1   8   5   28.87    1.26
   1  -8  -5   29.37    1.27
  -1  -8   5   27.00    1.26
   1  -8  -5   27.25    1.24
   1  -8  -4   20.54    0.95
  -1   8   4   19.76    0.93
  -1  -8   4   17.75    0.95
  -1  -8   4   17.47    0.90
   1  -8  -4   19.83    0.96
   1   8  -4   18.92    0.96
  -1   8   4   20.57    0.96
  -1   8   3   39.88    1.67
  -1  -8   3   41.18    1.66
   1  -8  -3   38.90    1.67
  -1  -8   3   38.97    1.68
  -1   8   3   38.96    1.67
   1  -8  -3   39.89    1.67
  -1   8   2   54.75    2.30
  -1  -8   2   56.32    2.29
  -1  -8   2   59.95    2.33
  -1   8   2   59.86    2.32
   1   8  -1   63.81    2.57
  -1  -8   1   60.36    2.54
  -1  -8   1   58.79    2.55
   1  -8  -1   67.31    2.57
  -1   8   0    9.92    0.67
   1   8   0   10.05    0.72
   1  -8   0    8.66    0.72
  -1  -8   0   10.49    0.73
  -1  -8   0   12.02    0.70
   1  -8   0    9.77    0.72
  -1   8  -1  192.35    7.38
   1  -8   1  192.56    7.37
   1  -8   1  194.60    7.38
   1   8   1  215.60    7.42
   1  -8   2   39.08    1.79
   1   8   2   41.43    1.82
   1  -8   2   39.79    1.79
   1   8   3   50.12    1.97
   1  -8   3   42.53    1.94
   1   8   3   51.90    1.99
  -1  -8  -3   47.25    1.97
  -1  -8  -3   49.67    1.95
   1  -8   3   44.75    1.95
   1  -8   4   18.05    0.96
  -1  -8  -4   20.46    0.99
   1  -8   4   15.52    0.90
   1   8   4   19.59    0.96
  -1  -8  -4   18.39    0.93
  -1   8  -4   18.89    0.93
   1  -8   5    7.49    0.55
  -1  -8  -5    7.78    0.59
   1   8   5    9.21    0.60
   1   8   5   11.51    0.64
   1  -8   5    7.00    0.58
  -1  -8  -5   10.13    0.58
  -1   8  -5    6.53    0.53
   1  -8   6   -0.18    0.31
   1   8   6    0.12    0.32
  -1   8  -6    0.09    0.31
  -1  -8  -6    0.48    0.30
  -1  -8  -6    0.11    0.36
   1   8   6    0.06    0.33
   1  -8   6    0.25    0.35
  -1   8  -7    2.04    0.35
   1  -8   7    1.36    0.33
   1  -8   7    1.34    0.38
  -1  -8  -7    1.17    0.36
  -1  -8  -7    1.47    0.33
   1   8   7    0.61    0.33
  -1  -8  -8    1.18    0.33
   1   8   8    1.33    0.35
   1  -8   8    1.94    0.36
  -1  -8  -8    1.12    0.36
  -1   8  -8    0.61    0.32
   1  -8   8    1.63    0.39
   1   8   9    2.48    0.39
  -1   8  -9    2.71    0.38
   1  -8   9    2.55    0.33
  -1  -8  -9    2.40    0.40
   1  -8   9    3.29    0.40
   1   8  10    1.62    0.39
  -1   8 -10    2.73    0.38
  -1   8 -11    0.08    0.30
   1   8  11    0.09    0.34
  -1   8 -12   11.06    0.65
   1   8  12   10.98    0.66
  -1  -8 -12   12.10    0.75
   1   8  13    1.99    0.37
  -1  -8 -13    2.64    0.47
  -1   8 -13    1.87    0.36
  -1   8 -14    1.92    0.38
  -1  -8 -14    2.19    0.48
  -1  -8 -15    2.86    0.50
   1  -8  16    0.47    0.46
  -1  -8 -16    0.26    0.44
   1  -8  17    0.49    0.46
   1  -9 -16    0.14    0.55
  -1  -9  16    0.03    0.45
   1  -9 -15    0.25    0.52
  -1  -9  15    0.33    0.47
   1  -9 -14    1.90    0.57
  -1  -9  14    0.83    0.45
   1   9 -14    0.63    0.37
   1   9 -13    4.61    0.47
  -1  -9  13    3.97    0.53
  -1  -9  12    0.35    0.39
  -1   9  12    0.14    0.35
   1   9 -12   -0.02    0.35
  -1   9  11    0.93    0.38
  -1  -9  11    0.47    0.37
   1   9 -11    0.73    0.37
  -1   9  10    0.22    0.35
   1   9 -10    0.05    0.34
  -1   9   9    0.38    0.36
   1   9  -9    0.98    0.36
  -1   9   8    0.66    0.34
   1   9  -8   -0.03    0.35
  -1   9   7    2.25    0.40
   1   9  -7    2.91    0.43
   1   9  -6   -0.11    0.35
  -1   9   6    0.54    0.34
  -1   9   5    1.77    0.36
   1   9  -5    1.83    0.39
   1   9  -4    1.81    0.40
  -1   9   4    2.22    0.39
  -1   9   3   -0.39    0.34
  -1   9   2    0.71    0.33
  -1   9   1    0.15    0.31
   1   9  -1   -0.19    0.34
   1   9   0   -0.14    0.34
  -1   9   0   -0.03    0.31
  -1   9  -1    2.72    0.40
   1   9   1    3.92    0.44
   1   9   2    2.18    0.39
  -1   9  -3    3.39    0.43
   1   9   3    3.83    0.45
  -1   9  -4    0.16    0.34
   1   9   4   -0.03    0.36
  -1   9  -5    2.65    0.40
   1   9   5    2.58    0.43
   1   9   6    2.60    0.41
  -1   9  -6    2.09    0.40
  -1   9  -7    0.55    0.35
   1   9   7    0.16    0.36
  -1   9  -8    2.11    0.39
   1   9   8    1.69    0.40
   1   9   9    5.82    0.52
  -1   9  -9    4.47    0.47
   1   9  10    1.53    0.41
  -1   9 -10    1.66    0.38
   1   9  11   -0.36    0.38
  -1   9 -11    0.27    0.33
   1   9  12    0.66    0.38
  -1  -9 -12   -0.03    0.45
  -1   9 -12    0.18    0.35
  -1  -9 -13    4.46    0.55
  -1   9 -13    2.55    0.42
  -1  -9 -14    1.56    0.53
  -1   9 -14    2.59    0.42
  -1  -9 -15    0.10    0.50
  -1 -10  14    4.22    0.60
   1 -10 -14    6.71    0.79
   1  10 -14    4.94    0.55
  -1 -10  13    4.28    0.56
   1  10 -13    5.08    0.57
  -1 -10  12   -0.06    0.45
   1  10 -12   -0.08    0.43
  -1  10  12    0.16    0.41
   1  10 -11    1.26    0.43
  -1 -10  11    2.28    0.49
  -1  10  11    1.80    0.44
  -1  10  10    1.40    0.43
   1  10 -10    1.03    0.42
  -1  10   9    2.16    0.45
   1  10  -9    3.03    0.47
   1  10  -8    3.82    0.49
  -1  10   8    3.60    0.48
  -1  10   7    2.49    0.46
   1  10  -7    2.96    0.47
  -1  10   6    1.28    0.41
   1  10  -6    1.16    0.40
  -1  10   5    0.94    0.40
   1  10  -5    0.95    0.39
  -1  10   4   -0.17    0.34
   1  10  -4    0.09    0.36
   1  10  -3    0.90    0.40
  -1  10   3    0.81    0.35
  -1  10   2   -0.09    0.37
   1  10  -1   -0.06    0.36
  -1  10   1    0.23    0.36
  -1  10   0    1.61    0.42
   1  10   0    1.95    0.41
   1  10   1    6.81    0.57
   1  10   2   -0.06    0.36
   1  10   3    4.11    0.48
  -1  10  -3    4.93    0.51
  -1  10  -4   -0.20    0.36
   1  10   4    0.03    0.37
  -1  10  -5    0.65    0.40
   1  10   5    0.06    0.34
  -1  10  -6    0.51    0.40
   1  10   6    0.72    0.38
  -1  10  -7    0.20    0.36
   1  10   7    0.78    0.40
   1  10   8    0.24    0.40
  -1  10  -8    0.88    0.40
   1  10   9    1.10    0.43
  -1  10  -9    0.59    0.40
  -1  10 -10   -0.34    0.39
   1  10  10   -0.58    0.42
  -1  10 -11    0.59    0.39
   1  10  11    1.15    0.45
  -1 -10 -12    0.37    0.53
  -1  10 -12   -0.37    0.42
   1  10  12    0.14    0.41
   1 -10  12    0.23    0.45
  -1 -10 -13    6.18    0.73
  -1  10 -13    5.56    0.57
  -1 -10 -14    2.46    0.67
  -1 -11  12   14.01    0.93
   1  11 -12   12.87    0.87
  -1 -11  11    3.04    0.57
   1  11 -11    2.78    0.55
  -1  11  11    1.84    0.54
   1  11 -10   -0.24    0.48
  -1  11  10    0.57    0.48
  -1  11   9    0.65    0.47
   1  11  -9   -0.16    0.45
  -1  11   8    2.85    0.53
   1  11  -8    1.96    0.50
   1  11  -7    1.49    0.48
  -1  11   7    0.50    0.44
  -1  11   6    0.69    0.44
   1  11  -6    0.95    0.44
   1  11  -5    0.98    0.47
  -1  11   5    0.53    0.46
   1  11  -4   -0.36    0.43
  -1  11   4    0.94    0.44
   1  11  -3   -0.43    0.45
  -1  11   3   -0.22    0.41
  -1  11   2    0.09    0.43
  -1  11   1    0.09    0.41
   1  11  -1    0.13    0.46
  -1  11   0    4.19    0.51
   1  11   0    2.89    0.53
   1  11   1    0.03    0.44
   1  11   2    5.92    0.60
  -1  11  -3    3.97    0.56
   1  11   3    3.49    0.52
   1  11   4   11.26    0.82
  -1  11  -4   13.26    0.83
   1  11   5    7.37    0.65
  -1  11  -5    5.76    0.63
   1  11   6    2.76    0.53
  -1  11  -6    2.54    0.52
  -1  11  -7    0.43    0.46
   1  11   7   -0.10    0.44
  -1  11  -8    2.92    0.52
   1  11   8    3.57    0.56
   1  11   9    0.39    0.46
  -1  11  -9    0.09    0.44
   1  11  10    0.60    0.47
  -1  11 -10    0.46    0.45
   1  11  11    1.42    0.50
  -1  11 -11    1.50    0.49
   1 -11  12    0.25    0.52
  -1 -11 -12    0.65    0.63
  -1  11 -12    0.80    0.48
   1  12  -9    0.61    0.55
  -1  12   9    0.46    0.55
  -1  12   8   -0.03    0.52
   1  12  -8    1.16    0.55
  -1  12   7    1.03    0.52
   1  12  -7    0.84    0.53
   1  12  -6    1.74    0.52
  -1  12   6    2.32    0.54
   1  12  -5    0.50    0.51
  -1  12   5   -0.20    0.49
  -1  12   4    3.94    0.59
   1  12  -4    3.54    0.58
  -1  12   3    5.07    0.63
   1  12  -3    3.60    0.60
  -1  12   2    1.58    0.52
  -1  12   1    8.65    0.73
   1  12   0    0.21    0.48
  -1  12   0   -0.91    0.49
   1  12   1    2.40    0.53
   1  12   2    2.40    0.53
   1  12   3    0.39    0.46
  -1  12  -3    0.88    0.48
   1  12   4    2.07    0.50
  -1  12  -4    2.32    0.50
   1  12   5    3.83    0.62
  -1  12  -5    3.53    0.57
  -1  12  -6   -0.41    0.51
   1  12   6   -0.07    0.48
   1  12   7    1.70    0.56
  -1  12  -7    1.53    0.57
   1  12   8    0.35    0.57
  -1  12  -8    0.39    0.54
  -1  12  -9    0.10    0.52
   1  12   9    0.21    0.55
   1  13  -4    0.61    0.50
  -1  13   4    0.04    0.48
  -1  13   3    0.18    0.47
   1  13  -3    0.27    0.50
  -1  13   2    0.36    0.47
  -1  13   1    0.47    0.44
   1  13   0   -0.38    0.47
  -1  13   0   -0.04    0.45
   1  13   1   -0.49    0.49
   1  13   2    0.46    0.47
   1  13   3    0.11    0.49
  -1  13  -3   -0.70    0.53
   2   0 -22   -0.23    0.49
   2   0 -21   -0.28    0.47
   2   0 -21   -0.22    0.40
   2   0 -20   33.78    1.50
   2   0 -19    0.27    0.35
   2   0 -18    0.11    0.29
   2   0 -17    0.19    0.30
   2   0 -16   -0.16    0.26
   2   0 -15    0.11    0.25
   2   0 -14    7.81    0.46
   2   0 -14    6.96    0.47
   2   0 -13   -0.20    0.22
   2   0 -13    0.12    0.24
   2   0 -12    0.44    0.06
   2   0 -12    0.66    0.24
   2   0 -12    0.51    0.19
   2   0 -11   -0.11    0.16
   2   0 -11   -0.01    0.19
   2   0 -11    0.00    0.05
   2   0 -10  154.63    5.71
   2   0 -10  172.26    5.81
   2   0  -9   -0.04    0.05
  -2   0   9   -0.01    0.19
   2   0  -9   -0.02    0.17
  -2   0   8 1494.39   54.16
   2   0  -8 1507.87   54.16
  -2   0   8 1822.05   54.25
   2   0  -8 1452.90   54.16
   2   0  -8 1428.61   54.16
   2   0  -8 1748.66   54.23
   2   0  -7   -0.04    0.12
  -2   0   7   -0.08    0.06
   2   0  -7   -0.05    0.04
  -2   0   7   -0.19    0.15
  -2   0   6    3.78    0.17
  -2   0   6    4.28    0.23
  -2   0   5    0.41    0.11
  -2   0   5    0.29    0.05
  -2   0   4 2269.86   78.99
  -2   0   4 2090.86   79.02
   2   0  -4 2136.85   79.00
  -2   0   3    0.09    0.08
  -2   0   3   -0.01    0.06
  -2   0   2  276.47   10.16
  -2   0   2  282.21   10.15
   2   0  -1    0.05    0.04
   2   0   0   23.03    0.89
   2   0   0   24.60    0.89
   2   0   1    0.02    0.05
   2   0   1    0.08    0.05
   2   0   1    0.07    0.05
  -2   0  -2   94.27    3.36
   2   0   2   94.18    3.37
   2   0   2   91.47    3.36
   2   0   2   88.25    3.37
   2   0   3    0.09    0.09
   2   0   3    0.00    0.08
   2   0   3    0.02    0.07
  -2   0  -3    0.13    0.08
   2   0   4 3840.13  136.83
   2   0   4 3838.68  136.80
   2   0   4 3637.54  136.82
  -2   0  -4 3777.16  136.82
  -2   0  -4 3780.75  136.80
   2   0   5    0.10    0.10
  -2   0  -5    0.00    0.06
  -2   0  -5   -0.12    0.10
   2   0   5    0.02    0.09
  -2   0  -5   -0.05    0.11
  -2   0  -6  219.34    7.83
   2   0   6  214.73    7.82
  -2   0  -6  222.47    7.82
   2   0   6  205.55    7.84
   2   0   6  209.26    7.83
  -2   0  -6  214.54    7.79
  -2   0  -7    0.07    0.05
   2   0   7    0.08    0.12
  -2   0  -7    0.06    0.10
  -2   0  -7    0.14    0.13
   2   0   7    0.04    0.11
   2   0   8   30.73    1.02
   2   0   8   33.40    1.05
   2   0   8   26.16    0.95
  -2   0  -8   23.89    0.95
  -2   0  -8   31.94    1.02
   2   0   8   23.84    0.95
   2   0   9    0.02    0.13
   2   0   9    0.24    0.17
  -2   0  -9   -0.06    0.13
   2   0  10  188.30    6.52
   2   0  10  169.32    6.48
  -2   0 -10  176.73    6.47
   2   0  11   -0.07    0.15
  -2   0 -11   -0.03    0.14
   2   0  11   -0.06    0.20
  -2   0 -11    0.22    0.20
  -2   0 -12   45.05    1.76
  -2   0 -12   44.66    1.71
  -2   0 -13    0.36    0.26
  -2   0 -13    0.12    0.17
  -2   0 -14   13.99    0.61
  -2   0 -14   13.60    0.69
  -2   0 -15    0.17    0.18
  -2   0 -16   11.34    0.66
  -2   0 -16   11.53    0.53
  -2   0 -17    0.10    0.32
  -2   0 -18    1.71    0.38
  -2   0 -18    1.91    0.23
  -2   0 -19    0.19    0.37
  -2   0 -20    2.25    0.47
  -2   0 -21   -0.22    0.48
  -2   0 -21   -0.03    0.43
   2   1 -22    2.13    0.47
   2  -1 -22    3.38    0.49
   2   1 -21    4.12    0.52
   2  -1 -21    4.20    0.51
   2  -1 -21    5.77    0.62
   2   1 -20    6.54    0.59
   2  -1 -20    7.85    0.68
   2  -1 -19   11.60    0.79
   2   1 -19   12.70    0.72
   2  -1 -19   11.00    0.71
   2  -1 -18    4.28    0.50
   2   1 -18    4.63    0.43
   2  -1 -18    4.48    0.45
   2  -1 -17    0.10    0.36
   2   1 -17    0.39    0.29
   2  -1 -17    0.22    0.30
   2   1 -16    5.60    0.44
   2  -1 -16    5.48    0.44
   2  -1 -15    3.79    0.36
   2   1 -15    3.96    0.35
   2   1 -14    4.00    0.38
   2  -1 -14    5.10    0.38
   2   1 -14    4.61    0.36
   2  -1 -14    5.32    0.39
   2  -1 -14    4.40    0.23
   2   1 -13   12.07    0.60
   2   1 -13   11.16    0.56
   2  -1 -13   12.20    0.59
   2  -1 -13   11.88    0.59
  -2  -1  13   10.65    0.60
   2  -1 -13   10.56    0.46
   2  -1 -12   25.44    1.05
   2   1 -12   25.05    1.05
   2  -1 -12   26.11    1.06
  -2  -1  12   28.40    1.08
   2  -1 -12   23.44    0.96
   2   1 -12   26.06    1.07
   2  -1 -11    9.44    0.43
   2  -1 -11   10.20    0.51
   2   1 -11   11.32    0.52
  -2  -1  11   11.99    0.55
   2   1 -11   10.53    0.53
   2  -1 -11   10.75    0.52
   2  -1 -10    0.72    0.10
   2   1 -10    0.90    0.17
   2  -1 -10    0.50    0.05
  -2  -1  10    0.76    0.20
  -2  -1  10    0.70    0.06
  -2  -1  10    0.57    0.05
   2  -1 -10    0.46    0.17
  -2  -1   9   41.79    1.41
  -2  -1   9   36.39    1.30
   2  -1  -9   33.08    1.31
   2   1  -9   41.11    1.39
   2  -1  -9   32.45    1.30
   2  -1  -9   36.55    1.33
   2   1  -9   36.83    1.31
   2   1  -8    2.34    0.18
  -2  -1   8    2.60    0.22
   2  -1  -8    2.39    0.14
  -2  -1   8    2.32    0.12
  -2   1   8    2.30    0.13
   2  -1  -8    1.85    0.12
   2  -1  -8    2.08    0.13
   2   1  -8    2.36    0.13
  -2   1   7    2.20    0.15
  -2  -1   7    3.56    0.15
  -2  -1   7    4.22    0.25
   2  -1  -7    2.33    0.15
   2   1  -7    3.35    0.15
   2   1  -7    4.02    0.20
  -2  -1   6    2.71    0.18
   2   1  -6    2.69    0.16
   2  -1  -6    2.75    0.14
  -2   1   6    2.67    0.15
   2   1  -6    2.86    0.14
   2  -1  -6    2.38    0.13
   2  -1  -5   41.64    1.54
   2  -1  -5   42.15    1.54
   2   1  -5   43.37    1.54
  -2   1   5   40.82    1.55
  -2  -1   5   41.51    1.57
   2   1  -5   40.35    1.55
  -2   1   4   97.08    3.39
   2   1  -4   91.78    3.39
   2  -1  -4   91.91    3.39
  -2  -1   4   92.70    3.39
   2  -1  -4   96.06    3.39
  -2  -1   4   89.19    3.40
   2   1  -4   90.32    3.39
  -2  -1   3  634.69   23.95
  -2  -1   3  667.22   23.94
  -2   1   3  691.23   23.96
  -2  -1   2  342.43   12.43
  -2   1   2  347.83   12.44
  -2  -1   2  339.67   12.44
  -2   1   1   25.99    1.05
   2  -1  -1   30.27    1.05
   2  -1   0 2209.07   78.19
   2   1   0 2067.82   78.18
   2  -1   0 2204.30   78.18
   2  -1   1  334.72   12.11
   2   1   1  336.13   12.11
   2  -1   1  330.76   12.11
   2  -1   2  134.35    4.85
   2  -1   2  127.92    4.85
   2   1   2  130.52    4.84
   2  -1   2  135.42    4.86
   2   1   2  141.36    4.86
   2   1   2  132.78    4.87
   2  -1   3 1061.33   38.96
   2   1   3 1071.28   38.98
   2   1   3 1078.43   38.97
   2  -1   3 1092.57   38.96
   2  -1   3 1074.45   38.97
   2  -1   4  145.43    5.30
  -2  -1  -4  146.56    5.30
   2  -1   4  144.48    5.31
  -2   1  -4  143.86    5.30
  -2  -1  -4  146.64    5.31
   2  -1   4  147.42    5.30
   2   1   4  144.41    5.32
   2   1   4  148.03    5.30
   2  -1   4  140.80    5.32
   2  -1   5    0.03    0.06
  -2  -1  -5    0.11    0.10
  -2   1  -5    0.05    0.07
   2  -1   5    0.09    0.10
  -2   1  -5   -0.07    0.08
   2  -1   5    0.09    0.07
   2   1   5   -0.01    0.10
   2  -1   5    0.16    0.09
   2   1   5    0.03    0.07
  -2  -1  -5    0.04    0.08
   2   1   6   81.87    3.14
  -2  -1  -6   82.93    3.13
   2  -1   6   84.18    3.10
  -2   1  -6   89.30    3.13
   2   1   6   83.81    3.11
   2  -1   6   86.82    3.11
  -2   1  -6   85.62    3.11
   2  -1   6   85.11    3.15
  -2  -1  -6   83.89    3.13
  -2  -1  -6   84.65    3.10
   2  -1   6   85.48    3.13
   2   1   7    0.57    0.08
  -2   1  -7    0.71    0.09
   2  -1   7    0.71    0.12
   2  -1   7    0.78    0.09
   2  -1   7    0.81    0.08
  -2   1  -7    0.72    0.12
  -2  -1  -7    0.45    0.12
   2  -1   7    0.58    0.14
  -2  -1  -7    0.84    0.08
   2  -1   7    0.83    0.15
  -2  -1  -7    0.62    0.14
  -2   1  -8    0.66    0.12
   2  -1   8    0.61    0.16
   2   1   8    1.09    0.09
   2  -1   8    0.70    0.12
  -2  -1  -8    1.12    0.08
  -2  -1  -8    1.16    0.14
   2  -1   8    0.69    0.08
   2  -1   8    0.77    0.08
   2  -1   8    0.69    0.16
  -2   1  -9   10.92    0.47
   2   1   9   11.70    0.43
   2  -1   9   10.66    0.47
  -2  -1  -9   13.01    0.49
   2  -1   9   11.59    0.52
   2  -1   9   10.19    0.42
  -2  -1  -9   10.46    0.41
   2  -1   9   11.15    0.52
   2  -1  10   33.72    1.31
  -2  -1 -10   32.35    1.27
  -2   1 -10   33.44    1.26
   2  -1  10   32.00    1.26
   2  -1  10   32.31    1.31
  -2  -1 -10   31.50    1.31
  -2  -1 -11   51.98    2.06
   2  -1  11   56.69    2.08
  -2   1 -11   55.41    2.02
   2  -1  11   54.68    2.02
  -2  -1 -11   52.25    2.09
  -2  -1 -11   50.70    2.03
  -2  -1 -12    0.36    0.21
  -2  -1 -12    0.16    0.23
  -2  -1 -12    0.65    0.18
   2  -1  12    0.77    0.18
   2  -1  12    0.35    0.24
  -2   1 -12    0.27    0.15
  -2  -1 -13    0.39    0.19
  -2  -1 -13    0.54    0.27
   2  -1  13    0.70    0.28
  -2   1 -13    0.55    0.17
   2  -1  13    0.85    0.19
  -2   1 -14    0.81    0.28
  -2  -1 -14    0.90    0.27
   2  -1  14    1.01    0.29
  -2  -1 -14    0.90    0.21
  -2   1 -14    1.06    0.19
  -2  -1 -15   13.81    0.74
  -2   1 -15   14.20    0.64
   2  -1  15   16.73    0.78
  -2   1 -15   15.72    0.77
  -2  -1 -15   15.10    0.67
  -2  -1 -16    1.66    0.36
  -2  -1 -16    1.82    0.24
  -2   1 -16    0.89    0.33
  -2  -1 -17    1.37    0.24
  -2  -1 -17    0.95    0.35
  -2   1 -17    1.77    0.36
  -2  -1 -18    0.52    0.35
  -2  -1 -18    0.56    0.22
  -2   1 -18    0.51    0.34
  -2  -1 -18    0.58    0.38
  -2  -1 -19    1.05    0.37
  -2  -1 -19    1.12    0.43
  -2   1 -20    1.73    0.45
  -2  -1 -20    2.77    0.51
  -2  -1 -20    1.77    0.44
  -2  -1 -21   -0.31    0.44
  -2  -1 -21   -0.85    0.49
   2  -2 -22    0.03    0.44
   2  -2 -22    0.24    0.55
   2  -2 -21    3.09    0.59
   2   2 -21    1.45    0.43
   2  -2 -21    2.46    0.48
   2   2 -20    0.95    0.40
   2  -2 -20    0.55    0.38
   2  -2 -20    0.37    0.50
   2  -2 -19    8.83    0.68
   2  -2 -19    9.79    0.64
   2   2 -19    7.08    0.57
   2   2 -18    1.20    0.35
   2  -2 -18    1.30    0.44
   2  -2 -18    1.67    0.38
   2   2 -17    6.02    0.49
   2  -2 -17    7.10    0.59
   2  -2 -17    6.34    0.51
   2  -2 -16    1.17    0.18
   2   2 -16    1.33    0.31
   2  -2 -16    0.97    0.30
   2  -2 -16    1.31    0.38
   2  -2 -15    4.13    0.43
   2  -2 -15    3.66    0.39
   2   2 -15    3.72    0.36
   2  -2 -15    4.12    0.25
   2  -2 -14   -0.11    0.25
  -2  -2  14    0.14    0.28
   2  -2 -14    0.16    0.30
   2   2 -14    0.31    0.24
   2  -2 -14    0.12    0.15
   2  -2 -13    0.29    0.28
   2   2 -13   -0.15    0.22
   2  -2 -13   -0.10    0.21
  -2  -2  13   -0.10    0.28
   2  -2 -13    0.02    0.25
   2  -2 -13   -0.06    0.14
   2  -2 -12   -0.01    0.14
   2  -2 -12    0.06    0.24
  -2  -2  12    0.13    0.06
  -2  -2  12    0.12    0.08
   2  -2 -12    0.10    0.25
   2   2 -12   -0.03    0.05
  -2  -2  12    0.24    0.22
   2   2 -12    0.36    0.20
   2  -2 -12    0.04    0.05
  -2  -2  11   24.77    0.98
   2   2 -11   24.40    0.98
   2  -2 -11   27.25    0.99
   2   2 -11   26.64    1.07
   2  -2 -11   29.57    1.10
  -2  -2  11   25.73    0.99
   2  -2 -11   26.46    0.98
   2  -2 -11   27.02    1.02
  -2  -2  11   27.23    1.11
   2  -2 -10   23.12    0.91
   2  -2 -10   22.46    0.88
  -2  -2  10   24.77    0.97
   2   2 -10   21.96    0.94
   2  -2 -10   24.38    0.97
   2  -2 -10   22.94    0.87
   2   2 -10   22.80    0.88
   2  -2  -9    0.24    0.09
  -2  -2   9    0.46    0.17
   2   2  -9    0.30    0.13
   2  -2  -9    0.29    0.10
  -2  -2   9    0.36    0.14
   2   2  -9    0.47    0.11
   2   2  -8   20.56    0.80
  -2  -2   8   20.13    0.83
  -2  -2   8   21.21    0.80
   2  -2  -8   20.11    0.78
   2   2  -8   22.08    0.78
   2  -2  -8   19.75    0.76
  -2  -2   8   18.49    0.73
   2   2  -7    0.17    0.10
   2  -2  -7    0.01    0.09
  -2  -2   7    0.12    0.13
  -2  -2   7    0.07    0.04
   2  -2  -7    0.08    0.10
  -2  -2   7    0.04    0.11
   2   2  -7    0.09    0.09
  -2   2   6    7.15    0.32
   2  -2  -6    6.94    0.31
   2   2  -6    6.56    0.31
  -2  -2   6    6.11    0.33
  -2   2   6    7.93    0.30
  -2  -2   6    5.93    0.30
   2   2  -6    6.23    0.30
   2  -2  -6    6.86    0.31
   2  -2  -5   65.52    2.37
  -2  -2   5   62.04    2.39
   2  -2  -5   66.50    2.37
  -2  -2   5   61.49    2.36
  -2   2   5   69.23    2.37
  -2   2   5   59.69    2.38
   2   2  -5   63.25    2.37
  -2  -2   5   63.43    2.36
   2   2  -4    1.40    0.14
  -2  -2   4    2.02    0.15
  -2   2   4    2.50    0.17
   2  -2  -4    2.62    0.16
  -2  -2   4    1.90    0.12
  -2  -2   4    1.84    0.14
  -2   2   4    2.10    0.16
  -2   2   4    2.59    0.15
   2  -2  -4    2.18    0.16
  -2   2   3   33.86    1.17
  -2  -2   3   29.60    1.17
  -2   2   3   29.47    1.18
  -2   2   3   30.77    1.18
  -2   2   2  410.61   15.06
  -2   2   2  402.79   15.07
  -2  -2   2  430.33   15.06
  -2   2   1  562.06   20.90
   2   2  -1  582.72   20.90
   2  -2  -1  569.65   20.90
  -2   2   1  588.78   20.89
   2  -2   0  236.54    8.83
   2   2   0  242.30    8.83
  -2   2   0  248.50    8.83
   2   2   1  726.79   26.44
   2  -2   1  755.50   26.44
  -2   2  -1  708.11   26.43
   2   2   2    8.24    0.33
   2  -2   2    6.61    0.32
   2  -2   2    7.00    0.33
   2   2   2    8.06    0.33
   2  -2   3    3.32    0.18
   2  -2   3    3.41    0.18
   2   2   3    2.77    0.17
  -2  -2  -3    2.63    0.17
   2   2   3    2.67    0.16
   2  -2   3    3.47    0.18
  -2  -2  -3    2.50    0.17
   2  -2   4   12.91    0.51
  -2   2  -4   12.71    0.53
   2   2   4   13.20    0.51
   2  -2   4   12.18    0.53
   2  -2   4   12.99    0.52
   2   2   4   11.95    0.52
  -2   2  -4   12.81    0.51
   2  -2   4   12.85    0.52
  -2  -2  -4   11.63    0.52
  -2  -2  -4   12.77    0.51
  -2  -2  -5   11.54    0.47
   2  -2   5   10.01    0.47
   2  -2   5   10.37    0.45
   2  -2   5   10.68    0.45
  -2   2  -5   10.56    0.46
   2  -2   5   10.71    0.45
  -2   2  -5   10.93    0.44
   2   2   5   10.97    0.45
   2  -2   6    6.82    0.32
   2  -2   6    6.64    0.32
   2  -2   6    6.79    0.31
   2  -2   6    7.43    0.35
  -2   2  -6    6.82    0.32
  -2  -2  -6    6.80    0.34
  -2   2  -6    6.64    0.30
  -2  -2  -6    7.40    0.34
   2   2   6    6.87    0.32
  -2  -2  -7    1.89    0.19
  -2  -2  -7    2.02    0.19
   2  -2   7    2.18    0.16
   2  -2   7    2.33    0.16
   2  -2   7    2.01    0.15
  -2  -2  -7    2.37    0.19
   2   2   7    2.05    0.15
   2  -2   7    2.14    0.20
   2   2   8   11.73    0.49
   2  -2   8   11.99    0.48
  -2  -2  -8   10.85    0.52
   2  -2   8   11.95    0.50
   2  -2   8   10.86    0.54
  -2  -2  -8   10.89    0.52
   2  -2   8   12.06    0.49
   2  -2   8   12.68    0.55
   2  -2   9    0.08    0.17
   2  -2   9    0.15    0.13
  -2  -2  -9    0.02    0.15
   2  -2   9    0.11    0.17
  -2  -2  -9   -0.01    0.17
   2   2   9    0.10    0.10
   2  -2   9    0.06    0.10
   2  -2   9    0.02    0.10
   2  -2  10    0.27    0.08
  -2  -2 -10    0.21    0.16
  -2  -2 -10    0.13    0.19
   2  -2  10    0.51    0.20
   2  -2  10    0.28    0.20
   2  -2  10    0.28    0.09
   2   2  10    0.21    0.09
  -2  -2 -10    0.16    0.09
  -2  -2 -10    0.22    0.15
  -2  -2 -10    0.09    0.20
   2  -2  10    0.31    0.13
  -2  -2 -10    0.18    0.08
   2  -2  11    4.39    0.33
   2  -2  11    3.70    0.17
  -2  -2 -11    3.11    0.18
   2   2  11    3.23    0.18
  -2  -2 -11    2.96    0.16
  -2  -2 -11    3.70    0.31
   2  -2  11    4.46    0.31
   2  -2  11    4.33    0.25
  -2  -2 -11    3.51    0.30
   2  -2  11    3.82    0.17
  -2  -2 -11    3.16    0.30
  -2  -2 -11    3.62    0.26
  -2  -2 -12   37.41    1.28
   2  -2  12   37.35    1.24
   2  -2  12   29.46    1.16
  -2  -2 -12   38.22    1.31
  -2  -2 -12   34.13    1.31
   2  -2  12   35.79    1.33
  -2   2 -12   37.10    1.33
   2  -2  12   40.69    1.36
   2   2  12   28.05    1.15
  -2  -2 -12   37.23    1.34
  -2  -2 -13   83.23    3.24
  -2   2 -13   84.66    3.27
  -2  -2 -13   86.33    3.21
  -2  -2 -13   82.34    3.26
   2  -2  13   89.38    3.28
  -2  -2 -13   82.75    3.28
   2  -2  13   88.51    3.19
  -2  -2 -14   36.20    1.46
  -2  -2 -14   31.28    1.48
  -2  -2 -14   35.73    1.42
   2  -2  14   37.24    1.39
  -2  -2 -14   36.61    1.49
   2  -2  14   36.38    1.50
  -2   2 -14   33.68    1.48
  -2  -2 -15    7.22    0.42
   2  -2  15    7.18    0.53
  -2  -2 -15    7.14    0.53
  -2   2 -15    7.69    0.52
  -2   2 -16    7.01    0.53
   2  -2  16    8.52    0.57
  -2  -2 -16    7.95    0.57
  -2  -2 -16    7.82    0.45
  -2   2 -17   -0.02    0.34
   2  -2  17    0.64    0.37
  -2  -2 -17    0.25    0.39
  -2  -2 -17    0.17    0.23
  -2  -2 -18    0.47    0.41
  -2  -2 -18    0.53    0.25
  -2   2 -18    0.80    0.37
   2  -2  18    0.61    0.39
  -2  -2 -19    0.13    0.44
  -2  -2 -19    0.03    0.41
  -2  -2 -20   -0.23    0.47
  -2  -2 -20    0.39    0.42
  -2  -2 -21   -0.06    0.44
  -2  -2 -21    0.33    0.51
   2  -3 -21   -0.03    0.54
   2  -3 -21   -0.03    0.43
   2  -3 -20    7.36    0.71
   2  -3 -20    6.23    0.56
   2  -3 -19    0.56    0.46
   2  -3 -19    1.08    0.40
   2  -3 -18    5.68    0.35
   2  -3 -18    5.84    0.60
   2  -3 -18    5.88    0.51
   2  -3 -17    0.02    0.35
   2  -3 -17    0.86    0.44
   2  -3 -17    0.30    0.21
   2  -3 -16   31.89    1.29
   2  -3 -16   33.17    1.42
   2  -3 -16   33.60    1.46
   2  -3 -15    8.10    0.61
  -2  -3  15    9.26    0.60
   2  -3 -15    8.27    0.43
   2  -3 -15    8.52    0.56
   2  -3 -14    9.14    0.33
  -2  -3  14    8.79    0.58
   2  -3 -14   12.15    0.47
   2  -3 -14   12.51    0.64
   2  -3 -13  116.02    3.94
   2  -3 -13  111.83    3.83
   2  -3 -13  102.63    3.76
  -2  -3  13   98.92    3.78
  -2  -3  13  112.72    3.93
   2   3 -13   95.74    3.77
   2  -3 -13  119.88    3.91
  -2  -3  13   98.31    3.77
   2  -3 -13  104.42    3.77
   2  -3 -12   33.37    1.22
   2  -3 -12   30.24    1.09
   2  -3 -12   32.06    1.08
  -2  -3  12   32.29    1.11
   2  -3 -12   33.67    1.15
   2   3 -12   31.76    1.10
  -2  -3  12   23.65    1.04
   2  -3 -12   30.93    1.24
  -2  -3  12   33.18    1.23
   2  -3 -11    5.90    0.42
  -2  -3  11    6.29    0.41
  -2  -3  11    5.71    0.25
   2  -3 -11    6.05    0.31
  -2  -3  11    6.81    0.34
  -2  -3  11    6.04    0.37
   2   3 -11    6.26    0.32
   2  -3 -11    6.14    0.30
   2  -3 -11    6.74    0.42
   2  -3 -10   29.02    1.15
  -2  -3  10   29.68    1.22
   2  -3 -10   30.01    1.21
   2   3 -10   28.88    1.16
  -2  -3  10   30.50    1.19
  -2  -3  10   29.91    1.11
   2  -3 -10   29.51    1.14
   2  -3  -9    2.79    0.20
   2  -3  -9    2.65    0.20
  -2  -3   9    2.40    0.25
   2   3  -9    2.29    0.20
  -2  -3   9    2.01    0.20
  -2  -3   9    2.30    0.14
  -2   3   9    3.06    0.20
  -2  -3   8    0.95    0.19
  -2  -3   8    1.38    0.12
  -2   3   8    1.80    0.16
  -2  -3   8    1.58    0.16
  -2  -3   8    1.35    0.17
   2  -3  -8    1.82    0.17
   2   3  -8    1.36    0.17
   2  -3  -8    1.88    0.18
   2   3  -7   35.79    1.40
   2  -3  -7   37.40    1.40
  -2   3   7   39.55    1.40
  -2  -3   7   35.80    1.39
   2  -3  -7   37.10    1.40
  -2  -3   7   34.87    1.39
  -2  -3   7   33.98    1.42
  -2   3   6   17.19    0.70
   2  -3  -6   17.09    0.71
   2   3  -6   17.11    0.71
  -2  -3   6   17.06    0.69
  -2   3   6   17.01    0.72
  -2  -3   6   16.69    0.72
  -2  -3   6   17.43    0.70
   2  -3  -6   17.34    0.71
   2  -3  -5  132.44    4.74
  -2  -3   5  125.79    4.72
   2   3  -5  124.25    4.74
  -2   3   5  131.02    4.75
  -2   3   5  130.96    4.74
  -2  -3   5  123.96    4.73
   2  -3  -5  135.25    4.75
   2   3  -4   33.34    1.41
  -2  -3   4   34.84    1.40
  -2   3   4   36.50    1.42
  -2   3   4   37.35    1.41
   2  -3  -4   37.08    1.41
   2  -3  -4   39.20    1.42
  -2   3   4   39.89    1.42
  -2  -3   3  655.60   23.63
  -2   3   3  652.98   23.64
  -2   3   3  649.13   23.63
  -2   3   3  646.06   23.64
  -2   3   2    5.21    0.28
  -2  -3   2    4.42    0.25
  -2   3   2    4.67    0.25
   2   3  -1    7.29    0.36
  -2   3   1    7.62    0.37
  -2   3   1    8.00    0.35
   2  -3  -1    7.23    0.37
  -2   3   0  129.59    4.80
   2   3   0  131.17    4.81
   2  -3   0  131.20    4.80
   2   3   1   34.45    1.28
  -2   3  -1   31.29    1.27
   2  -3   1   33.40    1.28
   2   3   2  166.68    5.99
   2  -3   2  161.09    5.99
   2  -3   2  162.59    5.99
   2   3   3   99.57    3.67
   2  -3   3  102.17    3.67
   2  -3   3   98.83    3.67
   2   3   3   96.59    3.65
  -2   3  -4  323.67   11.18
   2  -3   4  315.52   11.17
  -2  -3  -4  305.00   11.17
   2  -3   4  315.14   11.18
   2   3   4  293.83   11.17
   2   3   4  282.83   11.18
   2  -3   4  313.64   11.18
   2  -3   5  319.39   11.14
  -2  -3  -5  307.39   11.12
   2   3   5  298.46   11.13
  -2   3  -5  306.83   11.11
  -2  -3  -5  311.05   11.13
   2   3   5  306.30   11.11
   2  -3   5  301.49   11.12
   2  -3   5  302.09   11.12
   2  -3   5  297.81   11.11
   2  -3   6  201.61    7.47
   2   3   6  203.05    7.48
   2  -3   6  205.40    7.47
   2   3   6  209.51    7.47
   2  -3   6  210.93    7.50
   2  -3   6  204.74    7.48
  -2  -3  -6  203.61    7.47
  -2  -3  -6  200.17    7.49
  -2   3  -6  205.13    7.47
  -2  -3  -6  199.21    7.50
   2  -3   7    9.67    0.44
   2  -3   7    9.75    0.45
   2   3   7    9.94    0.46
   2  -3   7    9.71    0.45
  -2  -3  -7   10.66    0.50
  -2  -3  -7    9.55    0.44
  -2  -3  -7   10.13    0.48
   2  -3   7    9.71    0.48
  -2   3  -7    9.10    0.43
   2  -3   8  101.88    3.81
   2  -3   8  101.63    3.81
  -2  -3  -8  105.60    3.85
  -2   3  -8  103.42    3.80
   2  -3   8  104.63    3.85
   2  -3   8   99.65    3.81
  -2  -3  -8  107.44    3.86
   2   3   8  104.07    3.82
   2  -3   9    0.31    0.15
   2  -3   9    0.26    0.15
   2  -3   9    0.19    0.15
  -2  -3  -9    0.80    0.23
   2  -3   9    0.34    0.21
  -2  -3  -9    0.49    0.19
   2   3   9    0.29    0.14
   2  -3   9   -0.01    0.21
   2   3  10    1.24    0.17
  -2  -3 -10    1.23    0.18
   2  -3  10    0.51    0.21
   2  -3  10    0.66    0.17
   2  -3  10    0.88    0.16
  -2  -3 -10    1.00    0.25
   2  -3  10    0.57    0.23
  -2  -3 -10    1.56    0.23
   2  -3  10    0.71    0.15
  -2  -3 -10    1.42    0.22
   2  -3  11    0.44    0.16
  -2  -3 -11    0.66    0.23
   2  -3  11    0.32    0.19
  -2  -3 -11    0.64    0.18
   2  -3  11    0.23    0.15
   2  -3  11    0.47    0.27
  -2  -3 -11    0.99    0.27
  -2  -3 -11    0.38    0.28
  -2  -3 -11    0.68    0.23
   2   3  11    0.50    0.16
   2  -3  11    0.52    0.26
   2  -3  12    3.13    0.39
   2  -3  12    3.21    0.20
   2  -3  12    4.06    0.29
  -2  -3 -12    1.90    0.37
  -2  -3 -12    1.28    0.33
  -2  -3 -12    1.32    0.34
  -2  -3 -12    1.40    0.20
   2  -3  12    3.58    0.40
   2   3  12    1.48    0.19
  -2  -3 -12    1.42    0.29
   2  -3  12    3.17    0.20
  -2  -3 -13   12.37    0.67
   2  -3  13   12.13    0.50
   2  -3  13   14.50    0.69
   2  -3  13   15.13    0.72
   2   3  13   11.44    0.50
  -2  -3 -13   11.52    0.50
  -2  -3 -13   11.37    0.66
  -2  -3 -13   13.25    0.62
   2  -3  13   15.44    0.59
  -2  -3 -13   12.81    0.65
  -2  -3 -14   27.88    1.20
  -2  -3 -14   27.50    1.24
  -2  -3 -14   28.23    1.17
   2  -3  14   30.48    1.27
  -2  -3 -14   26.35    1.23
   2  -3  15   39.71    1.71
  -2  -3 -15   40.88    1.71
  -2  -3 -15   41.72    1.63
  -2  -3 -15   40.02    1.71
   2  -3  16    3.28    0.45
  -2  -3 -16    4.02    0.44
  -2  -3 -16    4.35    0.47
  -2  -3 -16    4.02    0.35
  -2  -3 -17    0.29    0.26
   2  -3  17    0.64    0.41
  -2  -3 -17    0.47    0.43
  -2  -3 -18    1.35    0.32
   2  -3  18    1.46    0.45
  -2  -3 -18    1.34    0.47
   2  -3  19    6.71    0.64
  -2  -3 -19    5.80    0.61
   2  -3  20    4.71    0.58
  -2  -3 -20    3.13    0.56
  -2  -3 -21    0.41    0.52
  -2  -3 -21   -0.68    0.48
  -2  -4  21   -0.49    0.54
   2  -4 -21    0.37    0.53
   2  -4 -21    0.33    0.40
   2  -4 -20    0.17    0.50
   2  -4 -19    0.13    0.47
   2  -4 -19    0.40    0.37
   2  -4 -18    1.62    0.47
   2  -4 -18    1.35    0.39
   2  -4 -18    0.79    0.25
   2  -4 -17    4.63    0.45
   2  -4 -17    4.22    0.33
   2  -4 -17    4.38    0.55
  -2  -4  16   19.64    1.08
   2  -4 -16   20.01    0.93
   2  -4 -16   23.84    1.13
   2  -4 -16   25.25    1.08
  -2  -4  15   53.18    1.98
   2   4 -15   46.55    1.74
   2  -4 -15   43.74    1.72
   2  -4 -15   48.99    1.83
   2  -4 -15   51.39    1.97
   2  -4 -14    0.14    0.42
  -2  -4  14    0.58    0.38
   2  -4 -14    1.28    0.27
   2  -4 -14    1.22    0.19
   2   4 -14    1.33    0.20
   2  -4 -14    1.26    0.18
  -2  -4  13  104.74    3.91
  -2  -4  13  100.30    3.85
   2  -4 -13  111.47    3.90
   2  -4 -13  113.96    4.01
  -2  -4  13   93.47    3.79
   2  -4 -13  117.66    3.84
  -2  -4  13  106.06    3.96
   2   4 -13  102.58    3.84
   2  -4 -13  111.80    3.85
   2   4 -12   35.78    1.31
  -2  -4  12   38.12    1.37
   2  -4 -12   28.45    1.28
   2  -4 -12   28.38    1.28
  -2  -4  12   38.58    1.43
  -2  -4  12   36.85    1.33
   2  -4 -12   25.78    1.35
  -2  -4  12   35.37    1.24
   2  -4 -12   26.94    1.42
  -2  -4  11  114.27    4.13
   2  -4 -11  105.23    4.08
  -2  -4  11  110.25    4.11
  -2  -4  11  116.83    4.05
   2  -4 -11  100.59    4.09
   2   4 -11  110.47    4.11
  -2   4  11  112.16    4.09
  -2  -4  11  117.12    4.18
   2  -4 -11  105.93    4.19
   2  -4 -10    0.39    0.19
  -2  -4  10    0.03    0.19
  -2  -4  10    0.23    0.24
   2  -4 -10    0.23    0.27
   2  -4 -10    0.31    0.18
   2   4 -10    0.20    0.18
  -2  -4  10    0.25    0.21
  -2  -4  10    0.29    0.13
  -2   4  10    0.37    0.17
  -2  -4   9    5.96    0.28
  -2   4   9    5.71    0.32
   2  -4  -9    4.96    0.32
   2  -4  -9    5.18    0.33
  -2  -4   9    4.97    0.38
  -2  -4   9    5.76    0.33
   2   4  -9    5.46    0.33
  -2  -4   9    5.92    0.33
   2   4  -8   11.63    0.53
   2  -4  -8   11.09    0.52
  -2  -4   8   11.02    0.52
  -2  -4   8   10.86    0.51
  -2  -4   8   11.69    0.56
  -2   4   8   11.63    0.52
   2  -4  -8   10.48    0.52
   2  -4  -7    2.96    0.26
   2  -4  -7    4.01    0.27
  -2   4   7    3.79    0.29
  -2  -4   7    2.96    0.27
  -2  -4   7    2.62    0.25
   2   4  -7    3.44    0.26
  -2  -4   7    3.29    0.24
  -2   4   7    4.11    0.26
  -2  -4   6  183.70    6.61
   2  -4  -6  175.62    6.61
  -2   4   6  182.02    6.61
  -2  -4   6  181.49    6.58
   2  -4  -6  172.75    6.60
   2   4  -6  180.63    6.62
  -2   4   6  181.89    6.60
  -2   4   5  319.48   11.38
   2   4  -5  295.36   11.39
  -2   4   5  327.58   11.39
   2  -4  -5  324.16   11.39
   2  -4  -5  313.38   11.38
  -2  -4   5  293.92   11.37
   2   4  -4  480.47   18.50
   2  -4  -4  515.62   18.50
  -2   4   4  515.26   18.49
  -2   4   4  535.27   18.50
  -2  -4   4  494.65   18.49
   2  -4  -4  511.24   18.50
  -2   4   3  410.64   15.19
  -2  -4   3  418.53   15.19
  -2   4   3  422.54   15.20
  -2   4   2   35.31    1.43
  -2   4   2   32.95    1.44
   2  -4  -1    7.23    0.37
   2   4  -1    5.30    0.36
  -2   4   1    7.58    0.36
   2  -4   0  216.92    7.93
   2   4   0  227.10    7.93
  -2   4   0  205.79    7.92
   2   4   1   21.79    0.86
  -2   4  -1   19.20    0.85
   2  -4   1   20.76    0.86
   2  -4   2  134.33    5.01
   2  -4   2  132.30    5.01
   2   4   2  140.53    5.02
   2  -4   3    0.98    0.20
  -2  -4  -3    1.94    0.21
   2   4   3    1.79    0.19
   2   4   3    2.19    0.22
   2  -4   3    0.75    0.21
  -2   4  -4    0.67    0.18
   2  -4   4    0.39    0.19
   2   4   4    0.79    0.19
  -2  -4  -4    0.78    0.18
   2  -4   4    0.52    0.21
   2   4   4    0.96    0.19
   2  -4   5   21.75    0.93
   2   4   5   22.86    0.94
  -2  -4  -5   23.34    0.93
   2   4   5   21.91    0.92
  -2   4  -5   22.49    0.92
   2  -4   5   22.59    0.93
   2  -4   6   57.85    2.22
  -2  -4  -6   60.82    2.22
   2   4   6   58.02    2.21
  -2   4  -6   56.69    2.21
   2   4   6   59.54    2.23
   2  -4   6   59.29    2.22
   2  -4   6   58.56    2.23
   2  -4   6   56.85    2.20
   2  -4   7   32.49    1.38
  -2  -4  -7   38.11    1.42
   2  -4   7   32.21    1.35
   2  -4   7   33.11    1.37
   2   4   7   39.73    1.38
  -2   4  -7   32.77    1.36
   2   4   7   36.55    1.38
   2  -4   7   32.96    1.37
  -2  -4  -7   35.65    1.40
  -2  -4  -7   37.32    1.37
   2  -4   8  123.40    4.59
  -2  -4  -8  121.85    4.57
  -2  -4  -8  117.04    4.61
  -2   4  -8  123.53    4.57
  -2  -4  -8  126.61    4.63
   2  -4   8  127.06    4.61
   2  -4   8  126.61    4.58
   2  -4   8  122.79    4.57
   2   4   8  125.61    4.59
  -2   4  -9   11.99    0.53
  -2  -4  -9   10.70    0.59
   2  -4   9   10.23    0.54
   2  -4   9   12.29    0.54
   2   4   9   11.13    0.55
   2  -4   9   12.11    0.59
   2  -4   9   12.09    0.55
  -2  -4  -9   11.22    0.60
  -2  -4  -9   10.80    0.52
   2  -4  10   43.33    1.67
  -2  -4 -10   43.63    1.75
   2   4  10   45.84    1.69
   2  -4  10   39.86    1.74
  -2  -4 -10   45.31    1.69
   2  -4  10   42.00    1.73
  -2  -4 -10   48.77    1.71
   2  -4  10   41.94    1.67
  -2   4 -10   41.33    1.65
  -2  -4 -10   43.05    1.72
   2  -4  10   41.49    1.67
   2  -4  11   11.28    0.54
  -2  -4 -11   11.71    0.64
  -2  -4 -11   12.77    0.61
   2  -4  11   10.95    0.61
   2   4  11   11.15    0.55
   2  -4  11   11.82    0.64
   2  -4  11   11.68    0.55
  -2  -4 -11   12.09    0.56
   2  -4  11   11.03    0.54
  -2  -4 -11   12.16    0.60
  -2  -4 -12    0.42    0.21
   2  -4  12    0.18    0.18
   2  -4  12    0.29    0.29
  -2  -4 -12    0.18    0.30
  -2  -4 -12    0.31    0.26
   2   4  12    0.40    0.19
   2  -4  12   -0.05    0.17
   2  -4  12    0.25    0.21
   2  -4  12    0.55    0.30
  -2  -4 -12    0.53    0.25
  -2  -4 -13    5.49    0.48
  -2  -4 -13    6.39    0.36
  -2  -4 -13    5.54    0.45
  -2  -4 -13    5.58    0.43
   2  -4  13    6.02    0.33
  -2  -4 -13    5.56    0.42
   2   4  13    5.59    0.33
   2  -4  13    6.73    0.37
   2  -4  13    7.26    0.50
  -2  -4 -14    3.12    0.45
   2  -4  14    4.70    0.47
  -2  -4 -14    3.03    0.21
  -2  -4 -14    2.64    0.37
  -2  -4 -14    3.48    0.35
  -2  -4 -14    3.52    0.25
   2   4  14    2.93    0.23
  -2  -4 -15    2.18    0.36
  -2  -4 -15    2.33    0.42
  -2  -4 -15    2.59    0.33
  -2  -4 -15    2.22    0.16
   2  -4  15    3.30    0.44
   2  -4  16    0.13    0.41
  -2  -4 -16    0.27    0.34
  -2  -4 -16   -0.33    0.42
  -2  -4 -16   -0.08    0.28
   2  -4  17    5.41    0.59
  -2  -4 -17    5.70    0.61
  -2  -4 -17    5.26    0.56
  -2  -4 -17    6.15    0.46
  -2  -4 -18   26.47    1.34
  -2  -4 -18   27.01    1.22
  -2  -4 -18   31.31    1.40
   2  -4  18   32.32    1.41
   2  -4  19   -0.53    0.52
  -2  -4 -19    0.21    0.52
   2  -4  20   11.14    0.84
   2  -5 -20    1.79    0.47
   2  -5 -20    1.92    0.59
   2  -5 -19    0.04    0.48
   2  -5 -19    0.39    0.38
   2  -5 -18   -0.05    0.34
   2  -5 -18   -0.20    0.49
   2  -5 -18    0.53    0.25
  -2  -5  17    1.51    0.47
   2  -5 -17    1.36    0.39
   2  -5 -17    1.56    0.30
   2  -5 -17    2.17    0.49
  -2  -5  16    0.05    0.41
   2   5 -16    0.52    0.21
   2  -5 -16    0.63    0.43
   2   5 -15   47.64    1.77
   2  -5 -15   44.02    1.76
  -2  -5  15   45.16    1.91
   2  -5 -15   44.30    1.82
   2  -5 -15   48.62    1.98
   2   5 -14   16.94    0.77
   2  -5 -14   17.92    0.83
   2  -5 -14   18.35    0.96
  -2  -5  14   17.66    0.92
  -2  -5  14   17.38    0.83
   2  -5 -14   17.48    0.77
   2  -5 -14   17.12    0.76
  -2  -5  13   28.81    1.37
   2  -5 -13   32.38    1.27
   2  -5 -13   34.54    1.44
   2   5 -13   29.69    1.26
  -2  -5  13   30.01    1.31
   2  -5 -13   32.35    1.26
   2  -5 -12   36.25    1.44
  -2  -5  12   35.40    1.46
   2  -5 -12   35.84    1.44
  -2  -5  12   34.34    1.45
   2   5 -12   34.24    1.44
  -2  -5  12   37.13    1.38
  -2  -5  12   35.41    1.54
   2  -5 -12   35.55    1.57
  -2   5  12   37.53    1.44
   2  -5 -11   64.03    2.58
   2  -5 -11   64.69    2.69
  -2  -5  11   67.77    2.60
  -2  -5  11   66.82    2.61
   2  -5 -11   67.38    2.59
  -2  -5  11   74.18    2.55
  -2  -5  11   67.28    2.65
   2   5 -11   64.99    2.60
  -2   5  11   69.64    2.58
   2  -5 -10    3.10    0.30
   2  -5 -10    2.74    0.32
   2   5 -10    4.15    0.34
  -2   5  10    2.78    0.29
  -2  -5  10    3.94    0.27
   2  -5 -10    2.60    0.41
  -2  -5  10    4.27    0.36
  -2  -5  10    3.47    0.32
  -2  -5  10    2.93    0.36
   2   5  -9    0.63    0.22
  -2   5   9    0.65    0.21
   2  -5  -9    0.36    0.21
  -2  -5   9    0.25    0.23
   2  -5  -9    0.74    0.23
  -2  -5   9    0.39    0.19
  -2  -5   8    0.11    0.18
   2   5  -8    0.14    0.21
   2  -5  -8    0.37    0.21
  -2   5   8    0.26    0.20
   2  -5  -8    0.28    0.22
  -2  -5   8    0.82    0.23
  -2   5   8    0.14    0.23
   2   5  -7    0.65    0.20
   2  -5  -7    0.70    0.21
  -2   5   7    0.61    0.23
   2  -5  -7    0.27    0.22
  -2   5   7    0.37    0.19
  -2  -5   7    0.44    0.16
   2  -5  -6    7.04    0.39
   2   5  -6    5.71    0.37
   2  -5  -6    5.52    0.38
  -2   5   6    5.83    0.38
  -2   5   6    6.55    0.37
  -2   5   5    2.90    0.27
   2  -5  -5    3.55    0.28
   2  -5  -5    3.18    0.28
  -2   5   5    3.42    0.29
   2   5  -5    2.54    0.27
   2   5  -4   24.14    1.01
  -2   5   4   23.70    1.00
   2  -5  -4   24.37    1.01
  -2   5   4   23.87    1.01
   2  -5  -4   23.35    1.01
  -2   5   3    0.51    0.21
  -2   5   3    0.44    0.18
  -2   5   2    1.33    0.22
  -2   5   2    1.08    0.20
  -2   5   1    0.26    0.16
   2  -5  -1    0.16    0.18
   2   5  -1    0.29    0.18
   2  -5   0    2.90    0.27
   2   5   0    2.60    0.24
  -2   5   0    2.62    0.25
   2   5   1    2.44    0.26
   2  -5   1    3.25    0.28
  -2   5  -1    2.93    0.25
   2  -5   2    0.11    0.20
   2   5   2    0.09    0.18
   2   5   3    3.81    0.29
  -2  -5  -3    4.15    0.30
   2   5   3    3.61    0.29
   2  -5   3    4.85    0.33
   2  -5   4    8.29    0.47
  -2  -5  -4    9.23    0.46
   2   5   4    9.11    0.45
   2   5   4    8.54    0.47
  -2   5  -4    8.10    0.45
  -2  -5  -5    0.54    0.21
   2   5   5    0.63    0.23
   2   5   5    0.53    0.21
   2  -5   5    1.10    0.24
  -2   5  -5    1.27    0.22
  -2   5  -6    7.23    0.42
  -2  -5  -6    7.83    0.41
   2   5   6    7.29    0.43
   2  -5   6    8.23    0.45
   2   5   6    6.57    0.42
   2   5   7   38.31    1.53
  -2   5  -7   38.33    1.53
  -2  -5  -7   40.15    1.53
   2  -5   7   39.39    1.54
   2  -5   7   38.84    1.51
   2   5   7   37.42    1.55
   2  -5   7   37.80    1.54
  -2   5  -8   17.58    0.80
   2  -5   8   18.86    0.84
  -2  -5  -8   17.83    0.81
   2  -5   8   19.92    0.80
   2   5   8   18.26    0.83
   2  -5   8   18.82    0.84
   2   5   8   18.68    0.83
   2  -5   9   75.75    2.82
  -2  -5  -9   68.33    2.78
  -2  -5  -9   72.03    2.78
   2  -5   9   76.63    2.80
   2  -5   9   74.56    2.77
  -2  -5  -9   70.13    2.84
  -2   5  -9   75.42    2.78
  -2  -5  -9   73.95    2.82
   2   5   9   73.35    2.80
   2  -5  10   33.86    1.46
   2  -5  10   34.74    1.50
  -2  -5 -10   37.13    1.48
  -2  -5 -10   39.83    1.52
  -2  -5 -10   37.32    1.45
   2   5  10   38.79    1.48
  -2   5 -10   35.31    1.44
   2  -5  10   35.40    1.44
  -2  -5 -10   36.73    1.54
  -2  -5 -11   12.36    0.62
   2  -5  11   10.35    0.56
   2  -5  11    9.12    0.62
  -2  -5 -11   11.16    0.66
  -2   5 -11   10.09    0.53
   2   5  11   11.46    0.56
   2  -5  11    9.72    0.60
  -2  -5 -11   12.60    0.59
   2  -5  11    9.53    0.53
   2  -5  12    0.09    0.24
  -2  -5 -12    0.01    0.26
  -2  -5 -12    0.31    0.26
   2  -5  12    0.08    0.23
  -2  -5 -12    0.10    0.27
  -2  -5 -12   -0.04    0.35
   2  -5  12    0.34    0.35
   2   5  12    0.07    0.22
   2  -5  13   22.69    1.01
  -2  -5 -13   20.71    0.89
   2   5  13   18.50    0.86
  -2  -5 -13   19.79    0.94
  -2  -5 -13   19.80    0.99
  -2  -5 -14    3.69    0.49
  -2  -5 -14    3.36    0.39
  -2  -5 -14    3.45    0.43
   2  -5  14    4.20    0.48
  -2  -5 -14    4.12    0.35
  -2  -5 -15    1.26    0.43
  -2  -5 -15    1.40    0.34
   2  -5  15    1.26    0.43
  -2  -5 -15    1.68    0.34
  -2  -5 -16    8.49    0.55
   2  -5  16   10.98    0.70
  -2  -5 -16    8.01    0.60
  -2  -5 -16    8.79    0.67
  -2  -5 -17   17.53    0.95
  -2  -5 -17   16.56    0.98
   2  -5  17   19.87    1.02
  -2  -5 -17   15.57    0.83
  -2  -5 -18    6.98    0.69
   2  -5  18    6.99    0.69
  -2  -5 -18    5.89    0.59
   2  -5  19   33.43    1.55
  -2  -5 -19   31.31    1.51
   2  -5  20    0.33    0.57
  -2  -5 -20    0.10    0.52
  -2  -5 -20    0.74    0.49
   2  -6 -19    1.36    0.54
   2  -6 -19    0.20    0.38
   2  -6 -18    0.70    0.38
   2  -6 -18    0.57    0.30
   2  -6 -17   -0.13    0.45
  -2  -6  17    0.06    0.42
   2  -6 -17    0.17    0.29
   2  -6 -16    6.55    0.63
  -2  -6  16    5.88    0.57
   2  -6 -15   -0.21    0.42
   2   6 -15    0.48    0.26
  -2  -6  15   -0.02    0.37
   2  -6 -15    0.54    0.32
   2  -6 -14    3.41    0.40
   2   6 -14    3.83    0.34
   2  -6 -14    2.61    0.33
   2  -6 -14    3.08    0.34
  -2  -6  14    4.04    0.47
   2  -6 -14    2.70    0.50
   2   6 -13    0.49    0.25
  -2   6  13    0.45    0.25
   2  -6 -13    0.26    0.40
   2  -6 -13    0.67    0.25
  -2  -6  13    0.62    0.38
   2  -6 -13    1.12    0.29
  -2  -6  13    0.82    0.28
   2  -6 -12    4.24    0.48
   2   6 -12    3.25    0.35
   2  -6 -12    4.43    0.39
   2  -6 -12    4.04    0.36
  -2  -6  12    3.08    0.34
  -2  -6  12    4.12    0.45
  -2  -6  12    3.41    0.37
  -2  -6  12    3.08    0.36
  -2   6  12    3.91    0.34
  -2   6  11    1.22    0.27
   2  -6 -11    2.10    0.31
  -2  -6  11    0.95    0.23
  -2  -6  11    1.15    0.31
   2  -6 -11    1.10    0.27
  -2  -6  11    1.04    0.26
  -2  -6  11    0.91    0.27
   2  -6 -11    1.13    0.39
  -2  -6  11    1.03    0.32
   2   6 -11    1.19    0.29
   2  -6 -10    0.22    0.27
   2   6 -10    0.44    0.26
  -2  -6  10    0.03    0.27
   2  -6 -10    0.56    0.25
  -2  -6  10    0.16    0.27
  -2   6  10    0.24    0.23
  -2  -6  10    0.23    0.24
  -2  -6  10    0.22    0.22
   2  -6 -10   -0.12    0.33
   2   6  -9    0.99    0.26
  -2  -6   9    1.01    0.22
   2  -6  -9    0.74    0.25
   2  -6  -9    0.75    0.27
  -2   6   9    0.56    0.24
  -2   6   9    0.58    0.27
  -2  -6   9    0.73    0.24
  -2  -6   9    0.95    0.26
  -2  -6   9    0.74    0.27
   2   6  -8    0.48    0.23
  -2   6   8    0.67    0.28
  -2  -6   8    0.30    0.19
   2  -6  -8    0.57    0.25
  -2  -6   8    0.17    0.23
  -2   6   8    0.68    0.22
   2  -6  -8    0.58    0.25
  -2  -6   7    1.34    0.25
   2  -6  -7    1.42    0.27
   2   6  -7    2.05    0.28
  -2   6   7    1.72    0.30
  -2   6   7    1.60    0.26
  -2  -6   7    1.68    0.22
   2  -6  -7    1.49    0.26
   2  -6  -6    4.12    0.33
  -2  -6   6    4.15    0.33
  -2   6   6    4.45    0.33
  -2   6   6    4.20    0.35
   2  -6  -6    3.98    0.35
   2   6  -6    3.76    0.34
  -2   6   5    1.74    0.28
   2  -6  -5    1.97    0.28
  -2  -6   5    1.26    0.24
  -2   6   5    1.50    0.25
   2   6  -5    1.46    0.25
   2  -6  -5    1.58    0.25
   2  -6  -4    4.98    0.39
  -2   6   4    5.53    0.37
  -2   6   4    5.40    0.39
   2   6  -4    6.40    0.40
  -2  -6   4    5.28    0.36
   2  -6  -4    5.00    0.38
  -2   6   3    3.15    0.30
  -2  -6   3    4.53    0.32
   2  -6  -3    2.78    0.32
  -2   6   3    3.35    0.33
  -2  -6   2    0.85    0.21
  -2   6   2    0.70    0.24
  -2   6   2    0.30    0.20
  -2  -6   1    0.80    0.19
   2  -6  -1    0.97    0.21
   2  -6  -1    0.44    0.22
  -2   6   1    0.86    0.21
   2   6  -1    0.69    0.19
  -2   6   0    3.02    0.28
  -2  -6   0    3.31    0.28
   2  -6   0    3.39    0.30
   2   6   0    2.76    0.27
   2   6   1   -0.23    0.20
   2  -6   1   -0.17    0.19
  -2   6  -1    0.15    0.18
   2  -6   1    0.13    0.20
   2   6   2    0.43    0.21
   2  -6   2    0.10    0.21
   2  -6   2    0.15    0.20
  -2  -6  -3   -0.06    0.21
   2  -6   3    0.15    0.24
   2   6   3   -0.24    0.21
   2   6   3    0.02    0.22
   2  -6   3    0.13    0.21
   2   6   4    1.64    0.25
  -2  -6  -4    2.55    0.28
   2   6   4    1.80    0.26
  -2   6  -4    1.95    0.27
   2  -6   4    2.46    0.28
   2  -6   4    2.24    0.30
   2   6   5    5.45    0.37
   2  -6   5    5.11    0.39
  -2   6  -5    4.32    0.35
   2   6   5    5.09    0.37
   2  -6   5    5.20    0.38
  -2  -6  -5    4.82    0.35
   2  -6   6    6.92    0.45
   2   6   6    7.94    0.45
   2  -6   6    7.01    0.46
  -2  -6  -6    8.31    0.46
   2   6   6    7.58    0.46
  -2   6  -6    7.28    0.45
   2   6   7    0.11    0.24
   2  -6   7   -0.09    0.21
  -2   6  -7    0.09    0.22
   2   6   7    0.19    0.24
   2  -6   7   -0.25    0.27
   2  -6   7    0.02    0.24
  -2  -6  -7   -0.05    0.22
  -2  -6  -8    3.11    0.33
  -2   6  -8    4.53    0.34
   2   6   8    3.67    0.36
   2  -6   8    3.50    0.34
  -2  -6  -8    3.16    0.32
   2  -6   8    3.63    0.34
   2   6   8    3.36    0.35
   2  -6   8    3.10    0.35
   2  -6   8    3.17    0.30
   2  -6   9   34.88    1.40
  -2  -6  -9   31.34    1.39
  -2   6  -9   34.75    1.38
   2  -6   9   34.02    1.36
  -2  -6  -9   33.39    1.38
   2  -6   9   32.82    1.40
   2   6   9   34.18    1.39
   2   6   9   33.29    1.41
   2  -6   9   35.40    1.40
  -2  -6 -10    0.99    0.31
   2  -6  10    1.42    0.33
  -2  -6 -10    1.55    0.29
   2  -6  10    1.91    0.31
  -2   6 -10    1.78    0.28
   2   6  10    1.55    0.31
  -2  -6 -10    1.19    0.34
   2  -6  10    1.19    0.28
   2  -6  10    1.48    0.35
  -2  -6 -11   15.26    0.72
   2  -6  11   11.93    0.67
  -2  -6 -11   15.05    0.76
   2  -6  11   12.43    0.68
  -2  -6 -11   13.91    0.67
   2   6  11   14.45    0.71
  -2   6 -11   14.87    0.67
   2  -6  11   13.82    0.67
   2   6  12    6.79    0.45
  -2   6 -12    6.34    0.42
  -2  -6 -12    6.56    0.47
  -2  -6 -12    7.69    0.53
   2  -6  12    6.56    0.53
  -2  -6 -13    1.03    0.39
  -2  -6 -13    1.36    0.35
  -2  -6 -13    1.22    0.32
   2   6  13    1.51    0.29
   2  -6  13    1.68    0.42
  -2  -6 -14    1.56    0.44
   2  -6  14    1.25    0.42
  -2  -6 -14    1.26    0.36
   2  -6  15   -0.13    0.39
  -2  -6 -15   -0.59    0.37
  -2  -6 -15    0.22    0.34
  -2  -6 -15    0.39    0.43
  -2  -6 -16    0.47    0.47
  -2  -6 -16    0.21    0.34
  -2  -6 -16   -0.03    0.37
   2  -6  16    0.59    0.42
  -2  -6 -17    0.18    0.50
  -2  -6 -17    0.12    0.42
   2  -6  17    0.20    0.50
  -2  -6 -18   19.09    1.08
  -2  -6 -18   20.47    1.15
   2  -6  18   23.13    1.18
   2  -6  19    0.92    0.55
  -2  -6 -19    0.68    0.44
  -2  -6 -19   -0.10    0.52
  -2  -7  18    1.33    0.52
   2  -7 -18    3.54    0.61
   2  -7 -17    4.77    0.63
  -2  -7  17    2.42    0.50
   2  -7 -17    3.95    0.47
  -2  -7  16    0.74    0.45
   2  -7 -16    0.84    0.39
   2  -7 -16    1.38    0.51
  -2  -7  15    1.29    0.42
   2   7 -15    1.75    0.33
   2  -7 -15    1.68    0.40
   2  -7 -15    2.27    0.49
   2  -7 -14    4.03    0.54
   2   7 -14    2.89    0.37
  -2  -7  14    3.37    0.48
   2  -7 -13    5.10    0.44
  -2  -7  13    6.33    0.54
   2  -7 -13    5.98    0.48
   2   7 -13    3.94    0.42
  -2   7  13    4.42    0.41
   2  -7 -12   17.37    0.83
  -2  -7  12   16.44    0.80
   2   7 -12   15.66    0.81
  -2   7  12   17.12    0.80
   2  -7 -12   16.38    0.80
  -2  -7  12   16.46    0.88
  -2  -7  11    0.73    0.28
  -2  -7  11    0.43    0.33
   2  -7 -11    0.92    0.34
  -2   7  11    0.37    0.27
   2   7 -11    0.45    0.29
  -2  -7  11    0.60    0.35
   2  -7 -11    0.52    0.29
  -2  -7  11    0.82    0.27
   2  -7 -10   -0.13    0.31
   2  -7 -10    0.38    0.29
  -2  -7  10    0.18    0.27
  -2  -7  10   -0.10    0.24
  -2   7  10    0.05    0.26
   2   7 -10    0.83    0.30
  -2  -7  10   -0.04    0.29
  -2  -7  10    0.06    0.32
   2  -7  -9    5.29    0.44
  -2   7   9    5.72    0.43
  -2  -7   9    4.49    0.44
  -2  -7   9    5.24    0.42
  -2  -7   9    5.56    0.38
   2   7  -9    4.31    0.42
   2  -7  -9    5.98    0.44
  -2  -7   8    0.08    0.23
  -2  -7   8    0.69    0.29
   2   7  -8    0.13    0.29
  -2   7   8    0.26    0.28
   2  -7  -8    0.35    0.31
   2  -7  -8    0.52    0.30
  -2  -7   8    0.42    0.31
  -2   7   8    0.11    0.33
   2   7  -7   31.10    1.32
   2  -7  -7   30.14    1.30
  -2   7   7   30.43    1.29
  -2  -7   7   30.09    1.30
  -2   7   7   30.11    1.30
  -2  -7   7   31.41    1.29
   2  -7  -7   29.45    1.30
   2   7  -6   21.42    1.04
   2  -7  -6   23.03    1.03
  -2   7   6   23.26    1.03
  -2   7   6   22.40    1.03
  -2  -7   6   23.39    1.02
   2  -7  -6   22.80    1.03
  -2   7   5   14.21    0.73
  -2   7   5   13.79    0.71
   2  -7  -5   13.95    0.73
   2  -7  -5   13.42    0.71
   2   7  -5   14.07    0.73
  -2  -7   5   13.70    0.70
  -2   7   4   73.25    2.82
   2  -7  -4   75.69    2.84
   2   7  -4   72.44    2.84
  -2   7   4   72.08    2.82
  -2  -7   4   70.76    2.80
   2  -7  -4   73.25    2.82
  -2   7   3   17.02    0.78
   2  -7  -3   16.32    0.80
   2  -7  -3   14.90    0.78
  -2   7   3   14.17    0.77
  -2  -7   3   15.65    0.77
  -2   7   2   30.22    1.25
  -2   7   2   26.73    1.24
  -2  -7   2   30.68    1.25
   2   7  -1   28.77    1.27
   2  -7  -1   30.10    1.28
   2  -7  -1   28.10    1.27
  -2   7   1   31.86    1.27
  -2  -7   1   29.08    1.25
   2  -7   0  130.93    4.84
   2   7   0  117.75    4.83
   2  -7   0  132.76    4.84
  -2  -7   0  120.34    4.81
  -2   7   0  142.40    4.85
   2  -7   1  129.50    4.71
  -2   7  -1  119.61    4.70
   2   7   1  125.25    4.72
   2  -7   1  125.18    4.72
   2  -7   2  328.66   11.97
   2   7   2  332.14   11.98
   2  -7   2  316.98   11.97
  -2  -7  -3    4.08    0.44
   2   7   3    3.77    0.43
   2   7   3    5.15    0.51
   2  -7   3    2.83    0.42
   2  -7   3    3.60    0.45
   2  -7   4   33.44    1.40
  -2  -7  -4   34.03    1.39
  -2   7  -4   34.93    1.40
   2   7   4   32.24    1.41
   2  -7   4   31.74    1.39
   2   7   4   32.13    1.38
   2  -7   5    2.41    0.36
   2   7   5    3.43    0.37
  -2  -7  -5    3.26    0.36
   2   7   5    3.53    0.39
   2  -7   5    2.73    0.38
  -2   7  -5    3.50    0.36
   2  -7   6    3.89    0.39
   2   7   6    4.02    0.39
  -2  -7  -6    4.09    0.36
   2   7   6    3.87    0.38
   2  -7   6    3.73    0.40
  -2   7  -6    4.69    0.39
   2   7   7   -0.33    0.30
  -2   7  -7    0.54    0.26
   2  -7   7    0.10    0.28
   2  -7   7    0.62    0.32
   2   7   7    0.10    0.30
  -2  -7  -7   -0.02    0.29
  -2  -7  -7    0.46    0.28
  -2  -7  -8   12.89    0.71
   2   7   8   12.12    0.70
   2  -7   8   13.77    0.68
  -2   7  -8   13.64    0.69
   2  -7   8   15.27    0.73
   2   7   8   13.55    0.69
  -2  -7  -8   12.09    0.68
   2  -7   8   13.83    0.71
   2  -7   8   13.55    0.66
   2   7   9   13.36    0.74
   2  -7   9   14.24    0.72
   2  -7   9   15.13    0.74
  -2  -7  -9   13.15    0.74
  -2  -7  -9   13.69    0.71
   2   7   9   13.15    0.72
  -2   7  -9   14.62    0.71
   2  -7   9   14.08    0.75
   2  -7   9   14.72    0.69
   2  -7  10   20.58    0.95
  -2  -7 -10   19.81    0.98
  -2  -7 -10   19.14    0.95
  -2  -7 -10   19.97    0.93
  -2   7 -10   20.50    0.93
   2  -7  10   20.43    0.96
   2  -7  10   21.61    0.92
   2   7  10   20.58    0.97
   2   7  10   20.16    0.95
   2  -7  11    5.03    0.42
  -2  -7 -11    4.59    0.47
  -2  -7 -11    5.18    0.45
  -2  -7 -11    5.42    0.42
   2   7  11    5.66    0.47
  -2   7 -11    4.98    0.41
  -2  -7 -12    0.95    0.32
  -2   7 -12    1.07    0.30
  -2  -7 -12    1.21    0.29
  -2  -7 -12    0.62    0.34
   2   7  12    1.67    0.34
  -2   7 -13    0.82    0.29
  -2  -7 -13    0.40    0.36
   2  -7  13    0.86    0.40
   2   7  13    0.35    0.31
   2  -7  14   -0.35    0.42
  -2  -7 -14    0.53    0.39
  -2  -7 -15    0.26    0.37
   2  -7  15    0.22    0.42
   2  -7  16    0.88    0.45
  -2  -7 -16    1.62    0.45
  -2  -7 -16    0.68    0.39
  -2  -7 -17    0.10    0.38
  -2  -7 -17    1.00    0.41
   2  -7  17    0.30    0.47
  -2  -7 -18    0.40    0.37
   2  -7  18    0.44    0.49
  -2  -7 -18    0.13    0.44
   2  -8 -17    0.76    0.43
  -2  -8  17    1.77    0.47
   2  -8 -16    1.84    0.50
  -2  -8  16    2.14    0.50
  -2  -8  15   -0.28    0.43
   2  -8 -15    0.46    0.47
   2   8 -15    0.24    0.34
  -2  -8  14   -0.28    0.42
   2   8 -14    0.20    0.33
   2   8 -13    2.63    0.39
  -2  -8  13    2.32    0.45
  -2   8  13    2.58    0.36
  -2   8  12    5.57    0.46
  -2  -8  12    4.12    0.50
   2   8 -12    4.40    0.45
  -2   8  11   11.05    0.64
  -2  -8  11   10.77    0.68
   2   8 -11   11.08    0.66
  -2   8  10   -0.10    0.32
  -2  -8  10    0.12    0.35
   2   8 -10   -0.12    0.32
  -2  -8   9    0.39    0.27
  -2   8   9    0.82    0.34
   2   8  -9    0.70    0.34
  -2  -8   8    0.36    0.26
  -2   8   8    0.98    0.33
   2  -8  -8    0.91    0.37
  -2  -8   8    0.25    0.34
   2   8  -8    0.74    0.37
   2  -8  -8    0.95    0.37
  -2  -8   7   12.94    0.77
   2  -8  -7   14.53    0.78
  -2   8   7   13.75    0.75
  -2  -8   7   13.98    0.75
   2   8  -7   13.57    0.78
   2  -8  -7   15.25    0.78
  -2   8   6    0.48    0.35
   2   8  -6    0.20    0.36
  -2  -8   6   -0.05    0.38
  -2  -8   6    0.19    0.33
   2  -8  -6    0.29    0.36
   2  -8  -6    0.59    0.37
   2   8  -5    7.75    0.58
  -2   8   5    6.90    0.53
  -2  -8   5    8.30    0.56
   2  -8  -5    7.44    0.57
   2  -8  -5    6.97    0.55
  -2  -8   5    8.85    0.58
   2  -8  -4   28.09    1.22
  -2   8   4   28.73    1.22
   2   8  -4   26.29    1.23
  -2  -8   4   25.99    1.22
   2  -8  -4   25.94    1.21
  -2  -8   4   27.16    1.20
  -2   8   4   26.03    1.22
  -2  -8   3   13.70    0.73
  -2   8   3   12.32    0.76
  -2   8   3   15.13    0.76
   2  -8  -3   13.70    0.78
   2  -8  -3   13.19    0.75
  -2  -8   2   11.50    0.72
  -2   8   2   14.72    0.77
  -2   8   2   14.52    0.80
  -2  -8   1   40.25    1.81
   2  -8  -1   45.34    1.86
  -2   8   1   49.99    1.86
   2   8  -1   40.24    1.85
  -2   8   1   47.70    1.88
  -2  -8   0   79.66    3.23
   2  -8   0   79.22    3.24
   2   8   0   81.70    3.27
   2  -8   0   86.02    3.26
  -2   8   0   90.31    3.25
   2  -8   1  554.26   20.36
   2  -8   1  558.36   20.35
   2   8   1  557.33   20.36
   2  -8   2   15.51    0.92
   2   8   2   14.80    0.93
   2  -8   2   16.08    0.91
   2   8   2   18.77    0.96
   2   8   3  172.11    6.05
   2   8   3  167.91    6.08
   2  -8   3  156.14    6.05
  -2   8  -3  152.52    6.04
   2  -8   3  154.32    6.04
  -2  -8  -3  164.87    6.04
   2   8   4  109.54    4.08
   2  -8   4  102.10    4.06
  -2   8  -4  103.77    4.05
   2  -8   4  101.84    4.05
  -2  -8  -4  109.11    4.05
   2   8   4  109.29    4.04
  -2  -8  -4  106.39    4.06
   2   8   5   10.86    0.66
   2  -8   5    8.75    0.64
  -2  -8  -5   10.89    0.64
  -2   8  -5    9.08    0.61
  -2  -8  -5   10.21    0.65
   2   8   5   10.19    0.65
   2  -8   5    9.86    0.63
   2   8   6    0.35    0.34
   2  -8   6    0.16    0.32
   2  -8   6    0.15    0.37
  -2  -8  -6    0.04    0.34
  -2   8  -6    0.46    0.32
  -2  -8  -6    0.06    0.30
   2   8   6    0.10    0.36
  -2  -8  -7    0.21    0.30
   2  -8   7    0.36    0.33
  -2  -8  -7   -0.09    0.34
  -2   8  -7   -0.19    0.31
   2   8   7    0.35    0.33
   2  -8   7   -0.04    0.35
   2  -8   8    0.07    0.33
   2  -8   8   -0.08    0.29
  -2   8  -8    0.21    0.31
  -2  -8  -8    0.04    0.33
   2   8   8    0.38    0.33
   2  -8   9    1.60    0.31
  -2   8  -9    1.38    0.33
   2   8   9    1.72    0.37
   2   8  10    2.01    0.41
  -2   8 -10    1.97    0.35
   2   8  11    2.32    0.38
  -2  -8 -11    3.19    0.43
  -2   8 -11    1.94    0.37
   2   8  12    0.47    0.36
  -2   8 -12    0.52    0.32
  -2  -8 -12    0.70    0.40
  -2  -8 -13    3.70    0.53
   2   8  13    3.89    0.44
  -2   8 -13    4.39    0.43
   2  -8  13    3.63    0.51
   2  -8  14    0.97    0.46
  -2   8 -14    1.44    0.37
  -2  -8 -14    1.29    0.45
   2  -8  15    2.69    0.53
  -2  -8 -15    3.27    0.52
  -2  -8 -16    1.86    0.48
   2  -8  16    1.85    0.50
   2  -8  17    0.56    0.47
  -2  -8 -17    0.73    0.47
   2  -9 -16    0.76    0.56
  -2  -9  16    1.12    0.48
   2  -9 -15    1.86    0.60
  -2  -9  15    1.33    0.48
  -2  -9  14    2.19    0.48
   2   9 -14    2.31    0.44
   2   9 -13    1.18    0.38
  -2  -9  13    1.22    0.44
  -2   9  13    0.35    0.37
   2   9 -12    0.05    0.34
  -2  -9  12    0.38    0.39
  -2   9  12    0.35    0.36
  -2   9  11    0.87    0.36
  -2  -9  11    0.57    0.37
   2   9 -11    0.30    0.36
  -2   9  10    2.69    0.41
   2   9 -10    1.90    0.39
   2   9  -9    2.04    0.41
  -2   9   9    1.71    0.40
  -2   9   8    4.56    0.47
   2   9  -8    4.04    0.47
  -2   9   7    2.95    0.42
   2   9  -7    2.60    0.41
   2   9  -6    6.06    0.55
  -2   9   6    5.86    0.52
   2   9  -5    3.97    0.47
  -2   9   5    3.13    0.41
  -2   9   4    0.18    0.32
   2   9  -4    0.78    0.37
  -2   9   3    1.56    0.36
  -2   9   2    3.40    0.41
  -2   9   1    3.04    0.42
   2   9  -1    2.26    0.41
   2   9   0   15.49    0.87
  -2   9   0   16.56    0.87
   2   9   1    3.87    0.46
   2   9   2    0.63    0.37
  -2   9  -3   26.48    1.25
   2   9   3   27.36    1.27
  -2   9  -4   20.76    1.01
   2   9   4   19.52    1.01
  -2   9  -5    1.27    0.39
   2   9   5    1.29    0.40
   2   9   6    4.90    0.49
  -2   9  -6    5.36    0.49
   2   9   7    0.14    0.38
  -2   9  -7    0.32    0.33
   2   9   8    4.82    0.51
  -2   9  -8    4.93    0.47
   2   9   9    4.23    0.50
  -2   9  -9    3.86    0.45
  -2   9 -10    3.78    0.45
   2   9  10    5.26    0.51
  -2  -9 -11    0.53    0.41
   2   9  11    0.03    0.37
  -2   9 -11    0.59    0.37
  -2   9 -12    1.04    0.37
  -2  -9 -12    0.79    0.46
   2   9  12    0.81    0.38
  -2  -9 -13    1.74    0.51
  -2   9 -13    1.34    0.38
   2  -9  14    0.15    0.44
  -2   9 -14    0.67    0.40
  -2  -9 -15    0.38    0.53
   2  -9  15   -0.03    0.47
  -2 -10  14    3.96    0.59
   2  10 -14    4.28    0.53
  -2 -10  13    5.16    0.60
   2  10 -13    5.01    0.55
  -2 -10  12    9.28    0.68
   2  10 -12    7.33    0.62
  -2  10  12    7.99    0.65
  -2 -10  11    0.99    0.43
   2  10 -11    0.48    0.42
  -2  10  11    1.14    0.44
  -2  10  10   -0.22    0.39
   2  10 -10    0.49    0.40
   2  10  -9   -0.24    0.38
  -2  10   9    0.27    0.39
  -2  10   8    5.01    0.52
   2  10  -8    4.29    0.51
  -2  10   7    0.93    0.42
   2  10  -7    1.22    0.44
   2  10  -6    4.25    0.52
  -2  10   6    4.51    0.52
   2  10  -5    0.06    0.39
  -2  10   5   -0.03    0.38
   2  10  -4    0.56    0.38
  -2  10   4   -0.03    0.34
  -2  10   3    0.14    0.33
  -2  10   2    0.58    0.37
  -2  10   1    1.47    0.37
   2  10  -1    0.90    0.39
   2  10   0    0.89    0.38
  -2  10   0    1.06    0.36
   2  10   1    0.25    0.37
   2  10   2    1.30    0.40
   2  10   3    0.31    0.37
  -2  10  -3   -0.17    0.36
  -2  10  -4    0.03    0.36
   2  10   4    0.31    0.36
   2  10   5    0.87    0.42
  -2  10  -5    0.48    0.36
  -2  10  -6    0.17    0.36
   2  10   6   -0.03    0.41
   2  10   7   -0.12    0.41
  -2  10  -7    0.22    0.38
  -2  10  -8    2.16    0.43
   2  10   8    2.48    0.48
   2  10   9   -0.30    0.44
  -2  10  -9    0.11    0.39
   2  10  10    4.06    0.53
  -2  10 -10    4.07    0.50
  -2 -10 -11    3.60    0.59
   2  10  11    2.85    0.53
  -2  10 -11    3.53    0.49
  -2 -10 -12    0.25    0.51
   2  10  12    0.59    0.43
  -2  10 -12    0.68    0.41
  -2 -10 -13    0.34    0.53
  -2  10 -13    0.34    0.43
  -2 -10 -14   11.12    0.91
   2 -10  14    7.66    0.76
   2  11 -12   16.87    1.04
  -2 -11  12   18.40    1.08
  -2  11  11   17.17    1.03
   2  11 -11   17.47    1.02
  -2 -11  11   16.87    1.04
   2  11 -10    8.31    0.72
  -2  11  10    8.66    0.73
  -2  11   9   -0.09    0.46
   2  11  -9   -0.29    0.44
  -2  11   8    0.96    0.45
   2  11  -8    1.57    0.50
  -2  11   7    1.07    0.47
   2  11  -7    1.03    0.45
  -2  11   6    0.28    0.44
   2  11  -6   -0.47    0.45
  -2  11   5    0.77    0.45
   2  11  -5    0.88    0.46
  -2  11   4    4.77    0.58
   2  11  -4    4.76    0.59
  -2  11   3    1.01    0.48
   2  11  -3    0.68    0.51
  -2  11   2    2.14    0.50
  -2  11   1    4.34    0.55
   2  11  -1    5.06    0.60
  -2  11   0    1.13    0.45
   2  11   0    1.04    0.44
   2  11   1    0.71    0.44
   2  11   2    2.97    0.48
  -2  11  -3    0.99    0.45
   2  11   3    0.34    0.44
   2  11   4    2.94    0.53
  -2  11  -4    3.81    0.55
  -2  11  -5    4.86    0.59
   2  11   5    4.60    0.60
  -2  11  -6    7.22    0.64
   2  11   6    7.40    0.68
  -2  11  -7    2.87    0.51
   2  11   7    1.84    0.53
   2  11   8   -0.27    0.49
  -2  11  -8    0.06    0.45
  -2  11  -9    1.58    0.48
   2  11   9    0.93    0.51
  -2  11 -10    0.63    0.44
   2  11  10    1.34    0.50
  -2 -11 -10    1.00    0.51
  -2  11 -11    1.49    0.47
   2  11  11    1.45    0.50
  -2 -11 -11    2.05    0.58
   2  12  -9   -0.28    0.60
  -2  12   9    0.07    0.59
   2  12  -8    0.75    0.54
  -2  12   8    1.30    0.54
  -2  12   7   -0.26    0.49
   2  12  -7    0.14    0.51
  -2  12   6    0.93    0.48
   2  12  -6    0.68    0.51
  -2  12   5    0.33    0.49
   2  12  -5    1.80    0.54
   2  12  -4    0.94    0.53
  -2  12   4    0.57    0.49
   2  12  -3    3.30    0.62
  -2  12   3    2.95    0.57
  -2  12   2    6.79    0.70
   2  12  -1    0.04    0.51
  -2  12   1   -0.27    0.49
   2  12   0    2.71    0.55
  -2  12   0    2.71    0.54
   2  12   1    0.25    0.48
   2  12   2    0.22    0.47
  -2  12  -3    0.37    0.43
   2  12   3    0.65    0.49
  -2  12  -4    2.09    0.51
   2  12   4    1.27    0.51
  -2  12  -5    1.06    0.52
   2  12   5    0.54    0.48
   2  12   6    0.54    0.55
  -2  12  -6    1.05    0.53
   2  12   7    0.62    0.57
  -2  12  -7    0.72    0.54
   2  12   8    1.05    0.58
  -2  12  -8    1.59    0.55
  -2  13   3   -0.42    0.49
   2  13  -3    0.62    0.49
  -2  13   2   -0.07    0.46
  -2  13   1    0.28    0.45
  -2  13   0   -0.53    0.49
   2  13   0   -0.04    0.46
   2  13   1    1.20    0.50
  -2  13  -2    0.57    0.51
   2  13   2    0.58    0.51
   2  13   3    0.86    0.52
  -2  13  -3    0.92    0.48
   3   0 -22    0.03    0.40
   3   0 -22    0.53    0.50
   3   0 -21   -0.03    0.47
   3   0 -21    0.11    0.37
   3   0 -20    3.19    0.46
   3   0 -19    0.21    0.35
   3   0 -18    0.83    0.32
   3   0 -17    0.19    0.31
   3   0 -16    0.12    0.29
   3   0 -15    0.11    0.22
   3   0 -14    0.96    0.28
   3   0 -14    0.82    0.24
   3   0 -13    0.13    0.20
   3   0 -13    0.11    0.24
   3   0 -12   17.44    0.78
   3   0 -12   18.11    0.81
   3   0 -11    0.31    0.20
   3   0 -11    0.18    0.17
  -3   0  10   21.58    0.84
   3   0 -10   25.84    0.93
   3   0 -10   22.20    0.84
   3   0 -10   22.30    0.83
  -3   0   9    0.06    0.07
   3   0  -9   -0.04    0.07
   3   0  -9    0.07    0.14
  -3   0   8  257.67    8.98
   3   0  -8  235.32    8.95
  -3   0   8  245.61    8.90
  -3   0   7    0.80    0.11
  -3   0   7    0.88    0.19
  -3   0   6  410.32   15.13
  -3   0   6  432.51   15.17
   3   0  -5    0.02    0.09
  -3   0   5    0.04    0.11
  -3   0   5   -0.06    0.08
   3   0  -5    0.01    0.03
  -3   0   4 2691.42   96.04
  -3   0   4 2677.80   96.06
   3   0  -4 2625.65   96.03
   3   0  -4 2653.16   96.05
   3   0  -3    0.17    0.06
  -3   0   3   -0.02    0.08
  -3   0   3    0.13    0.05
  -3   0   2 2386.84   86.38
   3   0  -1   -0.05    0.08
   3   0   0  216.60    7.68
   3   0   0  205.97    7.68
  -3   0  -1    0.13    0.07
   3   0   1    0.04    0.09
   3   0   1    0.06    0.09
   3   0   2 9994.48  361.71
   3   0   2 9999.00  361.71
   3   0   3   -0.16    0.14
  -3   0  -3   -0.08    0.09
   3   0   3   -0.14    0.09
   3   0   3   -0.14    0.11
   3   0   4 1248.93   45.74
  -3   0  -4 1277.90   45.72
  -3   0  -4 1306.06   45.72
   3   0   4 1285.64   45.72
   3   0   4 1322.86   45.73
   3   0   5    0.07    0.12
   3   0   5    0.15    0.09
   3   0   5    0.13    0.09
  -3   0  -5    0.22    0.10
  -3   0  -5    0.24    0.12
   3   0   5    0.03    0.12
  -3   0  -6   20.95    0.79
   3   0   6   17.99    0.83
   3   0   6   19.88    0.82
  -3   0  -6   21.31    0.82
  -3   0  -6   21.30    0.82
   3   0   6   22.56    0.82
  -3   0  -7    0.04    0.08
  -3   0  -7    0.10    0.12
  -3   0  -7    0.05    0.13
   3   0   7    0.16    0.13
   3   0   7    0.03    0.13
   3   0   7    0.22    0.14
   3   0   8    7.43    0.37
  -3   0  -8    6.99    0.37
  -3   0  -8    7.25    0.31
   3   0   8    8.64    0.38
  -3   0  -8    8.06    0.37
  -3   0  -9    0.06    0.07
   3   0   9    0.06    0.15
   3   0   9    0.02    0.06
  -3   0  -9   -0.02    0.13
   3   0   9    0.02    0.07
   3   0   9    0.15    0.15
   3   0  10   26.50    0.94
  -3   0 -10   26.15    0.98
  -3   0 -10   21.71    0.85
   3   0  10   21.22    0.85
   3   0  10   29.31    0.97
   3   0  10   22.36    0.85
  -3   0 -10   26.20    0.94
   3   0  11   -0.13    0.17
  -3   0 -11   -0.02    0.19
   3   0  11   -0.18    0.20
  -3   0 -11    0.13    0.15
  -3   0 -11   -0.12    0.21
  -3   0 -12    0.85    0.19
   3   0  12    0.87    0.19
  -3   0 -12    1.05    0.26
  -3   0 -12    0.98    0.25
  -3   0 -13    0.05    0.18
  -3   0 -13    0.37    0.26
  -3   0 -14    8.43    0.51
  -3   0 -14    7.95    0.43
  -3   0 -15   -0.23    0.20
  -3   0 -16    9.09    0.47
  -3   0 -17   -0.05    0.20
  -3   0 -18    1.28    0.39
  -3   0 -18    0.95    0.23
  -3   0 -19    0.14    0.37
  -3   0 -20    0.54    0.43
  -3   0 -20    0.96    0.43
  -3   0 -21   -0.50    0.45
  -3   0 -21    0.05    0.43
   3  -1 -22    0.41    0.39
   3   1 -22    1.65    0.44
   3  -1 -22    1.06    0.54
   3  -1 -21    0.25    0.38
   3   1 -21    0.82    0.40
   3  -1 -21    0.93    0.51
   3   1 -20    6.22    0.55
   3   1 -19    4.43    0.46
   3  -1 -19    4.32    0.55
   3  -1 -19    3.65    0.45
   3  -1 -18    7.27    0.59
   3  -1 -18    7.99    0.56
   3   1 -18    7.33    0.53
   3  -1 -17    0.13    0.31
   3   1 -17    0.50    0.30
   3  -1 -17    0.07    0.37
   3  -1 -16    3.59    0.37
   3   1 -16    3.35    0.36
   3   1 -15   11.86    0.64
   3  -1 -15   13.72    0.67
  -3  -1  14    1.91    0.30
   3   1 -14    1.24    0.24
   3  -1 -14    0.97    0.25
   3   1 -13    1.05    0.24
   3  -1 -13    1.24    0.27
   3  -1 -13    0.90    0.09
   3  -1 -13    1.33    0.22
   3   1 -13    1.29    0.26
  -3  -1  13    1.56    0.28
  -3  -1  12    6.46    0.41
   3  -1 -12    6.27    0.37
   3   1 -12    6.33    0.40
   3  -1 -12    5.52    0.38
   3   1 -12    6.21    0.36
   3  -1 -12    5.32    0.25
   3   1 -11    2.35    0.12
   3  -1 -11    2.20    0.23
  -3  -1  11    2.19    0.12
  -3  -1  11    2.51    0.27
   3   1 -11    2.51    0.23
   3  -1 -11    2.26    0.25
   3   1 -11    2.57    0.27
   3  -1 -11    2.04    0.13
  -3  -1  10   21.71    0.85
   3   1 -10   19.03    0.82
   3   1 -10   20.31    0.81
   3  -1 -10   18.96    0.74
   3  -1 -10   18.94    0.74
   3   1 -10   19.39    0.74
  -3  -1  10   18.61    0.73
  -3   1  10   19.87    0.75
  -3  -1   9    7.61    0.37
   3  -1  -9    7.18    0.30
  -3   1   9    7.13    0.31
   3   1  -9    7.12    0.35
  -3  -1   9    6.17    0.29
   3  -1  -9    7.06    0.30
   3   1  -9    6.54    0.30
   3  -1  -9    7.32    0.30
  -3   1   8   10.45    0.42
   3  -1  -8   10.51    0.42
  -3  -1   8    9.94    0.48
   3  -1  -8   10.75    0.41
   3   1  -8    9.62    0.41
   3   1  -8    9.69    0.44
  -3  -1   8    9.63    0.41
  -3  -1   7   26.06    0.96
  -3  -1   7   25.61    0.91
  -3   1   7   22.52    0.91
   3  -1  -7   22.67    0.91
   3   1  -7   26.44    0.92
   3  -1  -7   21.65    0.90
   3   1  -7   24.69    0.93
  -3  -1   6    0.93    0.15
  -3   1   6    0.94    0.11
   3  -1  -6    0.77    0.10
   3   1  -6    0.79    0.10
   3   1  -6    1.01    0.10
  -3  -1   6    0.95    0.10
   3  -1  -6    1.00    0.10
   3  -1  -5  224.91    7.76
  -3  -1   5  210.41    7.78
   3   1  -5  200.22    7.75
  -3   1   5  220.08    7.76
   3  -1  -5  212.67    7.75
  -3  -1   4   30.59    1.11
  -3  -1   4   30.83    1.15
   3   1  -4   32.09    1.12
   3  -1  -4   27.61    1.13
  -3   1   4   29.52    1.14
   3   1  -3    5.09    0.19
  -3  -1   3    4.81    0.20
   3   1  -3    4.71    0.20
  -3  -1   3    5.03    0.22
  -3   1   3    3.26    0.21
  -3  -1   2 1179.65   42.82
  -3  -1   2 1185.69   42.82
  -3  -1   1 1137.30   41.97
   3  -1  -1 1103.36   41.98
   3  -1  -1 1197.30   41.99
  -3  -1   1 1216.70   41.98
   3   1   0   42.26    1.59
   3  -1   0   43.22    1.60
   3  -1   0   43.33    1.59
   3   1   1  626.63   23.01
   3  -1   1  642.95   23.01
   3  -1   1  631.44   23.01
  -3  -1  -1  636.70   22.99
   3   1   2 3402.49  122.27
  -3  -1  -2 3504.63  122.25
   3  -1   2 3420.99  122.26
   3   1   2 3290.22  122.23
   3  -1   2 3405.63  122.26
   3  -1   2 3388.83  122.25
   3  -1   3 1106.64   41.88
  -3  -1  -3 1127.82   41.86
  -3  -1  -3 1179.26   41.86
   3  -1   3 1147.57   41.87
  -3  -1  -3 1192.20   41.89
   3   1   3 1175.57   41.89
   3  -1   3 1183.33   41.89
   3  -1   4   75.78    2.87
   3  -1   4   76.14    2.88
   3   1   4   76.90    2.89
   3  -1   4   75.38    2.87
   3  -1   4   79.57    2.89
  -3   1  -4   78.04    2.87
  -3  -1  -4   77.23    2.87
  -3  -1  -4   83.35    2.87
  -3  -1  -4   79.75    2.87
   3  -1   4   79.97    2.89
  -3  -1  -4   78.53    2.89
   3  -1   5   -0.02    0.08
  -3   1  -5    0.66    0.11
  -3  -1  -5    0.20    0.11
  -3   1  -5    0.27    0.10
   3  -1   5    0.09    0.10
   3  -1   5    0.06    0.12
  -3  -1  -5    0.35    0.09
   3  -1   5    0.01    0.10
   3   1   5    0.14    0.13
   3  -1   5    0.24    0.09
  -3   1  -6   16.66    0.65
   3  -1   6   16.85    0.67
   3  -1   6   16.81    0.65
   3  -1   6   16.76    0.69
   3   1   6   15.87    0.69
  -3  -1  -6   16.45    0.68
   3   1   6   15.46    0.65
   3  -1   6   16.78    0.64
  -3   1  -6   17.30    0.67
  -3  -1  -6   16.12    0.66
   3  -1   6   18.30    0.68
  -3  -1  -6   16.04    0.64
  -3   1  -7   67.79    2.58
  -3  -1  -7   71.37    2.61
   3  -1   7   71.04    2.58
   3  -1   7   67.32    2.60
  -3   1  -7   68.35    2.61
  -3  -1  -7   70.58    2.62
  -3  -1  -7   70.75    2.58
   3  -1   7   70.25    2.62
   3  -1   7   68.80    2.63
   3  -1   7   67.52    2.58
   3   1   7   75.87    2.59
   3   1   7   72.03    2.62
   3   1   8    0.04    0.08
   3  -1   8    0.03    0.16
   3  -1   8    0.10    0.13
  -3   1  -8    0.15    0.09
   3  -1   8    0.12    0.09
  -3  -1  -8    0.03    0.13
  -3  -1  -8    0.03    0.13
   3  -1   8    0.06    0.14
   3  -1   8    0.03    0.09
   3   1   8    0.01    0.13
  -3   1  -8    0.01    0.13
  -3  -1  -8    0.14    0.08
   3  -1   9  120.54    4.09
   3  -1   9  107.74    4.09
   3  -1   9  106.70    4.05
  -3   1  -9  108.26    4.02
   3  -1   9  108.54    4.01
  -3   1  -9  113.42    4.06
   3   1   9  109.62    4.02
   3   1   9  114.64    4.07
   3  -1   9  110.67    4.02
  -3  -1  -9  105.85    4.00
  -3  -1  -9  114.82    4.07
   3  -1  10   53.41    1.86
   3  -1  10   48.56    1.82
  -3   1 -10   50.87    1.82
  -3  -1 -10   49.32    1.88
   3  -1  10   46.88    1.76
   3  -1  10   48.44    1.86
   3   1  10   49.96    1.77
  -3  -1 -10   43.89    1.75
  -3  -1 -10   48.24    1.83
   3  -1  11    0.11    0.21
   3  -1  11    0.37    0.18
  -3  -1 -11    1.16    0.22
  -3   1 -11    0.38    0.16
  -3  -1 -11    0.95    0.22
  -3  -1 -11    0.65    0.18
   3   1  11    0.48    0.07
  -3  -1 -12    4.83    0.35
   3  -1  12    3.76    0.29
   3  -1  12    4.01    0.34
  -3   1 -12    3.50    0.28
  -3  -1 -12    5.02    0.35
  -3  -1 -12    4.59    0.31
   3  -1  13    4.60    0.32
   3  -1  13    4.76    0.38
  -3  -1 -13    4.51    0.32
  -3   1 -13    4.44    0.30
  -3  -1 -13    4.52    0.39
  -3  -1 -13    5.42    0.38
  -3  -1 -14   10.56    0.61
  -3  -1 -14   11.63    0.59
  -3  -1 -14   11.05    0.59
  -3   1 -14    9.76    0.50
   3  -1  14   10.55    0.52
  -3  -1 -14   11.03    0.53
   3  -1  14   10.55    0.60
   3  -1  15    8.00    0.53
  -3  -1 -15    7.92    0.52
  -3  -1 -15    9.19    0.46
  -3   1 -15    7.90    0.42
  -3  -1 -16   -0.47    0.32
  -3   1 -16    0.29    0.19
  -3  -1 -16    0.18    0.23
  -3   1 -16    0.35    0.33
  -3  -1 -17    0.04    0.23
  -3   1 -17    0.02    0.31
  -3  -1 -17   -0.25    0.34
  -3  -1 -18    1.03    0.26
  -3  -1 -18    0.90    0.39
  -3   1 -18    0.97    0.38
  -3  -1 -19    0.44    0.42
  -3   1 -19   -0.06    0.39
  -3  -1 -20    3.80    0.54
  -3   1 -20    3.11    0.48
  -3  -1 -20    3.17    0.52
  -3  -1 -21   -0.32    0.44
  -3  -1 -21    0.64    0.47
  -3   1 -21    0.28    0.45
   3  -2 -22    0.07    0.53
   3  -2 -22    0.30    0.42
   3   2 -21    2.92    0.46
   3  -2 -21    4.05    0.61
   3  -2 -21    3.55    0.50
   3   2 -20    2.13    0.41
   3  -2 -20    1.98    0.44
   3  -2 -20    1.84    0.53
   3  -2 -19    3.01    0.44
   3   2 -19    3.81    0.44
   3  -2 -19    3.71    0.54
   3  -2 -18    2.60    0.41
   3  -2 -18    1.93    0.45
   3   2 -18    2.57    0.38
   3   2 -17    5.05    0.45
  -3  -2  17    5.72    0.53
   3  -2 -17    6.43    0.56
   3  -2 -17    5.44    0.45
   3  -2 -16    1.78    0.17
   3  -2 -16    2.52    0.40
   3   2 -16    1.78    0.32
   3  -2 -16    1.69    0.32
  -3  -2  16    2.00    0.38
   3  -2 -15   18.25    0.87
  -3  -2  15   17.62    0.85
   3   2 -15   17.50    0.80
   3  -2 -15   17.17    0.82
   3  -2 -15   15.96    0.68
  -3  -2  14    0.25    0.27
   3  -2 -14    0.24    0.31
   3  -2 -14    0.57    0.14
   3   2 -14    0.41    0.22
   3  -2 -14    0.32    0.23
   3  -2 -13    7.05    0.43
   3  -2 -13    6.97    0.29
  -3  -2  13    5.85    0.41
   3   2 -13    4.63    0.21
  -3  -2  13    4.72    0.22
  -3  -2  13    4.24    0.21
   3   2 -13    6.34    0.37
   3   2 -12    0.41    0.10
   3   2 -12    0.43    0.18
   3  -2 -12    0.54    0.24
  -3  -2  12    0.57    0.10
   3  -2 -12    0.41    0.09
  -3  -2  12    0.58    0.25
   3  -2 -12    0.58    0.14
   3  -2 -12    0.35    0.10
   3  -2 -11    3.41    0.18
  -3  -2  11    3.98    0.31
   3   2 -11    3.08    0.26
   3  -2 -11    3.42    0.20
   3  -2 -11    3.44    0.21
   3  -2 -11    3.34    0.30
  -3  -2  11    2.67    0.19
   3   2 -11    3.05    0.19
   3  -2 -10   23.58    0.92
   3  -2 -10   25.89    1.00
  -3  -2  10   25.43    1.01
   3   2 -10   23.76    0.92
   3  -2 -10   24.71    0.90
   3   2 -10   22.14    0.95
  -3  -2  10   21.17    0.91
  -3   2   9   10.63    0.45
  -3  -2   9   10.55    0.50
   3   2  -9   10.43    0.44
   3   2  -9    9.97    0.46
   3  -2  -9    9.58    0.44
   3  -2  -9   10.52    0.42
   3   2  -8    3.71    0.23
   3  -2  -8    4.08    0.21
  -3  -2   8    4.06    0.26
  -3   2   8    4.21    0.23
   3  -2  -8    4.11    0.23
   3   2  -8    3.42    0.21
  -3  -2   7   -0.01    0.10
  -3   2   7    0.10    0.11
  -3  -2   7    0.07    0.13
   3  -2  -7    0.16    0.11
   3   2  -7    0.04    0.09
  -3  -2   7    0.02    0.03
   3   2  -7    0.03    0.10
   3  -2  -7    0.17    0.09
   3  -2  -6   16.41    0.69
   3   2  -6   17.89    0.69
  -3  -2   6   16.95    0.71
   3  -2  -6   17.48    0.68
  -3  -2   6   17.11    0.67
   3   2  -6   16.96    0.67
  -3   2   6   17.51    0.70
   3  -2  -5   24.04    0.88
  -3   2   5   23.20    0.89
   3   2  -5   23.77    0.89
  -3  -2   5   18.70    0.89
   3  -2  -5   24.50    0.89
  -3  -2   5   21.95    0.86
   3  -2  -4  116.00    4.07
  -3  -2   4  109.24    4.07
  -3   2   4  112.26    4.07
   3   2  -4  102.02    4.06
  -3  -2   4  106.97    4.03
   3  -2  -4  116.57    4.06
  -3   2   4  116.33    4.07
  -3  -2   3  289.75   10.53
  -3   2   3  298.14   10.57
  -3   2   3  282.40   10.57
  -3   2   3  292.95   10.56
  -3   2   2    1.67    0.14
   3  -2  -1  106.89    4.01
   3   2  -1  114.70    4.02
  -3  -2   1  109.13    4.01
  -3   2   1  107.06    4.01
   3  -2   0   39.08    1.45
  -3   2   0   40.87    1.45
   3   2   0   34.95    1.45
   3  -2   1   79.03    2.87
  -3   2  -1   73.10    2.86
   3   2   1   77.85    2.87
   3  -2   1   80.83    2.87
   3  -2   2   11.17    0.49
   3   2   2   12.65    0.48
   3  -2   2   10.99    0.49
   3   2   2   13.91    0.51
   3  -2   2   11.19    0.49
   3  -2   3    0.58    0.12
   3   2   3    0.82    0.11
   3   2   3    1.14    0.10
   3  -2   3    0.44    0.11
   3  -2   3    0.63    0.11
  -3   2  -4  118.82    4.36
   3  -2   4  119.72    4.35
   3   2   4  120.34    4.36
   3  -2   4  121.36    4.36
   3  -2   4  115.21    4.35
   3   2   4  110.75    4.34
   3  -2   4  127.12    4.38
  -3  -2  -4  121.53    4.35
   3  -2   5  110.63    4.07
   3  -2   5  108.43    4.06
  -3   2  -5  108.75    4.08
   3   2   5  109.75    4.08
  -3  -2  -5  118.72    4.08
  -3   2  -5  109.96    4.08
   3  -2   5  115.95    4.10
   3  -2   5  107.12    4.07
   3  -2   6   56.64    1.98
   3  -2   6   52.07    1.95
  -3  -2  -6   50.28    1.95
  -3   2  -6   51.11    1.95
   3  -2   6   49.81    1.95
   3  -2   6   54.24    1.98
  -3  -2  -6   53.54    1.96
  -3  -2  -6   50.59    1.97
   3  -2   6   52.57    1.94
  -3   2  -6   50.78    1.96
   3   2   6   52.31    1.95
   3   2   7   21.43    0.86
  -3  -2  -7   21.45    0.89
  -3  -2  -7   22.05    0.87
  -3   2  -7   20.92    0.87
  -3  -2  -7   22.08    0.87
   3  -2   7   21.80    0.90
   3  -2   7   21.79    0.84
   3  -2   7   21.44    0.87
   3  -2   7   22.65    0.89
  -3   2  -7   22.21    0.86
   3  -2   7   21.61    0.86
   3  -2   8   13.63    0.57
   3  -2   8   12.63    0.60
  -3   2  -8   12.88    0.56
  -3  -2  -8   12.50    0.58
   3   2   8   13.70    0.55
   3  -2   8   13.74    0.55
  -3  -2  -8   12.53    0.57
   3  -2   8   12.73    0.59
   3  -2   8   13.17    0.53
  -3   2  -8   13.75    0.56
   3  -2   9    2.68    0.21
  -3  -2  -9    2.38    0.23
   3  -2   9    2.44    0.18
  -3   2  -9    2.27    0.20
   3  -2   9    2.59    0.24
  -3  -2  -9    2.23    0.22
  -3  -2  -9    2.41    0.23
   3  -2   9    2.87    0.25
  -3  -2  -9    2.04    0.16
   3   2   9    2.39    0.18
   3  -2   9    2.45    0.16
   3  -2  10    1.42    0.23
  -3   2 -10    1.40    0.18
   3  -2  10    0.90    0.22
  -3  -2 -10    0.60    0.19
  -3  -2 -10    0.56    0.20
   3  -2  10    1.08    0.14
   3   2  10    0.77    0.13
  -3  -2 -10    0.44    0.11
  -3  -2 -10    0.48    0.19
   3  -2  10    1.25    0.12
  -3  -2 -10    0.44    0.20
   3  -2  10    0.98    0.17
  -3  -2 -11   51.52    1.95
   3  -2  11   56.63    2.01
   3  -2  11   56.54    2.07
   3  -2  11   54.00    1.96
  -3  -2 -11   51.98    2.07
  -3  -2 -11   55.29    2.04
  -3   2 -11   50.04    2.00
  -3  -2 -11   53.31    2.03
   3  -2  11   51.38    1.95
   3  -2  11   55.60    2.06
  -3  -2 -11   55.03    2.05
   3   2  11   50.60    1.97
  -3  -2 -12   75.75    2.66
   3  -2  12   75.87    2.64
   3  -2  12   81.72    2.72
   3  -2  12   74.98    2.70
  -3  -2 -12   73.03    2.70
  -3   2 -12   71.61    2.63
   3   2  12   66.94    2.57
   3  -2  12   68.29    2.56
   3  -2  12   67.51    2.56
  -3  -2 -12   71.71    2.68
  -3  -2 -12   73.75    2.66
  -3  -2 -12   66.16    2.57
  -3  -2 -13   30.38    1.33
   3  -2  13   31.93    1.35
  -3  -2 -13   31.96    1.29
  -3  -2 -13   30.12    1.31
  -3  -2 -13   32.69    1.36
   3  -2  13   33.59    1.35
   3  -2  13   32.94    1.28
  -3   2 -14   27.67    1.31
   3  -2  14   27.98    1.30
   3  -2  14   29.87    1.23
  -3  -2 -14   31.20    1.26
  -3  -2 -14   33.15    1.29
  -3  -2 -14   32.24    1.31
  -3  -2 -14   32.49    1.33
  -3  -2 -15    2.04    0.36
  -3  -2 -15    2.46    0.39
  -3  -2 -15    1.98    0.29
  -3   2 -15    1.51    0.35
   3  -2  15    1.35    0.38
   3  -2  16    7.87    0.57
  -3  -2 -16    8.31    0.59
  -3  -2 -16    8.61    0.49
  -3   2 -16    6.71    0.53
  -3  -2 -16    7.88    0.55
   3  -2  17   11.73    0.68
  -3  -2 -17    9.40    0.55
  -3   2 -17    9.49    0.65
  -3  -2 -17   11.16    0.69
  -3  -2 -18    0.26    0.27
   3  -2  18    0.29    0.40
  -3  -2 -18   -0.34    0.43
  -3  -2 -19    1.61    0.49
  -3  -2 -20    0.31    0.46
  -3  -2 -21    3.43    0.58
  -3  -2 -21    3.12    0.54
   3  -3 -21   -0.42    0.54
   3  -3 -21    0.18    0.40
   3  -3 -20    0.33    0.39
   3  -3 -20   -0.27    0.50
   3  -3 -19    1.45    0.38
   3  -3 -19    2.02    0.50
   3  -3 -18    6.07    0.53
  -3  -3  18    6.69    0.61
   3  -3 -18    6.50    0.62
   3  -3 -17   23.52    1.08
   3  -3 -17   21.29    0.91
  -3  -3  17   23.66    1.13
   3  -3 -17   24.44    1.15
   3  -3 -16    1.30    0.43
   3  -3 -16    0.77    0.34
   3  -3 -16    0.32    0.19
  -3  -3  16    0.68    0.38
   3  -3 -15    1.64    0.32
  -3  -3  15    1.10    0.38
   3  -3 -15    1.93    0.23
   3  -3 -15    2.05    0.40
  -3  -3  14    4.14    0.41
   3   3 -14    3.78    0.21
   3  -3 -14    3.90    0.28
   3  -3 -14    3.33    0.19
  -3  -3  14    3.16    0.21
   3  -3 -14    3.78    0.46
  -3  -3  13   65.09    2.48
   3  -3 -13   67.94    2.48
  -3  -3  13   63.66    2.49
  -3  -3  13   73.49    2.63
   3  -3 -13   66.51    2.47
   3   3 -13   63.47    2.48
   3  -3 -13   69.77    2.52
   3  -3 -13   72.69    2.61
   3  -3 -13   68.40    2.64
  -3  -3  12  107.20    3.90
   3  -3 -12  103.22    3.80
   3  -3 -12  109.53    3.89
   3  -3 -12  102.14    3.77
   3   3 -12   98.55    3.80
   3  -3 -11   38.15    1.45
  -3  -3  11   35.14    1.44
   3   3 -11   34.59    1.37
   3  -3 -11   35.44    1.37
   3  -3 -11   35.14    1.35
   3  -3 -10    0.33    0.14
  -3  -3  10    1.20    0.24
   3   3 -10    0.63    0.16
   3  -3 -10    0.29    0.16
  -3  -3  10    0.54    0.06
   3  -3 -10    0.67    0.23
  -3  -3  10    0.85    0.18
  -3  -3   9   42.79    1.67
   3   3  -9   48.82    1.74
  -3  -3   9   47.45    1.73
  -3  -3   9   46.00    1.77
   3  -3  -9   45.41    1.73
   3  -3  -9   47.29    1.71
   3  -3  -8    0.07    0.13
  -3  -3   8    0.15    0.17
   3   3  -8    0.15    0.13
   3  -3  -8    0.08    0.14
  -3  -3   8    0.03    0.12
   3  -3  -7   38.91    1.56
  -3   3   7   41.06    1.58
  -3   3   7   40.88    1.56
   3   3  -7   43.02    1.58
  -3  -3   7   44.40    1.60
   3  -3  -7   37.28    1.57
  -3  -3   7   42.61    1.56
  -3   3   6    0.02    0.15
   3  -3  -6   -0.05    0.14
  -3  -3   6    0.15    0.14
  -3  -3   6    0.22    0.10
  -3   3   6    0.04    0.12
  -3   3   6    0.04    0.14
   3  -3  -6    0.25    0.14
   3   3  -6    0.30    0.13
  -3   3   5    2.30    0.22
  -3  -3   5    2.12    0.19
  -3  -3   5    2.21    0.18
   3  -3  -5    2.31    0.20
   3   3  -5    2.69    0.20
  -3  -3   5    2.45    0.16
  -3   3   5    2.69    0.21
  -3   3   5    2.43    0.19
   3  -3  -5    2.61    0.21
  -3  -3   4   10.30    0.41
   3  -3  -4    7.89    0.40
  -3   3   4    7.94    0.41
  -3   3   4    8.24    0.39
   3   3  -4    8.17    0.41
  -3   3   4    8.42    0.41
   3  -3  -4    8.13    0.40
  -3   3   3    2.19    0.18
  -3   3   3    2.07    0.20
  -3   3   3    1.86    0.19
  -3  -3   3    1.46    0.18
  -3   3   2   43.46    1.65
   3  -3  -1    7.94    0.39
  -3   3   1    8.95    0.38
   3   3  -1    7.63    0.38
  -3   3   0   48.61    1.82
   3  -3   0   46.74    1.83
   3   3   0   49.34    1.83
   3  -3   1   51.33    1.78
  -3   3  -1   44.64    1.77
   3   3   1   44.48    1.77
   3  -3   2   73.72    2.60
   3  -3   2   70.71    2.60
   3   3   2   64.23    2.59
  -3  -3  -3  204.92    7.77
   3  -3   3  214.92    7.78
   3  -3   3  215.52    7.78
   3   3   3  211.90    7.76
   3  -3   3  222.10    7.77
   3   3   3  206.21    7.78
   3   3   4  183.26    6.58
   3  -3   4  177.59    6.58
   3  -3   4  172.54    6.57
   3  -3   4  178.19    6.56
  -3   3  -4  181.54    6.59
  -3  -3  -4  182.19    6.57
   3   3   4  189.62    6.56
  -3   3  -4  170.40    6.56
   3  -3   5    0.48    0.18
   3  -3   5    0.55    0.16
   3  -3   5    0.66    0.15
   3   3   5    1.44    0.16
   3  -3   5    0.55    0.17
  -3   3  -5    0.39    0.14
  -3  -3  -5    1.17    0.16
  -3   3  -5    0.42    0.17
   3   3   5    0.97    0.16
   3  -3   6  246.00    8.84
  -3  -3  -6  219.18    8.86
  -3   3  -6  238.47    8.86
   3  -3   6  250.50    8.87
   3   3   6  237.63    8.85
  -3   3  -6  244.82    8.84
   3  -3   6  244.04    8.84
  -3  -3  -6  249.69    8.86
   3  -3   6  247.11    8.85
   3   3   7  261.03    9.33
  -3   3  -7  249.66    9.33
   3  -3   7  250.45    9.33
   3  -3   7  257.88    9.35
  -3  -3  -7  273.63    9.35
  -3  -3  -7  258.60    9.35
   3  -3   7  260.29    9.35
   3  -3   7  249.55    9.31
   3  -3   7  245.18    9.31
   3   3   8   28.76    1.15
  -3  -3  -8   29.28    1.17
   3  -3   8   28.23    1.13
   3  -3   8   28.52    1.18
   3  -3   8   30.11    1.19
   3  -3   8   29.99    1.15
  -3  -3  -8   31.09    1.18
   3  -3   8   26.80    1.14
  -3  -3  -9    1.96    0.25
   3  -3   9    2.22    0.22
   3  -3   9    2.28    0.21
  -3  -3  -9    2.14    0.24
   3   3   9    2.49    0.22
   3  -3   9    2.35    0.26
   3  -3   9    2.44    0.20
   3  -3   9    2.36    0.27
   3  -3  10    1.62    0.20
  -3  -3 -10    2.74    0.28
   3  -3  10    1.73    0.19
   3  -3  10    1.70    0.28
   3  -3  10    1.37    0.22
  -3  -3 -10    2.76    0.26
   3  -3  10    1.40    0.28
  -3  -3 -10    2.31    0.29
  -3  -3 -10    2.52    0.26
   3   3  10    2.50    0.22
   3  -3  11   94.21    3.33
   3  -3  11   90.96    3.34
  -3  -3 -11   79.11    3.31
   3  -3  11   93.63    3.28
  -3  -3 -11   87.18    3.29
  -3  -3 -11   79.77    3.29
   3   3  11   85.01    3.25
  -3  -3 -11   82.65    3.31
   3  -3  11   89.84    3.24
   3  -3  11   89.62    3.23
   3  -3  12   30.26    1.16
  -3  -3 -12   28.30    1.16
  -3  -3 -12   29.46    1.24
  -3  -3 -12   29.68    1.29
  -3  -3 -12   28.42    1.27
  -3  -3 -12   31.01    1.26
   3   3  12   28.85    1.18
   3  -3  12   33.00    1.29
   3  -3  12   31.37    1.17
  -3  -3 -12   31.05    1.18
   3  -3  12   33.03    1.29
   3  -3  12   32.60    1.22
  -3  -3 -13    1.16    0.16
  -3  -3 -13    1.28    0.26
   3  -3  13    1.49    0.32
  -3  -3 -13    0.87    0.13
   3   3  13    1.16    0.15
  -3  -3 -13    1.28    0.29
   3  -3  13    1.35    0.15
  -3  -3 -13    1.60    0.30
   3  -3  13    1.44    0.24
   3  -3  13    1.26    0.14
  -3  -3 -13    0.70    0.30
  -3  -3 -14   26.26    1.10
   3  -3  14   30.02    1.13
  -3  -3 -14   21.06    0.87
  -3  -3 -14   25.83    1.03
  -3  -3 -14   25.08    1.02
  -3  -3 -14   25.14    1.07
   3  -3  15    2.93    0.44
  -3  -3 -15    2.13    0.32
  -3  -3 -15    2.00    0.38
  -3  -3 -15    2.19    0.43
  -3  -3 -16    0.28    0.26
   3  -3  16    0.20    0.37
  -3  -3 -16    0.42    0.33
  -3  -3 -16    0.25    0.37
  -3  -3 -17    4.44    0.49
  -3  -3 -17    4.55    0.39
  -3  -3 -17    3.73    0.46
   3  -3  17    5.69    0.53
   3  -3  18   14.13    0.80
  -3  -3 -18   11.59    0.79
  -3  -3 -18   11.96    0.66
  -3  -3 -18   12.00    0.78
  -3  -3 -19    7.84    0.52
   3  -3  19    6.99    0.67
  -3  -3 -19    7.78    0.69
   3  -3  20    7.06    0.67
  -3  -3 -21   -0.28    0.53
   3  -4 -21    2.01    0.60
   3  -4 -21    1.65    0.46
   3  -4 -20    0.38    0.38
   3  -4 -20   -0.35    0.54
  -3  -4  19   -0.09    0.47
   3  -4 -19    0.79    0.49
   3  -4 -19   -0.13    0.38
   3  -4 -18   -0.06    0.44
   3  -4 -18    0.65    0.36
  -3  -4  18   -0.23    0.45
   3  -4 -17    0.01    0.21
  -3  -4  17    0.47    0.39
   3  -4 -17    0.07    0.31
   3  -4 -17   -0.03    0.43
   3  -4 -16    9.39    0.52
   3   4 -16   10.58    0.44
  -3  -4  16   12.67    0.72
   3  -4 -16   11.11    0.74
  -3  -4  15    4.93    0.54
   3  -4 -15    6.07    0.39
   3  -4 -15    5.31    0.29
   3  -4 -15    6.00    0.32
   3   4 -15    4.85    0.32
   3  -4 -15    6.19    0.59
   3  -4 -14   21.14    0.84
  -3  -4  14   23.53    1.05
   3  -4 -14   21.08    0.90
   3  -4 -14   20.54    0.86
   3   4 -14   19.02    0.86
   3  -4 -14   24.39    1.07
  -3  -4  13   20.17    0.92
  -3  -4  13   16.63    0.78
   3   4 -13   17.51    0.77
   3  -4 -13   17.13    0.77
   3  -4 -13   17.58    0.96
   3  -4 -13   18.56    0.75
  -3  -4  12  389.87   13.01
  -3  -4  12  328.34   12.90
   3  -4 -12  359.82   12.98
   3  -4 -12  369.85   13.04
  -3  -4  12  396.59   13.07
  -3  -4  12  363.54   12.99
   3   4 -12  374.79   12.99
   3  -4 -12  334.31   13.07
   3  -4 -12  377.90   12.96
  -3  -4  11   23.13    0.90
  -3  -4  11   23.07    1.06
   3  -4 -11   24.57    0.99
   3  -4 -11   25.26    0.97
  -3  -4  11   23.79    1.00
   3   4 -11   22.80    0.99
  -3  -4  10    3.99    0.24
   3  -4 -10    6.32    0.34
   3   4 -10    4.24    0.33
  -3  -4  10    4.03    0.40
   3  -4 -10    6.23    0.36
  -3  -4  10    3.54    0.31
   3  -4  -9    8.28    0.40
  -3   4   9    8.24    0.39
  -3  -4   9    6.30    0.37
   3   4  -9    7.05    0.40
  -3  -4   9    5.28    0.42
   3  -4  -9    7.89    0.40
   3  -4  -8    3.50    0.27
  -3  -4   8    3.83    0.31
  -3  -4   8    4.76    0.26
   3  -4  -8    3.35    0.28
  -3   4   8    3.38    0.27
   3   4  -8    4.31    0.29
   3  -4  -7   10.03    0.50
  -3  -4   7   10.38    0.51
   3  -4  -7   10.94    0.51
   3   4  -7   10.98    0.51
  -3  -4   7   10.19    0.47
  -3   4   7   10.09    0.52
  -3   4   7   10.75    0.50
   3  -4  -6    3.86    0.28
   3  -4  -6    3.66    0.27
   3   4  -6    3.65    0.28
  -3   4   6    4.19    0.26
  -3  -4   6    3.13    0.22
  -3   4   6    3.51    0.29
   3   4  -5   24.90    1.01
   3  -4  -5   23.12    1.00
   3  -4  -5   23.96    1.01
  -3   4   5   25.90    1.02
  -3   4   5   24.97    1.00
   3  -4  -4  157.86    5.61
  -3   4   4  153.57    5.59
  -3   4   4  158.98    5.60
   3  -4  -4  153.13    5.59
  -3  -4   3  433.63   16.15
  -3   4   3  445.80   16.15
  -3   4   3  452.51   16.16
  -3   4   2  160.01    5.89
  -3   4   2  160.11    5.90
   3   4  -1  128.72    4.51
  -3   4   1  125.42    4.50
   3  -4   0  108.51    4.14
  -3   4   0  107.80    4.14
   3   4   0  119.68    4.15
  -3   4  -1   19.04    0.87
   3  -4   1   22.73    0.89
   3   4   1   22.78    0.90
   3  -4   2   22.12    0.92
   3   4   2   22.60    0.93
   3  -4   3   14.53    0.59
   3   4   3   12.30    0.57
  -3  -4  -3   12.48    0.57
   3   4   3   11.76    0.56
   3   4   4   66.33    2.45
  -3  -4  -4   64.30    2.46
   3   4   4   64.49    2.47
   3  -4   4   65.12    2.46
   3  -4   4   66.07    2.45
  -3   4  -4   64.98    2.48
  -3   4  -4   64.17    2.46
   3   4   5    0.73    0.17
   3  -4   5    0.91    0.20
  -3   4  -5    1.28    0.19
   3  -4   5    0.98    0.18
   3   4   5    1.21    0.18
  -3  -4  -5    0.88    0.19
   3  -4   6  146.63    5.27
   3  -4   6  144.10    5.25
  -3   4  -6  144.79    5.26
  -3  -4  -6  134.81    5.26
   3   4   6  135.78    5.27
   3   4   6  143.04    5.25
   3  -4   6  150.69    5.29
   3  -4   7    0.17    0.20
   3   4   7    0.08    0.18
  -3  -4  -7   -0.01    0.20
   3  -4   7    0.03    0.21
   3  -4   7    0.15    0.17
  -3   4  -7    0.23    0.17
  -3  -4  -7    0.06    0.17
   3   4   7    0.23    0.19
   3  -4   8    0.07    0.19
   3   4   8   -0.03    0.19
  -3  -4  -8    0.15    0.22
   3  -4   8    0.06    0.18
   3  -4   8   -0.01    0.21
  -3  -4  -8   -0.12    0.24
  -3   4  -8   -0.08    0.18
   3   4   9  104.57    3.82
   3  -4   9  104.14    3.86
  -3  -4  -9   97.69    3.85
   3  -4   9  100.08    3.80
  -3  -4  -9  107.28    3.86
   3  -4   9  102.03    3.84
   3  -4   9  101.01    3.80
  -3  -4 -10   31.49    1.27
  -3  -4 -10   32.72    1.31
   3  -4  10   31.19    1.31
   3   4  10   32.84    1.27
   3  -4  10   31.06    1.25
  -3  -4 -10   32.26    1.32
   3  -4  10   29.81    1.25
   3  -4  10   30.81    1.30
   3  -4  10   30.30    1.24
  -3  -4 -11   19.24    0.79
   3   4  11   18.34    0.76
   3  -4  11   15.24    0.73
   3  -4  11   14.65    0.81
   3  -4  11   16.61    0.76
   3  -4  11   17.57    0.83
  -3  -4 -11   18.97    0.82
  -3  -4 -11   18.11    0.84
   3  -4  11   17.11    0.74
  -3  -4 -12    2.43    0.36
   3  -4  12    2.86    0.35
   3  -4  12    2.73    0.24
  -3  -4 -12    2.10    0.30
   3  -4  12    2.67    0.36
   3   4  12    2.46    0.25
  -3  -4 -12    2.87    0.27
   3  -4  12    3.20    0.28
   3  -4  12    2.76    0.24
  -3  -4 -12    2.72    0.31
  -3  -4 -12    2.34    0.32
  -3  -4 -13    2.10    0.32
  -3  -4 -13    2.75    0.33
  -3  -4 -13    2.90    0.26
   3  -4  13    2.27    0.27
  -3  -4 -13    2.68    0.38
   3   4  13    2.70    0.24
   3  -4  13    1.88    0.35
  -3  -4 -13    2.72    0.32
  -3  -4 -14    1.35    0.28
  -3  -4 -14    1.27    0.21
  -3  -4 -14    1.08    0.16
  -3  -4 -14    1.51    0.35
   3  -4  14    1.27    0.36
  -3  -4 -14    1.15    0.39
  -3  -4 -15    6.88    0.47
   3  -4  15    7.34    0.57
  -3  -4 -15    6.90    0.53
  -3  -4 -15    6.64    0.55
   3  -4  16    0.46    0.39
  -3  -4 -16    0.70    0.34
  -3  -4 -16    0.10    0.29
  -3  -4 -16    0.22    0.41
   3  -4  17    0.87    0.43
  -3  -4 -17    0.24    0.36
  -3  -4 -17    0.99    0.45
  -3  -4 -17    0.35    0.30
  -3  -4 -18   12.36    0.83
  -3  -4 -18   10.72    0.77
   3  -4  18   14.61    0.85
  -3  -4 -18   11.29    0.67
  -3  -4 -19    0.18    0.33
  -3  -4 -19   -0.12    0.43
  -3  -4 -19    0.12    0.50
   3  -4  19    0.53    0.50
  -3  -4 -20    0.12    0.53
  -3  -4 -20    1.03    0.50
   3  -4  20    1.33    0.53
  -3  -5  20    3.94    0.61
   3  -5 -20    2.46    0.47
   3  -5 -20    3.51    0.65
   3  -5 -19    0.46    0.37
  -3  -5  19   -0.22    0.50
   3  -5 -19   -0.86    0.54
   3  -5 -18    0.05    0.24
   3  -5 -18   -0.31    0.48
   3  -5 -18    0.47    0.35
  -3  -5  18    0.75    0.45
  -3  -5  17   -0.30    0.42
   3  -5 -17    0.26    0.43
   3  -5 -16    0.30    0.42
   3  -5 -16    0.27    0.26
  -3  -5  16    0.48    0.42
   3   5 -16    0.01    0.23
   3  -5 -15    2.97    0.54
   3  -5 -15    2.13    0.32
   3  -5 -15    2.04    0.28
  -3  -5  15    2.82    0.46
   3   5 -15    2.81    0.30
   3  -5 -14    1.02    0.45
   3  -5 -14    1.15    0.26
  -3  -5  14    1.47    0.33
   3  -5 -14    1.23    0.27
   3  -5 -14    1.31    0.30
   3   5 -14    1.32    0.27
  -3  -5  14    1.82    0.43
  -3  -5  13   77.67    3.00
   3  -5 -13   77.18    3.04
   3  -5 -13   78.29    2.89
  -3  -5  13   77.67    2.92
   3  -5 -13   75.53    2.90
   3   5 -13   73.86    2.90
  -3  -5  12   26.05    1.14
  -3  -5  12   28.63    1.15
   3   5 -12   26.40    1.14
  -3  -5  12   28.94    1.06
   3  -5 -12   25.58    1.13
  -3  -5  12   27.32    1.22
   3  -5 -12   25.83    1.26
   3  -5 -12   26.51    1.12
  -3  -5  11    1.14    0.21
   3  -5 -11    1.78    0.33
   3   5 -11    1.23    0.31
  -3  -5  11    0.78    0.28
  -3  -5  11    1.30    0.41
   3  -5 -11    0.90    0.30
  -3   5  11    0.82    0.29
  -3   5  10   10.11    0.52
   3  -5 -10   10.25    0.54
  -3  -5  10   10.44    0.52
   3  -5 -10    9.90    0.54
  -3  -5  10   10.01    0.59
   3   5 -10   10.99    0.56
   3  -5  -9   10.41    0.56
  -3  -5   9   12.96    0.55
  -3   5   9   10.24    0.54
  -3  -5   9   12.97    0.61
   3  -5  -9   10.14    0.57
   3   5  -9   11.83    0.58
   3  -5  -8    9.02    0.48
  -3  -5   8    9.45    0.45
  -3   5   8    8.86    0.48
  -3   5   8    8.77    0.50
   3   5  -8    9.81    0.50
   3  -5  -8    8.79    0.49
  -3  -5   8    9.14    0.51
   3   5  -7   36.79    1.47
   3  -5  -7   35.44    1.45
  -3   5   7   37.14    1.44
  -3  -5   7   37.27    1.40
   3  -5  -7   32.95    1.48
   3  -5  -7   36.08    1.46
  -3   5   7   36.64    1.45
   3  -5  -6   10.33    0.53
  -3  -5   6   10.17    0.47
  -3   5   6   10.79    0.52
  -3   5   6   10.05    0.54
   3   5  -6   10.24    0.54
   3  -5  -6   11.10    0.54
  -3   5   5    0.41    0.19
   3  -5  -5    0.28    0.19
   3   5  -5    0.53    0.19
   3  -5  -5    0.43    0.19
  -3   5   5    0.42    0.22
  -3   5   4    0.26    0.21
   3  -5  -4    0.08    0.22
   3  -5  -4    0.25    0.20
   3   5  -4    0.26    0.19
  -3   5   4    0.32    0.18
  -3   5   3    3.44    0.28
  -3   5   3    3.25    0.25
  -3   5   2   28.61    1.16
  -3   5   2   28.43    1.17
  -3   5   1  117.65    4.19
   3   5  -1  109.85    4.20
   3  -5  -1  109.37    4.19
   3  -5   0   31.76    1.32
   3   5   0   34.01    1.33
  -3   5   0   33.21    1.33
   3  -5   1   18.48    0.78
   3   5   1   17.41    0.78
  -3   5  -1   16.92    0.76
   3  -5   2   15.91    0.73
   3   5   2   16.63    0.74
   3  -5   3   12.56    0.64
   3   5   3   13.66    0.64
  -3  -5  -3   14.65    0.64
   3   5   3   13.54    0.62
  -3  -5  -4    0.38    0.19
   3   5   4    0.15    0.20
  -3   5  -4    0.48    0.19
   3  -5   4    0.59    0.22
   3   5   4    0.31    0.19
   3  -5   5   35.34    1.42
   3   5   5   36.58    1.43
  -3  -5  -5   35.44    1.41
   3   5   5   36.18    1.40
  -3   5  -5   35.30    1.41
   3  -5   5   33.60    1.39
   3   5   6    6.36    0.42
   3  -5   6    7.39    0.39
  -3  -5  -6    6.98    0.41
   3   5   6    5.64    0.40
  -3   5  -6    7.66    0.41
   3  -5   6    7.55    0.43
  -3  -5  -7    1.15    0.25
  -3   5  -7    0.32    0.21
  -3  -5  -7    0.68    0.22
   3   5   7    0.73    0.24
   3  -5   7    0.86    0.25
   3  -5   7    0.73    0.24
   3  -5   7    0.59    0.21
   3   5   7    0.93    0.25
   3  -5   8    6.57    0.43
  -3  -5  -8    6.32    0.40
  -3   5  -8    6.39    0.39
   3   5   8    6.16    0.42
   3  -5   8    6.28    0.44
   3   5   8    6.58    0.43
  -3  -5  -8    6.27    0.44
   3  -5   8    6.18    0.39
   3  -5   9   49.97    1.97
   3  -5   9   47.67    1.98
   3  -5   9   50.88    1.95
  -3   5  -9   49.67    1.95
  -3  -5  -9   53.17    2.01
   3   5   9   51.41    1.99
  -3  -5 -10    4.89    0.49
   3  -5  10    5.65    0.41
   3  -5  10    5.56    0.40
   3  -5  10    4.50    0.44
   3  -5  10    4.44    0.45
  -3   5 -10    5.43    0.38
   3   5  10    7.18    0.43
  -3  -5 -10    7.06    0.48
  -3  -5 -11    4.87    0.43
   3  -5  11    4.37    0.34
  -3  -5 -11    3.99    0.38
  -3  -5 -11    3.22    0.34
   3  -5  11    3.45    0.33
  -3  -5 -11    3.90    0.35
   3  -5  11    2.94    0.38
   3   5  11    4.26    0.35
   3  -5  11    3.63    0.41
  -3  -5 -12    6.50    0.51
  -3  -5 -12    6.41    0.43
   3  -5  12    7.51    0.53
   3  -5  12    7.83    0.43
  -3  -5 -12    6.52    0.45
  -3  -5 -12    6.81    0.47
   3   5  12    5.89    0.41
   3  -5  12    6.68    0.40
  -3  -5 -13    2.69    0.43
  -3  -5 -13    3.50    0.39
   3  -5  13    2.63    0.43
   3   5  13    3.12    0.31
  -3  -5 -13    3.34    0.41
  -3  -5 -13    3.77    0.35
  -3  -5 -14    0.55    0.41
  -3  -5 -14    0.45    0.33
  -3  -5 -14    0.24    0.29
   3  -5  14    0.64    0.37
  -3  -5 -14    0.61    0.31
  -3  -5 -15    2.75    0.44
   3  -5  15    4.12    0.49
  -3  -5 -15    2.86    0.25
  -3  -5 -15    3.83    0.44
  -3  -5 -15    3.37    0.39
  -3  -5 -16    0.50    0.44
   3  -5  16    1.08    0.42
  -3  -5 -16    0.73    0.33
  -3  -5 -16    0.33    0.37
  -3  -5 -17    4.47    0.56
  -3  -5 -17    2.76    0.48
   3  -5  17    3.37    0.56
  -3  -5 -17    4.10    0.45
  -3  -5 -18   11.57    0.84
  -3  -5 -18   12.11    0.69
  -3  -5 -18   11.51    0.80
   3  -5  18   14.40    0.88
  -3  -5 -19   -0.15    0.50
   3  -5  19    0.58    0.52
  -3  -5 -19    0.06    0.34
   3  -6 -19    0.04    0.54
  -3  -6  19    0.09    0.47
   3  -6 -19   -0.25    0.40
  -3  -6  18    3.16    0.53
   3  -6 -18    3.05    0.60
   3  -6 -17    6.19    0.66
  -3  -6  17    4.98    0.58
   3  -6 -16    2.94    0.52
   3  -6 -16    3.66    0.39
  -3  -6  16    3.30    0.49
   3   6 -16    4.06    0.36
   3  -6 -15    6.97    0.48
   3   6 -15    4.98    0.41
  -3  -6  15    5.91    0.55
   3  -6 -15    5.23    0.61
   3   6 -14    2.67    0.32
   3  -6 -14    2.41    0.48
   3  -6 -14    2.69    0.34
  -3  -6  14    2.73    0.43
   3  -6 -14    3.16    0.33
   3  -6 -13    5.11    0.56
  -3  -6  13    4.41    0.38
   3   6 -13    4.38    0.38
  -3  -6  13    4.08    0.44
   3  -6 -13    4.38    0.38
   3  -6 -13    4.99    0.38
   3   6 -12    0.19    0.27
   3  -6 -12    0.15    0.27
   3  -6 -12    0.06    0.27
  -3  -6  12   -0.06    0.25
  -3  -6  12    0.05    0.28
   3  -6 -12    0.36    0.40
  -3   6  12    0.68    0.27
  -3  -6  12    0.26    0.31
  -3   6  11    2.64    0.31
   3  -6 -11    2.29    0.32
   3   6 -11    2.20    0.32
   3  -6 -11    2.52    0.42
   3  -6 -11    2.55    0.32
  -3  -6  11    2.27    0.37
  -3  -6  11    2.08    0.28
  -3  -6  11    2.59    0.25
  -3  -6  11    2.30    0.34
   3  -6 -10   -0.12    0.26
   3  -6 -10    0.41    0.27
  -3  -6  10    0.40    0.21
  -3  -6  10    0.43    0.24
   3   6 -10    0.22    0.26
  -3  -6  10    0.17    0.26
  -3   6  10    0.30    0.25
  -3   6   9    1.38    0.25
  -3  -6   9    0.95    0.22
   3  -6  -9    0.87    0.27
   3   6  -9    0.59    0.25
  -3   6   9    0.64    0.25
  -3  -6   9    0.83    0.26
  -3  -6   9    1.24    0.25
   3  -6  -9    1.30    0.27
  -3   6   8    0.05    0.25
  -3   6   8    0.03    0.21
  -3  -6   8   -0.06    0.18
   3  -6  -8    0.19    0.24
   3   6  -8    0.04    0.24
  -3  -6   8    0.03    0.23
   3  -6  -8    0.03    0.25
  -3   6   7   -0.38    0.27
   3  -6  -7    0.16    0.23
  -3   6   7    0.51    0.21
   3  -6  -7    0.04    0.25
  -3  -6   7    0.02    0.22
   3   6  -7    0.15    0.24
  -3  -6   7    0.10    0.17
   3   6  -6    0.50    0.23
   3  -6  -6    0.26    0.23
  -3   6   6    0.41    0.21
   3  -6  -6    0.22    0.23
  -3  -6   6    0.13    0.22
  -3   6   6    0.05    0.26
   3  -6  -5    4.36    0.35
   3   6  -5    3.71    0.33
   3  -6  -5    2.98    0.31
  -3   6   5    3.47    0.31
  -3  -6   5    3.78    0.32
  -3   6   5    3.31    0.34
   3  -6  -4    0.38    0.24
  -3   6   4    0.29    0.25
  -3   6   4    0.19    0.20
   3  -6  -4    0.16    0.22
   3   6  -4    0.26    0.23
  -3  -6   4    0.29    0.22
  -3   6   3   32.53    1.31
  -3   6   3   31.05    1.31
  -3  -6   3   31.88    1.31
  -3   6   2    2.30    0.29
  -3  -6   2    2.41    0.26
  -3   6   2    2.27    0.26
   3  -6  -1    0.18    0.23
  -3   6   1    0.08    0.19
   3  -6  -1    0.10    0.20
   3   6  -1   -0.25    0.22
  -3   6   1    0.16    0.23
  -3  -6   1   -0.06    0.19
   3  -6   0   20.25    0.91
   3   6   0   21.91    0.93
  -3  -6   0   19.60    0.90
  -3   6   0   22.39    0.92
   3  -6   0   19.98    0.91
   3  -6   1    1.50    0.27
   3   6   1    1.32    0.24
   3  -6   1    1.06    0.23
   3  -6   2    6.07    0.42
   3   6   2    5.46    0.40
   3  -6   2    6.80    0.41
  -3   6  -3    2.56    0.28
   3   6   3    2.79    0.30
  -3  -6  -3    3.32    0.30
   3  -6   3    2.53    0.29
   3  -6   3    2.57    0.29
   3   6   3    2.98    0.30
  -3   6  -4    2.71    0.28
   3  -6   4    1.92    0.27
   3   6   4    2.36    0.28
   3   6   4    2.13    0.28
  -3  -6  -4    2.14    0.27
   3  -6   4    2.21    0.28
   3  -6   5    3.52    0.34
  -3   6  -5    4.25    0.33
  -3  -6  -5    4.06    0.34
   3   6   5    4.84    0.36
   3  -6   5    4.21    0.36
   3   6   5    3.62    0.34
   3  -6   6   10.82    0.60
   3  -6   6   11.69    0.61
   3  -6   6   11.00    0.56
  -3   6  -6   11.56    0.58
   3   6   6   11.22    0.60
  -3  -6  -6   11.65    0.58
   3   6   6   11.43    0.58
   3  -6   7   -0.07    0.21
   3   6   7    0.55    0.27
   3  -6   7   -0.14    0.26
  -3   6  -7    0.16    0.22
   3  -6   7   -0.02    0.26
   3   6   7    0.37    0.26
  -3  -6  -7   -0.02    0.23
   3  -6   8    8.05    0.51
   3  -6   8    7.92    0.50
  -3   6  -8    6.75    0.46
   3  -6   8    7.88    0.46
   3  -6   8    8.56    0.50
   3   6   8    8.05    0.51
   3   6   8    8.00    0.49
  -3  -6  -8    7.14    0.47
  -3  -6  -8    8.62    0.52
   3  -6   9    2.88    0.34
  -3  -6  -9    2.72    0.34
   3   6   9    2.02    0.33
   3   6   9    2.67    0.36
  -3  -6  -9    2.60    0.32
  -3   6  -9    1.94    0.30
   3  -6   9    1.94    0.35
   3  -6   9    2.04    0.34
   3  -6   9    1.97    0.31
   3  -6  10   11.88    0.58
  -3   6 -10    9.83    0.55
  -3  -6 -10   10.53    0.58
   3  -6  10    9.95    0.58
   3  -6  10    9.72    0.58
  -3  -6 -10   10.66    0.63
   3   6  10   11.09    0.61
   3  -6  10   10.50    0.63
   3   6  11    1.89    0.32
   3  -6  11    2.11    0.33
  -3   6 -11    3.08    0.31
   3  -6  11    2.21    0.31
  -3  -6 -11    2.20    0.35
   3  -6  11    2.47    0.32
   3  -6  11    2.00    0.37
  -3  -6 -11    2.40    0.33
  -3  -6 -12    6.16    0.44
  -3  -6 -12    6.10    0.49
   3  -6  12    6.67    0.52
   3   6  12    5.85    0.44
  -3  -6 -13    0.95    0.35
   3  -6  13    1.18    0.39
  -3  -6 -13    0.96    0.31
   3   6  13    1.29    0.31
  -3  -6 -14    3.94    0.44
   3  -6  14    3.71    0.50
  -3  -6 -14    3.94    0.46
  -3  -6 -15    0.91    0.38
   3  -6  15    0.78    0.43
  -3  -6 -15    1.83    0.41
  -3  -6 -16   16.35    0.93
  -3  -6 -16   15.04    0.87
   3  -6  16   14.93    0.91
  -3  -6 -16   15.64    0.82
  -3  -6 -17    1.75    0.48
  -3  -6 -17    1.02    0.40
   3  -6  17    1.61    0.55
  -3  -6 -17    2.46    0.52
  -3  -6 -18    0.28    0.43
  -3  -6 -18    0.75    0.37
  -3  -6 -18    0.06    0.51
   3  -6  18   -0.57    0.53
   3  -6  19    0.46    0.52
  -3  -6 -19    0.26    0.44
  -3  -6 -19    0.74    0.50
   3  -7 -18    0.62    0.56
  -3  -7  18    0.76    0.49
   3  -7 -17   11.49    0.87
   3  -7 -17   11.82    0.72
  -3  -7  17   13.28    0.83
   3  -7 -16   15.91    0.86
   3  -7 -16   14.98    0.99
  -3  -7  16   16.31    0.93
   3   7 -15   10.10    0.60
  -3  -7  15   10.10    0.70
   3  -7 -15    9.70    0.78
   3  -7 -15   12.81    0.73
  -3  -7  14    0.18    0.40
   3  -7 -14    0.35    0.43
   3   7 -14    0.24    0.30
   3  -7 -13    3.95    0.43
   3   7 -13    4.47    0.41
   3  -7 -13    3.53    0.54
  -3  -7  13    3.39    0.48
   3  -7 -13    3.60    0.40
  -3   7  13    3.94    0.38
   3   7 -12    0.53    0.33
  -3  -7  12    0.58    0.38
  -3   7  12    0.45    0.29
   3  -7 -12    0.25    0.31
   3  -7 -12    0.16    0.35
  -3  -7  11    0.06    0.32
  -3  -7  11    0.49    0.28
   3  -7 -11    0.09    0.31
  -3   7  11    0.05    0.28
  -3  -7  11    0.03    0.25
   3   7 -11    0.40    0.30
  -3  -7  11    0.16    0.33
   3  -7 -11    0.12    0.30
  -3  -7  10    2.96    0.35
   3  -7 -10    2.67    0.36
   3   7 -10    3.25    0.38
   3  -7 -10    3.34    0.38
  -3   7  10    3.36    0.37
  -3  -7  10    2.43    0.30
  -3  -7  10    3.41    0.39
  -3  -7  10    2.53    0.37
  -3  -7   9    3.94    0.39
  -3  -7   9    4.09    0.33
   3   7  -9    3.84    0.40
  -3   7   9    3.86    0.39
   3  -7  -9    3.80    0.41
   3  -7  -9    4.49    0.41
   3  -7  -8   12.81    0.70
  -3  -7   8   12.97    0.62
   3   7  -8   13.46    0.73
   3  -7  -8   13.59    0.72
  -3   7   8   12.83    0.69
  -3  -7   8   14.02    0.69
   3   7  -7    0.52    0.31
  -3  -7   7    0.67    0.30
   3  -7  -7    0.94    0.34
  -3   7   7    0.93    0.33
   3  -7  -7    0.40    0.30
  -3   7   7    0.74    0.30
   3  -7  -6    8.67    0.57
   3   7  -6    9.88    0.59
  -3   7   6    8.92    0.57
  -3   7   6    8.94    0.55
   3  -7  -6    9.04    0.56
  -3  -7   6    9.72    0.55
   3  -7  -5   29.01    1.22
   3   7  -5   27.37    1.21
  -3  -7   5   26.88    1.19
   3  -7  -5   28.60    1.20
  -3   7   5   25.61    1.20
  -3   7   5   28.66    1.20
   3  -7  -4    8.48    0.55
  -3   7   4    8.86    0.54
  -3   7   4    8.67    0.58
   3  -7  -4    8.34    0.55
  -3  -7   4    8.95    0.52
   3   7  -4    8.64    0.54
  -3  -7   3   12.40    0.65
  -3   7   3   12.95    0.65
  -3   7   3   12.45    0.67
   3  -7  -3   11.74    0.67
  -3   7   2    8.43    0.56
  -3  -7   2    8.70    0.53
  -3   7   2    9.22    0.52
  -3   7   1    1.83    0.38
   3   7  -1    1.65    0.32
   3  -7  -1    2.14    0.35
  -3   7   1    2.87    0.32
   3  -7  -1    2.50    0.36
  -3  -7   1    1.90    0.31
   3  -7   0   34.43    1.55
   3  -7   0   35.32    1.54
   3   7   0   38.77    1.56
  -3  -7   0   38.28    1.54
  -3   7   0   37.83    1.53
   3  -7   1   61.49    2.54
   3  -7   1   63.90    2.53
   3   7   1   67.59    2.55
   3  -7   2   22.19    1.09
   3  -7   2   21.01    1.09
   3   7   3   34.94    1.33
  -3  -7  -3   30.80    1.30
  -3   7  -3   29.53    1.29
   3   7   3   30.52    1.31
   3  -7   3   27.53    1.29
   3  -7   3   28.35    1.30
   3  -7   4    4.54    0.44
   3  -7   4    4.45    0.44
  -3  -7  -4    4.58    0.43
   3   7   4    5.00    0.44
  -3   7  -4    4.71    0.42
  -3  -7  -5   -0.09    0.27
   3   7   5    0.70    0.28
   3  -7   5    0.06    0.31
  -3   7  -5    0.38    0.25
   3  -7   5   -0.25    0.31
   3   7   6    1.33    0.31
   3   7   6    1.24    0.32
  -3   7  -6    0.44    0.27
  -3  -7  -6    0.91    0.30
   3  -7   6    0.65    0.30
   3  -7   6    0.79    0.31
  -3  -7  -7    3.97    0.37
   3  -7   7    2.57    0.32
  -3   7  -7    2.97    0.34
   3  -7   7    3.39    0.39
   3   7   7    2.88    0.39
   3   7   7    3.89    0.38
   3  -7   7    3.27    0.40
   3  -7   8   13.37    0.74
  -3  -7  -8   13.93    0.72
   3  -7   8   15.41    0.76
   3  -7   8   13.91    0.72
   3  -7   8   14.45    0.70
  -3   7  -8   14.83    0.72
   3   7   8   14.65    0.76
   3   7   8   13.94    0.72
   3  -7   9    1.18    0.33
  -3  -7  -9    0.89    0.34
   3   7   9    0.97    0.32
   3  -7   9    0.40    0.34
  -3  -7  -9    0.28    0.30
   3   7   9    0.85    0.33
   3  -7   9    0.49    0.28
  -3   7  -9    0.28    0.27
  -3  -7  -9    0.80    0.30
  -3  -7 -10    1.68    0.31
   3   7  10    2.16    0.37
   3  -7  10    1.33    0.37
  -3  -7 -10    1.98    0.35
   3  -7  10    1.69    0.33
  -3   7 -10    1.78    0.31
   3  -7  10    2.18    0.33
  -3  -7 -10    1.90    0.36
   3   7  11   15.37    0.79
   3  -7  11   14.98    0.81
  -3   7 -11   15.66    0.74
  -3  -7 -11   16.53    0.84
  -3  -7 -11   13.42    0.75
   3   7  12    2.21    0.36
  -3  -7 -12    1.70    0.34
  -3   7 -12    2.83    0.34
   3  -7  12    1.83    0.41
  -3  -7 -12    2.20    0.40
  -3  -7 -13    0.53    0.34
   3   7  13    0.75    0.31
   3  -7  13    0.33    0.39
  -3  -7 -14    1.94    0.43
   3  -7  14    0.41    0.43
  -3  -7 -15    0.55    0.39
   3  -7  15    0.42    0.47
  -3  -7 -15    0.54    0.40
  -3  -7 -16    0.21    0.42
   3  -7  16   -0.34    0.47
  -3  -7 -16    0.38    0.39
  -3  -7 -17   -0.35    0.43
   3  -7  17    0.36    0.48
  -3  -7 -17    0.42    0.39
   3  -7  18    0.13    0.49
  -3  -7 -18    0.81    0.46
  -3  -7 -18    0.10    0.40
   3  -8 -17    1.16    0.45
  -3  -8  17    0.27    0.46
  -3  -8  16    3.18    0.52
   3   8 -15    1.75    0.38
  -3  -8  15    0.70    0.45
   3   8 -14    5.06    0.46
  -3  -8  14    5.82    0.57
  -3   8  13    0.34    0.32
  -3  -8  13    0.03    0.39
   3   8 -13   -0.15    0.34
   3   8 -12    0.05    0.32
  -3  -8  12    0.25    0.37
  -3   8  12    0.28    0.33
   3   8 -11    5.79    0.49
  -3  -8  11    4.36    0.49
  -3   8  11    6.40    0.46
   3   8 -10    2.38    0.40
  -3  -8  10    3.38    0.42
  -3   8  10    3.10    0.39
  -3  -8   9    1.94    0.29
  -3   8   9    2.46    0.39
   3   8  -9    3.08    0.42
   3   8  -8    7.15    0.57
  -3   8   8    6.08    0.54
  -3  -8   8    7.84    0.47
  -3   8   7   22.57    1.14
   3   8  -7   25.94    1.19
  -3  -8   7   26.89    1.17
   3  -8  -6    0.25    0.42
   3   8  -6   -0.25    0.41
  -3  -8   6    0.46    0.39
   3  -8  -6    0.48    0.41
  -3   8   6    0.17    0.34
  -3   8   5   12.91    0.74
   3  -8  -5   13.64    0.78
   3  -8  -5   13.63    0.78
  -3  -8   5   14.52    0.77
   3   8  -5   15.30    0.81
  -3  -8   4    4.76    0.45
   3  -8  -4    3.19    0.45
   3  -8  -4    2.87    0.45
  -3   8   4    3.42    0.44
   3   8  -4    4.42    0.46
  -3   8   3    4.25    0.48
  -3   8   3    3.68    0.42
  -3  -8   3    5.40    0.46
   3  -8  -3    3.37    0.43
   3  -8  -3    3.66    0.46
  -3   8   2    0.18    0.39
  -3   8   2    0.37    0.32
  -3  -8   2    0.67    0.33
   3  -8  -1    1.97    0.41
  -3   8   1    2.97    0.37
   3   8  -1    1.82    0.39
   3  -8  -1    2.31    0.41
  -3   8   1    2.02    0.46
  -3  -8   1    1.65    0.36
   3  -8   0    0.53    0.41
   3   8   0    0.59    0.39
   3  -8   0    0.18    0.41
  -3   8   0    0.92    0.38
  -3  -8   0    1.22    0.36
   3  -8   1    1.56    0.45
   3  -8   1    1.32    0.48
   3   8   1    0.59    0.40
   3  -8   2   48.39    1.89
   3   8   2   43.54    1.89
   3  -8   2   47.33    1.89
   3   8   2   41.79    1.85
   3   8   3    8.10    0.60
   3  -8   3    6.30    0.56
  -3  -8  -3    6.76    0.53
  -3   8  -3    6.70    0.55
   3  -8   3    6.27    0.56
   3   8   3    5.93    0.56
   3  -8   4   15.77    0.88
   3   8   4   17.38    0.90
  -3  -8  -4   17.58    0.87
   3  -8   4   15.23    0.87
  -3   8  -4   17.98    0.87
   3   8   4   18.02    0.87
   3  -8   5   27.60    1.24
  -3   8  -5   26.27    1.21
   3  -8   5   27.31    1.24
  -3  -8  -5   28.08    1.22
   3   8   5   26.94    1.21
   3   8   5   26.72    1.25
   3  -8   6    8.05    0.58
   3   8   6    6.58    0.55
   3   8   6    7.83    0.58
  -3   8  -6    7.14    0.52
   3   8   7   19.57    0.96
   3   8   7   18.80    0.91
   3  -8   7   17.35    0.86
  -3   8  -7   19.34    0.92
   3   8   8    4.43    0.46
   3  -8   8    3.70    0.38
  -3   8  -8    3.90    0.41
   3   8   9    0.05    0.33
  -3  -8  -9   -0.39    0.33
  -3   8  -9    0.08    0.29
   3   8  10    0.66    0.35
  -3   8 -10    0.39    0.29
  -3  -8 -10    0.65    0.37
   3   8  11    5.04    0.50
  -3   8 -11    4.42    0.43
   3  -8  11    4.42    0.51
  -3  -8 -11    6.15    0.53
  -3  -8 -12    9.38    0.68
  -3   8 -12    7.36    0.54
   3  -8  12    8.61    0.64
   3   8  12    7.81    0.58
  -3  -8 -13   11.03    0.75
   3  -8  13    9.60    0.70
  -3  -8 -14    9.40    0.69
   3  -8  14    8.61    0.69
   3  -8  15   -0.24    0.45
  -3  -8 -15    0.15    0.44
  -3  -8 -16    2.51    0.50
   3  -8  16    1.36    0.49
  -3  -8 -16    1.99    0.49
  -3  -8 -17    1.06    0.46
   3  -8  17    1.12    0.51
  -3  -9  16   -0.03    0.44
   3  -9 -16   -0.41    0.56
  -3  -9  15    1.01    0.47
  -3  -9  14    2.74    0.49
   3   9 -14    1.78    0.42
   3   9 -13   -0.02    0.38
  -3  -9  13   -0.33    0.43
  -3   9  13    0.24    0.36
  -3   9  12    1.26    0.38
   3   9 -12    1.33    0.40
  -3  -9  12    0.97    0.42
   3   9 -11    1.00    0.37
  -3   9  11    0.66    0.35
  -3  -9  11    0.94    0.39
  -3  -9  10   -0.35    0.38
  -3   9  10    0.02    0.36
   3   9 -10   -0.14    0.36
   3   9  -9    1.71    0.41
  -3   9   9    2.59    0.40
  -3   9   8   -0.15    0.33
   3   9  -8   -0.17    0.36
   3   9  -7    0.29    0.37
  -3   9   7    0.55    0.35
  -3   9   6    0.20    0.34
   3   9  -6   -0.23    0.35
   3   9  -5    0.40    0.35
  -3   9   5   -0.05    0.35
  -3   9   4    0.25    0.33
   3   9  -4    0.94    0.38
  -3   9   3    8.84    0.60
  -3   9   2    0.42    0.33
   3   9  -1    0.78    0.34
  -3   9   1    0.96    0.36
   3   9   0   10.08    0.66
  -3   9   0   10.41    0.66
   3   9   1    4.96    0.51
   3   9   2   14.56    0.83
   3   9   3    0.93    0.39
  -3   9  -3    1.65    0.39
   3   9   4    4.62    0.52
  -3   9  -4    4.32    0.49
  -3   9  -5    0.42    0.37
   3   9   5    0.69    0.38
   3   9   6   -0.11    0.35
  -3   9  -6    0.60    0.35
  -3   9  -7   -0.07    0.35
   3   9   7    0.44    0.38
   3   9   8    0.35    0.38
  -3   9  -8    0.50    0.35
   3   9   9    3.29    0.47
  -3   9  -9    3.02    0.42
  -3  -9  -9    1.95    0.44
  -3  -9 -10    1.67    0.46
   3   9  10    1.52    0.44
  -3   9 -10    2.47    0.43
  -3   9 -11    4.84    0.50
   3   9  11    5.43    0.56
  -3  -9 -11    6.48    0.58
  -3  -9 -12    6.79    0.64
   3  -9  12    4.78    0.55
   3   9  12    5.41    0.54
  -3   9 -12    4.74    0.49
  -3  -9 -13    6.26    0.63
  -3   9 -13    4.80    0.50
   3  -9  13    4.97    0.57
  -3  -9 -14    1.08    0.52
   3  -9  14    0.09    0.46
   3  -9  15    5.12    0.64
  -3  -9 -15    6.31    0.69
  -3 -10  14    0.30    0.47
   3  10 -14    0.55    0.42
   3  10 -13    1.04    0.46
  -3 -10  13    0.21    0.48
  -3  10  12   -0.13    0.40
  -3 -10  12    0.06    0.44
   3  10 -12   -0.06    0.42
   3  10 -11   -0.12    0.39
  -3 -10  11    0.06    0.41
  -3  10  11   -0.10    0.39
   3  10 -10    1.49    0.43
  -3  10  10    1.40    0.43
  -3  10   9    0.30    0.39
   3  10  -9    0.28    0.39
  -3  10   8    0.41    0.40
   3  10  -8    0.06    0.41
   3  10  -7    1.18    0.43
  -3  10   7    0.27    0.38
   3  10  -6   -0.25    0.40
  -3  10   6    0.87    0.38
   3  10  -5   -0.48    0.41
  -3  10   5    0.03    0.36
  -3  10   4    1.27    0.39
   3  10  -4    0.16    0.40
  -3  10   3    0.77    0.37
  -3  10   2    0.03    0.36
   3  10  -1    0.56    0.36
  -3  10   1    0.47    0.36
   3  10   0    0.28    0.36
  -3  10   0    0.17    0.36
   3  10   1    0.31    0.36
   3  10   2    0.72    0.39
   3  10   3    0.03    0.38
  -3  10  -3    0.08    0.37
  -3  10  -4    0.69    0.38
   3  10   4    0.67    0.40
   3  10   5    0.03    0.40
  -3  10  -5    0.11    0.38
  -3  10  -6    3.76    0.50
   3  10   6    4.81    0.55
  -3  10  -7    1.19    0.45
   3  10   7    0.74    0.45
  -3  10  -8    1.86    0.44
   3  10   8    2.20    0.51
  -3 -10  -9   -0.56    0.43
   3  10   9   -0.16    0.45
  -3  10  -9   -0.24    0.40
  -3  10 -10   -0.05    0.40
  -3 -10 -10   -0.10    0.44
   3  10  10   -0.25    0.43
  -3 -10 -11   -0.31    0.48
  -3  10 -11    0.50    0.40
   3  10  11    0.15    0.43
   3 -10  12    0.91    0.48
  -3  10 -12    1.38    0.44
  -3 -10 -12    0.25    0.49
   3 -10  13    4.68    0.64
  -3 -10 -13    6.34    0.74
  -3  10 -13    5.00    0.57
  -3 -11  12    4.34    0.68
   3  11 -12    3.32    0.62
   3  11 -11    0.38    0.56
  -3  11  11    1.61    0.60
  -3 -11  11    0.85    0.59
  -3  11  10    1.50    0.55
   3  11 -10    1.46    0.55
  -3  11   9    0.21    0.46
   3  11  -9    0.43    0.46
   3  11  -8    1.59    0.47
  -3  11   8    0.30    0.44
   3  11  -7    0.76    0.45
  -3  11   7    1.07    0.47
  -3  11   6    0.27    0.43
   3  11  -6    0.73    0.45
  -3  11   5    2.01    0.47
   3  11  -5    2.13    0.50
   3  11  -4    6.82    0.69
  -3  11   4    8.81    0.67
  -3  11   3    1.36    0.48
   3  11  -3    0.77    0.52
  -3  11   2   17.02    0.98
   3  11  -1    3.17    0.57
  -3  11   1    3.43    0.50
   3  11   0    3.37    0.54
  -3  11   0    2.83    0.48
   3  11   1    0.24    0.43
   3  11   2    0.73    0.45
   3  11   3    1.23    0.46
  -3  11  -3    0.82    0.41
  -3  11  -4    1.08    0.46
   3  11   4    1.36    0.48
  -3  11  -5    1.88    0.50
   3  11   5    1.79    0.55
   3  11   6    3.66    0.61
  -3  11  -6    3.98    0.59
  -3  11  -7    6.13    0.62
   3  11   7    5.65    0.67
  -3  11  -8    0.86    0.48
   3  11   8    1.10    0.49
   3  11   9    2.40    0.54
  -3 -11  -9    2.17    0.54
  -3  11  -9    1.94    0.49
   3  11  10    1.59    0.52
  -3  11 -10    0.92    0.45
  -3 -11 -10    0.30    0.48
  -3  11 -11   -0.33    0.43
  -3 -11 -11    0.46    0.50
   3  11  11    0.03    0.49
   3  12  -9    2.61    0.65
  -3  12   9    2.20    0.61
   3  12  -8    0.47    0.52
  -3  12   8    0.77    0.55
  -3  12   7   -0.13    0.50
   3  12  -7    0.81    0.53
  -3  12   6    0.30    0.48
   3  12  -6    0.04    0.49
  -3  12   5    2.45    0.56
   3  12  -5    1.22    0.52
  -3  12   4    1.79    0.51
   3  12  -4    1.54    0.53
  -3  12   3   12.34    0.85
   3  12  -3   12.14    0.88
  -3  12   2    2.99    0.56
  -3  12   1    6.72    0.67
   3  12  -1    6.35    0.69
  -3  12   0    3.02    0.53
   3  12   0    2.78    0.57
   3  12   1    0.11    0.45
   3  12   2   -0.30    0.50
  -3  12  -3    0.53    0.47
   3  12   3   -0.64    0.51
  -3  12  -4    0.03    0.48
   3  12   4    0.11    0.49
  -3  12  -5    1.66    0.51
   3  12   5    0.45    0.51
  -3  12  -6    2.17    0.56
   3  12   6    0.59    0.54
  -3  12  -7   -0.49    0.51
   3  12   7    0.81    0.55
  -3  12  -8    0.41    0.52
   3  12   8   -0.44    0.53
  -3  13   3   -0.04    0.47
   3  13  -3    0.44    0.51
  -3  13   2    0.78    0.49
  -3  13   1   -0.50    0.46
   3  13  -1   -0.79    0.54
  -3  13   0   -0.25    0.47
   3  13   0    0.04    0.49
   3  13   1   -0.20    0.50
  -3  13  -2    0.29    0.48
   3  13   2    0.79    0.52
   4   0 -22    0.08    0.39
   4   0 -21   -0.26    0.38
   4   0 -21   -0.16    0.47
   4   0 -20    0.98    0.38
   4   0 -18    8.42    0.58
   4   0 -17   -0.22    0.30
   4   0 -16   71.08    2.77
   4   0 -15    0.14    0.26
   4   0 -14    4.87    0.36
   4   0 -13   -0.11    0.24
   4   0 -13   -0.09    0.19
   4   0 -12    0.25    0.21
   4   0 -12    0.14    0.18
  -4   0  12    0.24    0.08
   4   0 -12    0.27    0.07
   4   0 -12    0.16    0.07
   4   0 -11   -0.11    0.18
  -4   0  11   -0.01    0.09
   4   0 -11   -0.09    0.08
   4   0 -11   -0.12    0.21
   4   0 -11    0.00    0.08
   4   0 -10  192.85    7.17
  -4   0  10  196.38    7.11
   4   0  -9    0.02    0.12
  -4   0   9    0.03    0.09
  -4   0   8   62.68    2.32
  -4   0   7    1.06    0.14
   4   0  -7    0.54    0.06
  -4   0   6    0.20    0.11
   4   0  -6    0.16    0.12
  -4   0   5    0.16    0.09
   4   0  -5    0.39    0.12
   4   0  -5    0.33    0.07
   4   0  -4 1077.53   39.68
  -4   0   4 1091.01   39.70
   4   0  -4 1106.52   39.70
  -4   0   4 1109.44   39.68
   4   0  -3    0.14    0.10
  -4   0   3    0.17    0.08
  -4   0   3    0.02    0.12
  -4   0   2 6590.14  238.46
   4   0  -1    0.09    0.13
  -4   0   1    0.07    0.08
   4   0   0  525.83   18.99
   4   0   0  533.63   19.00
   4   0   0  519.27   18.97
   4   0   1   -0.01    0.12
   4   0   1   -0.08    0.14
  -4   0  -1    0.14    0.09
   4   0   2 8538.99  312.57
   4   0   2 8874.39  312.54
   4   0   2 8356.93  312.57
  -4   0  -2 8331.12  312.56
   4   0   3   -0.10    0.14
  -4   0  -3   -0.12    0.12
   4   0   3   -0.05    0.08
   4   0   3   -0.12    0.15
   4   0   4 1180.12   43.00
  -4   0  -4 1158.69   43.00
   4   0   4 1184.88   42.98
  -4   0  -4 1182.97   42.98
   4   0   4 1212.03   42.97
  -4   0  -5    0.01    0.11
   4   0   5   -0.07    0.11
   4   0   5    0.05    0.14
   4   0   5    0.07    0.10
  -4   0  -5   -0.02    0.10
   4   0   6   44.76    1.69
  -4   0  -6   48.05    1.70
  -4   0  -6   42.34    1.67
   4   0   6   44.15    1.68
   4   0   7   -0.03    0.16
   4   0   7   -0.06    0.14
  -4   0  -7    0.01    0.14
   4   0   7    0.13    0.15
  -4   0  -7    0.03    0.14
  -4   0  -7    0.14    0.12
  -4   0  -8   38.44    1.42
  -4   0  -8   36.49    1.41
   4   0   8   35.91    1.43
  -4   0  -8   33.49    1.37
   4   0   8   39.94    1.41
   4   0   8   36.64    1.41
  -4   0  -9   -0.03    0.10
   4   0   9    0.02    0.15
   4   0   9   -0.11    0.16
  -4   0  -9   -0.10    0.15
   4   0  10   10.72    0.50
   4   0  10   10.11    0.42
  -4   0 -10   10.68    0.49
  -4   0 -10    9.69    0.42
  -4   0 -10   10.34    0.52
   4   0  10   10.82    0.50
  -4   0 -11   -0.01    0.20
   4   0  11    0.03    0.08
  -4   0 -11   -0.02    0.17
   4   0  11   -0.04    0.19
   4   0  11    0.04    0.18
  -4   0 -11   -0.16    0.20
  -4   0 -11    0.04    0.08
  -4   0 -12   11.26    0.52
  -4   0 -12   10.77    0.54
   4   0  12    8.27    0.35
  -4   0 -12   10.97    0.48
   4   0  12   11.76    0.51
  -4   0 -13   -0.19    0.20
  -4   0 -13   -0.13    0.25
  -4   0 -13    0.04    0.26
   4   0  13    0.05    0.22
  -4   0 -14   42.32    1.62
  -4   0 -14   39.29    1.69
  -4   0 -15   -0.09    0.23
  -4   0 -16    1.07    0.25
  -4   0 -17    0.20    0.24
  -4   0 -18    1.80    0.28
  -4   0 -19    0.23    0.42
  -4   0 -20    1.28    0.43
  -4   0 -20    1.16    0.44
  -4   0 -21    0.16    0.43
  -4   0 -21   -0.05    0.45
   4  -1 -22    1.20    0.45
   4  -1 -22    1.37    0.56
   4  -1 -21    0.44    0.41
   4   1 -21    1.18    0.40
   4  -1 -21    0.30    0.50
   4   1 -20   -0.05    0.36
   4  -1 -20   -0.03    0.38
   4  -1 -20   -0.06    0.45
   4  -1 -19    1.43    0.48
   4  -1 -19    1.17    0.35
   4   1 -19    1.37    0.36
   4   1 -18    0.25    0.31
   4  -1 -18    0.68    0.41
   4  -1 -18    0.61    0.34
   4  -1 -17    8.11    0.54
   4  -1 -17    7.93    0.61
   4   1 -17    9.16    0.54
   4   1 -16    2.33    0.31
   4  -1 -16    2.84    0.35
   4   1 -15    0.63    0.25
   4  -1 -15    0.02    0.27
   4   1 -14    0.84    0.23
   4  -1 -14    0.90    0.25
   4  -1 -13   -0.03    0.21
   4   1 -13    0.24    0.06
   4   1 -13    0.38    0.20
   4  -1 -13    0.25    0.23
   4   1 -13    0.16    0.24
  -4  -1  13    0.17    0.07
  -4  -1  13    0.39    0.26
   4  -1 -13    0.17    0.05
   4  -1 -12    1.66    0.10
  -4   1  12    1.99    0.14
   4   1 -12    1.46    0.12
   4   1 -12    2.14    0.29
   4  -1 -12    2.23    0.25
  -4  -1  12    1.50    0.12
   4   1 -12    1.37    0.21
   4  -1 -12    1.89    0.25
   4  -1 -12    1.87    0.13
  -4  -1  12    1.93    0.26
   4  -1 -11    7.64    0.33
   4  -1 -11    8.26    0.35
  -4   1  11    8.48    0.36
  -4  -1  11    8.89    0.47
   4   1 -11    8.16    0.35
   4   1 -11    9.03    0.43
  -4  -1  11    7.65    0.34
   4  -1 -11    8.79    0.46
  -4   1  10    9.56    0.40
   4   1 -10    9.28    0.39
   4   1 -10    9.03    0.44
  -4  -1  10    8.91    0.47
   4  -1 -10    9.43    0.39
   4  -1 -10    9.35    0.48
   4  -1 -10   10.03    0.39
  -4  -1  10    7.84    0.38
  -4   1   9   56.00    2.12
  -4  -1   9   61.28    2.18
   4   1  -9   58.53    2.15
   4  -1  -9   55.28    2.11
   4  -1  -9   57.80    2.11
   4   1  -9   58.55    2.12
  -4  -1   9   54.24    2.11
  -4  -1   8    6.62    0.30
   4  -1  -8    6.33    0.29
   4   1  -8    6.27    0.31
  -4  -1   8    6.18    0.34
  -4   1   8    7.26    0.31
   4   1  -8    6.35    0.29
   4  -1  -8    5.94    0.29
  -4   1   7   35.08    1.32
   4   1  -7   36.29    1.33
  -4  -1   7   36.50    1.36
  -4  -1   7   34.25    1.32
   4  -1  -7   34.62    1.32
   4  -1  -7   33.89    1.32
   4   1  -6   96.00    3.69
  -4  -1   6  102.44    3.72
  -4  -1   6   97.37    3.70
   4  -1  -6  104.90    3.70
  -4   1   6  105.25    3.71
   4   1  -5    3.23    0.16
  -4   1   5    2.68    0.18
   4  -1  -5    3.10    0.18
  -4  -1   5    3.39    0.20
  -4  -1   5    3.28    0.14
  -4  -1   5    3.37    0.19
   4  -1  -5    2.87    0.16
   4  -1  -4   15.93    0.68
  -4  -1   4   19.46    0.70
   4   1  -4   18.08    0.66
  -4  -1   4   18.77    0.67
   4  -1  -4   16.76    0.69
   4   1  -4   16.77    0.67
  -4  -1   4   18.24    0.70
  -4   1   4   17.62    0.70
   4   1  -3  455.46   16.20
   4  -1  -3  436.81   16.20
  -4  -1   3  454.90   16.20
  -4  -1   3  453.07   16.20
  -4   1   3  459.46   16.22
  -4  -1   3  444.96   16.22
   4  -1  -3  432.54   16.22
   4   1  -3  432.84   16.20
  -4  -1   2  495.67   17.33
   4   1  -2  468.99   17.32
   4  -1  -2  479.96   17.34
  -4  -1   2  472.14   17.32
  -4  -1   1  113.67    3.96
   4  -1  -1  106.79    3.96
  -4  -1   1  109.98    3.93
   4  -1  -1  100.07    3.95
   4  -1   0  264.89    9.35
   4  -1   0  263.41    9.35
  -4   1   0  246.75    9.33
   4  -1   1  735.81   25.91
  -4  -1  -1  715.11   25.89
   4   1   1  725.26   25.91
   4  -1   1  736.26   25.90
  -4   1  -1  663.19   25.90
  -4  -1  -2  429.52   15.36
   4  -1   2  420.84   15.37
  -4  -1  -2  416.21   15.33
   4  -1   2  437.75   15.36
   4   1   2  430.51   15.38
   4  -1   3 1090.08   40.17
   4  -1   3 1142.38   40.19
  -4  -1  -3 1134.62   40.18
  -4  -1  -3 1061.10   40.15
  -4  -1  -3 1144.32   40.15
   4   1   3 1126.58   40.19
   4  -1   4  543.17   19.45
   4  -1   4  527.66   19.45
  -4  -1  -4  528.62   19.44
  -4  -1  -4  537.06   19.47
   4  -1   4  534.75   19.47
  -4  -1  -4  544.13   19.46
  -4   1  -4  547.39   19.46
  -4  -1  -4  537.13   19.43
   4   1   4  529.71   19.48
   4  -1   5  143.39    5.37
  -4  -1  -5  149.81    5.34
  -4   1  -5  139.70    5.37
  -4  -1  -5  152.10    5.38
   4  -1   5  146.81    5.36
   4  -1   5  139.40    5.38
  -4  -1  -5  146.41    5.35
   4  -1   5  145.86    5.35
   4   1   5  144.08    5.38
  -4  -1  -5  149.54    5.34
  -4   1  -5  148.34    5.35
  -4   1  -6  191.84    6.89
  -4   1  -6  192.83    6.87
  -4  -1  -6  190.33    6.89
   4  -1   6  191.35    6.87
   4  -1   6  187.11    6.86
  -4  -1  -6  184.30    6.86
  -4  -1  -6  186.57    6.86
   4  -1   6  184.01    6.90
   4  -1   6  182.26    6.88
   4  -1   6  186.76    6.86
   4   1   6  192.74    6.90
  -4  -1  -6  189.12    6.86
   4  -1   7   29.13    1.19
  -4   1  -7   29.50    1.19
   4  -1   7   30.40    1.19
  -4  -1  -7   33.74    1.23
   4  -1   7   29.63    1.21
   4  -1   7   30.77    1.24
  -4   1  -7   31.52    1.22
   4  -1   7   31.58    1.21
  -4  -1  -7   32.40    1.21
  -4  -1  -7   35.43    1.21
  -4  -1  -7   31.26    1.19
   4   1   7   33.41    1.24
  -4  -1  -8   14.61    0.66
  -4   1  -8   16.67    0.66
   4   1   8   14.78    0.62
   4  -1   8   16.35    0.66
  -4  -1  -8   14.23    0.64
   4   1   8   14.94    0.67
   4  -1   8   15.76    0.62
   4  -1   8   15.90    0.68
  -4  -1  -8   13.70    0.61
   4  -1   8   16.79    0.62
  -4   1  -8   16.20    0.63
   4  -1   8   15.72    0.66
  -4   1  -9   21.30    0.86
   4  -1   9   22.27    0.93
   4   1   9   21.94    0.91
   4  -1   9   20.53    0.89
  -4  -1  -9   21.83    0.90
  -4  -1  -9   19.89    0.84
   4   1   9   22.22    0.86
  -4   1  -9   22.39    0.90
   4  -1   9   25.18    0.92
  -4   1  -9   22.56    0.93
   4  -1   9   22.32    0.85
   4  -1   9   23.42    0.86
  -4  -1  -9   21.93    0.93
  -4   1 -10   19.79    0.80
  -4   1 -10   18.34    0.75
   4   1  10   19.20    0.82
  -4  -1 -10   19.67    0.85
   4   1  10   18.23    0.74
  -4  -1 -10   18.58    0.81
   4  -1  10   19.48    0.84
   4  -1  10   21.06    0.82
  -4   1 -10   19.22    0.83
   4  -1  10   19.82    0.75
   4  -1  10   19.22    0.80
  -4  -1 -10   18.20    0.73
   4  -1  11   20.79    0.84
  -4   1 -11   19.68    0.78
   4   1  11   20.17    0.78
   4  -1  11   19.73    0.88
   4  -1  11   19.22    0.77
   4  -1  11   20.32    0.86
  -4  -1 -11   20.76    0.89
  -4  -1 -11   21.84    0.86
  -4  -1 -11   21.45    0.86
  -4  -1 -11   19.10    0.76
  -4   1 -11   20.35    0.89
  -4   1 -11   19.51    0.83
  -4   1 -12    0.12    0.18
   4  -1  12    0.01    0.22
  -4  -1 -12    0.15    0.22
   4   1  12    0.02    0.08
  -4  -1 -12    0.17    0.20
   4  -1  12    0.12    0.24
  -4  -1 -12    0.05    0.23
  -4   1 -12    0.11    0.24
   4  -1  13    2.29    0.31
  -4  -1 -13    2.55    0.28
  -4  -1 -13    1.93    0.31
   4  -1  13    2.49    0.27
  -4   1 -13    2.59    0.27
  -4  -1 -13    1.89    0.29
  -4  -1 -13    2.03    0.29
   4  -1  14    7.91    0.47
  -4  -1 -14    8.44    0.47
  -4  -1 -14    8.62    0.55
  -4   1 -14    7.57    0.44
  -4  -1 -14    8.30    0.50
   4  -1  14    8.30    0.52
  -4  -1 -14    8.81    0.51
  -4  -1 -15    3.99    0.34
  -4   1 -15    3.23    0.30
  -4  -1 -15    3.76    0.41
   4  -1  15    3.48    0.40
  -4  -1 -15    3.78    0.39
  -4   1 -16   11.23    0.57
  -4  -1 -16   10.85    0.69
  -4  -1 -16   12.05    0.67
  -4  -1 -16   11.77    0.60
  -4  -1 -17    0.22    0.25
  -4   1 -17   -0.18    0.24
  -4  -1 -17   -0.14    0.34
  -4  -1 -18    1.88    0.30
  -4   1 -18    0.82    0.39
  -4  -1 -18    1.04    0.42
  -4   1 -19    1.65    0.47
  -4  -1 -19    3.42    0.50
  -4   1 -20    0.36    0.43
  -4  -1 -20   -0.25    0.44
  -4   1 -21    1.83    0.49
  -4  -1 -21    0.81    0.50
  -4  -1 -21    1.39    0.51
   4  -2 -21    0.87    0.44
   4  -2 -21    0.98    0.55
   4   2 -21    0.50    0.39
   4   2 -20   -0.07    0.35
   4  -2 -20   -0.48    0.39
   4  -2 -20    0.36    0.49
   4   2 -19    3.92    0.43
   4  -2 -19    3.28    0.56
   4  -2 -18   16.33    0.83
   4   2 -18   13.52    0.78
   4  -2 -18   16.56    0.91
   4  -2 -17    0.99    0.33
   4   2 -17    1.38    0.32
  -4  -2  17    0.64    0.39
   4  -2 -17    0.84    0.40
   4  -2 -16    0.12    0.28
   4   2 -16    0.52    0.27
  -4  -2  16    0.04    0.32
   4  -2 -16    0.46    0.38
   4   2 -15    2.20    0.30
   4  -2 -15    1.91    0.16
  -4  -2  15    1.56    0.35
   4  -2 -15    1.88    0.32
   4  -2 -14    4.64    0.24
   4  -2 -14    5.36    0.37
  -4  -2  14    4.17    0.22
   4   2 -14    4.03    0.20
  -4  -2  14    5.72    0.44
   4   2 -14    4.99    0.35
   4  -2 -13    0.23    0.13
   4   2 -13    0.30    0.20
   4  -2 -13    0.14    0.26
  -4  -2  13    0.40    0.27
   4  -2 -13    0.18    0.11
   4   2 -13    0.35    0.11
  -4  -2  13    0.15    0.10
   4  -2 -12    0.72    0.14
   4   2 -12    0.88    0.14
   4  -2 -12    0.78    0.13
   4   2 -12    1.08    0.20
   4  -2 -12    0.72    0.12
  -4  -2  12    1.08    0.26
  -4  -2  12    0.71    0.12
   4  -2 -12    0.45    0.25
  -4  -2  11    6.32    0.32
   4  -2 -11    7.16    0.31
  -4   2  11    7.56    0.34
  -4  -2  11    6.08    0.40
   4   2 -11    5.88    0.32
   4  -2 -11    6.87    0.42
   4   2 -11    5.67    0.35
   4  -2 -11    6.48    0.33
  -4  -2  10    8.52    0.44
  -4   2  10    7.95    0.38
   4   2 -10    7.95    0.40
   4  -2 -10    8.60    0.46
   4   2 -10    7.71    0.37
  -4  -2  10    7.99    0.37
   4  -2 -10    7.88    0.35
   4  -2 -10    7.91    0.44
   4  -2 -10    7.48    0.37
   4  -2  -9    0.24    0.19
   4   2  -9    0.04    0.12
   4  -2  -9    0.10    0.13
  -4   2   9    0.16    0.14
  -4  -2   9    0.22    0.12
   4  -2  -9    0.20    0.11
  -4  -2   9    0.22    0.17
   4   2  -9    0.29    0.12
   4  -2  -8   31.26    1.17
   4  -2  -8   31.57    1.19
   4   2  -8   30.04    1.18
  -4  -2   8   30.67    1.21
  -4   2   8   31.42    1.19
   4   2  -8   29.12    1.17
  -4  -2   7   46.69    1.88
  -4   2   7   56.39    1.95
   4   2  -7   55.99    1.94
  -4  -2   7   53.12    1.96
   4  -2  -7   54.69    1.92
   4   2  -7   53.28    1.92
   4  -2  -7   55.44    1.94
  -4   2   6   14.20    0.57
  -4  -2   6   12.49    0.52
  -4  -2   6   13.44    0.57
   4   2  -6   13.61    0.53
   4  -2  -6   13.73    0.56
   4   2  -6   14.03    0.57
   4  -2  -6   14.68    0.56
   4   2  -5   60.58    2.26
   4  -2  -5   62.05    2.25
  -4  -2   5   61.32    2.26
  -4   2   5   61.11    2.26
  -4  -2   5   58.72    2.22
  -4  -2   5   59.19    2.22
   4  -2  -5   63.43    2.26
  -4   2   4    0.20    0.11
   4  -2  -4    0.22    0.11
  -4  -2   4    0.33    0.08
   4   2  -4    0.39    0.11
  -4  -2   4    0.38    0.05
  -4  -2   4    0.31    0.10
   4  -2  -4    0.13    0.11
   4  -2  -3    1.19    0.15
  -4   2   3    1.46    0.14
  -4  -2   3    1.44    0.12
  -4  -2   3    1.76    0.13
  -4  -2   2   22.23    0.87
   4  -2  -2   22.82    0.89
  -4  -2   1  214.00    7.90
   4  -2  -1  220.80    7.90
   4   2  -1  214.98    7.91
  -4   2   0   15.12    0.63
   4  -2   0   16.88    0.63
   4   2   0   14.66    0.64
   4  -2   0   15.82    0.64
   4  -2   1  141.71    5.07
   4   2   1  131.21    5.08
  -4   2  -1  132.43    5.08
   4  -2   1  147.72    5.08
   4  -2   2   94.41    3.41
   4   2   2   95.44    3.42
   4  -2   2   96.02    3.42
   4   2   2   89.96    3.38
   4  -2   2   89.49    3.41
   4  -2   3   -0.01    0.11
   4  -2   3    0.26    0.11
   4   2   3    0.23    0.12
   4  -2   3    0.22    0.11
   4   2   3    0.14    0.10
   4   2   3    0.05    0.08
   4   2   4   15.71    0.61
   4   2   4   14.40    0.58
   4  -2   4   13.55    0.61
  -4   2  -4   14.64    0.61
  -4  -2  -4   16.23    0.62
   4  -2   4   14.89    0.62
   4  -2   4   14.03    0.60
   4  -2   4   14.57    0.60
   4  -2   5  147.86    5.49
  -4   2  -5  152.53    5.49
  -4   2  -5  152.58    5.49
   4  -2   5  155.20    5.51
  -4  -2  -5  146.35    5.49
  -4  -2  -5  140.19    5.46
  -4  -2  -5  149.65    5.47
   4   2   5  152.37    5.49
   4  -2   5  153.89    5.48
   4  -2   5  150.72    5.48
  -4   2  -6    2.63    0.22
   4  -2   6    2.59    0.21
   4   2   6    3.32    0.21
  -4   2  -6    2.58    0.22
   4  -2   6    2.84    0.24
   4  -2   6    3.74    0.24
  -4  -2  -6    3.33    0.24
  -4  -2  -6    4.06    0.23
   4  -2   6    2.72    0.20
   4  -2   6    2.86    0.21
   4  -2   7   24.43    0.99
   4   2   7   26.62    0.99
  -4   2  -7   25.65    1.00
  -4   2  -7   24.29    1.00
   4  -2   7   24.62    1.02
  -4  -2  -7   26.68    1.02
  -4  -2  -7   24.94    0.99
   4  -2   7   25.08    1.01
  -4  -2  -7   26.96    1.00
   4  -2   7   24.55    1.00
   4  -2   7   23.56    0.97
   4   2   8    0.13    0.12
  -4   2  -8    0.13    0.14
  -4  -2  -8    0.12    0.11
   4  -2   8    0.22    0.16
  -4  -2  -8    0.06    0.15
   4  -2   8    0.05    0.17
   4  -2   8    0.24    0.14
   4  -2   8    0.23    0.13
  -4  -2  -8    0.15    0.14
  -4   2  -8    0.10    0.14
   4  -2   8    0.11    0.11
  -4  -2  -8    0.01    0.14
   4  -2   9    3.94    0.22
   4  -2   9    3.87    0.24
  -4   2  -9    3.26    0.25
   4  -2   9    3.66    0.28
  -4   2  -9    3.93    0.25
   4  -2   9    3.70    0.27
  -4  -2  -9    4.57    0.28
   4   2   9    3.96    0.24
  -4  -2  -9    4.22    0.23
  -4  -2  -9    3.80    0.28
   4  -2   9    3.98    0.31
  -4  -2  -9    4.69    0.30
  -4  -2 -10    9.29    0.53
  -4   2 -10   11.38    0.51
   4   2  10   11.27    0.48
  -4  -2 -10   11.05    0.46
   4  -2  10   11.03    0.54
   4  -2  10   10.30    0.46
   4  -2  10   11.54    0.55
   4  -2  10   10.85    0.48
  -4  -2 -10   10.12    0.52
   4  -2  10   11.16    0.51
  -4  -2 -10   10.58    0.53
  -4   2 -10   10.67    0.49
  -4  -2 -11   88.01    3.22
   4  -2  11   85.48    3.21
  -4   2 -11   81.76    3.20
   4  -2  11   85.33    3.17
   4  -2  11   83.38    3.24
   4  -2  11   85.63    3.26
  -4  -2 -11   89.90    3.23
  -4  -2 -11   88.72    3.23
   4  -2  11   80.91    3.15
  -4  -2 -11   86.14    3.15
  -4  -2 -11   86.34    3.27
   4   2  11   89.80    3.17
   4  -2  12   28.05    1.11
   4  -2  12   29.80    1.19
  -4  -2 -12   31.22    1.21
   4  -2  12   28.95    1.23
  -4  -2 -12   27.96    1.10
  -4  -2 -12   32.32    1.23
  -4  -2 -12   31.54    1.27
   4  -2  12   30.06    1.24
  -4   2 -12   28.54    1.18
   4  -2  12   28.29    1.11
  -4  -2 -12   31.38    1.21
   4   2  12   29.29    1.12
   4   2  13    0.35    0.10
   4  -2  13    0.80    0.24
  -4  -2 -13    0.40    0.10
  -4  -2 -13    0.51    0.26
  -4   2 -13    0.33    0.22
   4  -2  13    0.23    0.26
  -4  -2 -13    0.05    0.28
  -4  -2 -13    0.18    0.27
  -4  -2 -13    0.11    0.23
  -4  -2 -14    4.91    0.42
   4  -2  14    4.90    0.36
  -4  -2 -14    5.38    0.46
  -4  -2 -14    4.62    0.42
   4  -2  14    4.42    0.42
  -4  -2 -14    4.89    0.38
  -4  -2 -15    1.49    0.37
   4  -2  15    0.97    0.37
  -4  -2 -15    1.86    0.35
  -4  -2 -15    2.04    0.31
  -4  -2 -16    2.28    0.39
  -4  -2 -16    2.97    0.34
   4  -2  16    2.91    0.43
  -4  -2 -16    3.77    0.42
   4  -2  17   -0.42    0.37
  -4  -2 -17   -0.59    0.35
  -4  -2 -17   -0.24    0.28
  -4  -2 -17    0.18    0.35
  -4  -2 -18   14.43    0.74
   4  -2  18   15.48    0.85
  -4  -2 -18   14.85    0.87
  -4  -2 -18   14.48    0.83
  -4  -2 -19   24.46    1.20
  -4  -2 -21    0.20    0.54
   4  -3 -21    6.63    0.60
   4  -3 -21    5.25    0.66
   4  -3 -20    1.40    0.53
   4  -3 -20    1.15    0.41
   4  -3 -19    1.66    0.41
  -4  -3  19    1.92    0.48
   4  -3 -19    2.36    0.52
   4  -3 -18   13.13    0.79
  -4  -3  18   15.96    0.86
   4  -3 -18   13.65    0.88
   4  -3 -17    7.80    0.55
  -4  -3  17   10.65    0.68
   4  -3 -17    7.92    0.67
   4  -3 -16    3.17    0.38
   4  -3 -16    2.94    0.24
   4  -3 -16    3.00    0.48
  -4  -3  16    3.38    0.44
   4   3 -15   12.38    0.53
   4  -3 -15   14.41    0.58
   4  -3 -15   14.67    0.78
   4  -3 -15   12.21    0.51
   4  -3 -15   12.81    0.53
  -4  -3  15   15.51    0.75
   4   3 -14    0.36    0.16
   4  -3 -14    0.32    0.18
  -4  -3  14    0.02    0.33
   4  -3 -14    0.27    0.15
   4  -3 -14    0.01    0.14
  -4  -3  14    0.29    0.16
   4  -3 -13   25.83    1.01
  -4  -3  13   25.93    1.13
  -4  -3  13   25.08    1.00
   4  -3 -13   26.15    0.99
   4   3 -13   24.21    1.00
   4  -3 -13   24.17    1.01
   4  -3 -12   16.94    0.69
   4  -3 -12   19.36    0.83
  -4  -3  12   16.02    0.84
  -4  -3  12   16.17    0.71
   4  -3 -12   17.89    0.73
   4   3 -12   15.70    0.72
   4  -3 -11  131.79    4.95
  -4  -3  11  134.46    5.01
   4   3 -11  131.82    4.95
   4  -3 -11  133.49    4.92
   4  -3 -11  143.51    5.01
   4   3 -10  110.51    4.01
   4  -3 -10  108.57    4.05
   4  -3 -10   98.99    4.06
  -4  -3  10  107.31    4.05
   4  -3 -10  110.24    4.01
   4  -3 -10  109.00    3.98
   4  -3  -9    1.58    0.19
   4   3  -9    1.34    0.18
  -4  -3   9    1.49    0.17
  -4  -3   9    1.29    0.09
  -4  -3   9    1.20    0.09
   4  -3  -9    1.92    0.18
   4  -3  -9    1.32    0.24
  -4  -3   9    1.33    0.21
  -4   3   9    1.30    0.20
  -4   3   8    2.78    0.24
  -4  -3   8    2.74    0.15
   4  -3  -8    3.37    0.24
   4   3  -8    2.97    0.22
  -4  -3   8    2.64    0.24
   4  -3  -8    3.21    0.21
  -4  -3   8    2.75    0.19
  -4   3   7   41.03    1.51
  -4  -3   7   38.83    1.51
  -4  -3   7   35.11    1.45
   4  -3  -7   40.64    1.50
   4  -3  -7   40.13    1.49
  -4  -3   7   39.06    1.45
   4   3  -7   38.94    1.50
  -4  -3   6    8.35    0.42
   4  -3  -6    9.15    0.42
  -4  -3   6    8.07    0.37
   4  -3  -6    8.90    0.42
   4   3  -6    9.07    0.42
  -4   3   6    9.10    0.44
  -4   3   5   20.30    0.84
  -4  -3   5   20.08    0.78
   4  -3  -5   20.38    0.83
   4   3  -5   19.13    0.82
  -4  -3   5   20.98    0.83
  -4   3   5   20.31    0.84
   4  -3  -5   20.67    0.82
  -4   3   4   50.18    1.82
   4  -3  -4   47.57    1.80
   4  -3  -4   48.66    1.80
  -4   3   4   53.14    1.80
  -4  -3   4   46.51    1.75
  -4   3   3  189.77    6.95
  -4   3   3  189.20    6.94
  -4   3   2   46.49    1.77
   4  -3  -1   64.81    2.52
  -4  -3   1   69.74    2.52
   4   3  -1   71.23    2.54
  -4   3   1   64.80    2.52
   4  -3   0   40.67    1.53
  -4  -3   0   40.37    1.53
   4   3   0   39.28    1.53
  -4   3   0   39.28    1.53
  -4   3  -1   51.57    2.14
   4  -3   1   58.53    2.14
   4   3   1   59.76    2.15
   4  -3   1   57.05    2.14
   4  -3   2   13.36    0.58
   4   3   2   14.19    0.58
   4  -3   2   12.35    0.57
   4  -3   2   13.43    0.58
   4   3   3  117.10    4.12
   4  -3   3  104.83    4.11
   4  -3   3  110.26    4.11
   4  -3   3  113.61    4.11
   4   3   3  111.66    4.09
   4   3   4   19.51    0.79
  -4   3  -4   17.15    0.79
   4  -3   4   17.43    0.78
   4  -3   4   18.40    0.78
   4   3   4   21.52    0.76
   4  -3   4   18.64    0.78
   4   3   5    0.05    0.13
   4  -3   5    0.04    0.15
   4  -3   5    0.06    0.14
  -4   3  -5    0.02    0.16
   4  -3   5    0.01    0.14
   4  -3   5    0.05    0.16
   4   3   5    0.03    0.12
  -4  -3  -6   31.96    1.30
   4  -3   6   32.25    1.30
  -4   3  -6   34.90    1.32
   4  -3   6   35.44    1.31
   4  -3   6   35.87    1.34
   4   3   6   30.46    1.30
   4  -3   6   33.86    1.30
  -4   3  -7   23.92    0.95
   4  -3   7   21.96    0.95
   4  -3   7   22.78    0.94
   4  -3   7   21.15    0.92
   4   3   7   23.74    0.94
   4  -3   7   24.76    0.96
  -4  -3  -7   22.37    0.95
   4  -3   7   22.23    0.91
  -4  -3  -7   23.07    0.94
  -4   3  -8    7.57    0.42
   4  -3   8    7.49    0.44
   4  -3   8    7.91    0.44
   4   3   8    8.52    0.42
  -4  -3  -8    8.68    0.44
   4  -3   8    6.87    0.41
   4  -3   8    8.02    0.41
   4  -3   8    7.67    0.38
  -4  -3  -8    9.27    0.45
  -4  -3  -8    8.49    0.44
   4   3   9    0.09    0.16
  -4  -3  -9    0.09    0.22
   4  -3   9   -0.03    0.17
  -4   3  -9   -0.08    0.17
  -4  -3  -9    0.06    0.19
  -4  -3  -9    0.19    0.19
   4  -3   9    0.07    0.19
   4  -3   9    0.15    0.23
   4  -3   9    0.15    0.21
   4  -3   9    0.10    0.16
   4  -3  10   55.65    2.04
  -4  -3 -10   51.03    2.07
   4  -3  10   57.03    2.09
   4   3  10   52.81    2.02
  -4  -3 -10   50.06    2.02
  -4  -3 -10   49.80    2.05
   4  -3  10   52.22    2.01
   4  -3  10   56.59    2.08
   4  -3  10   53.24    1.99
  -4  -3 -10   52.76    2.06
   4   3  11   19.59    0.80
   4  -3  11   18.98    0.82
   4  -3  11   19.16    0.87
  -4  -3 -11   18.20    0.86
  -4  -3 -11   18.09    0.84
  -4  -3 -11   19.59    0.85
  -4  -3 -11   17.79    0.77
   4  -3  11   18.64    0.76
  -4  -3 -11   17.58    0.87
   4  -3  11   19.07    0.79
   4  -3  11   20.60    0.88
   4  -3  12   23.58    0.94
  -4  -3 -12   23.87    1.04
  -4  -3 -12   23.91    1.02
  -4  -3 -12   23.49    1.00
   4  -3  12   25.09    0.99
  -4  -3 -12   21.67    0.92
   4  -3  12   24.77    1.04
   4  -3  12   24.89    1.05
   4  -3  12   22.38    0.91
  -4  -3 -12   22.99    1.03
   4   3  12   23.39    0.94
  -4  -3 -13    0.16    0.28
   4   3  13    0.25    0.16
  -4  -3 -13    0.29    0.16
  -4  -3 -13    0.25    0.26
  -4  -3 -13    0.18    0.27
   4  -3  13    0.57    0.24
   4  -3  13    0.18    0.29
  -4  -3 -13    0.23    0.13
  -4  -3 -13    0.41    0.24
  -4  -3 -14   10.60    0.45
  -4  -3 -14    8.85    0.41
  -4  -3 -14   11.37    0.59
  -4  -3 -14   11.24    0.62
  -4  -3 -14   10.63    0.63
  -4  -3 -14   11.29    0.57
  -4  -3 -15    0.98    0.35
   4  -3  15    1.14    0.36
  -4  -3 -15    1.00    0.28
  -4  -3 -15    0.89    0.33
  -4  -3 -16    7.74    0.57
   4  -3  16    7.01    0.57
  -4  -3 -16    7.40    0.49
  -4  -3 -16    8.09    0.57
  -4  -3 -17    8.14    0.61
   4  -3  17   10.97    0.67
  -4  -3 -17    8.56    0.54
  -4  -3 -17    8.47    0.63
  -4  -3 -18    6.74    0.52
  -4  -3 -18    7.48    0.64
   4  -3  18    8.76    0.64
  -4  -3 -18    7.19    0.64
  -4  -3 -19   15.26    0.91
   4  -3  19   14.52    0.90
  -4  -3 -19   14.61    0.76
  -4  -3 -20    2.44    0.56
  -4  -3 -20    1.02    0.50
   4  -3  20    1.47    0.53
   4  -4 -21    1.60    0.60
   4  -4 -21    0.53    0.41
  -4  -4  21    0.98    0.51
   4  -4 -20   -0.14    0.39
  -4  -4  20    1.45    0.49
   4  -4 -20    1.32    0.55
   4  -4 -19    2.88    0.53
  -4  -4  19    3.50    0.56
  -4  -4  18    2.41    0.49
   4  -4 -18    2.48    0.40
   4  -4 -17    0.39    0.45
   4  -4 -17    0.33    0.32
   4  -4 -17    0.35    0.22
  -4  -4  17    0.68    0.40
   4  -4 -16    1.45    0.43
   4  -4 -16    1.22    0.23
   4   4 -16    1.18    0.19
  -4  -4  16    1.64    0.43
   4  -4 -15    1.00    0.39
  -4  -4  15    0.65    0.39
   4  -4 -15    0.42    0.20
   4   4 -15    0.73    0.21
   4  -4 -15    0.69    0.19
   4  -4 -15    0.61    0.23
   4  -4 -14   65.85    2.50
  -4  -4  14   69.89    2.63
  -4  -4  14   68.05    2.49
   4  -4 -14   63.94    2.52
   4  -4 -14   64.38    2.65
   4  -4 -14   65.80    2.47
   4   4 -14   65.29    2.50
   4  -4 -13   42.24    1.61
   4   4 -13   38.26    1.60
  -4  -4  13   40.09    1.69
   4  -4 -13   42.33    1.57
   4  -4 -12   85.95    3.20
   4  -4 -12   87.04    3.26
   4   4 -12   80.65    3.19
  -4  -4  12   87.03    3.27
   4  -4 -12   85.24    3.16
   4   4 -11   99.67    3.53
  -4  -4  11  100.63    3.52
  -4  -4  11  103.45    3.58
   4  -4 -11  103.30    3.53
  -4  -4  11   91.63    3.43
   4  -4 -11  102.89    3.50
  -4  -4  10  114.89    4.01
   4   4 -10  112.20    4.04
  -4  -4  10  110.12    3.96
  -4  -4  10  109.84    4.07
   4  -4 -10  101.32    4.03
   4  -4 -10   99.23    4.00
  -4  -4   9   21.73    0.88
  -4  -4   9   23.22    0.96
   4  -4  -9   21.78    0.93
   4   4  -9   21.94    0.93
   4  -4  -9   21.71    0.99
   4  -4  -9   21.54    0.90
   4  -4  -8    3.37    0.28
  -4   4   8    2.99    0.25
  -4  -4   8    1.60    0.26
  -4  -4   8    1.84    0.20
   4  -4  -8    3.12    0.32
   4  -4  -8    2.99    0.25
   4   4  -8    1.96    0.25
  -4  -4   7   21.43    0.87
   4  -4  -7   22.25    0.93
  -4   4   7   23.74    0.92
  -4  -4   7   21.96    0.93
  -4   4   7   21.86    0.93
   4  -4  -7   22.36    0.91
   4   4  -7   20.78    0.92
   4  -4  -6    3.48    0.27
   4   4  -6    2.46    0.25
   4  -4  -6    3.73    0.29
  -4  -4   6    2.35    0.25
  -4  -4   6    2.81    0.19
  -4   4   6    4.04    0.29
  -4   4   6    3.80    0.26
  -4  -4   5   56.83    2.04
   4  -4  -5   52.18    2.09
   4  -4  -5   55.95    2.11
   4   4  -5   52.99    2.10
  -4   4   5   55.75    2.10
  -4   4   5   53.36    2.09
   4   4  -4   37.53    1.36
   4  -4  -4   34.05    1.34
   4  -4  -4   35.31    1.35
  -4   4   4   35.21    1.33
  -4   4   3    7.92    0.41
  -4   4   2  359.88   13.12
   4  -4  -1   17.13    0.80
  -4   4   1   20.55    0.80
   4   4  -1   19.40    0.81
   4  -4   0   49.32    1.94
  -4   4   0   47.32    1.93
   4  -4   1   96.24    3.46
   4   4   1   89.05    3.47
   4  -4   2    0.70    0.19
   4   4   2    0.25    0.16
   4   4   3   78.05    2.88
   4  -4   3   79.91    2.90
  -4  -4  -3   76.25    2.89
   4  -4   3   79.48    2.90
  -4   4  -3   71.26    2.89
   4   4   3   78.58    2.91
  -4   4  -4   15.73    0.69
   4  -4   4   15.19    0.66
   4   4   4   14.71    0.67
  -4   4  -4   14.55    0.66
   4   4   4   15.40    0.65
   4  -4   4   15.43    0.67
   4  -4   5    6.15    0.36
   4  -4   5    6.85    0.35
  -4   4  -5    6.66    0.39
   4   4   5    5.44    0.33
   4   4   5    5.24    0.35
  -4   4  -5    6.38    0.35
  -4   4  -6    1.12    0.19
   4  -4   6    1.27    0.20
   4   4   6    0.63    0.20
   4  -4   6    1.54    0.23
   4  -4   6    1.53    0.24
   4   4   6    0.71    0.20
  -4   4  -6    1.11    0.24
  -4  -4  -7    3.67    0.31
  -4   4  -7    3.79    0.31
   4  -4   7    3.60    0.28
   4  -4   7    4.45    0.33
   4   4   7    4.83    0.29
   4   4   7    3.92    0.30
   4  -4   7    3.90    0.29
   4  -4   8   10.19    0.53
   4   4   8    9.78    0.51
  -4  -4  -8   10.72    0.53
  -4  -4  -8   10.90    0.53
   4  -4   8    8.27    0.48
   4  -4   8   10.08    0.48
  -4  -4  -9    1.26    0.26
  -4  -4  -9    1.11    0.23
   4  -4   9    1.46    0.30
  -4  -4  -9    1.22    0.29
   4  -4   9    1.62    0.30
   4   4   9    0.91    0.23
   4  -4   9    1.60    0.25
   4  -4   9    1.39    0.24
   4   4  10   46.89    1.80
   4  -4  10   44.06    1.79
  -4  -4 -10   44.84    1.83
  -4  -4 -10   47.12    1.84
   4  -4  10   45.58    1.84
  -4  -4 -10   46.54    1.79
   4  -4  10   47.20    1.84
   4  -4  10   43.92    1.76
  -4  -4 -10   48.89    1.84
   4   4  11    5.70    0.37
  -4  -4 -11    5.39    0.42
   4  -4  11    6.87    0.41
  -4  -4 -11    5.27    0.41
  -4  -4 -11    5.35    0.40
   4  -4  11    6.50    0.36
   4  -4  11    6.32    0.45
   4  -4  11    6.36    0.46
  -4  -4 -11    4.67    0.43
  -4  -4 -12    1.46    0.32
  -4  -4 -12    1.88    0.29
  -4  -4 -12    1.34    0.27
  -4  -4 -12    1.40    0.29
   4  -4  12    1.22    0.26
   4   4  12    1.13    0.23
   4  -4  12    1.10    0.31
   4  -4  12    1.14    0.20
  -4  -4 -13    0.05    0.26
   4   4  13    0.25    0.20
  -4  -4 -13    0.42    0.27
  -4  -4 -13    0.33    0.17
   4  -4  13    0.12    0.23
   4  -4  13    0.59    0.32
  -4  -4 -13    0.29    0.22
  -4  -4 -13    0.57    0.32
  -4  -4 -13    0.11    0.27
  -4  -4 -14    0.27    0.34
  -4  -4 -14   -0.03    0.21
  -4  -4 -14    0.60    0.28
  -4  -4 -14    0.06    0.16
   4  -4  14    0.19    0.33
  -4  -4 -14    0.41    0.31
  -4  -4 -15   -0.09    0.34
   4  -4  15   -0.02    0.37
  -4  -4 -15    0.11    0.28
  -4  -4 -15    0.32    0.33
  -4  -4 -16    1.05    0.31
  -4  -4 -16    1.35    0.41
   4  -4  16    1.17    0.42
  -4  -4 -16    1.11    0.37
  -4  -4 -17    0.19    0.31
  -4  -4 -17   -0.15    0.40
  -4  -4 -17   -0.06    0.35
   4  -4  17    0.18    0.41
  -4  -4 -18   13.31    0.82
  -4  -4 -18   12.37    0.80
   4  -4  18   13.37    0.83
  -4  -4 -18   11.82    0.69
  -4  -4 -19   -0.16    0.45
  -4  -4 -19   -0.20    0.49
   4  -4  19   -0.03    0.49
   4  -4  20    0.61    0.52
  -4  -4 -20   -0.24    0.51
  -4  -4 -20    0.86    0.47
   4  -5 -20    0.71    0.39
   4  -5 -20   -0.12    0.54
  -4  -5  20    0.26    0.50
   4  -5 -19    5.46    0.53
  -4  -5  19    6.95    0.67
   4  -5 -18    7.36    0.60
  -4  -5  18   10.02    0.71
   4  -5 -18    8.27    0.75
   4  -5 -17    0.89    0.47
  -4  -5  17    0.57    0.42
   4  -5 -17    0.93    0.25
   4  -5 -16    3.11    0.54
   4  -5 -16    2.30    0.32
   4   5 -16    2.69    0.30
  -4  -5  16    2.45    0.47
   4  -5 -15    0.41    0.44
   4  -5 -15    0.34    0.25
   4  -5 -15   -0.02    0.26
  -4  -5  15    0.44    0.37
   4   5 -15    0.44    0.26
   4  -5 -14    1.34    0.28
   4  -5 -14    1.74    0.45
  -4  -5  14    1.00    0.38
   4  -5 -14    1.09    0.24
   4   5 -14    1.08    0.27
   4  -5 -13    8.07    0.44
   4  -5 -13    8.13    0.46
  -4  -5  13    7.49    0.46
  -4  -5  13    6.79    0.53
   4   5 -13    7.02    0.45
   4  -5 -12    1.12    0.26
   4   5 -12    1.01    0.27
  -4  -5  12    1.28    0.26
   4  -5 -12    1.17    0.28
  -4  -5  12    1.31    0.36
   4  -5 -11    6.18    0.44
  -4  -5  11    6.88    0.33
  -4  -5  11    6.02    0.48
  -4  -5  11    6.46    0.39
   4   5 -11    6.17    0.43
   4  -5 -11    5.21    0.40
   4  -5 -10    0.67    0.28
   4  -5 -10    0.43    0.27
  -4  -5  10    1.11    0.33
   4   5 -10    0.87    0.27
  -4  -5  10    1.52    0.23
   4  -5  -9    5.85    0.39
   4   5  -9    6.26    0.41
   4  -5  -9    5.28    0.45
  -4  -5   9    7.00    0.44
  -4  -5   9    6.29    0.36
   4  -5  -9    6.28    0.42
  -4   5   9    7.04    0.40
   4  -5  -8    0.03    0.23
   4  -5  -8    0.08    0.27
   4  -5  -8    0.20    0.24
  -4   5   8    0.29    0.20
  -4  -5   8    0.30    0.24
   4   5  -8    0.21    0.23
  -4   5   8   -0.18    0.25
  -4  -5   8    0.21    0.16
   4   5  -7    8.80    0.47
   4  -5  -7    8.92    0.51
  -4  -5   7    7.60    0.46
  -4  -5   7    8.82    0.46
  -4  -5   7    7.81    0.39
   4  -5  -7    8.35    0.48
  -4   5   7    7.81    0.47
  -4   5   7    8.88    0.46
   4  -5  -7    8.72    0.47
   4  -5  -6   -0.15    0.23
   4  -5  -6   -0.01    0.21
  -4  -5   6    0.02    0.13
  -4  -5   6    0.05    0.18
  -4   5   6   -0.07    0.18
   4  -5  -6   -0.12    0.21
  -4   5   6    0.35    0.23
   4   5  -6    0.19    0.21
   4  -5  -5   32.16    1.32
  -4   5   5   33.60    1.32
   4   5  -5   31.22    1.33
   4  -5  -5   34.17    1.35
  -4   5   5   32.58    1.34
  -4   5   4    9.61    0.47
   4   5  -4    7.56    0.47
   4  -5  -4    8.57    0.47
   4  -5  -4    9.56    0.50
  -4   5   4    9.27    0.49
  -4   5   3   11.11    0.54
  -4   5   2    2.70    0.26
  -4   5   1    0.19    0.16
   4  -5  -1    0.14    0.20
   4   5  -1    0.05    0.18
   4  -5   0   -0.14    0.20
  -4   5   0   -0.19    0.17
   4   5   0   -0.02    0.18
   4  -5   1   19.26    0.79
   4   5   1   15.90    0.77
   4   5   2    9.65    0.51
   4  -5   2   10.69    0.53
   4  -5   3   19.80    0.81
   4   5   3   16.01    0.75
   4   5   3   17.82    0.79
  -4   5  -3   17.31    0.77
  -4  -5  -3   17.99    0.78
   4  -5   4   50.43    1.90
  -4   5  -4   47.31    1.92
   4   5   4   48.00    1.91
   4  -5   4   49.18    1.88
   4   5   4   47.81    1.87
  -4   5  -4   50.09    1.89
  -4  -5  -4   47.64    1.89
   4  -5   5    4.70    0.35
  -4  -5  -5    3.22    0.30
   4  -5   5    4.58    0.35
   4   5   5    3.52    0.32
   4  -5   5    4.68    0.31
   4   5   5    3.42    0.31
  -4   5  -5    5.63    0.34
  -4  -5  -6   22.15    0.93
   4  -5   6   21.67    0.94
   4  -5   6   21.05    0.92
   4   5   6   22.16    0.93
  -4   5  -6   22.47    0.93
   4   5   6   21.21    0.96
   4  -5   6   22.42    0.96
   4  -5   7   54.79    2.06
   4  -5   7   51.20    2.04
  -4  -5  -7   52.24    2.09
   4  -5   7   52.76    2.07
  -4   5  -7   53.94    2.04
   4   5   7   54.04    2.03
   4  -5   7   49.62    2.06
   4   5   7   53.15    2.07
   4  -5   8   31.09    1.27
  -4   5  -8   31.58    1.25
   4   5   8   29.35    1.28
  -4  -5  -8   31.07    1.30
   4   5   8   31.21    1.25
   4  -5   8   29.77    1.29
   4  -5   8   30.76    1.28
   4  -5   8   30.64    1.25
   4   5   9  100.42    3.88
  -4  -5  -9   99.74    3.90
   4  -5   9  102.75    3.89
   4  -5   9  104.30    3.86
   4  -5   9  106.00    3.86
   4  -5   9  102.37    3.87
   4  -5  10   30.04    1.29
   4   5  10   32.17    1.30
  -4  -5 -10   31.56    1.33
   4  -5  10   31.43    1.28
   4  -5  10   31.19    1.34
   4  -5  10   30.67    1.27
   4  -5  10   30.95    1.32
   4  -5  11    3.58    0.33
  -4  -5 -11    3.51    0.37
   4  -5  11    3.24    0.31
  -4  -5 -11    3.25    0.32
   4   5  11    3.30    0.34
   4  -5  11    2.98    0.38
  -4  -5 -12    0.68    0.34
  -4  -5 -12    0.20    0.28
  -4  -5 -12    0.87    0.28
   4   5  12    0.78    0.26
   4  -5  12    0.92    0.35
   4  -5  12    0.35    0.27
  -4  -5 -12    0.52    0.28
  -4  -5 -13    3.87    0.44
  -4  -5 -13    4.24    0.41
  -4  -5 -13    4.07    0.35
   4   5  13    3.82    0.34
   4  -5  13    2.59    0.44
  -4  -5 -13    3.68    0.40
  -4  -5 -14    6.21    0.51
   4  -5  14    4.86    0.50
  -4  -5 -14    6.07    0.50
  -4  -5 -14    5.40    0.45
  -4  -5 -14    5.39    0.34
  -4  -5 -15    0.47    0.33
  -4  -5 -15    0.22    0.38
  -4  -5 -15    0.53    0.39
   4  -5  15   -0.17    0.41
  -4  -5 -15    0.20    0.20
  -4  -5 -16    0.59    0.41
  -4  -5 -16    0.57    0.34
  -4  -5 -16    0.74    0.38
   4  -5  16    0.13    0.42
  -4  -5 -17    0.57    0.39
   4  -5  17    0.59    0.50
  -4  -5 -17    0.14    0.34
  -4  -5 -18    1.20    0.50
  -4  -5 -18    0.67    0.42
   4  -5  18    1.31    0.52
  -4  -5 -18    1.18    0.38
  -4  -5 -19   -0.21    0.48
   4  -5  19    0.03    0.49
  -4  -5 -19   -0.19    0.41
  -4  -5 -19   -0.14    0.35
   4  -6 -19    0.38    0.53
   4  -6 -19   -0.16    0.39
  -4  -6  19    0.13    0.47
   4  -6 -18    0.59    0.53
  -4  -6  18    0.33    0.46
   4  -6 -17    0.63    0.50
  -4  -6  17    1.87    0.50
   4  -6 -17    1.17    0.31
   4  -6 -16    1.57    0.50
   4  -6 -16    1.48    0.34
  -4  -6  16    0.24    0.43
   4   6 -16    0.64    0.30
  -4  -6  15    0.07    0.40
   4  -6 -15   -0.10    0.42
   4   6 -15    0.11    0.28
   4  -6 -14    0.40    0.39
   4  -6 -14    0.48    0.29
  -4  -6  14   -0.02    0.34
   4   6 -14   -0.02    0.27
   4  -6 -13    0.42    0.28
   4  -6 -13   -0.24    0.44
   4  -6 -13    0.49    0.28
   4   6 -13    0.30    0.28
  -4  -6  13    0.02    0.35
   4  -6 -12    1.89    0.31
   4   6 -12    1.74    0.31
  -4  -6  12    2.13    0.27
  -4  -6  12    1.87    0.37
   4  -6 -12    1.74    0.31
   4  -6 -11   12.57    0.65
  -4  -6  11   13.67    0.61
  -4   6  11   11.20    0.62
  -4  -6  11   13.42    0.71
   4   6 -11   12.70    0.67
   4  -6 -11   11.57    0.63
  -4   6  10    1.21    0.28
   4   6 -10    1.65    0.30
  -4  -6  10    1.31    0.23
   4  -6 -10    1.79    0.30
  -4  -6  10    1.44    0.33
   4  -6 -10    1.57    0.30
  -4  -6   9    1.04    0.21
   4   6  -9    1.57    0.29
   4  -6  -9    1.32    0.29
   4  -6  -9    1.00    0.28
  -4  -6   9    1.06    0.29
  -4   6   9    1.02    0.30
  -4   6   9    0.60    0.25
  -4   6   8    0.56    0.23
   4  -6  -8    0.67    0.26
   4  -6  -8    0.84    0.26
  -4  -6   8    0.81    0.25
   4   6  -8    0.80    0.26
  -4  -6   8    0.70    0.27
  -4  -6   8    0.76    0.19
  -4   6   8    0.64    0.27
   4  -6  -7    1.17    0.28
  -4   6   7    0.86    0.25
  -4   6   7    0.76    0.27
   4  -6  -7    1.09    0.27
   4   6  -7    0.69    0.27
  -4  -6   7    0.62    0.18
  -4  -6   7    0.73    0.23
   4  -6  -6    0.24    0.25
   4  -6  -6    0.62    0.25
  -4   6   6    0.51    0.22
   4   6  -6    0.48    0.25
  -4  -6   6    0.77    0.22
  -4   6   6    0.29    0.25
  -4  -6   5    4.30    0.34
   4   6  -5    3.55    0.34
   4  -6  -5    3.59    0.33
  -4   6   5    3.70    0.34
   4  -6  -5    4.02    0.35
  -4   6   5    3.49    0.32
  -4   6   4    0.94    0.27
   4  -6  -4    0.86    0.26
  -4   6   4    0.70    0.22
   4  -6  -4    1.20    0.25
   4   6  -4    0.60    0.25
  -4  -6   4    0.65    0.23
  -4   6   3    5.73    0.38
  -4  -6   3    5.28    0.37
  -4  -6   2    6.03    0.37
  -4   6   2    4.29    0.34
   4  -6  -1    0.97    0.24
   4  -6  -1    0.74    0.23
  -4   6   1    1.03    0.22
  -4  -6   1    1.13    0.23
   4   6  -1    1.45    0.25
  -4  -6   0    0.10    0.20
   4   6   0    0.15    0.21
  -4   6   0    0.41    0.20
   4  -6   0    0.18    0.20
   4  -6   0    0.22    0.23
   4  -6   1    3.72    0.32
   4   6   1    2.55    0.30
   4  -6   1    3.33    0.31
   4  -6   2    8.30    0.49
   4   6   2    7.58    0.49
   4  -6   2    9.60    0.51
  -4  -6  -3   26.94    1.09
   4  -6   3   25.07    1.08
   4   6   3   25.71    1.06
   4   6   3   25.53    1.09
   4  -6   3   22.83    1.07
  -4   6  -3   24.35    1.07
   4  -6   4   22.90    1.03
  -4  -6  -4   22.85    1.02
  -4   6  -4   23.45    1.01
   4   6   4   23.80    1.04
   4  -6   4   22.95    1.03
   4   6   4   24.97    1.01
   4  -6   5    7.55    0.49
  -4   6  -5    8.32    0.48
   4   6   5    7.33    0.49
  -4  -6  -5    8.37    0.48
   4  -6   5    7.58    0.45
   4   6   5    8.77    0.48
   4  -6   5    8.66    0.51
   4   6   6    1.65    0.28
  -4   6  -6    0.91    0.25
   4  -6   6    0.86    0.25
   4  -6   6    0.75    0.29
   4   6   6    1.30    0.30
   4  -6   6    0.63    0.28
  -4  -6  -6    1.60    0.28
   4   6   7    8.39    0.54
   4  -6   7    9.36    0.56
  -4   6  -7    9.61    0.53
   4   6   7   10.99    0.55
   4  -6   7    8.99    0.51
   4  -6   7    9.14    0.54
  -4  -6  -7    8.71    0.52
   4  -6   7   10.29    0.56
  -4  -6  -8    3.21    0.37
   4  -6   8    2.68    0.36
   4   6   8    4.04    0.37
   4   6   8    2.91    0.35
   4  -6   8    2.53    0.35
   4  -6   8    2.84    0.33
   4  -6   8    2.85    0.36
  -4   6  -8    2.63    0.32
   4  -6   9   21.45    0.94
  -4  -6  -9   19.73    0.97
   4  -6   9   21.46    0.96
  -4   6  -9   20.10    0.91
   4  -6   9   22.70    0.93
   4  -6   9   21.70    0.98
   4   6   9   17.75    0.94
   4  -6  10   -0.06    0.28
   4  -6  10    0.02    0.26
  -4  -6 -10    0.13    0.30
   4  -6  10   -0.08    0.30
   4  -6  10    0.38    0.28
   4   6  10    0.02    0.29
   4  -6  11    0.33    0.28
   4  -6  11    0.82    0.29
   4   6  11   -0.13    0.29
   4  -6  11    0.15    0.35
   4  -6  11    0.31    0.31
  -4  -6 -11    0.02    0.31
  -4  -6 -12    1.46    0.34
   4   6  12    2.24    0.34
  -4  -6 -12    1.49    0.31
   4  -6  12    1.91    0.40
  -4  -6 -13    0.31    0.31
   4  -6  13    1.05    0.41
  -4  -6 -13    0.78    0.36
   4   6  13    0.30    0.30
  -4  -6 -14    2.39    0.42
   4  -6  14    3.80    0.51
  -4  -6 -14    3.26    0.43
  -4  -6 -15   12.35    0.73
  -4  -6 -15   12.12    0.77
   4  -6  15   13.50    0.81
  -4  -6 -16    0.38    0.45
  -4  -6 -16   -0.02    0.38
   4  -6  16    0.63    0.47
  -4  -6 -17    6.75    0.63
   4  -6  17    7.42    0.70
  -4  -6 -17    8.02    0.60
   4  -6  18    0.25    0.52
  -4  -6 -18    0.16    0.36
  -4  -6 -18    0.69    0.42
   4  -7 -18    1.13    0.57
  -4  -7  18    0.82    0.51
   4  -7 -17   -0.64    0.58
  -4  -7  17    0.54    0.47
   4  -7 -17    0.29    0.35
   4  -7 -16    0.24    0.39
  -4  -7  16    0.33    0.45
   4  -7 -16   -0.33    0.54
   4  -7 -15    1.77    0.55
  -4  -7  15    1.21    0.44
   4   7 -15    1.85    0.35
   4  -7 -14   -0.13    0.48
  -4  -7  14    0.53    0.40
   4   7 -14    0.35    0.32
   4   7 -13    0.15    0.31
   4  -7 -13   -0.18    0.32
   4  -7 -13   -0.13    0.46
   4  -7 -13    0.25    0.33
  -4  -7  13    0.42    0.38
  -4  -7  12    6.37    0.54
  -4   7  12    7.40    0.49
   4  -7 -12    7.40    0.50
   4  -7 -12    6.74    0.51
   4   7 -12    7.24    0.52
   4   7 -11    0.24    0.30
  -4   7  11    0.14    0.28
   4  -7 -11    0.14    0.31
   4  -7 -11   -0.06    0.31
  -4  -7  11   -0.09    0.31
   4  -7 -10   18.73    0.88
  -4   7  10   19.61    0.88
   4  -7 -10   17.98    0.88
   4   7 -10   18.22    0.89
  -4  -7  10   18.03    0.80
  -4  -7  10   16.03    0.88
  -4  -7   9    1.27    0.32
   4  -7  -9    1.67    0.35
   4   7  -9    1.71    0.35
  -4  -7   9    1.66    0.25
  -4  -7   9    1.22    0.32
   4  -7  -9    1.83    0.36
  -4   7   9    1.74    0.32
  -4  -7   8   56.50    2.26
   4  -7  -8   61.17    2.30
  -4   7   8   60.71    2.27
  -4  -7   8   52.87    2.18
   4  -7  -8   61.20    2.28
   4   7  -8   55.84    2.29
  -4   7   7    1.27    0.33
  -4  -7   7    2.10    0.35
   4   7  -7    1.99    0.37
  -4  -7   7    1.98    0.25
   4  -7  -7    1.77    0.38
   4  -7  -7    2.00    0.37
  -4   7   7    1.91    0.37
  -4  -7   6    3.36    0.38
   4  -7  -6    4.11    0.41
  -4   7   6    3.94    0.38
   4  -7  -6    3.97    0.43
   4   7  -6    3.93    0.41
  -4   7   6    3.09    0.39
  -4   7   5   -0.29    0.30
   4  -7  -5    0.15    0.33
  -4   7   5   -0.06    0.26
   4   7  -5   -0.24    0.29
   4  -7  -5    0.02    0.27
  -4  -7   5    0.11    0.27
  -4   7   4    3.94    0.37
  -4   7   4    3.21    0.41
   4  -7  -4    3.64    0.38
   4  -7  -4    3.25    0.39
  -4  -7   4    4.19    0.38
   4   7  -4    4.14    0.40
  -4   7   3   -0.31    0.33
   4  -7  -3    0.48    0.30
  -4  -7   3    0.21    0.26
  -4   7   3    0.50    0.24
  -4  -7   2    8.10    0.50
  -4   7   2    7.49    0.48
   4   7  -1    4.93    0.43
   4  -7  -1    4.39    0.41
  -4  -7   1    3.66    0.39
  -4   7   1    5.61    0.40
   4  -7  -1    4.36    0.43
   4   7   0   23.86    1.13
   4  -7   0   26.13    1.12
   4  -7   0   25.61    1.14
  -4   7   0   29.23    1.12
   4   7   1   88.99    3.64
   4  -7   1  100.40    3.65
   4  -7   1   95.94    3.65
   4   7   2  104.92    3.93
   4  -7   2  101.31    3.91
   4  -7   2  101.99    3.92
   4   7   3  140.22    4.99
   4   7   3  135.48    5.02
   4  -7   3  128.15    4.99
  -4   7  -3  128.66    4.98
  -4  -7  -3  138.66    5.00
   4  -7   3  125.70    5.00
  -4  -7  -4   34.59    1.51
   4   7   4   35.70    1.54
   4  -7   4   34.51    1.52
  -4   7  -4   35.90    1.50
   4  -7   4   33.53    1.52
   4  -7   5    0.30    0.32
  -4   7  -5    0.43    0.27
   4   7   5    0.27    0.33
   4  -7   5    0.17    0.34
  -4  -7  -5    0.27    0.30
   4  -7   6   15.26    0.81
   4  -7   6   15.15    0.81
   4  -7   6   15.59    0.76
  -4   7  -6   16.65    0.80
   4   7   6   17.95    0.80
   4   7   6   15.97    0.83
  -4  -7  -6   17.49    0.81
   4   7   7   13.29    0.71
   4  -7   7   11.95    0.69
  -4  -7  -7   13.02    0.68
   4  -7   7   12.75    0.70
   4  -7   7   11.15    0.63
   4   7   7   13.32    0.68
  -4   7  -7   13.53    0.66
   4  -7   8    0.39    0.32
   4   7   8    0.64    0.32
   4  -7   8    0.28    0.33
  -4   7  -8    0.79    0.27
  -4  -7  -8    1.16    0.31
  -4  -7  -8    0.67    0.33
   4  -7   8    0.47    0.28
   4   7   8    0.73    0.31
   4   7   9    0.25    0.32
   4  -7   9   -0.04    0.33
   4  -7   9    0.49    0.30
   4  -7   9    0.10    0.29
  -4  -7  -9    0.22    0.32
  -4   7  -9    0.16    0.26
   4   7   9    0.45    0.30
  -4   7 -10    0.52    0.29
   4  -7  10    0.73    0.34
  -4  -7 -10    0.57    0.34
   4  -7  10    0.84    0.31
   4   7  10    0.36    0.33
   4  -7  10    0.96    0.34
   4   7  11    4.39    0.45
  -4  -7 -11    3.66    0.44
  -4  -7 -11    3.36    0.38
   4  -7  11    4.89    0.49
   4   7  12    3.08    0.41
  -4  -7 -12    2.01    0.38
  -4  -7 -12    2.98    0.38
   4  -7  12    2.94    0.43
  -4  -7 -13    0.63    0.39
   4   7  13    0.29    0.32
   4  -7  13    0.08    0.40
  -4  -7 -14    0.03    0.39
   4  -7  14    1.07    0.46
  -4  -7 -14    0.25    0.38
  -4  -7 -15    4.41    0.55
  -4  -7 -15    5.78    0.55
   4  -7  15    4.18    0.57
   4  -7  16    5.13    0.60
  -4  -7 -16    3.91    0.53
   4  -7  17   -0.12    0.48
  -4  -7 -17   -0.13    0.44
  -4  -7 -17    0.56    0.40
   4  -8 -17    0.81    0.46
  -4  -8  17    0.82    0.48
  -4  -8  16    0.66    0.47
   4  -8 -16    0.31    0.47
   4   8 -15   -0.34    0.36
  -4  -8  15    0.22    0.43
   4   8 -14   -0.38    0.34
  -4  -8  14    0.03    0.44
  -4  -8  13    1.13    0.42
   4   8 -13    0.63    0.36
  -4   8  12    0.24    0.31
   4   8 -12    0.15    0.34
  -4  -8  12    0.17    0.37
   4   8 -11    1.72    0.38
  -4  -8  11    0.67    0.35
  -4   8  11    1.19    0.34
   4   8 -10    5.56    0.50
  -4  -8  10    5.43    0.51
  -4   8  10    6.46    0.49
  -4   8   9    9.14    0.58
   4   8  -9    8.92    0.63
  -4   8   8    0.54    0.36
   4   8  -8    0.59    0.40
   4   8  -7  118.57    4.79
  -4   8   7  132.29    4.77
   4   8  -6   16.63    0.93
  -4   8   6   18.11    0.91
  -4   8   5   58.78    2.31
   4   8  -5   56.08    2.34
  -4   8   4    2.62    0.38
   4   8  -4    2.71    0.42
  -4   8   3   18.83    0.91
  -4   8   2    1.56    0.33
   4  -8  -1   12.64    0.75
   4  -8  -1   15.21    0.79
  -4  -8   1   14.65    0.77
  -4   8   1   14.75    0.76
   4   8  -1   13.21    0.79
   4  -8   0   23.17    1.11
  -4   8   0   22.03    1.09
  -4  -8   0   25.50    1.11
   4   8   0   24.82    1.13
   4   8   1    0.60    0.38
   4  -8   1    1.24    0.41
   4   8   2    0.43    0.37
   4   8   3    3.01    0.44
   4   8   3    3.03    0.44
  -4   8  -3    3.70    0.43
   4   8   4    1.64    0.43
  -4   8  -4    1.00    0.35
   4   8   4    1.25    0.37
  -4   8  -5   69.96    2.67
   4   8   5   63.55    2.69
   4   8   5   68.99    2.66
  -4   8  -6   25.04    1.13
   4   8   6   25.30    1.13
   4   8   6   23.19    1.17
  -4   8  -7   16.71    0.88
   4   8   7   18.61    0.92
   4   8   7   17.81    0.89
  -4  -8  -8    7.16    0.57
   4   8   8    7.32    0.57
  -4   8  -8    6.86    0.51
   4   8   9    0.29    0.37
  -4  -8  -9    0.34    0.32
  -4   8  -9   -0.24    0.31
  -4  -8 -10    1.50    0.41
   4   8  10    1.79    0.39
  -4   8 -10    1.48    0.33
   4   8  11    0.13    0.37
  -4   8 -11   -0.36    0.33
  -4  -8 -11   -0.03    0.38
   4  -8  11    0.18    0.38
  -4  -8 -12    0.77    0.44
   4  -8  12    0.55    0.41
   4   8  12   -0.22    0.36
  -4  -8 -13    0.32    0.43
   4  -8  13    1.42    0.45
  -4  -8 -14    1.22    0.47
   4  -8  14    1.34    0.46
  -4  -8 -15   -0.10    0.44
  -4  -8 -15    0.12    0.45
   4  -8  15    0.21    0.48
  -4  -8 -16   -0.50    0.45
  -4  -8 -16   -0.49    0.46
   4  -8  16    0.55    0.48
  -4  -9  16    0.21    0.44
  -4  -9  15   -0.59    0.44
   4   9 -14    0.52    0.38
  -4  -9  14    0.50    0.47
  -4  -9  13   -0.42    0.42
   4   9 -13    0.13    0.38
  -4   9  13    0.04    0.36
   4   9 -12   -0.13    0.37
  -4   9  12    0.73    0.37
  -4  -9  12    0.40    0.40
   4   9 -11    0.75    0.39
  -4   9  11    0.49    0.35
  -4  -9  11   -0.26    0.39
   4   9 -10    0.60    0.39
  -4   9  10    0.38    0.35
  -4  -9  10    1.19    0.38
   4   9  -9   -0.32    0.36
  -4   9   9    0.19    0.35
   4   9  -8    1.71    0.41
  -4   9   8    1.49    0.38
   4   9  -7    2.52    0.44
  -4   9   7    2.93    0.40
   4   9  -6   -0.17    0.37
  -4   9   6   -0.02    0.34
  -4   9   5    9.83    0.64
   4   9  -5   10.06    0.67
   4   9  -4    1.92    0.42
  -4   9   4    1.80    0.38
  -4   9   3    1.01    0.35
  -4   9   2    0.60    0.32
  -4   9   1   11.11    0.65
   4   9  -1    9.03    0.66
   4   9   0    0.37    0.37
  -4   9   0   -0.51    0.35
   4   9   1    6.15    0.56
   4   9   2   10.71    0.71
  -4   9  -3    9.12    0.63
   4   9   3   10.53    0.69
  -4   9  -4   15.48    0.82
   4   9   4   13.99    0.84
  -4   9  -5   30.66    1.37
   4   9   5   29.91    1.41
   4   9   6    3.28    0.49
  -4   9  -6    2.82    0.43
   4   9   7    0.77    0.41
  -4   9  -7    1.45    0.41
   4   9   8    2.34    0.45
  -4  -9  -8    1.75    0.45
  -4   9  -8    0.86    0.36
   4   9   9    0.77    0.43
  -4   9  -9    0.71    0.37
  -4  -9  -9    0.12    0.41
   4   9  10    3.10    0.49
  -4  -9 -10    2.65    0.48
  -4   9 -10    3.03    0.44
  -4   9 -11    1.31    0.41
   4   9  11    1.69    0.45
  -4  -9 -12    0.48    0.47
   4  -9  12    0.69    0.45
   4   9  12    0.41    0.42
   4  -9  13    0.09    0.44
  -4  -9 -13   -0.10    0.46
  -4  -9 -14   -0.20    0.52
   4  -9  14    0.42    0.50
  -4  -9 -15    2.36    0.57
   4  -9  15    2.47    0.59
  -4 -10  14    0.46    0.50
   4  10 -14    0.55    0.41
   4  10 -13    0.28    0.43
  -4 -10  13    0.53    0.46
   4  10 -12    0.15    0.43
  -4 -10  12    0.35    0.45
  -4  10  12   -0.05    0.42
   4  10 -11    0.46    0.42
  -4  10  11    0.34    0.41
  -4 -10  11    0.03    0.42
  -4 -10  10   -0.44    0.41
   4  10 -10   -0.03    0.42
  -4  10  10    0.21    0.40
  -4  10   9    1.75    0.43
   4  10  -9    1.47    0.46
  -4  10   8    0.41    0.39
   4  10  -8    1.16    0.44
   4  10  -7    0.49    0.41
  -4  10   7    0.36    0.38
   4  10  -6   -0.03    0.38
  -4  10   6    0.03    0.37
   4  10  -5    3.51    0.51
  -4  10   5    3.67    0.48
   4  10  -4    0.81    0.40
  -4  10   4    0.71    0.39
  -4  10   3    1.41    0.40
  -4  10   2    0.60    0.37
   4  10  -1    0.10    0.36
  -4  10   1    1.47    0.40
  -4  10   0    0.87    0.38
   4  10   0    1.34    0.42
   4  10   1    0.41    0.36
   4  10   2    4.58    0.53
  -4  10  -3    1.73    0.43
   4  10   3    2.22    0.47
   4  10   4    0.19    0.40
  -4  10  -4    0.39    0.38
   4  10   5    0.33    0.44
  -4  10  -5   -0.63    0.41
   4  10   6    4.34    0.57
  -4  10  -6    4.83    0.53
  -4  10  -7    6.48    0.59
   4  10   7    6.67    0.64
   4  10   8    3.63    0.55
  -4  10  -8    4.27    0.50
  -4  10  -9    0.74    0.41
   4  10   9    1.47    0.47
  -4 -10  -9    1.96    0.48
  -4 -10 -10    0.41    0.46
  -4  10 -10   -0.10    0.40
   4  10  10    0.54    0.45
  -4 -10 -11    0.53    0.48
   4  10  11    0.93    0.47
  -4  10 -11    0.72    0.41
   4 -10  12    0.62    0.50
  -4 -10 -12    0.39    0.55
  -4 -10 -13    0.85    0.61
   4 -10  13    1.00    0.57
   4  11 -12   17.68    1.06
  -4 -11  12   17.19    1.06
  -4  11  11   12.27    0.88
   4  11 -11   10.99    0.87
  -4 -11  11   11.74    0.87
   4  11 -10    6.21    0.69
  -4  11  10    6.06    0.67
  -4 -11  10    5.80    0.68
  -4  11   9    2.78    0.54
   4  11  -9    3.15    0.57
  -4  11   8    1.92    0.48
   4  11  -8    1.48    0.50
   4  11  -7    0.14    0.45
  -4  11   7   -0.18    0.43
   4  11  -6   -0.04    0.44
  -4  11   6   -0.18    0.43
   4  11  -5    3.24    0.55
  -4  11   5    3.33    0.53
   4  11  -4    1.83    0.51
  -4  11   4    2.87    0.54
  -4  11   3    5.94    0.63
  -4  11   2    8.29    0.66
   4  11  -1    3.50    0.56
  -4  11   1    3.91    0.54
   4  11   0    1.20    0.46
  -4  11   0    0.36    0.44
   4  11   1    0.81    0.45
   4  11   2    1.39    0.48
   4  11   3    0.82    0.46
  -4  11  -3    0.30    0.44
   4  11   4    4.79    0.61
  -4  11  -4    5.41    0.58
   4  11   5    3.61    0.60
  -4  11  -5    4.74    0.61
  -4  11  -6   13.78    0.85
   4  11   6   11.12    0.87
  -4  11  -7    4.31    0.56
   4  11   7    5.55    0.66
  -4  11  -8    2.08    0.50
   4  11   8    3.02    0.56
  -4 -11  -9    1.69    0.50
  -4  11  -9    1.23    0.47
   4  11   9    2.13    0.54
  -4 -11 -10    0.97    0.53
  -4  11 -10    0.22    0.45
   4  11  10    0.41    0.48
  -4 -11 -11   -0.23    0.55
  -4  11 -11   -0.22    0.46
   4  11  11    0.10    0.50
  -4  12   8    4.66    0.68
   4  12  -8    6.15    0.73
  -4  12   7   -0.23    0.50
   4  12  -7   -0.11    0.54
  -4  12   6   -0.03    0.50
   4  12  -6   -0.23    0.52
  -4  12   5    0.73    0.50
   4  12  -5    0.74    0.49
  -4  12   4    4.36    0.60
   4  12  -4    4.35    0.64
  -4  12   3   -0.30    0.50
   4  12  -3   -0.27    0.54
  -4  12   2    0.59    0.51
   4  12  -1   -0.89    0.56
  -4  12   1    0.10    0.50
   4  12   0    0.62    0.51
  -4  12   0    0.43    0.48
   4  12   1    3.25    0.56
  -4  12  -2    0.43    0.50
   4  12   2    1.63    0.55
  -4  12  -3    2.46    0.56
   4  12   3    1.82    0.57
  -4  12  -4    3.44    0.59
   4  12   4    3.56    0.63
  -4  12  -5    1.01    0.52
   4  12   5    0.77    0.53
  -4  12  -6    4.12    0.59
  -4 -12  -6    4.27    0.61
   4  12   6    3.68    0.65
  -4  12  -7    1.77    0.54
   4  12   7    1.48    0.59
   5   0 -22   -0.46    0.41
   5   0 -22   -0.52    0.53
   5   0 -21   -0.33    0.39
   5   0 -21   -0.53    0.51
   5   0 -20    3.67    0.47
   5   0 -19   -0.57    0.34
   5   0 -18   10.91    0.64
   5   0 -17    0.12    0.28
   5   0 -16   24.48    1.09
   5   0 -15    0.12    0.28
   5   0 -14   34.76    1.16
   5   0 -14   25.39    0.99
   5   0 -13   -0.04    0.09
   5   0 -13    0.04    0.20
  -5   0  13   -0.04    0.11
  -5   0  12    0.90    0.15
   5   0 -12    1.18    0.13
   5   0 -12    1.48    0.22
  -5   0  11    0.11    0.13
   5   0 -11    0.18    0.17
  -5   0  10    0.53    0.12
   5   0 -10    0.62    0.16
  -5   0   9    0.03    0.11
   5   0  -8   22.07    0.85
  -5   0   8   26.43    0.90
   5   0  -7   -0.02    0.07
  -5   0   7   -0.01    0.14
  -5   0   6  801.05   28.23
   5   0  -6  779.38   28.21
   5   0  -6  764.37   28.25
   5   0  -6  765.92   28.24
   5   0  -5    0.22    0.16
   5   0  -5    0.01    0.10
   5   0  -5    0.02    0.15
  -5   0   5    0.14    0.13
   5   0  -4 2259.82   80.31
  -5   0   4 2229.56   80.31
   5   0  -4 2263.12   80.32
   5   0  -4 2138.95   80.33
  -5   0   4 2171.70   80.33
   5   0  -3   -0.11    0.14
  -5   0   3   -0.09    0.11
   5   0  -3    0.01    0.12
  -5   0   3   -0.10    0.15
  -5   0   2 3074.46  110.69
   5   0  -2 3046.97  110.67
  -5   0   1   -0.01    0.09
   5   0  -1    0.08    0.07
   5   0  -1    0.11    0.12
   5   0   0   58.07    2.09
   5   0   0   61.92    2.12
   5   0   0   54.33    2.08
   5   0   1    0.05    0.11
   5   0   1   -0.01    0.12
   5   0   1    0.01    0.08
   5   0   2  220.49    8.12
   5   0   2  233.86    8.14
   5   0   2  218.60    8.09
   5   0   2  234.21    8.14
   5   0   3   -0.04    0.13
   5   0   3   -0.02    0.12
   5   0   3    0.08    0.06
  -5   0  -3    0.12    0.11
  -5   0  -3    0.07    0.11
  -5   0  -4    9.84    0.46
   5   0   4   10.42    0.46
   5   0   4    9.40    0.43
  -5   0  -4   10.12    0.45
   5   0   5    0.25    0.11
  -5   0  -5    0.63    0.14
   5   0   5    0.28    0.16
   5   0   5    0.45    0.15
  -5   0  -5    0.43    0.13
   5   0   6 1414.25   53.46
  -5   0  -6 1521.32   53.50
   5   0   6 1464.68   53.49
  -5   0  -6 1517.28   53.46
   5   0   7   -0.23    0.19
  -5   0  -7   -0.18    0.19
   5   0   7   -0.34    0.18
  -5   0  -7    0.18    0.14
   5   0   8  149.68    5.67
  -5   0  -8  153.41    5.62
   5   0   8  159.76    5.65
  -5   0  -8  150.97    5.67
  -5   0  -9    0.13    0.13
   5   0   9   -0.05    0.18
  -5   0  -9    0.03    0.16
   5   0   9    0.04    0.16
  -5   0  -9   -0.04    0.16
  -5   0 -10    7.77    0.40
   5   0  10    7.30    0.40
   5   0  10    7.69    0.40
  -5   0 -10    7.40    0.42
  -5   0 -10    6.56    0.33
   5   0  11    0.02    0.11
  -5   0 -11    0.13    0.13
  -5   0 -11    0.15    0.21
  -5   0 -11    0.11    0.19
   5   0  11    0.29    0.21
   5   0  11    0.21    0.11
   5   0  12    1.34    0.25
   5   0  12    1.12    0.12
  -5   0 -12    1.23    0.23
   5   0  12    1.17    0.12
  -5   0 -12    1.46    0.26
  -5   0 -12    1.22    0.13
   5   0  13   -0.10    0.23
  -5   0 -13    0.11    0.21
   5   0  13    0.06    0.07
  -5   0 -13    0.02    0.24
   5   0  14   82.69    3.10
  -5   0 -14   81.18    3.17
  -5   0 -14   80.72    3.09
  -5   0 -15   -0.23    0.25
  -5   0 -15   -0.02    0.28
  -5   0 -16    0.28    0.25
  -5   0 -16   -0.28    0.33
  -5   0 -17    0.09    0.26
  -5   0 -18    5.73    0.42
  -5   0 -18    5.02    0.49
  -5   0 -19   -0.07    0.40
  -5   0 -20    3.64    0.52
   5  -1 -22    0.25    0.44
   5   1 -22    0.03    0.42
   5  -1 -22    0.97    0.56
   5  -1 -21    2.10    0.45
   5  -1 -21    1.99    0.55
   5  -1 -20    1.98    0.42
   5   1 -20    1.59    0.39
   5  -1 -20    1.05    0.50
   5  -1 -19    1.71    0.38
   5   1 -19    1.93    0.37
   5  -1 -18    1.03    0.35
   5   1 -18    1.00    0.30
   5  -1 -18    0.72    0.41
   5   1 -17    9.71    0.56
   5  -1 -17    9.31    0.57
   5  -1 -16    2.45    0.34
   5   1 -16    2.87    0.33
   5  -1 -15   19.91    0.95
   5   1 -15   22.83    0.95
  -5  -1  14    2.95    0.18
   5  -1 -14    3.76    0.33
   5   1 -14    4.24    0.32
   5   1 -14    3.22    0.17
   5   1 -13    3.37    0.29
  -5   1  13    3.93    0.22
   5  -1 -13    3.77    0.30
   5   1 -13    2.80    0.19
   5  -1 -13    3.51    0.21
  -5   1  12   27.71    0.95
   5   1 -12   26.63    0.93
  -5  -1  12   30.25    1.06
   5  -1 -12   27.52    0.93
   5  -1 -12   21.53    0.88
   5   1 -12   27.46    1.00
  -5  -1  12   27.39    0.92
   5  -1 -12   20.74    0.88
   5  -1 -11   19.88    0.80
  -5   1  11   24.34    0.86
   5  -1 -11   22.52    0.84
   5   1 -11   23.12    0.89
  -5  -1  11   25.45    0.95
   5   1 -11   21.77    0.85
  -5  -1  11   21.47    0.83
   5  -1 -11   19.89    0.80
  -5   1  10   41.22    1.57
   5   1 -10   41.24    1.57
   5  -1 -10   43.83    1.57
  -5  -1  10   42.99    1.56
   5   1 -10   42.47    1.59
   5  -1 -10   38.31    1.53
  -5  -1  10   45.19    1.64
   5  -1 -10   41.81    1.56
   5   1  -9    0.38    0.13
  -5   1   9    0.24    0.13
   5  -1  -9    0.40    0.12
   5  -1  -9    0.42    0.08
   5  -1  -9    0.52    0.13
  -5  -1   9    0.24    0.17
  -5  -1   9    0.31    0.12
   5   1  -8    1.93    0.16
   5  -1  -8    2.84    0.18
  -5  -1   8    1.84    0.21
   5   1  -8    1.93    0.22
   5  -1  -8    2.64    0.18
   5  -1  -8    2.73    0.14
  -5  -1   8    2.07    0.17
  -5   1   8    2.64    0.19
  -5  -1   7   23.60    0.96
   5   1  -7   24.32    0.94
   5   1  -7   26.48    0.99
   5  -1  -7   24.41    0.93
  -5  -1   7   26.53    1.00
   5  -1  -7   25.17    0.96
  -5   1   7   23.38    0.96
  -5  -1   6   48.69    1.76
   5   1  -6   44.01    1.70
   5   1  -6   46.10    1.72
   5  -1  -6   46.92    1.72
  -5  -1   6   45.29    1.70
   5   1  -6   48.17    1.76
  -5  -1   6   45.58    1.75
   5  -1  -6   49.45    1.75
  -5   1   6   48.20    1.75
   5  -1  -5   67.80    2.55
   5   1  -5   72.56    2.53
  -5  -1   5   74.28    2.57
   5   1  -5   72.07    2.57
   5  -1  -5   62.97    2.58
  -5  -1   5   67.66    2.57
   5  -1  -5   67.36    2.56
   5   1  -5   70.07    2.54
  -5  -1   5   66.54    2.53
  -5   1   5   67.37    2.57
  -5   1   4    1.07    0.13
   5   1  -4    0.89    0.10
  -5  -1   4    0.77    0.10
   5   1  -4    0.75    0.13
  -5  -1   4    0.80    0.12
   5   1  -4    0.64    0.06
  -5  -1   4    0.79    0.12
   5  -1  -4    1.01    0.11
   5  -1  -4    0.94    0.14
   5  -1  -4    1.25    0.15
   5   1  -3   14.54    0.57
   5   1  -3   14.79    0.57
  -5  -1   3   15.03    0.57
   5  -1  -3   13.62    0.57
  -5  -1   3   15.21    0.57
  -5  -1   3   15.23    0.60
   5  -1  -3   12.71    0.58
  -5   1   3   13.30    0.59
  -5   1   2   16.31    0.69
  -5  -1   2   17.41    0.69
  -5  -1   2   18.84    0.67
   5   1  -2   18.82    0.68
   5   1  -2   17.02    0.69
   5  -1  -2   16.29    0.70
  -5   1   1   92.60    3.45
  -5   1   1   91.25    3.46
  -5  -1   1   95.50    3.43
  -5  -1   1   94.05    3.46
   5   1  -1   94.17    3.42
   5  -1  -1   95.82    3.47
   5  -1  -1   93.64    3.46
   5   1   0  230.25    8.52
   5  -1   0  247.88    8.55
  -5  -1   0  241.87    8.52
  -5   1   0  230.71    8.53
   5  -1   0  223.45    8.55
  -5  -1  -1  713.98   25.34
   5  -1   1  723.13   25.37
   5  -1   1  716.30   25.36
   5   1   1  689.61   25.34
   5   1   1  685.13   25.37
  -5   1  -1  680.22   25.34
   5  -1   2  191.11    7.00
   5   1   2  195.25    6.98
  -5  -1  -2  187.32    6.98
   5  -1   2  192.02    6.99
   5   1   2  191.46    7.00
  -5  -1  -3   72.63    2.63
   5   1   3   72.99    2.65
  -5  -1  -3   73.46    2.59
   5  -1   3   68.46    2.63
  -5  -1  -3   65.46    2.63
   5   1   3   72.90    2.63
  -5   1  -3   64.64    2.63
   5  -1   3   73.36    2.65
  -5  -1  -4   42.72    1.67
   5  -1   4   45.36    1.68
   5   1   4   43.11    1.68
   5  -1   4   44.65    1.66
  -5  -1  -4   41.76    1.63
  -5  -1  -4   42.60    1.66
   5  -1   4   45.62    1.65
  -5  -1  -4   45.45    1.62
  -5   1  -4   45.54    1.67
   5  -1   5  581.00   21.12
   5   1   5  580.61   21.13
  -5  -1  -5  586.94   21.11
  -5  -1  -5  592.42   21.13
  -5   1  -5  594.55   21.11
  -5  -1  -5  585.62   21.08
   5  -1   5  564.62   21.10
  -5  -1  -5  572.60   21.08
   5  -1   5  585.76   21.10
  -5  -1  -6  409.28   15.26
   5   1   6  421.44   15.30
   5  -1   6  414.42   15.29
  -5  -1  -6  392.22   15.29
   5  -1   6  427.95   15.27
  -5  -1  -6  423.14   15.25
  -5  -1  -6  418.33   15.27
   5  -1   6  428.67   15.27
  -5   1  -6  430.01   15.29
  -5   1  -6  432.73   15.27
   5  -1   7   87.31    3.26
   5  -1   7   87.37    3.23
   5  -1   7   90.13    3.23
   5   1   7   88.83    3.27
  -5  -1  -7   86.06    3.22
  -5  -1  -7   84.23    3.23
  -5   1  -7   89.61    3.27
  -5  -1  -7   86.14    3.23
  -5   1  -7   91.81    3.24
   5  -1   7   86.56    3.24
  -5  -1  -7   85.70    3.27
  -5  -1  -8    0.43    0.12
  -5   1  -8    0.39    0.14
   5   1   8    0.55    0.18
  -5  -1  -8    0.40    0.17
  -5  -1  -8    0.32    0.14
   5  -1   8    0.44    0.18
  -5  -1  -8    0.31    0.14
  -5   1  -8    0.54    0.16
  -5  -1  -8    0.78    0.17
   5  -1   8    0.30    0.12
   5  -1   8    0.47    0.16
   5  -1   8    0.55    0.13
   5  -1   8    0.13    0.17
  -5   1  -9    0.03    0.17
  -5   1  -9   -0.04    0.14
  -5  -1  -9   -0.07    0.17
   5  -1   9   -0.05    0.17
   5  -1   9    0.11    0.12
  -5   1  -9   -0.03    0.17
   5  -1   9    0.29    0.19
   5   1   9    0.09    0.19
   5  -1   9    0.12    0.18
   5  -1   9    0.11    0.12
  -5  -1  -9    0.09    0.17
  -5  -1  -9   -0.03    0.14
  -5  -1  -9    0.01    0.11
   5   1   9    0.08    0.12
  -5   1 -10    0.57    0.20
   5  -1  10    0.55    0.20
  -5  -1 -10    0.24    0.20
   5  -1  10    0.23    0.20
  -5  -1 -10    0.14    0.20
  -5   1 -10    0.13    0.15
   5  -1  10    0.22    0.14
   5   1  10    0.21    0.13
  -5   1 -10    0.43    0.21
   5  -1  10    0.23    0.22
  -5  -1 -10    0.07    0.18
  -5  -1 -10    0.06    0.12
   5   1  10    0.18    0.20
  -5  -1 -11    0.25    0.13
   5   1  11   -0.01    0.21
   5   1  11    0.01    0.13
   5  -1  11    0.38    0.24
  -5  -1 -11    0.07    0.23
  -5   1 -11   -0.05    0.20
  -5  -1 -11    0.12    0.21
   5  -1  11    0.01    0.14
   5  -1  11    0.14    0.22
  -5   1 -11    0.07    0.22
  -5  -1 -11    0.09    0.21
   5  -1  11   -0.08    0.22
  -5  -1 -11   -0.04    0.20
  -5   1 -11    0.13    0.15
  -5   1 -12    9.70    0.50
  -5  -1 -12   10.03    0.51
  -5  -1 -12   10.23    0.56
   5  -1  12   10.34    0.53
   5  -1  12    9.47    0.42
  -5   1 -12   10.73    0.57
  -5  -1 -12   10.20    0.52
   5   1  12    9.52    0.42
  -5  -1 -12   10.67    0.52
   5  -1  12   10.72    0.52
  -5   1 -12    9.17    0.43
  -5  -1 -12    8.82    0.41
  -5  -1 -13   38.83    1.33
  -5  -1 -13   38.41    1.34
   5   1  13   31.92    1.20
   5   1  13   29.04    1.19
  -5  -1 -13   30.09    1.19
   5  -1  13   29.01    1.19
   5  -1  13   31.46    1.20
  -5  -1 -13   38.26    1.40
  -5   1 -13   36.45    1.38
  -5  -1 -13   35.78    1.33
  -5   1 -13   36.11    1.31
   5  -1  13   38.34    1.35
   5  -1  13   37.01    1.32
   5  -1  14   19.42    0.87
  -5   1 -14   18.69    0.85
  -5   1 -14   18.75    0.94
  -5  -1 -14   19.66    0.94
   5  -1  14   18.77    0.90
  -5  -1 -14   20.46    0.88
  -5  -1 -14   21.08    0.90
  -5  -1 -14   19.53    0.88
  -5  -1 -15   -0.02    0.25
  -5   1 -15    0.03    0.24
   5  -1  15    0.35    0.31
  -5  -1 -15    0.21    0.29
  -5  -1 -15    0.37    0.29
  -5  -1 -16    1.66    0.29
  -5   1 -16    1.50    0.28
  -5  -1 -16    1.56    0.37
  -5  -1 -16    1.08    0.34
  -5  -1 -17    6.33    0.46
  -5   1 -17    7.14    0.45
  -5  -1 -17    8.16    0.54
  -5  -1 -17    7.64    0.58
  -5  -1 -18    0.44    0.29
  -5   1 -18    0.66    0.26
  -5  -1 -18   -0.20    0.41
  -5  -1 -18   -0.13    0.41
  -5  -1 -19    5.68    0.56
   5  -2 -21    0.63    0.43
   5   2 -21    0.84    0.38
   5  -2 -21    0.86    0.57
   5  -2 -20    1.79    0.42
   5   2 -20    2.12    0.40
   5  -2 -20    2.92    0.57
   5  -2 -19    2.05    0.39
   5   2 -19    2.39    0.40
   5  -2 -19    3.44    0.55
   5  -2 -18   -0.32    0.43
   5  -2 -18    0.54    0.33
   5   2 -18    0.14    0.29
   5   2 -17    0.68    0.28
   5  -2 -17    0.95    0.34
   5  -2 -17    1.34    0.44
   5  -2 -16    0.78    0.30
   5  -2 -16    0.78    0.08
  -5  -2  16    0.82    0.34
   5   2 -16    1.09    0.28
   5   2 -15    4.04    0.21
   5  -2 -15    5.35    0.40
   5  -2 -15    4.21    0.22
   5  -2 -15    4.35    0.21
  -5  -2  15    4.89    0.45
   5   2 -15    5.04    0.38
   5  -2 -14    0.63    0.14
  -5  -2  14    0.61    0.28
   5   2 -14    0.45    0.13
   5   2 -14    0.55    0.22
   5  -2 -14    0.52    0.12
  -5  -2  14    0.46    0.12
   5   2 -13    7.03    0.35
   5  -2 -13    7.35    0.33
  -5  -2  13    6.73    0.34
  -5  -2  13    7.93    0.49
   5   2 -13    6.58    0.41
   5  -2 -13    7.24    0.34
   5  -2 -13    7.50    0.36
   5  -2 -13    7.62    0.50
  -5   2  12    0.02    0.17
   5   2 -12   -0.18    0.15
  -5  -2  12    0.07    0.24
   5   2 -12    0.17    0.18
   5  -2 -12    0.05    0.27
   5  -2 -12    0.08    0.14
   5  -2 -12    0.29    0.27
  -5  -2  12    0.28    0.15
   5  -2 -12    0.34    0.16
   5   2 -11   15.47    0.69
  -5   2  11   16.31    0.69
  -5  -2  11   15.95    0.75
   5  -2 -11   15.96    0.68
   5  -2 -11   15.73    0.75
   5  -2 -11   17.18    0.67
  -5  -2  11   16.26    0.67
   5   2 -11   15.88    0.67
  -5   2  10   12.04    0.53
   5   2 -10   11.40    0.58
   5   2 -10   11.31    0.51
   5  -2 -10   11.94    0.52
  -5  -2  10   11.71    0.56
   5  -2 -10   12.38    0.58
  -5  -2  10   11.08    0.51
   5  -2 -10   12.02    0.50
   5   2 -10   11.45    0.52
   5   2  -9    0.14    0.13
   5   2  -9    0.13    0.11
  -5  -2   9    0.09    0.17
   5  -2  -9    0.15    0.14
  -5  -2   9    0.08    0.13
  -5   2   9    0.29    0.15
   5  -2  -9    0.06    0.13
   5   2  -8    1.35    0.17
  -5  -2   8    1.23    0.19
   5   2  -8    1.32    0.13
  -5  -2   8    1.07    0.16
  -5   2   8    1.51    0.18
   5  -2  -8    1.24    0.15
   5  -2  -8    1.33    0.16
   5  -2  -7    0.54    0.14
  -5   2   7    0.36    0.13
   5   2  -7    0.45    0.10
  -5  -2   7    0.41    0.06
   5   2  -7    0.36    0.12
   5  -2  -7    0.47    0.13
  -5  -2   7    0.51    0.15
  -5   2   6   11.04    0.48
   5   2  -6   10.39    0.42
  -5  -2   6   10.22    0.47
   5   2  -6    9.92    0.47
   5  -2  -6   10.86    0.47
   5  -2  -6   10.93    0.46
  -5  -2   6   10.35    0.42
  -5   2   5    0.17    0.13
  -5  -2   5    0.03    0.08
  -5  -2   5    0.11    0.11
   5  -2  -5    0.17    0.12
   5   2  -5    0.27    0.11
   5  -2  -5    0.10    0.13
   5  -2  -5    0.02    0.12
  -5  -2   4    0.17    0.08
  -5   2   4    0.21    0.13
   5  -2  -4    0.26    0.11
   5  -2  -4    0.32    0.13
   5  -2  -4    0.04    0.12
  -5  -2   4    0.54    0.11
   5  -2  -4    0.33    0.14
   5  -2  -3    0.11    0.12
   5  -2  -3    0.10    0.11
  -5  -2   3    0.38    0.10
  -5  -2   3    0.07    0.09
  -5   2   3    0.01    0.11
  -5  -2   2   12.42    0.49
  -5   2   2   11.66    0.52
  -5  -2   2   13.72    0.52
   5  -2  -2   11.50    0.53
  -5  -2   1    2.82    0.18
  -5  -2   1    2.60    0.12
  -5   2   1    3.16    0.20
   5  -2  -1    2.73    0.19
   5  -2   0    8.14    0.35
  -5  -2   0    7.02    0.34
   5  -2   0    7.11    0.34
  -5  -2   0    6.77    0.29
  -5   2   0    7.81    0.34
  -5  -2  -1   40.46    1.52
   5  -2   1   41.75    1.56
   5  -2   1   40.95    1.55
   5  -2   2    6.38    0.31
   5   2   2    6.11    0.27
   5  -2   2    6.17    0.31
  -5  -2  -2    6.40    0.28
   5   2   2    5.79    0.32
   5  -2   2    6.12    0.31
  -5   2  -3   27.18    1.12
  -5  -2  -3   30.68    1.10
   5  -2   3   29.51    1.11
   5  -2   3   28.56    1.12
   5   2   3   27.07    1.07
   5  -2   3   30.06    1.11
   5   2   3   28.45    1.12
   5  -2   4    1.72    0.16
  -5  -2  -4    1.95    0.17
   5   2   4    1.74    0.18
   5   2   4    1.82    0.17
  -5   2  -4    1.50    0.18
   5  -2   4    1.84    0.17
   5  -2   4    1.56    0.18
   5  -2   5   34.14    1.33
  -5  -2  -5   36.53    1.31
  -5   2  -5   35.92    1.35
  -5   2  -5   32.33    1.34
   5  -2   5   32.75    1.35
  -5  -2  -5   34.74    1.30
   5   2   5   34.64    1.34
   5   2   5   34.79    1.36
   5  -2   5   33.19    1.34
   5  -2   5   35.08    1.32
  -5   2  -6   59.60    2.10
   5   2   6   55.27    2.09
   5  -2   6   58.65    2.10
  -5   2  -6   56.62    2.10
   5   2   6   53.02    2.11
   5  -2   6   55.63    2.12
  -5  -2  -6   50.37    2.06
   5  -2   6   59.81    2.10
   5  -2   6   58.65    2.09
  -5  -2  -6   53.62    2.08
   5  -2   6   55.72    2.07
  -5  -2  -6   52.50    2.07
   5   2   7   28.17    1.15
   5  -2   7   27.95    1.11
  -5   2  -7   27.35    1.12
   5  -2   7   27.98    1.13
  -5  -2  -7   31.26    1.12
   5  -2   7   28.92    1.13
   5  -2   7   28.17    1.15
  -5   2  -7   27.47    1.13
  -5  -2  -7   28.47    1.15
  -5  -2  -7   30.83    1.11
  -5  -2  -7   28.73    1.11
   5   2   7   28.88    1.12
   5  -2   7   25.97    1.10
   5  -2   8   15.82    0.67
   5  -2   8   16.57    0.69
  -5   2  -8   15.83    0.69
  -5   2  -8   15.75    0.68
   5  -2   8   17.49    0.70
  -5  -2  -8   14.89    0.70
  -5  -2  -8   15.50    0.66
   5  -2   8   15.69    0.65
   5   2   8   15.50    0.67
  -5  -2  -8   16.64    0.68
  -5  -2  -8   15.42    0.66
   5  -2   8   16.64    0.72
  -5  -2  -8   16.70    0.71
  -5   2  -9    0.55    0.18
   5  -2   9    0.68    0.21
   5  -2   9    0.20    0.16
  -5  -2  -9    0.59    0.19
  -5  -2  -9    0.57    0.19
   5  -2   9    0.27    0.22
   5  -2   9    0.55    0.17
  -5   2  -9    0.49    0.18
  -5  -2  -9    0.54    0.15
   5  -2   9    0.03    0.19
   5   2   9    0.43    0.15
  -5  -2  -9    0.24    0.19
   5  -2  10   42.08    1.77
  -5   2 -10   43.37    1.72
  -5  -2 -10   47.33    1.80
  -5   2 -10   42.34    1.74
   5  -2  10   42.53    1.69
   5  -2  10   42.41    1.75
   5  -2  10   45.36    1.71
  -5  -2 -10   47.74    1.70
  -5  -2 -10   47.64    1.75
  -5  -2 -10   46.11    1.77
   5   2  10   47.50    1.72
   5  -2  10   44.03    1.74
  -5   2 -11    1.37    0.26
   5  -2  11    1.43    0.33
  -5   2 -11    1.58    0.24
  -5  -2 -11    2.18    0.33
   5  -2  11    1.88    0.31
   5   2  11    2.52    0.23
  -5  -2 -11    2.35    0.30
  -5  -2 -11    2.25    0.29
  -5  -2 -11    1.75    0.30
   5  -2  11    1.54    0.29
   5  -2  11    1.54    0.21
  -5  -2 -11    2.45    0.21
   5  -2  11    1.46    0.22
   5  -2  12    0.85    0.32
   5  -2  12    0.67    0.17
  -5  -2 -12    0.46    0.23
  -5  -2 -12    0.95    0.26
  -5   2 -12    1.08    0.24
   5  -2  12    1.27    0.30
   5  -2  12    0.90    0.17
   5   2  12    0.40    0.17
  -5  -2 -12    0.33    0.14
  -5  -2 -12    0.46    0.25
  -5  -2 -12    0.17    0.24
   5  -2  12    0.86    0.26
   5  -2  13   22.79    0.89
   5   2  13   19.04    0.79
  -5  -2 -13   21.02    0.89
  -5   2 -13   21.65    0.88
  -5  -2 -13   20.19    0.90
  -5  -2 -13   20.91    0.95
   5  -2  13   22.39    0.92
  -5  -2 -13   20.24    0.89
  -5  -2 -13   17.68    0.77
   5  -2  14    1.84    0.33
  -5  -2 -14    2.24    0.31
  -5   2 -14    1.88    0.28
  -5  -2 -14    1.96    0.36
  -5  -2 -14    1.56    0.31
  -5  -2 -14    1.46    0.13
  -5  -2 -14    1.70    0.35
  -5  -2 -15   29.15    1.30
  -5  -2 -15   28.57    1.23
   5  -2  15   28.98    1.26
  -5  -2 -15   28.39    1.25
  -5  -2 -16    1.03    0.36
  -5  -2 -16    1.05    0.32
   5  -2  16    1.77    0.40
  -5  -2 -16    1.21    0.38
  -5  -2 -17   -0.03    0.31
   5  -2  17   -0.09    0.38
  -5  -2 -17   -0.22    0.36
  -5  -2 -17    0.11    0.37
  -5  -2 -18    0.26    0.40
  -5  -2 -18    0.83    0.33
  -5  -2 -18    1.09    0.42
  -5  -2 -19    0.27    0.40
  -5  -2 -19    0.61    0.44
  -5  -2 -20    1.06    0.50
  -5  -2 -20    0.86    0.46
   5  -3 -21    0.25    0.42
   5  -3 -21    0.77    0.54
   5  -3 -20    0.36    0.38
   5  -3 -20   -0.35    0.53
   5  -3 -19    5.40    0.52
   5  -3 -19    4.35    0.62
  -5  -3  18    3.32    0.52
   5  -3 -18    2.73    0.41
   5  -3 -18    2.70    0.55
   5  -3 -17    4.80    0.44
  -5  -3  17    4.96    0.52
   5  -3 -17    3.63    0.24
   5  -3 -17    4.15    0.54
   5  -3 -16   10.28    0.47
   5   3 -16    9.68    0.44
  -5  -3  16   13.01    0.71
   5  -3 -16   11.61    0.64
   5  -3 -15    5.63    0.30
   5   3 -15    4.90    0.30
   5  -3 -15    4.95    0.27
  -5  -3  15    6.07    0.50
   5  -3 -15    5.06    0.30
   5  -3 -14    4.37    0.29
  -5  -3  14    4.94    0.43
   5  -3 -14    3.69    0.26
   5   3 -14    4.05    0.28
  -5  -3  14    4.20    0.27
   5  -3 -14    3.78    0.27
   5   3 -13   29.99    1.23
  -5  -3  13   31.11    1.32
  -5  -3  13   30.61    1.22
   5  -3 -13   32.25    1.21
   5  -3 -13   31.29    1.23
   5  -3 -12   64.00    2.66
   5  -3 -12   71.12    2.65
  -5  -3  12   66.67    2.64
  -5  -3  12   65.39    2.55
   5  -3 -12   73.14    2.58
   5  -3 -12   70.13    2.54
   5   3 -12   64.64    2.56
  -5   3  11   31.32    1.32
   5  -3 -11   34.35    1.39
  -5  -3  11   35.87    1.38
   5  -3 -11   31.99    1.31
  -5  -3  11   33.69    1.29
   5   3 -11   32.99    1.31
   5  -3 -11   30.25    1.38
   5  -3 -11   32.39    1.27
   5  -3 -10   35.35    1.50
   5  -3 -10   37.40    1.43
  -5  -3  10   32.78    1.45
   5   3 -10   34.13    1.41
  -5   3  10   38.62    1.44
   5  -3 -10   37.53    1.39
  -5  -3   9   25.01    1.02
   5  -3  -9   26.84    1.00
  -5   3   9   26.89    1.02
  -5  -3   9   22.23    0.91
   5   3  -9   24.42    0.99
   5  -3  -9   27.00    1.06
   5  -3  -9   27.24    0.97
   5   3  -8    2.53    0.22
  -5   3   8    2.97    0.25
  -5  -3   8    2.51    0.15
  -5  -3   8    2.67    0.24
   5  -3  -8    2.73    0.23
   5  -3  -8    2.45    0.23
   5  -3  -7   12.66    0.58
  -5   3   7   13.67    0.59
   5   3  -7   13.33    0.58
  -5  -3   7   11.99    0.52
  -5  -3   7   12.38    0.58
   5  -3  -7   13.40    0.57
  -5  -3   7   13.59    0.52
   5  -3  -6    0.28    0.15
  -5  -3   6    0.22    0.09
  -5  -3   6    0.27    0.08
  -5  -3   6    0.29    0.15
   5  -3  -6    0.13    0.15
  -5   3   6    0.38    0.16
   5   3  -6    0.34    0.13
  -5   3   5   25.83    0.94
  -5  -3   5   20.93    0.85
   5   3  -5   23.89    0.93
   5  -3  -5   25.36    0.93
  -5  -3   5   21.15    0.90
  -5  -3   5   21.97    0.88
   5  -3  -5   24.83    0.92
   5  -3  -4    0.29    0.15
  -5  -3   4    0.18    0.05
   5  -3  -4    0.09    0.16
  -5  -3   4    0.07    0.12
  -5  -3   4    0.51    0.11
  -5   3   4    0.18    0.15
   5  -3  -3    6.44    0.31
  -5   3   3    6.53    0.32
  -5  -3   2  108.20    3.93
  -5   3   2  104.61    3.95
  -5  -3   1  460.32   16.98
   5   3  -1  487.83   16.99
  -5   3   1  462.04   16.98
   5  -3  -1  460.63   16.98
  -5   3   0  227.13    8.31
  -5  -3   0  230.80    8.31
   5  -3   0  231.16    8.31
   5   3   0  220.04    8.32
   5  -3   0  226.35    8.31
   5  -3   1   73.02    2.65
   5   3   1   69.53    2.66
   5  -3   1   69.29    2.65
   5  -3   2    0.33    0.14
   5  -3   2    0.41    0.17
   5  -3   2    0.13    0.14
   5   3   2   -0.04    0.13
   5  -3   3    0.78    0.18
   5  -3   3    0.44    0.15
   5  -3   3    0.57    0.17
   5   3   3    1.44    0.18
   5   3   3    1.63    0.15
  -5   3  -3    0.69    0.19
   5  -3   4    7.75    0.38
  -5   3  -4    7.98    0.41
   5  -3   4    7.53    0.38
   5   3   4    7.21    0.39
   5  -3   4    7.80    0.39
   5   3   4    7.66    0.35
   5  -3   5    0.32    0.15
   5  -3   5    0.21    0.16
   5  -3   5    0.23    0.15
   5  -3   5    0.27    0.18
   5   3   5    0.22    0.15
  -5   3  -5    0.34    0.17
   5   3   5    0.14    0.12
   5   3   6   20.50    0.90
  -5   3  -6   22.33    0.92
   5  -3   6   20.46    0.90
   5  -3   6   21.93    0.90
   5  -3   6   24.96    0.94
   5  -3   6   22.68    0.89
   5   3   7    0.86    0.18
  -5  -3  -7    0.89    0.18
  -5   3  -7    1.30    0.22
   5  -3   7    0.83    0.21
   5  -3   7    1.03    0.20
  -5  -3  -7    0.90    0.21
   5  -3   7    0.96    0.22
   5  -3   7    1.13    0.18
   5  -3   7    1.07    0.20
  -5  -3  -7    0.75    0.17
  -5  -3  -8    7.85    0.42
   5  -3   8    7.83    0.41
   5  -3   8    8.20    0.44
   5  -3   8    7.45    0.38
  -5  -3  -8    7.19    0.42
  -5  -3  -8    7.11    0.43
   5  -3   8    7.77    0.42
   5   3   8    7.07    0.39
  -5   3  -8    7.40    0.42
   5  -3   8    7.68    0.46
   5  -3   9   25.13    1.01
  -5  -3  -9   23.47    0.99
  -5  -3  -9   21.08    0.97
   5  -3   9   23.49    0.96
   5  -3   9   23.68    0.98
  -5  -3  -9   21.56    0.96
   5  -3   9   22.32    0.92
   5  -3   9   23.84    0.96
   5   3   9   22.83    0.95
  -5   3  -9   22.11    0.96
   5  -3  10  228.36    8.41
  -5  -3 -10  230.26    8.45
   5  -3  10  232.91    8.46
   5  -3  10  227.72    8.40
  -5   3 -10  221.85    8.41
  -5  -3 -10  246.83    8.41
  -5  -3 -10  229.62    8.44
   5  -3  10  233.09    8.44
  -5  -3 -10  222.68    8.38
   5  -3  10  218.66    8.36
   5   3  10  229.88    8.40
  -5  -3 -10  239.98    8.43
  -5  -3 -11   75.45    2.93
  -5  -3 -11   79.13    2.92
   5  -3  11   74.80    2.88
   5  -3  11   72.18    2.82
  -5  -3 -11   80.73    2.88
   5  -3  11   75.64    2.90
  -5  -3 -11   75.65    2.83
   5  -3  11   74.20    2.85
   5  -3  11   73.98    2.92
   5   3  11   76.78    2.86
  -5  -3 -11   79.58    2.90
   5   3  12   15.51    0.65
  -5  -3 -12   14.22    0.72
  -5  -3 -12   15.88    0.68
   5  -3  12   14.03    0.68
   5  -3  12   14.05    0.71
  -5  -3 -12   14.93    0.62
   5  -3  12   12.63    0.61
  -5  -3 -12   16.35    0.72
  -5  -3 -12   15.42    0.72
   5  -3  12   13.30    0.63
   5   3  13    0.87    0.19
   5  -3  13    0.82    0.27
  -5  -3 -13    0.78    0.27
  -5  -3 -13    0.71    0.29
   5  -3  13    0.67    0.30
  -5  -3 -13    0.27    0.29
  -5  -3 -13    0.78    0.16
  -5  -3 -13    0.53    0.25
  -5  -3 -14    6.41    0.33
  -5  -3 -14    5.87    0.44
   5  -3  14    6.79    0.50
  -5  -3 -14    5.40    0.43
  -5  -3 -14    5.21    0.47
  -5  -3 -14    5.70    0.29
  -5  -3 -14    6.70    0.47
  -5  -3 -15    0.24    0.35
  -5  -3 -15    0.84    0.29
  -5  -3 -15    0.89    0.35
   5  -3  15    0.29    0.34
  -5  -3 -16   10.99    0.70
   5  -3  16   11.04    0.69
  -5  -3 -16   11.55    0.64
  -5  -3 -16   11.29    0.69
  -5  -3 -17    0.07    0.39
  -5  -3 -17    0.04    0.31
   5  -3  17   -0.21    0.39
  -5  -3 -17    0.45    0.38
  -5  -3 -18   -0.20    0.44
  -5  -3 -18    0.35    0.34
   5  -3  18    0.83    0.44
  -5  -3 -18    0.42    0.42
  -5  -3 -19    4.62    0.57
  -5  -3 -19    4.39    0.55
   5  -3  19    4.62    0.57
  -5  -3 -20    2.72    0.58
  -5  -3 -20    2.37    0.55
   5  -4 -21    1.20    0.57
   5  -4 -21   -0.38    0.40
   5  -4 -20    2.76    0.60
  -5  -4  20    2.39    0.56
   5  -4 -20    2.08    0.44
   5  -4 -19   -0.48    0.53
   5  -4 -19    0.18    0.37
  -5  -4  19   -0.06    0.49
   5  -4 -18    0.29    0.47
   5  -4 -18    0.24    0.33
  -5  -4  18   -0.42    0.44
  -5  -4  17    6.28    0.59
   5  -4 -17    7.90    0.66
  -5  -4  16   10.79    0.70
   5   4 -16   11.22    0.52
   5  -4 -16    9.93    0.74
   5  -4 -16   10.12    0.52
   5  -4 -15    5.28    0.36
   5  -4 -15    5.91    0.36
   5   4 -15    4.61    0.35
  -5  -4  15    4.92    0.51
   5  -4 -15    5.44    0.32
   5   4 -14   18.17    0.85
   5  -4 -14   19.45    0.83
  -5  -4  14   22.68    1.01
   5  -4 -14   21.63    0.87
  -5  -4  13    0.76    0.32
   5  -4 -13    0.40    0.24
   5   4 -13    0.28    0.23
   5  -4 -13    0.69    0.20
   5  -4 -12   -0.22    0.27
  -5  -4  12   -0.47    0.34
   5   4 -12   -0.05    0.26
   5  -4 -12   -0.25    0.24
   5   4 -11  274.48    9.62
  -5  -4  11  282.86    9.66
   5  -4 -11  299.56    9.63
   5  -4 -11  300.58    9.73
   5  -4 -11  310.66    9.59
  -5  -4  10   63.46    2.40
   5   4 -10   64.87    2.50
  -5  -4  10   67.49    2.52
  -5  -4  10   66.32    2.45
   5  -4 -10   65.02    2.50
   5  -4 -10   67.79    2.59
   5  -4 -10   64.08    2.46
  -5  -4   9   70.89    2.61
   5  -4  -9   64.77    2.74
  -5  -4   9   74.82    2.63
   5   4  -9   73.92    2.70
  -5  -4   9   74.85    2.71
   5  -4  -9   66.90    2.65
   5  -4  -9   64.90    2.68
  -5  -4   8  133.39    4.86
  -5  -4   8  127.02    4.86
  -5  -4   8  135.32    4.93
   5   4  -8  131.70    4.92
   5  -4  -8  134.62    4.93
   5  -4  -8  134.72    4.98
   5  -4  -8  136.15    4.90
   5  -4  -7    0.97    0.21
   5  -4  -7    0.66    0.26
   5   4  -7    0.74    0.20
  -5  -4   7    0.92    0.21
  -5  -4   7    0.83    0.14
  -5  -4   7    1.00    0.13
   5  -4  -7    0.57    0.21
  -5  -4   6    7.55    0.37
  -5  -4   6    8.47    0.42
   5   4  -6    7.44    0.42
   5  -4  -6    8.85    0.44
  -5  -4   6    7.89    0.35
   5  -4  -6    7.92    0.42
  -5  -4   5    5.56    0.30
  -5   4   5    5.57    0.33
   5  -4  -5    6.32    0.35
  -5  -4   5    4.89    0.25
   5   4  -5    5.60    0.34
   5  -4  -5    6.14    0.34
   5  -4  -4    0.06    0.19
   5  -4  -4    0.01    0.18
  -5   4   4    0.10    0.16
  -5  -4   4    0.14    0.13
  -5   4   3   42.87    1.60
  -5  -4   3   39.50    1.58
  -5  -4   2  740.16   27.24
  -5   4   2  761.41   27.25
   5   4  -1   28.57    1.20
  -5   4   1   31.77    1.19
   5  -4  -1   27.62    1.19
  -5   4   1   29.87    1.20
   5  -4   0  212.55    7.75
  -5   4   0  207.09    7.76
  -5   4   0  208.42    7.75
   5   4   0  217.93    7.77
   5  -4   1   14.03    0.64
   5   4   1   15.01    0.65
   5  -4   1   14.07    0.64
   5   4   2  208.79    7.78
   5  -4   2  214.28    7.77
   5  -4   2  212.16    7.77
  -5   4  -3    2.24    0.23
   5  -4   3    1.92    0.25
   5   4   3    1.98    0.21
  -5   4  -3    2.01    0.25
   5  -4   3    2.28    0.23
   5   4   3    2.13    0.24
  -5   4  -4   43.10    1.75
   5  -4   4   44.20    1.72
   5   4   4   45.45    1.74
   5   4   4   45.96    1.71
   5  -4   4   44.31    1.73
  -5   4  -5    8.12    0.45
   5  -4   5    8.62    0.43
   5   4   5    7.98    0.40
   5   4   5    8.13    0.43
   5  -4   5    7.61    0.42
   5  -4   6   12.97    0.61
   5   4   6   13.11    0.63
   5  -4   6   14.65    0.65
   5   4   6   14.52    0.59
  -5   4  -6   12.91    0.64
   5  -4   6   12.62    0.61
   5  -4   7    4.79    0.33
  -5  -4  -7    4.27    0.35
   5  -4   7    5.12    0.37
   5   4   7    5.33    0.34
  -5   4  -7    5.04    0.37
   5  -4   7    5.98    0.34
  -5   4  -8    8.46    0.49
   5   4   8    8.38    0.48
   5  -4   8    9.55    0.52
  -5  -4  -8    9.64    0.52
   5  -4   8    9.36    0.47
   5  -4   8    9.13    0.47
  -5  -4  -9    4.21    0.37
   5   4   9    4.70    0.36
   5  -4   9    6.83    0.44
  -5  -4  -9    4.27    0.34
   5  -4   9    7.32    0.44
   5  -4   9    6.46    0.38
   5  -4   9    6.56    0.37
  -5  -4  -9    4.77    0.39
  -5  -4 -10   31.78    1.36
   5  -4  10   37.47    1.39
   5  -4  10   35.05    1.35
  -5  -4 -10   30.71    1.36
   5   4  10   31.03    1.33
  -5  -4 -10   30.11    1.36
  -5  -4 -10   30.83    1.32
   5  -4  10   36.24    1.40
   5  -4  10   34.86    1.31
  -5  -4 -11    0.34    0.28
   5  -4  11    0.75    0.25
  -5  -4 -11    0.48    0.27
   5  -4  11    0.49    0.30
  -5  -4 -11    0.56    0.27
  -5  -4 -11    0.63    0.24
   5   4  11    0.42    0.23
   5  -4  11    0.88    0.22
  -5  -4 -12    4.41    0.40
  -5  -4 -12    5.04    0.32
   5   4  12    4.81    0.34
   5  -4  12    5.14    0.38
  -5  -4 -12    5.44    0.38
   5  -4  12    4.94    0.42
  -5  -4 -12    5.07    0.40
   5  -4  12    4.07    0.30
  -5  -4 -12    4.08    0.40
   5  -4  13   10.21    0.56
  -5  -4 -13   10.41    0.56
   5  -4  13   10.56    0.61
  -5  -4 -13    9.86    0.59
  -5  -4 -13    9.58    0.48
   5   4  13    9.94    0.51
  -5  -4 -13   10.34    0.59
  -5  -4 -13   10.87    0.61
  -5  -4 -14    0.02    0.34
  -5  -4 -14    0.36    0.22
  -5  -4 -14    0.33    0.33
   5  -4  14    0.52    0.33
  -5  -4 -14    0.80    0.29
  -5  -4 -14    0.26    0.18
  -5  -4 -15    1.19    0.32
  -5  -4 -15    1.56    0.38
   5  -4  15    1.28    0.39
  -5  -4 -15    1.14    0.36
  -5  -4 -15    1.48    0.18
  -5  -4 -16    1.91    0.41
  -5  -4 -16    1.15    0.39
   5  -4  16    0.47    0.40
  -5  -4 -17   -0.24    0.41
  -5  -4 -17    0.34    0.33
   5  -4  17   -0.08    0.43
  -5  -4 -17   -0.03    0.39
  -5  -4 -18    6.21    0.60
  -5  -4 -18    7.33    0.55
  -5  -4 -18    5.39    0.57
   5  -4  18    7.29    0.65
  -5  -4 -19    0.83    0.37
   5  -4  19    1.37    0.50
  -5  -4 -19    0.54    0.47
   5  -5 -20   -0.20    0.56
   5  -5 -20    0.16    0.33
  -5  -5  20    0.10    0.48
   5  -5 -19    0.04    0.54
   5  -5 -19   -0.49    0.40
  -5  -5  19   -0.12    0.47
   5  -5 -18   -0.60    0.49
  -5  -5  18   -0.72    0.49
  -5  -5  17    1.53    0.43
   5  -5 -17    2.20    0.53
  -5  -5  16   11.38    0.72
   5   5 -16   10.10    0.54
   5  -5 -16    8.99    0.53
   5  -5 -16    9.60    0.74
  -5  -5  15    3.42    0.49
   5   5 -15    3.70    0.35
   5   5 -14    0.86    0.28
  -5  -5  14    1.24    0.39
   5  -5 -14    1.20    0.28
   5  -5 -14    1.59    0.25
   5  -5 -13   19.15    0.87
  -5  -5  13   21.56    0.95
   5   5 -13   18.33    0.87
   5  -5 -13   19.18    0.83
   5  -5 -12   -0.09    0.23
  -5  -5  12    0.05    0.10
   5   5 -12   -0.06    0.24
   5  -5 -12    0.02    0.25
  -5  -5  12    0.31    0.29
   5  -5 -11    0.20    0.25
   5  -5 -11    0.32    0.38
  -5  -5  11    0.02    0.21
  -5  -5  11   -0.01    0.14
   5   5 -11   -0.05    0.27
  -5  -5  11    0.02    0.31
   5  -5 -11   -0.11    0.28
  -5  -5  10   19.84    0.77
  -5  -5  10   20.38    0.80
  -5  -5  10   20.96    0.91
   5  -5 -10   17.52    0.85
   5  -5 -10   16.72    0.82
   5  -5 -10   14.41    0.91
   5   5 -10   18.81    0.87
   5  -5  -9    7.48    0.54
   5  -5  -9    7.27    0.48
   5   5  -9    8.23    0.49
  -5  -5   9    7.68    0.47
  -5  -5   9    7.46    0.40
   5  -5  -9    8.16    0.46
   5  -5  -8    0.52    0.25
   5  -5  -8   -0.02    0.27
  -5  -5   8    0.40    0.24
   5  -5  -8    0.36    0.26
  -5  -5   8    0.16    0.15
  -5   5   8    0.48    0.26
   5   5  -8    0.47    0.25
   5  -5  -7   22.23    1.01
  -5  -5   7   20.82    0.87
  -5  -5   7   21.53    0.95
  -5   5   7   23.47    0.97
   5   5  -7   21.10    0.97
  -5   5   7   20.73    0.98
   5  -5  -7   23.88    0.98
  -5   5   7   24.68    0.96
   5  -5  -7   23.13    0.95
   5  -5  -6    1.29    0.26
   5  -5  -6    1.08    0.25
   5   5  -6    1.28    0.24
  -5   5   6    1.11    0.23
  -5  -5   6    1.33    0.15
  -5   5   6    1.45    0.27
   5  -5  -6    1.32    0.27
  -5   5   6    1.16    0.25
   5  -5  -5    8.24    0.48
  -5   5   5    9.18    0.48
   5   5  -5    9.94    0.51
   5  -5  -5    8.77    0.51
  -5   5   5    9.48    0.51
   5  -5  -4    0.85    0.24
   5  -5  -4    0.76    0.24
   5   5  -4    0.54    0.22
  -5   5   4    0.61    0.22
  -5   5   4    0.58    0.17
  -5   5   3   47.91    1.95
  -5   5   3   50.38    1.92
  -5   5   2    0.20    0.19
  -5   5   1   15.67    0.71
   5  -5  -1   14.90    0.69
   5   5  -1   14.24    0.70
  -5   5   1   15.66    0.68
   5  -5   0    3.39    0.29
  -5   5   0    2.89    0.31
  -5   5   0    3.30    0.27
   5   5   0    3.49    0.29
   5  -5   1   21.48    0.92
   5   5   1   21.77    0.94
   5  -5   1   21.36    0.93
   5  -5   2    9.36    0.49
   5  -5   2    9.99    0.51
   5   5   2    8.86    0.50
   5  -5   3    1.83    0.25
   5  -5   3    2.08    0.27
   5   5   3    1.58    0.22
  -5   5  -3    1.58    0.28
  -5   5  -3    1.70    0.23
   5  -5   3    1.71    0.22
   5   5   3    2.11    0.25
   5  -5   4   14.55    0.65
  -5   5  -4   14.16    0.68
   5   5   4   12.03    0.64
   5  -5   4   13.94    0.63
   5  -5   4   14.31    0.66
  -5  -5  -4   11.24    0.63
   5   5   4   12.29    0.60
  -5   5  -4   15.11    0.64
   5  -5   5   41.18    1.65
  -5   5  -5   40.58    1.68
  -5  -5  -5   38.58    1.66
  -5   5  -5   44.50    1.65
   5   5   5   43.36    1.67
   5  -5   5   42.11    1.67
   5   5   5   42.57    1.62
   5  -5   5   39.56    1.63
   5  -5   6   58.28    2.36
  -5   5  -6   61.25    2.35
   5   5   6   63.53    2.39
   5   5   6   66.06    2.34
   5  -5   6   62.87    2.36
   5  -5   6   60.63    2.39
  -5   5  -6   55.84    2.39
   5   5   7   10.47    0.57
   5  -5   7    9.01    0.54
   5  -5   7   10.24    0.58
   5   5   7   11.37    0.54
   5  -5   7   11.30    0.58
   5  -5   7    9.94    0.55
  -5  -5  -8   23.77    1.03
   5  -5   8   22.66    0.98
   5   5   8   22.66    1.01
   5  -5   8   22.79    1.02
   5  -5   8   22.07    0.98
   5  -5   8   22.62    1.01
   5  -5   9    3.41    0.34
   5  -5   9    3.41    0.35
   5   5   9    4.04    0.36
  -5  -5  -9    4.35    0.38
   5  -5   9    2.87    0.37
   5  -5   9    3.51    0.34
   5   5  10    7.69    0.49
   5  -5  10    8.81    0.50
   5  -5  10    7.94    0.49
  -5  -5 -10    6.78    0.45
   5  -5  10    9.72    0.57
  -5  -5 -10    7.53    0.53
   5  -5  10    8.69    0.48
  -5  -5 -11   26.87    1.14
   5  -5  11   26.86    1.16
  -5  -5 -11   25.84    1.19
  -5  -5 -11   27.86    1.21
   5  -5  11   26.76    1.15
   5  -5  11   28.63    1.22
   5  -5  11   27.80    1.13
   5   5  11   27.87    1.17
  -5  -5 -12    0.25    0.26
  -5  -5 -12    0.55    0.31
   5   5  12    0.48    0.27
  -5  -5 -12    0.39    0.29
   5  -5  12    0.24    0.33
   5  -5  12    0.25    0.29
  -5  -5 -13    8.57    0.51
   5  -5  13    7.88    0.57
   5   5  13    7.49    0.48
  -5  -5 -13    7.96    0.54
  -5  -5 -13    8.08    0.56
  -5  -5 -14   -0.50    0.38
  -5  -5 -14    0.40    0.35
   5  -5  14   -0.05    0.37
  -5  -5 -14   -0.17    0.32
  -5  -5 -14    0.13    0.22
  -5  -5 -15    0.78    0.39
  -5  -5 -15    1.02    0.37
  -5  -5 -15    0.87    0.38
   5  -5  15    1.69    0.44
  -5  -5 -15    0.61    0.21
  -5  -5 -16    2.22    0.46
  -5  -5 -16    3.19    0.42
   5  -5  16    2.66    0.50
  -5  -5 -16    2.56    0.47
  -5  -5 -17    1.59    0.40
  -5  -5 -17    1.85    0.47
  -5  -5 -17    2.19    0.47
  -5  -5 -18    1.03    0.47
  -5  -5 -18    0.66    0.43
   5  -5  18    0.75    0.48
  -5  -5 -18    0.98    0.38
  -5  -5 -19    4.39    0.49
   5  -5  19    6.44    0.65
   5  -6 -19    1.29    0.56
  -5  -6  19    1.66    0.49
   5  -6 -18    0.30    0.48
  -5  -6  18    0.03    0.46
   5  -6 -17    0.07    0.49
   5  -6 -17    0.14    0.29
  -5  -6  17   -0.18    0.45
   5  -6 -16    3.01    0.38
   5  -6 -16    2.32    0.55
   5   6 -16    2.76    0.36
  -5  -6  16    3.13    0.48
   5  -6 -15    4.29    0.57
  -5  -6  15    4.09    0.49
   5   6 -15    4.36    0.40
   5  -6 -14   -0.13    0.29
   5   6 -14    0.23    0.28
  -5  -6  14    0.12    0.36
   5  -6 -13    0.53    0.26
   5   6 -13    0.26    0.27
  -5  -6  13    0.49    0.34
   5  -6 -13    0.31    0.28
   5  -6 -12    2.39    0.31
   5  -6 -12    1.75    0.31
   5   6 -12    1.91    0.34
  -5  -6  12    1.73    0.36
  -5  -6  12    1.66    0.20
   5  -6 -11    9.56    0.55
  -5  -6  11    8.44    0.56
  -5  -6  11    9.44    0.47
   5   6 -11    8.50    0.54
   5  -6 -11    9.01    0.52
   5  -6 -10    0.40    0.29
   5  -6 -10   -0.16    0.36
  -5  -6  10    0.05    0.20
   5  -6 -10   -0.13    0.29
   5   6 -10   -0.26    0.28
  -5  -6  10    0.33    0.29
   5   6  -9    8.27    0.49
  -5  -6   9    6.80    0.38
  -5  -6   9    7.43    0.49
  -5   6   9    7.23    0.45
   5  -6  -9    7.56    0.49
   5  -6  -9    6.77    0.52
   5  -6  -9    7.15    0.46
  -5   6   8    2.16    0.29
   5  -6  -8    1.42    0.29
   5   6  -8    1.65    0.29
  -5  -6   8    2.05    0.31
   5  -6  -8    2.13    0.32
  -5   6   8    1.77    0.32
  -5  -6   8    1.97    0.21
   5  -6  -7   11.19    0.57
  -5   6   7   10.26    0.54
  -5  -6   7    9.11    0.45
  -5   6   7   11.07    0.57
   5   6  -7    9.18    0.56
   5  -6  -7    9.61    0.56
   5  -6  -6    0.14    0.26
  -5   6   6    0.13    0.21
   5   6  -6    0.14    0.23
  -5   6   6    0.05    0.27
   5  -6  -6   -0.11    0.25
   5  -6  -5    1.44    0.28
   5  -6  -5    1.45    0.28
  -5   6   5    1.13    0.24
   5   6  -5    1.03    0.26
  -5  -6   5    1.59    0.26
   5  -6  -4    3.55    0.33
   5   6  -4    3.61    0.34
  -5   6   4    4.04    0.33
  -5  -6   4    3.98    0.32
   5  -6  -4    4.38    0.37
  -5   6   3    3.75    0.32
  -5   6   3    4.07    0.35
  -5  -6   3    4.06    0.33
  -5   6   2    3.98    0.32
  -5  -6   2    3.69    0.32
  -5   6   2    3.50    0.32
  -5   6   1   10.65    0.58
   5  -6  -1    9.28    0.54
  -5   6   1   10.21    0.57
  -5  -6   1    9.91    0.53
   5   6  -1   10.47    0.56
   5  -6  -1   11.00    0.56
  -5   6   1    9.71    0.53
   5  -6   0   30.97    1.32
  -5   6   0   33.77    1.34
  -5   6   0   34.23    1.32
  -5  -6   0   30.81    1.31
   5  -6   0   30.37    1.33
   5   6   0   30.77    1.32
   5  -6   1   14.73    0.76
   5   6   1   18.94    0.80
   5  -6   1   15.71    0.78
   5  -6   2    2.96    0.35
   5  -6   2    3.62    0.36
   5   6   2    4.79    0.37
   5   6   3   22.25    1.00
   5  -6   3   24.30    1.03
  -5  -6  -3   22.88    1.03
  -5  -6  -3   23.07    1.01
   5  -6   3   23.52    1.04
  -5   6  -3   24.61    1.02
   5   6   3   22.88    1.04
   5  -6   4   34.59    1.39
   5   6   4   32.66    1.39
   5   6   4   31.89    1.34
   5  -6   4   32.56    1.35
  -5  -6  -4   33.32    1.39
  -5  -6  -4   33.02    1.37
   5  -6   4   33.42    1.40
  -5   6  -4   34.96    1.37
   5  -6   5    6.32    0.45
  -5  -6  -5    5.01    0.41
  -5   6  -5    5.86    0.40
   5  -6   5    5.15    0.39
   5   6   5    4.46    0.38
   5  -6   5    5.59    0.43
   5   6   5    4.87    0.41
   5  -6   6   42.86    1.74
  -5   6  -6   44.72    1.73
   5  -6   6   42.40    1.76
   5  -6   6   43.62    1.72
   5   6   6   43.62    1.76
   5   6   6   41.72    1.70
   5  -6   7   44.52    1.81
  -5   6  -7   43.77    1.80
   5   6   7   44.24    1.84
   5  -6   7   47.29    1.81
   5  -6   7   44.00    1.82
   5   6   7   45.48    1.79
   5  -6   7   47.69    1.85
  -5  -6  -8   25.80    1.18
   5   6   8   28.25    1.18
   5  -6   8   25.93    1.13
   5  -6   8   24.92    1.15
   5   6   8   29.27    1.13
   5  -6   8   26.87    1.17
   5  -6   8   23.59    1.14
   5   6   9   13.35    0.67
   5  -6   9   11.22    0.62
  -5  -6  -9   12.09    0.67
   5  -6   9   10.65    0.62
   5  -6   9   11.42    0.65
   5  -6  10    1.41    0.32
   5   6  10    0.22    0.28
   5  -6  10    0.93    0.32
  -5  -6 -10    1.77    0.34
   5  -6  10    1.16    0.30
   5  -6  10    1.27    0.34
   5  -6  11   35.85    1.48
  -5  -6 -11   34.23    1.51
  -5  -6 -11   35.06    1.43
   5  -6  11   36.87    1.53
   5   6  11   35.06    1.49
   5  -6  11   34.32    1.45
  -5  -6 -12    2.99    0.41
   5   6  12    2.24    0.36
  -5  -6 -12    2.47    0.39
   5  -6  12    3.29    0.45
  -5  -6 -12    2.60    0.35
  -5  -6 -13    0.68    0.35
   5   6  13    0.49    0.30
  -5  -6 -13    0.63    0.36
   5  -6  13    0.49    0.39
   5  -6  14    6.59    0.59
  -5  -6 -14    5.96    0.53
  -5  -6 -14    6.23    0.53
  -5  -6 -15    0.52    0.40
  -5  -6 -15    0.41    0.26
  -5  -6 -16    1.47    0.43
   5  -6  16    1.93    0.52
  -5  -6 -16    1.04    0.42
  -5  -6 -17   -0.33    0.38
  -5  -6 -17    0.27    0.42
   5  -6  17    0.15    0.48
  -5  -6 -18    1.49    0.40
   5  -6  18    1.46    0.54
  -5  -6 -18    1.27    0.47
   5  -7 -18    1.03    0.58
  -5  -7  18    0.35    0.49
   5  -7 -17    0.20    0.36
  -5  -7  17   -0.21    0.46
   5  -7 -16    0.11    0.52
  -5  -7  16   -0.42    0.44
   5  -7 -15    1.63    0.55
  -5  -7  15    1.33    0.46
   5   7 -15    1.53    0.37
   5  -7 -14    9.66    0.76
  -5  -7  14    9.13    0.67
   5   7 -14    9.67    0.61
   5  -7 -13    0.21    0.32
   5  -7 -13    0.02    0.32
  -5  -7  13   -0.24    0.35
   5   7 -13   -0.15    0.33
   5  -7 -12    0.05    0.33
   5   7 -12    0.22    0.31
  -5  -7  12    0.59    0.38
   5  -7 -11    2.76    0.37
  -5  -7  11    2.74    0.40
   5  -7 -11    2.27    0.38
   5   7 -11    2.90    0.37
   5  -7 -10    0.85    0.33
  -5   7  10    0.52    0.30
   5   7 -10    0.16    0.31
   5  -7 -10    0.43    0.34
  -5  -7  10    0.40    0.32
  -5   7   9    9.01    0.53
   5  -7  -9    8.06    0.54
   5  -7  -9    9.13    0.57
  -5  -7   9    7.00    0.42
  -5  -7   9    8.10    0.54
   5   7  -9    7.65    0.54
   5   7  -8    7.66    0.55
   5  -7  -8    8.12    0.56
   5  -7  -8    7.65    0.55
  -5  -7   8    8.36    0.43
  -5   7   8    8.13    0.53
   5  -7  -7    0.02    0.33
  -5   7   7    0.54    0.29
   5  -7  -7    0.28    0.32
   5   7  -7   -0.32    0.30
  -5  -7   7   -0.05    0.20
   5   7  -6    2.28    0.38
   5  -7  -6    2.72    0.37
  -5  -7   6    2.43    0.35
  -5   7   6    2.01    0.34
   5  -7  -6    2.52    0.39
  -5   7   6    1.68    0.38
   5  -7  -5    4.38    0.41
   5   7  -5    6.02    0.46
  -5   7   5    4.61    0.41
  -5  -7   5    5.34    0.43
   5  -7  -5    5.54    0.45
   5  -7  -4   10.56    0.59
   5   7  -4   10.12    0.61
  -5  -7   4    7.59    0.53
  -5   7   4   10.57    0.57
   5  -7  -4   10.48    0.60
  -5   7   3   15.79    0.74
  -5  -7   3   13.71    0.73
   5  -7  -3   13.97    0.73
  -5   7   2   19.30    0.86
  -5  -7   2   16.88    0.85
  -5   7   1   31.70    1.31
   5  -7  -1   29.71    1.28
   5   7  -1   28.85    1.28
  -5  -7   1   28.43    1.26
  -5   7   1   30.08    1.28
   5  -7  -1   28.25    1.28
  -5   7   0   20.41    0.98
   5  -7   0   19.20    0.96
   5   7   0   20.57    0.97
  -5  -7   0   21.07    0.96
  -5   7   0   20.40    0.96
   5  -7   0   20.94    0.98
   5   7   1    4.46    0.47
   5  -7   1    5.98    0.49
   5  -7   1    5.69    0.48
   5  -7   2   63.33    2.46
   5  -7   2   63.13    2.44
   5   7   2   58.57    2.45
   5   7   3  258.99    9.61
   5  -7   3  259.08    9.64
  -5  -7  -3  257.73    9.63
  -5   7  -3  272.15    9.63
   5  -7   3  257.25    9.65
   5   7   3  261.55    9.66
   5  -7   4   52.77    2.15
  -5  -7  -4   59.60    2.19
   5   7   4   55.11    2.18
   5  -7   4   50.33    2.12
  -5  -7  -4   54.12    2.14
   5   7   4   56.15    2.14
  -5   7  -4   54.43    2.14
   5  -7   4   49.67    2.16
   5   7   5    2.64    0.37
   5  -7   5    1.36    0.36
   5  -7   5    1.12    0.31
  -5  -7  -5    2.14    0.36
  -5   7  -5    1.25    0.33
   5   7   5    2.01    0.37
   5  -7   5    0.93    0.35
  -5  -7  -5    2.75    0.38
   5  -7   6    0.56    0.33
  -5   7  -6    0.65    0.30
   5  -7   6    0.78    0.35
   5   7   6    0.74    0.31
   5  -7   6    0.35    0.28
   5   7   6    1.06    0.32
   5  -7   7    1.40    0.39
  -5   7  -7    1.96    0.34
   5  -7   7    2.01    0.33
   5   7   7    1.67    0.35
   5  -7   7    1.55    0.36
   5   7   7    1.67    0.34
   5  -7   8    0.66    0.35
   5  -7   8    0.25    0.35
   5   7   8    0.75    0.34
   5  -7   8    0.71    0.30
  -5   7  -8    0.22    0.29
   5   7   8    0.68    0.35
  -5  -7  -8    0.51    0.35
   5  -7   9    0.96    0.35
   5   7   9    0.77    0.34
   5  -7   9    0.93    0.30
   5  -7   9    1.17    0.35
   5   7   9    1.11    0.32
  -5  -7  -9    0.87    0.32
  -5   7  -9    1.37    0.31
  -5  -7 -10   11.66    0.71
   5  -7  10   12.97    0.71
   5   7  10   10.82    0.68
   5  -7  10   12.73    0.68
   5  -7  11    0.89    0.38
  -5  -7 -11    0.88    0.38
   5   7  11    0.84    0.35
   5   7  12    0.14    0.33
  -5  -7 -12    0.29    0.36
   5  -7  12    0.28    0.38
  -5  -7 -13    0.45    0.38
   5  -7  13    0.24    0.40
  -5  -7 -13    0.98    0.37
  -5  -7 -14    0.27    0.40
   5  -7  14    0.80    0.46
  -5  -7 -14    0.85    0.42
  -5  -7 -15    7.41    0.67
   5  -7  15   10.46    0.74
  -5  -7 -15    8.95    0.66
  -5  -7 -16    1.09    0.44
   5  -7  16    0.90    0.49
  -5  -7 -16    0.48    0.43
  -5  -7 -17   -0.35    0.43
   5  -7  17   -0.12    0.48
  -5  -7 -17    0.11    0.40
   5  -8 -17    0.42    0.47
  -5  -8  17    0.55    0.48
  -5  -8  16    2.08    0.52
  -5  -8  15    4.12    0.55
   5   8 -15    4.50    0.48
  -5  -8  14    1.99    0.47
   5   8 -14    1.36    0.40
   5   8 -13    0.96    0.40
  -5  -8  13    1.59    0.46
   5   8 -12    3.38    0.44
  -5  -8  12    3.66    0.46
   5   8 -11    1.46    0.38
  -5   8  11    0.94    0.35
  -5  -8  11    1.17    0.37
   5   8 -10   -0.13    0.34
  -5   8  10    0.19    0.33
  -5  -8  10   -0.14    0.35
  -5  -8   9    5.20    0.49
  -5   8   9    6.19    0.48
   5   8  -9    5.40    0.50
  -5   8   8   16.76    0.85
   5   8  -8   15.83    0.88
  -5   8   7    6.03    0.52
   5   8  -7    6.02    0.55
  -5   8   6    3.81    0.43
   5   8  -6    3.78    0.48
  -5   8   5    0.28    0.30
   5   8  -5    0.67    0.36
  -5   8   4    0.37    0.33
   5   8  -4   -0.21    0.35
  -5   8   3    1.36    0.36
  -5   8   2    5.99    0.48
  -5   8   1    1.32    0.36
   5   8  -1    0.54    0.37
   5   8   0    7.56    0.58
  -5   8   0    7.48    0.55
   5   8   1    3.33    0.44
   5   8   2    4.39    0.47
   5   8   3   60.96    2.40
   5   8   3   58.01    2.44
  -5   8  -3   61.99    2.41
   5   8   4    9.91    0.69
  -5   8  -4   11.02    0.65
   5   8   4   10.81    0.67
  -5  -8  -5   40.89    1.70
  -5   8  -5   40.27    1.66
   5   8   5   38.41    1.70
   5   8   5   38.45    1.64
  -5   8  -6   52.60    2.12
   5   8   6   51.76    2.10
   5   8   6   52.71    2.17
  -5   8  -7   21.70    1.02
   5   8   7   21.72    1.03
   5   8   7   21.72    1.09
  -5  -8  -8    3.40    0.45
  -5   8  -8    2.38    0.38
   5   8   8    4.19    0.47
   5   8   8    3.24    0.43
  -5  -8  -9    0.53    0.37
  -5   8  -9    0.14    0.32
   5   8   9    0.51    0.37
   5   8  10    0.93    0.38
  -5  -8 -10   -0.20    0.36
  -5  -8 -11    2.60    0.46
   5   8  11    2.76    0.45
   5  -8  11    2.38    0.44
   5   8  12    0.39    0.38
  -5  -8 -12   -0.21    0.40
   5  -8  12    0.40    0.39
  -5  -8 -13    2.45    0.48
   5  -8  13    1.64    0.46
  -5  -8 -14    0.09    0.42
  -5  -8 -14    1.18    0.45
   5  -8  14    0.66    0.46
   5  -8  15   -0.70    0.49
  -5  -8 -15    0.03    0.43
  -5  -8 -15   -0.06    0.43
  -5  -8 -16    2.61    0.53
  -5  -8 -16    3.06    0.54
   5  -8  16    2.59    0.54
  -5  -9  16    0.03    0.45
  -5  -9  15   -0.18    0.45
   5   9 -14    0.03    0.39
  -5  -9  14    0.52    0.43
  -5  -9  13    0.81    0.43
   5   9 -13    0.41    0.40
   5   9 -12    1.74    0.45
  -5  -9  12    2.84    0.45
   5   9 -11   -0.55    0.41
  -5   9  11   -0.09    0.35
  -5  -9  11   -0.52    0.40
   5   9 -10    0.41    0.37
  -5  -9  10    0.78    0.37
  -5   9  10    0.84    0.37
   5   9  -9   -0.12    0.38
  -5   9   9   -0.12    0.35
   5   9  -8    0.62    0.38
  -5   9   8    0.63    0.35
   5   9  -7    1.09    0.39
  -5   9   7    0.89    0.37
   5   9  -6    0.91    0.40
  -5   9   6    2.01    0.40
  -5   9   5    1.36    0.37
   5   9  -5    0.53    0.36
  -5   9   4   -0.10    0.34
   5   9  -4    0.03    0.36
  -5   9   3    2.13    0.39
  -5   9   2    1.10    0.34
  -5   9   1    0.24    0.34
   5   9  -1   -0.06    0.34
  -5   9   0   19.29    0.93
   5   9   0   15.69    0.92
   5   9   1    0.84    0.42
   5   9   2   11.46    0.72
  -5   9  -3    7.89    0.56
   5   9   3    6.03    0.55
   5   9   4    3.18    0.47
  -5   9  -4    2.77    0.42
  -5  -9  -5   32.37    1.54
   5   9   5   34.33    1.57
  -5   9  -5   37.63    1.54
   5   9   6    9.16    0.72
  -5  -9  -6    9.75    0.71
  -5   9  -6   10.50    0.67
  -5   9  -7   22.67    1.10
   5   9   7   23.39    1.15
  -5   9  -8   -0.02    0.37
   5   9   8    0.24    0.40
   5   9   9    0.36    0.41
  -5  -9  -9    0.03    0.40
  -5   9  -9   -0.09    0.36
  -5  -9 -10    3.74    0.51
   5   9  10    4.24    0.54
  -5   9 -10    4.55    0.49
   5   9  11    2.88    0.50
  -5  -9 -11    3.02    0.52
   5  -9  12    3.61    0.53
  -5  -9 -12    4.95    0.58
   5   9  12    3.57    0.52
  -5  -9 -13   11.18    0.81
   5  -9  13   10.31    0.77
  -5  -9 -14    7.35    0.74
  -5  -9 -14    8.20    0.72
   5  -9  14    8.27    0.72
   5  10 -14    0.40    0.42
  -5 -10  14    0.47    0.49
  -5 -10  13   -0.03    0.46
   5  10 -13    0.09    0.43
  -5 -10  12   -0.46    0.45
   5  10 -12    0.22    0.46
   5  10 -11    0.48    0.43
  -5  10  11    0.11    0.40
  -5 -10  11   -0.34    0.43
   5  10 -10    0.48    0.44
  -5  10  10   -0.08    0.41
  -5 -10  10    0.22    0.40
  -5  10   9    2.80    0.47
   5  10  -9    2.48    0.50
   5  10  -8    0.46    0.43
  -5  10   8   -0.03    0.40
   5  10  -7    0.79    0.42
  -5  10   7    0.43    0.38
   5  10  -6    0.66    0.40
  -5  10   6    1.16    0.41
   5  10  -5    0.10    0.43
  -5  10   5    0.05    0.37
   5  10  -4    5.01    0.54
  -5  10   4    3.78    0.49
  -5  10   3    0.25    0.38
  -5  10   2    1.31    0.39
  -5  10   1    0.19    0.36
   5  10  -1    0.13    0.39
   5  10   0    0.03    0.38
  -5  10   0    0.17    0.37
   5  10   1    0.58    0.41
   5  10   2    9.61    0.70
  -5  10  -3    7.18    0.60
   5  10   3    8.95    0.65
   5  10   4    0.33    0.45
  -5  10  -4    0.51    0.42
  -5 -10  -5    2.67    0.50
   5  10   5    3.40    0.50
  -5  10  -5    2.65    0.47
  -5 -10  -6    9.03    0.71
   5  10   6    9.35    0.70
  -5  10  -6    9.57    0.68
   5  10   7    0.57    0.46
  -5  10  -7    0.88    0.41
   5  10   8   -0.17    0.43
  -5  10  -8    0.24    0.42
   5  10   9    2.07    0.49
  -5  10  -9    1.81    0.44
  -5 -10  -9    2.88    0.54
   5  10  10    0.89    0.47
  -5  10 -10    1.73    0.45
  -5 -10 -11   -0.98    0.49
   5  10  11   -0.03    0.47
  -5 -10 -12    5.74    0.69
   5 -10  12    6.97    0.68
  -5  11  11    3.26    0.67
  -5 -11  11    2.24    0.64
   5  11 -11    3.31    0.66
   5  11 -10   19.30    1.15
  -5 -11  10   20.36    1.13
  -5  11  10   20.25    1.12
  -5  11   9   10.64    0.77
   5  11  -9   10.47    0.83
   5  11  -8    0.97    0.51
  -5  11   8    0.36    0.49
   5  11  -7    0.55    0.50
  -5  11   7    0.15    0.44
  -5  11   6    0.54    0.45
   5  11  -6    0.29    0.46
   5  11  -5    1.79    0.51
  -5  11   5    0.95    0.44
   5  11  -4    2.23    0.55
  -5  11   4    1.82    0.47
  -5  11   3    5.59    0.61
  -5  11   2    1.86    0.52
   5  11  -1    3.11    0.56
  -5  11   1    2.13    0.50
  -5  11   0    1.02    0.47
   5  11   0    0.98    0.48
   5  11   1    2.93    0.53
   5  11   2    0.76    0.48
  -5  11  -3    6.47    0.61
   5  11   3    4.23    0.61
   5  11   4   -0.04    0.47
  -5  11  -4    0.45    0.44
   5  11   5    0.69    0.48
  -5 -11  -5   -0.82    0.48
  -5  11  -5    0.60    0.45
   5  11   6    0.59    0.48
  -5 -11  -6    0.97    0.48
  -5  11  -6    1.49    0.49
   5  11   7    4.31    0.62
  -5  11  -7    5.14    0.58
   5  11   8    3.54    0.58
  -5  11  -8    2.57    0.52
  -5 -11  -9    0.30    0.49
  -5  11  -9    0.51    0.46
   5  11   9    0.40    0.50
  -5  11 -10    0.34    0.47
   5  11  10    0.85    0.52
  -5  12   8    6.90    0.75
   5  12  -8    6.66    0.80
  -5  12   7    1.22    0.55
   5  12  -7    3.02    0.64
   5  12  -6    0.32    0.54
  -5  12   6    1.18    0.53
  -5  12   5   -0.03    0.50
   5  12  -5    0.08    0.48
   5  12  -4    0.20    0.51
  -5  12   4    0.81    0.49
   5  12  -3    3.65    0.62
  -5  12   3    2.23    0.56
  -5  12   2    1.22    0.49
   5  12  -1    5.83    0.68
  -5  12   1    8.50    0.69
   5  12   0    1.35    0.53
  -5  12   0    1.13    0.50
   5  12   1    6.36    0.70
   5  12   2    1.03    0.52
  -5  12  -2    1.66    0.52
   5  12   3    1.98    0.56
  -5  12  -3    1.47    0.52
  -5 -12  -4    0.70    0.51
   5  12   4   -0.55    0.54
  -5  12  -4    0.49    0.49
   5  12   5    0.60    0.55
  -5 -12  -5    0.04    0.51
  -5  12  -5   -0.36    0.53
  -5  12  -6    0.39    0.51
  -5 -12  -6    0.04    0.52
   5  12   6    0.28    0.53
   5  12   7    0.24    0.52
  -5  12  -7    0.68    0.53
   6   0 -22    2.05    0.59
   6   0 -22    3.18    0.50
   6   0 -21   -0.10    0.37
   6   0 -20    2.31    0.40
   6   0 -19   -0.02    0.31
   6   0 -18    4.49    0.44
   6   0 -17   -0.27    0.28
   6   0 -16    5.20    0.42
   6   0 -15    0.03    0.27
   6   0 -15    0.29    0.10
  -6   0  14   20.71    0.82
   6   0 -14   22.37    0.92
   6   0 -14   20.06    0.80
   6   0 -14   20.28    0.81
  -6   0  13   -0.01    0.16
   6   0 -13   -0.04    0.20
   6   0 -13    0.01    0.12
   6   0 -12   27.01    1.07
  -6   0  12   25.25    1.02
  -6   0  11   -0.05    0.14
   6   0 -11    0.05    0.24
   6   0 -11    0.11    0.16
   6   0 -10    6.91    0.37
   6   0 -10    7.42    0.41
  -6   0  10    6.85    0.34
   6   0  -9    0.24    0.18
   6   0  -9    0.00    0.04
  -6   0   9    0.02    0.13
   6   0  -8   35.91    1.36
   6   0  -8   38.74    1.44
  -6   0   8   37.79    1.41
   6   0  -7   -0.11    0.10
   6   0  -7   -0.01    0.19
  -6   0   7   -0.10    0.15
  -6   0   6 2335.91   85.03
   6   0  -6 2359.83   85.04
   6   0  -6 2371.76   85.00
   6   0  -6 2307.58   85.04
  -6   0   5    0.26    0.12
   6   0  -5   -0.02    0.14
   6   0  -5    0.21    0.18
   6   0  -5    0.25    0.19
  -6   0   5    0.29    0.16
   6   0  -4    1.70    0.19
   6   0  -4    2.04    0.16
   6   0  -4    1.35    0.17
  -6   0   4    1.71    0.15
  -6   0   4    1.50    0.17
   6   0  -3    0.24    0.12
   6   0  -3    0.41    0.11
  -6   0   3    0.30    0.11
  -6   0   3    0.11    0.12
   6   0  -2   16.73    0.66
  -6   0   2   15.69    0.65
   6   0  -2   16.53    0.63
   6   0  -1    0.02    0.11
  -6   0   1    0.05    0.08
   6   0  -1    0.01    0.06
   6   0  -1    0.13    0.08
   6   0   0    0.24    0.08
   6   0   0    0.15    0.12
   6   0   0    0.20    0.07
   6   0   1    0.05    0.12
   6   0   1    0.15    0.09
   6   0   1    0.11    0.13
   6   0   2   41.14    1.38
   6   0   2   34.33    1.33
   6   0   2   38.35    1.41
   6   0   2   40.13    1.41
   6   0   3    0.12    0.12
   6   0   3    0.07    0.06
  -6   0  -3    0.05    0.10
   6   0   3    0.17    0.14
   6   0   3    0.14    0.15
  -6   0  -3    0.14    0.11
   6   0   4   81.88    2.97
   6   0   4   79.78    2.95
   6   0   4   77.06    2.91
  -6   0  -4   79.71    2.96
   6   0   4   80.86    2.96
  -6   0  -4   80.86    2.95
   6   0   5   -0.08    0.18
   6   0   5   -0.01    0.16
   6   0   5    0.05    0.17
   6   0   5   -0.05    0.12
  -6   0  -5   -0.21    0.16
   6   0   6  988.21   35.52
   6   0   6  991.89   35.52
  -6   0  -6  962.62   35.52
   6   0   6  959.53   35.48
  -6   0  -6  999.05   35.49
   6   0   7   -0.14    0.20
  -6   0  -7   -0.22    0.21
   6   0   7   -0.11    0.16
  -6   0  -7   -0.05    0.16
   6   0   8   43.31    1.71
   6   0   8   46.29    1.68
  -6   0  -8   42.14    1.71
  -6   0  -8   42.28    1.70
  -6   0  -8   43.84    1.66
  -6   0  -9    0.09    0.17
  -6   0  -9    0.05    0.15
   6   0   9   -0.01    0.20
   6   0   9   -0.02    0.16
  -6   0  -9    0.24    0.19
   6   0  10    8.00    0.45
  -6   0 -10    7.63    0.44
   6   0  10    7.60    0.41
  -6   0 -10    7.75    0.45
  -6   0 -10    7.89    0.38
  -6   0 -11    0.08    0.15
   6   0  11   -0.13    0.24
   6   0  11    0.09    0.13
  -6   0 -11   -0.06    0.21
  -6   0 -11    0.16    0.22
  -6   0 -12    0.26    0.16
   6   0  12    0.40    0.25
   6   0  12    0.35    0.13
  -6   0 -12    0.26    0.21
   6   0  12    0.48    0.14
  -6   0 -12    0.53    0.26
   6   0  13   -0.08    0.12
  -6   0 -13   -0.03    0.14
   6   0  13    0.02    0.26
  -6   0 -13   -0.23    0.28
  -6   0 -13   -0.27    0.23
  -6   0 -14    1.76    0.33
   6   0  14    1.59    0.32
  -6   0 -14    1.87    0.30
  -6   0 -15   -0.02    0.28
  -6   0 -15    0.02    0.29
  -6   0 -16   -0.03    0.33
  -6   0 -16   -0.16    0.28
  -6   0 -17    0.13    0.28
  -6   0 -17    0.03    0.36
  -6   0 -17    0.20    0.35
  -6   0 -18    2.36    0.34
  -6   0 -18    3.38    0.49
  -6   0 -18    1.79    0.40
  -6   0 -19    0.36    0.39
  -6   0 -20    0.57    0.41
   6   1 -21    1.56    0.42
   6  -1 -21    1.31    0.55
   6  -1 -20    0.52    0.38
   6   1 -20    0.52    0.34
   6  -1 -20    1.56    0.50
   6  -1 -19    4.15    0.44
   6   1 -19    4.22    0.42
   6  -1 -18   -0.13    0.31
   6   1 -18   -0.08    0.29
   6  -1 -17    0.20    0.28
   6   1 -17    0.49    0.29
   6   1 -16    4.84    0.39
   6  -1 -16    4.88    0.39
   6  -1 -15    1.81    0.14
   6   1 -15    2.22    0.16
   6  -1 -15    1.97    0.32
   6   1 -15    2.43    0.31
   6   1 -14    0.60    0.24
   6  -1 -14    0.60    0.24
  -6   1  14    0.94    0.18
  -6  -1  14    0.68    0.15
   6   1 -14    0.90    0.15
   6  -1 -14    0.77    0.15
  -6  -1  13    0.20    0.14
  -6   1  13    0.16    0.16
   6   1 -13    0.05    0.14
   6   1 -13    0.15    0.19
   6  -1 -13    0.13    0.20
   6  -1 -13    0.10    0.14
   6   1 -13   -0.15    0.27
  -6   1  12    6.57    0.32
   6   1 -12    6.66    0.35
   6   1 -12    6.78    0.41
   6  -1 -12    6.30    0.29
   6   1 -12    5.93    0.30
  -6  -1  12    5.79    0.29
   6   1 -11    1.11    0.17
  -6   1  11    1.13    0.18
   6  -1 -11    1.02    0.09
  -6  -1  11    0.88    0.24
   6   1 -11    0.79    0.17
   6  -1 -11    1.18    0.16
   6   1 -11    0.52    0.24
  -6  -1  11    0.95    0.15
  -6   1  10   -0.02    0.15
   6  -1 -10    0.15    0.14
   6  -1 -10    0.24    0.08
   6   1 -10    0.04    0.14
  -6  -1  10    0.23    0.19
   6  -1 -10    0.67    0.24
   6   1 -10    0.12    0.21
   6  -1 -10    0.34    0.14
  -6  -1  10    0.32    0.14
  -6   1   9    1.77    0.18
   6   1  -9    1.44    0.16
   6  -1  -9    2.08    0.13
   6  -1  -9    1.57    0.23
   6   1  -9    1.43    0.22
   6  -1  -9    1.29    0.16
   6  -1  -9    1.76    0.18
  -6  -1   9    1.21    0.20
  -6  -1   9    1.29    0.16
  -6  -1   8   11.96    0.53
   6  -1  -8   11.25    0.53
   6  -1  -8   11.82    0.50
   6  -1  -8   11.97    0.47
   6   1  -8   11.05    0.53
  -6  -1   8   10.88    0.50
   6   1  -8   11.06    0.47
  -6   1   8   10.91    0.50
  -6  -1   7   37.29    1.34
  -6  -1   7   33.86    1.27
   6   1  -7   34.05    1.29
   6  -1  -7   33.16    1.32
   6   1  -7   33.48    1.27
   6  -1  -7   33.91    1.33
   6   1  -7   36.83    1.34
   6  -1  -7   33.24    1.28
  -6  -1   7   35.24    1.32
  -6   1   7   33.50    1.32
   6   1  -6  168.23    6.18
   6   1  -6  168.88    6.19
  -6  -1   6  179.41    6.19
   6  -1  -6  162.15    6.23
  -6  -1   6  175.64    6.23
   6   1  -6  173.19    6.23
  -6  -1   6  170.94    6.23
   6  -1  -6  165.73    6.22
  -6   1   6  165.57    6.22
   6  -1  -6  165.45    6.20
   6   1  -5  514.43   18.60
   6   1  -5  505.27   18.58
  -6  -1   5  524.20   18.60
   6  -1  -5  510.34   18.61
   6  -1  -5  510.07   18.63
  -6  -1   5  524.27   18.62
   6  -1  -5  498.70   18.63
   6   1  -5  530.38   18.62
   6  -1  -5  510.63   18.64
  -6   1   5  506.69   18.63
  -6  -1   5  513.12   18.64
   6  -1  -4  450.16   16.53
   6   1  -4  460.01   16.52
  -6  -1   4  454.88   16.53
  -6  -1   4  449.92   16.52
   6   1  -4  456.07   16.52
   6  -1  -4  452.98   16.55
  -6  -1   4  467.95   16.55
   6  -1  -4  444.79   16.54
  -6   1   4  462.99   16.55
  -6  -1   3   20.62    0.80
   6  -1  -3   21.73    0.82
   6  -1  -3   21.85    0.81
  -6   1   3   21.43    0.81
  -6  -1   3   19.39    0.79
   6   1  -3   19.16    0.79
  -6   1   3   21.64    0.83
  -6  -1   3   18.95    0.82
   6   1  -3   20.57    0.80
   6   1  -2   71.34    2.58
  -6   1   2   68.00    2.58
   6  -1  -2   64.98    2.58
   6   1  -2   68.62    2.53
  -6  -1   2   73.27    2.55
   6   1  -2   70.18    2.55
  -6  -1   2   75.09    2.59
   6  -1  -2   65.89    2.58
   6   1  -1   25.28    0.96
  -6  -1   1   25.53    1.00
  -6   1   1   27.10    1.01
   6  -1  -1   27.34    1.02
   6  -1  -1   25.79    0.99
   6   1   0  184.08    6.70
  -6   1   0  182.04    6.70
   6  -1   0  185.77    6.74
  -6  -1   0  186.82    6.74
  -6  -1  -1    4.25    0.21
   6  -1   1    3.99    0.24
  -6   1  -1    4.75    0.21
   6   1   1    4.00    0.20
   6  -1   1    3.37    0.24
   6  -1   2  394.93   13.98
   6   1   2  373.70   13.98
   6   1   2  390.06   13.95
  -6  -1  -2  381.10   13.95
   6  -1   2  382.22   13.97
   6  -1   2  391.82   13.97
  -6   1  -2  378.70   13.94
   6   1   3  421.93   14.96
  -6   1  -3  396.99   14.97
   6   1   3  427.77   14.99
  -6  -1  -3  403.69   14.98
  -6  -1  -3  421.10   14.97
   6  -1   3  396.76   14.98
   6  -1   3  415.84   14.99
   6  -1   3  410.62   14.97
  -6  -1  -4  187.03    6.80
   6   1   4  189.24    6.87
  -6  -1  -4  189.02    6.85
   6  -1   4  187.15    6.82
  -6  -1  -4  191.17    6.85
   6  -1   4  181.22    6.86
   6  -1   4  184.20    6.84
  -6   1  -4  182.92    6.85
   6   1   4  192.03    6.85
   6  -1   5  239.42    8.86
  -6  -1  -5  244.59    8.84
   6  -1   5  247.88    8.88
   6  -1   5  238.77    8.90
  -6  -1  -5  238.36    8.83
  -6   1  -5  254.97    8.89
  -6  -1  -5  247.68    8.88
   6   1   5  242.18    8.91
   6   1   6  351.55   12.67
  -6   1  -6  343.60   12.66
   6  -1   6  350.17   12.63
   6  -1   6  336.29   12.62
  -6  -1  -6  347.39   12.60
  -6  -1  -6  351.25   12.60
  -6  -1  -6  357.04   12.63
   6  -1   6  339.73   12.65
  -6   1  -6  343.67   12.64
   6   1   7   50.46    1.95
   6  -1   7   51.21    1.94
  -6  -1  -7   50.72    1.95
  -6   1  -7   51.85    1.94
   6  -1   7   51.55    1.91
  -6   1  -7   52.69    1.95
  -6  -1  -7   49.11    1.89
  -6  -1  -7   47.04    1.88
  -6  -1  -7   50.77    1.91
   6  -1   7   51.54    1.91
  -6   1  -7   52.21    1.92
  -6   1  -8    5.74    0.30
  -6  -1  -8    4.75    0.33
  -6   1  -8    5.10    0.33
   6  -1   8    5.91    0.35
  -6   1  -8    4.68    0.31
   6  -1   8    5.41    0.28
   6  -1   8    4.83    0.29
  -6  -1  -8    4.43    0.28
   6  -1   8    5.17    0.29
  -6  -1  -8    4.27    0.26
  -6  -1  -8    4.75    0.27
   6   1   8    4.85    0.33
  -6  -1  -8    4.53    0.33
  -6   1  -9    4.70    0.30
   6   1   9    4.77    0.35
   6  -1   9    4.39    0.33
  -6  -1  -9    4.94    0.34
   6  -1   9    5.06    0.28
   6  -1   9    5.61    0.32
  -6   1  -9    4.89    0.33
  -6   1  -9    4.90    0.35
  -6  -1  -9    5.15    0.28
   6  -1   9    5.28    0.29
  -6  -1  -9    5.30    0.29
  -6  -1  -9    5.26    0.35
  -6   1 -10    0.34    0.21
  -6   1 -10    0.20    0.18
   6   1  10    0.32    0.24
  -6  -1 -10    0.27    0.22
   6   1  10    0.32    0.15
  -6  -1 -10    0.05    0.21
   6  -1  10    0.21    0.16
   6  -1  10    0.18    0.22
   6  -1  10    0.27    0.20
  -6   1 -10    0.03    0.22
  -6  -1 -10    0.10    0.19
  -6  -1 -10    0.24    0.15
  -6   1 -11   50.12    2.01
   6   1  11   54.91    2.09
   6  -1  11   53.07    2.07
  -6  -1 -11   56.22    2.08
   6  -1  11   48.37    2.09
  -6   1 -11   49.99    2.06
  -6  -1 -11   54.76    2.11
  -6  -1 -11   53.60    2.03
  -6   1 -11   50.25    2.10
   6  -1  11   52.46    2.06
  -6  -1 -11   59.23    2.05
   6   1  11   55.11    2.01
  -6  -1 -11   54.90    2.00
   6  -1  11   51.73    2.00
  -6  -1 -12    0.53    0.24
  -6  -1 -12    0.52    0.16
  -6  -1 -12    0.73    0.25
  -6   1 -12    0.51    0.26
   6  -1  12    0.43    0.24
   6   1  12    0.61    0.27
  -6   1 -12    0.41    0.18
   6   1  12    0.45    0.16
   6  -1  12    0.35    0.25
  -6  -1 -12    0.43    0.26
  -6   1 -12    0.33    0.22
  -6  -1 -12    0.14    0.23
   6  -1  12    0.48    0.17
  -6   1 -13    0.22    0.24
  -6  -1 -13    0.29    0.14
   6  -1  13    0.41    0.29
  -6   1 -13    0.50    0.17
   6   1  13    0.34    0.14
   6  -1  13    0.17    0.27
  -6  -1 -13    0.33    0.28
  -6   1 -13    0.08    0.27
  -6  -1 -13    0.10    0.26
  -6  -1 -13    0.15    0.25
  -6  -1 -13    0.29    0.25
  -6  -1 -14   19.54    0.93
  -6   1 -14   20.81    0.92
   6  -1  14   20.22    0.94
  -6  -1 -14   20.33    0.98
  -6   1 -14   20.96    1.00
  -6  -1 -14   21.89    0.94
  -6  -1 -14   20.28    0.92
   6  -1  14   22.47    0.95
  -6  -1 -15    0.31    0.31
  -6  -1 -15    0.85    0.29
  -6   1 -15    0.96    0.27
  -6   1 -15    1.21    0.35
  -6  -1 -15    0.42    0.30
  -6  -1 -16    0.53    0.30
  -6   1 -16    0.41    0.35
  -6   1 -16    0.56    0.29
  -6  -1 -16    0.05    0.36
  -6  -1 -16    0.39    0.33
  -6  -1 -17   13.63    0.70
  -6   1 -17   13.03    0.68
  -6  -1 -17   14.40    0.82
  -6  -1 -17   12.58    0.74
  -6   1 -18   -0.20    0.30
  -6  -1 -18    0.14    0.31
  -6  -1 -18   -0.11    0.40
  -6  -1 -18   -0.06    0.38
  -6  -1 -19    1.96    0.36
  -6  -1 -19    2.32    0.48
  -6  -1 -19    2.24    0.45
  -6   1 -20    1.26    0.43
   6  -2 -21    7.03    0.62
   6   2 -21    7.41    0.58
   6  -2 -21    6.95    0.75
   6  -2 -20    1.36    0.42
   6  -2 -20    1.25    0.52
   6   2 -20    1.44    0.36
   6  -2 -19    0.36    0.37
   6   2 -19    0.20    0.34
   6  -2 -19   -0.41    0.51
   6  -2 -18    1.02    0.34
   6   2 -18    1.03    0.32
   6  -2 -17    4.66    0.44
   6   2 -17    4.39    0.40
   6   2 -16   -0.01    0.10
   6  -2 -16   -0.12    0.27
   6   2 -16    0.07    0.25
   6   2 -15    3.47    0.22
   6  -2 -15    2.53    0.15
  -6  -2  15    3.64    0.40
   6  -2 -15    3.62    0.36
   6   2 -15    4.05    0.33
   6  -2 -15    2.49    0.39
   6  -2 -15    3.65    0.23
  -6  -2  14    0.12    0.28
   6   2 -14    0.66    0.17
   6  -2 -14    0.82    0.18
  -6   2  14    0.69    0.19
   6  -2 -14    0.69    0.11
   6  -2 -14    0.53    0.10
   6   2 -14    0.80    0.22
   6  -2 -14    0.85    0.32
  -6  -2  14    0.51    0.15
   6  -2 -13    0.08    0.10
   6   2 -13    0.35    0.17
  -6  -2  13    0.46    0.27
   6   2 -13    0.10    0.18
  -6   2  13    0.25    0.19
   6  -2 -13    0.23    0.16
   6  -2 -13    0.12    0.26
  -6  -2  13    0.17    0.15
   6  -2 -13    0.12    0.17
  -6   2  12   10.58    0.48
   6   2 -12    8.36    0.52
   6   2 -12    8.93    0.45
   6  -2 -12    9.07    0.40
   6  -2 -12    9.09    0.44
  -6  -2  12    9.29    0.53
   6  -2 -12    9.51    0.44
   6  -2 -12    9.56    0.53
  -6  -2  12    8.62    0.43
   6   2 -12    8.80    0.44
   6   2 -11    6.14    0.35
   6  -2 -11    6.12    0.35
  -6   2  11    6.73    0.38
  -6  -2  11    7.68    0.43
   6  -2 -11    6.70    0.31
   6   2 -11    5.66    0.42
   6  -2 -11    6.35    0.43
   6  -2 -11    6.95    0.35
  -6  -2  11    6.64    0.35
   6   2 -11    6.65    0.36
  -6   2  10   13.45    0.62
   6  -2 -10   13.72    0.61
   6  -2 -10   13.59    0.57
   6   2 -10   13.38    0.59
  -6  -2  10   15.35    0.67
   6   2 -10   13.92    0.66
   6   2 -10   14.30    0.61
   6  -2 -10   14.01    0.68
   6  -2 -10   14.16    0.60
  -6  -2  10   14.83    0.61
   6  -2  -9    1.11    0.14
  -6   2   9    1.05    0.18
   6  -2  -9    0.93    0.17
  -6  -2   9    1.46    0.21
   6   2  -9    1.29    0.14
   6   2  -9    1.47    0.24
  -6  -2   9    1.53    0.19
   6  -2  -9    0.79    0.22
   6  -2  -9    1.00    0.18
   6   2  -9    1.47    0.18
   6  -2  -8   -0.15    0.15
  -6   2   8   -0.08    0.16
  -6  -2   8    0.01    0.16
   6  -2  -8    0.02    0.11
   6   2  -8    0.07    0.09
  -6  -2   8    0.13    0.14
  -6  -2   8    0.02    0.05
   6  -2  -8    0.23    0.19
   6   2  -8    0.02    0.13
   6  -2  -8    0.03    0.17
   6  -2  -8   -0.07    0.14
  -6   2   7    6.77    0.36
   6   2  -7    6.73    0.29
   6  -2  -7    6.63    0.32
  -6  -2   7    6.83    0.29
  -6  -2   7    6.54    0.36
   6  -2  -7    6.43    0.34
   6   2  -7    6.41    0.34
  -6  -2   7    7.03    0.35
   6  -2  -7    6.57    0.33
  -6   2   6    0.19    0.14
   6  -2  -6    0.13    0.14
  -6  -2   6    0.22    0.09
   6  -2  -6    0.12    0.12
  -6  -2   6    0.11    0.14
  -6  -2   6    0.14    0.13
   6  -2  -6    0.24    0.14
  -6   2   5   64.00    2.33
   6  -2  -5   61.68    2.32
  -6  -2   5   60.30    2.33
  -6  -2   5   60.76    2.29
   6  -2  -5   62.58    2.32
  -6  -2   5   61.68    2.31
   6  -2  -5   62.18    2.30
  -6  -2   4  102.29    3.79
   6  -2  -4  105.22    3.80
  -6  -2   4   98.64    3.79
   6  -2  -4  106.74    3.83
   6  -2  -4  101.53    3.81
   6  -2  -4  102.56    3.81
  -6   2   4  108.03    3.83
  -6  -2   3   14.82    0.62
   6   2  -3   15.20    0.62
   6  -2  -3   15.04    0.63
  -6  -2   3   14.83    0.60
  -6   2   3   15.48    0.63
   6  -2  -3   15.33    0.65
  -6   2   3   15.95    0.65
  -6  -2   2    1.39    0.11
   6  -2  -2    1.11    0.16
   6   2  -2    1.15    0.15
  -6   2   2    1.31    0.15
  -6  -2   2    1.07    0.13
  -6  -2   1   19.81    0.79
  -6  -2   1   18.83    0.73
  -6  -2   1   19.93    0.74
  -6   2   1   20.58    0.78
   6  -2  -1   19.61    0.79
   6   2  -1   20.13    0.79
  -6   2   0    1.48    0.16
   6  -2   0    1.46    0.16
  -6  -2   0    1.40    0.15
  -6  -2   0    1.36    0.10
   6  -2   0    1.52    0.16
   6  -2   1  133.76    4.90
  -6  -2  -1  132.58    4.86
   6  -2   1  134.26    4.89
  -6   2  -1  132.08    4.88
   6   2   2    7.27    0.32
   6  -2   2    8.38    0.39
  -6  -2  -2    8.23    0.35
   6  -2   2    8.13    0.38
   6   2   2    8.41    0.40
   6  -2   2    8.07    0.38
  -6   2  -3   33.77    1.34
   6   2   3   36.18    1.36
   6  -2   3   33.80    1.33
   6  -2   3   33.83    1.34
   6  -2   3   34.39    1.33
  -6  -2  -3   36.81    1.32
  -6  -2  -3   35.39    1.34
   6   2   3   33.35    1.27
  -6   2  -4    2.05    0.21
   6  -2   4    1.73    0.20
  -6  -2  -4    1.64    0.17
  -6  -2  -4    1.82    0.13
  -6  -2  -4    1.87    0.19
   6  -2   4    1.81    0.19
   6  -2   4    1.84    0.19
   6   2   4    1.90    0.21
  -6   2  -5  212.37    7.58
   6   2   5  207.97    7.60
   6  -2   5  208.25    7.57
   6  -2   5  208.03    7.56
   6  -2   5  210.15    7.59
  -6  -2  -5  202.25    7.53
  -6  -2  -5  204.49    7.57
  -6  -2  -6   19.46    0.78
  -6   2  -6   21.19    0.83
   6   2   6   19.22    0.84
  -6   2  -6   20.02    0.83
   6  -2   6   20.94    0.84
   6  -2   6   19.54    0.81
   6  -2   6   21.80    0.82
  -6  -2  -6   18.90    0.77
   6   2   6   18.22    0.81
  -6  -2  -6   19.68    0.82
   6  -2   6   20.16    0.81
  -6   2  -7   16.12    0.68
  -6  -2  -7   15.98    0.70
   6   2   7   15.70    0.70
   6  -2   7   15.07    0.69
   6   2   7   16.44    0.68
  -6  -2  -7   14.54    0.63
   6  -2   7   14.74    0.67
  -6  -2  -7   15.11    0.66
  -6   2  -7   14.88    0.69
   6  -2   7   15.95    0.66
  -6  -2  -7   16.80    0.65
   6  -2   7   15.30    0.66
  -6   2  -8   44.24    1.75
   6  -2   8   45.73    1.73
   6   2   8   45.08    1.78
  -6  -2  -8   45.23    1.78
  -6  -2  -8   46.75    1.78
  -6  -2  -8   45.46    1.73
  -6   2  -8   45.02    1.76
   6  -2   8   44.94    1.75
  -6  -2  -8   43.76    1.72
   6  -2   8   43.09    1.78
   6  -2   8   44.87    1.73
  -6  -2  -8   50.11    1.74
   6   2   8   45.76    1.74
   6  -2   8   44.14    1.76
  -6   2  -9   70.37    2.63
   6  -2   9   69.10    2.64
   6  -2   9   71.35    2.65
  -6  -2  -9   68.62    2.66
  -6  -2  -9   67.35    2.67
   6   2   9   70.21    2.63
   6  -2   9   71.53    2.62
  -6   2  -9   70.31    2.65
   6  -2   9   70.74    2.61
  -6  -2  -9   70.76    2.62
  -6  -2  -9   66.01    2.61
   6  -2   9   71.04    2.68
   6  -2  10   84.06    2.95
  -6   2 -10   80.86    2.93
   6   2  10   74.77    2.91
  -6  -2 -10   74.03    2.96
  -6  -2 -10   76.11    2.98
   6  -2  10   77.00    2.97
   6  -2  10   82.01    2.91
  -6   2 -10   77.94    2.94
   6  -2  10   79.39    2.94
   6  -2  10   81.23    2.90
  -6  -2 -10   72.20    2.91
  -6  -2 -10   73.82    2.89
  -6  -2 -11    3.51    0.33
   6  -2  11    3.66    0.34
  -6   2 -11    3.84    0.30
  -6  -2 -11    3.40    0.25
   6  -2  11    3.93    0.29
  -6   2 -11    3.53    0.32
   6  -2  11    3.21    0.36
   6  -2  11    3.91    0.35
  -6  -2 -11    3.55    0.36
  -6  -2 -11    3.10    0.30
   6  -2  11    3.42    0.26
   6   2  11    2.93    0.26
  -6  -2 -11    2.70    0.30
  -6  -2 -12   15.69    0.79
  -6   2 -12   16.62    0.71
  -6   2 -12   16.01    0.74
   6  -2  12   16.57    0.76
  -6  -2 -12   16.28    0.77
  -6  -2 -12   15.84    0.73
   6  -2  12   15.64    0.76
   6  -2  12   15.99    0.69
   6   2  12   16.10    0.69
   6  -2  12   16.31    0.68
  -6  -2 -12   15.31    0.74
  -6  -2 -12   16.23    0.66
   6   2  13   42.84    1.68
  -6   2 -13   46.80    1.75
  -6  -2 -13   44.47    1.81
   6  -2  13   47.13    1.77
  -6  -2 -13   45.66    1.74
  -6  -2 -13   43.95    1.77
   6  -2  13   46.04    1.76
  -6  -2 -13   40.95    1.73
  -6  -2 -13   41.97    1.65
  -6  -2 -14    0.79    0.14
  -6   2 -14    0.87    0.27
   6  -2  14    0.68    0.30
  -6  -2 -14    0.79    0.32
  -6  -2 -14    0.98    0.30
  -6  -2 -14    0.50    0.28
  -6  -2 -14    0.63    0.30
  -6   2 -15   15.44    0.74
  -6  -2 -15   15.29    0.83
   6  -2  15   17.02    0.81
  -6  -2 -15   15.96    0.78
  -6  -2 -15   14.32    0.77
   6  -2  16   28.35    1.29
  -6  -2 -16   29.74    1.26
  -6  -2 -16   28.89    1.33
   6  -2  17   -0.02    0.37
  -6  -2 -17    0.39    0.32
  -6  -2 -17    0.50    0.38
  -6  -2 -17   -0.02    0.37
  -6  -2 -18   -0.58    0.42
  -6  -2 -18    0.10    0.33
  -6  -2 -18   -0.31    0.40
  -6  -2 -19   -0.09    0.33
  -6  -2 -19   -0.09    0.39
  -6  -2 -20    5.38    0.63
   6  -3 -21    5.16    0.56
   6  -3 -21    6.53    0.71
   6  -3 -20    1.62    0.43
   6  -3 -20    0.43    0.56
   6  -3 -19    3.53    0.49
   6  -3 -18    4.39    0.47
  -6  -3  18    4.93    0.56
   6  -3 -17    0.29    0.32
  -6  -3  17    0.22    0.38
   6  -3 -16    1.97    0.19
  -6  -3  16    2.42    0.41
   6   3 -16    2.86    0.23
   6  -3 -15    4.43    0.31
  -6  -3  15    4.50    0.46
   6  -3 -15    3.44    0.25
   6  -3 -15    4.01    0.26
   6   3 -15    4.08    0.29
   6   3 -14    9.30    0.48
  -6  -3  14   11.53    0.63
   6  -3 -14    9.83    0.47
   6  -3 -14   10.21    0.65
   6  -3 -14    9.82    0.50
   6   3 -13    0.47    0.20
   6  -3 -13    0.92    0.23
  -6  -3  13    0.47    0.29
   6  -3 -13    0.54    0.20
   6  -3 -13    0.63    0.30
   6   3 -12    2.18    0.25
  -6  -3  12    2.66    0.35
   6  -3 -12    1.87    0.23
   6  -3 -12    1.61    0.39
   6  -3 -12    2.11    0.28
   6  -3 -11  128.56    4.66
   6  -3 -11  123.94    4.74
   6   3 -11  119.43    4.65
  -6  -3  11  129.83    4.71
   6  -3 -11  126.65    4.63
   6   3 -10    0.63    0.25
   6  -3 -10    1.35    0.27
  -6  -3  10    0.29    0.33
   6  -3 -10    1.09    0.25
   6  -3 -10    1.33    0.39
   6   3  -9   14.31    0.62
   6  -3  -9   13.36    0.61
   6  -3  -9   11.06    0.65
   6  -3  -9   12.90    0.58
  -6  -3   9   14.73    0.64
  -6  -3   9   12.94    0.51
  -6  -3   8    0.04    0.09
   6  -3  -8   -0.05    0.17
  -6  -3   8   -0.10    0.18
   6   3  -8   -0.15    0.17
   6  -3  -8   -0.08    0.16
   6  -3  -8    0.10    0.21
  -6  -3   7   15.82    0.61
   6  -3  -7   15.62    0.68
   6   3  -7   14.94    0.67
  -6  -3   7   14.15    0.66
   6  -3  -7   15.44    0.71
   6  -3  -7   16.09    0.66
  -6  -3   6   43.82    1.72
  -6  -3   6   44.98    1.76
   6   3  -6   45.48    1.77
   6  -3  -6   48.10    1.76
   6  -3  -6   49.12    1.77
  -6  -3   5   22.30    0.88
   6  -3  -5   21.57    0.91
  -6  -3   5   23.03    0.90
   6   3  -5   22.14    0.92
   6  -3  -5   21.95    0.90
  -6  -3   4    2.74    0.21
   6  -3  -4    4.06    0.27
  -6  -3   4    2.92    0.21
  -6   3   4    3.67    0.26
   6  -3  -4    4.28    0.27
  -6  -3   3   45.35    1.71
   6  -3  -3   41.21    1.71
  -6  -3   3   48.24    1.69
  -6   3   3   43.47    1.72
   6   3  -2   25.09    1.14
  -6   3   2   27.26    1.13
  -6  -3   1   38.90    1.55
   6   3  -1   38.98    1.57
  -6   3   1   43.96    1.57
   6  -3  -1   39.91    1.56
   6  -3   0    7.12    0.36
   6  -3   0    6.24    0.36
  -6   3   0    7.94    0.38
   6   3   0    6.55    0.38
  -6   3  -1  130.67    4.72
   6  -3   1  129.94    4.73
   6   3   1  122.90    4.74
   6  -3   1  127.68    4.72
  -6  -3  -2   18.86    0.81
   6   3   2   20.00    0.87
   6  -3   2   23.09    0.87
   6  -3   2   23.07    0.86
   6  -3   3    0.05    0.15
   6   3   3    0.16    0.12
  -6   3  -3    0.23    0.17
  -6  -3  -3   -0.06    0.12
   6  -3   3    0.32    0.17
   6   3   3    0.11    0.14
  -6   3  -4    0.36    0.16
  -6  -3  -4    0.22    0.13
   6   3   4    0.35    0.16
   6  -3   4    0.65    0.17
   6   3   4    0.22    0.12
   6  -3   4    0.37    0.17
  -6   3  -5   18.99    0.83
   6   3   5   19.50    0.77
   6   3   5   19.57    0.83
   6  -3   5   20.43    0.83
   6  -3   5   19.20    0.81
  -6   3  -6   12.88    0.61
   6  -3   6   13.96    0.60
  -6  -3  -6   11.76    0.53
   6   3   6   12.23    0.59
   6  -3   6   15.21    0.63
   6  -3   6   12.92    0.57
  -6   3  -7   48.48    1.82
  -6  -3  -7   45.11    1.81
   6  -3   7   49.74    1.81
   6  -3   7   48.42    1.83
  -6  -3  -7   43.33    1.75
   6  -3   7   48.04    1.78
   6  -3   7   51.45    1.82
   6   3   7   45.20    1.80
  -6  -3  -7   41.18    1.81
  -6  -3  -8   78.26    2.84
  -6  -3  -8   69.45    2.86
   6   3   8   72.77    2.85
  -6   3  -8   74.26    2.86
   6  -3   8   79.76    2.90
  -6  -3  -8   74.09    2.84
   6  -3   8   83.87    2.87
   6  -3   8   75.67    2.82
   6  -3   8   78.26    2.87
  -6  -3  -8   69.97    2.87
  -6  -3  -9   14.54    0.68
  -6  -3  -9   13.23    0.70
   6  -3   9   16.30    0.70
   6  -3   9   17.74    0.75
  -6  -3  -9   13.10    0.69
  -6  -3  -9   13.18    0.65
   6  -3   9   16.42    0.71
  -6   3  -9   15.59    0.70
   6  -3   9   15.41    0.65
   6   3   9   13.54    0.66
  -6   3 -10   20.48    0.84
  -6  -3 -10   16.05    0.84
  -6  -3 -10   15.22    0.83
   6  -3  10   21.09    0.89
   6  -3  10   20.59    0.84
   6  -3  10   21.14    0.86
   6   3  10   16.71    0.79
  -6  -3 -10   15.84    0.77
   6  -3  10   20.49    0.78
  -6  -3 -10   16.97    0.81
  -6  -3 -11    1.71    0.30
   6   3  11    2.75    0.28
  -6  -3 -11    2.38    0.33
   6  -3  11    2.83    0.32
  -6  -3 -11    2.00    0.31
  -6  -3 -11    2.12    0.28
   6  -3  11    2.89    0.32
  -6   3 -11    2.65    0.30
  -6  -3 -11    2.09    0.24
   6  -3  11    2.46    0.24
  -6  -3 -12    0.80    0.24
  -6  -3 -12    0.46    0.27
  -6  -3 -12    0.62    0.26
  -6  -3 -12    0.83    0.31
   6  -3  12    0.23    0.27
   6  -3  12    0.26    0.28
   6  -3  12   -0.11    0.18
  -6  -3 -12    0.51    0.18
   6   3  12   -0.01    0.21
  -6  -3 -13    6.89    0.47
   6   3  13    6.83    0.39
  -6  -3 -13    7.00    0.50
   6  -3  13    6.96    0.46
  -6  -3 -13    6.81    0.43
   6  -3  13    7.67    0.49
  -6  -3 -13    6.64    0.35
  -6  -3 -13    6.35    0.47
  -6  -3 -14    0.42    0.31
  -6  -3 -14    0.39    0.30
  -6  -3 -14    0.21    0.32
   6  -3  14    0.51    0.33
  -6  -3 -14    0.57    0.29
  -6  -3 -14    0.19    0.15
  -6  -3 -15    1.65    0.37
  -6  -3 -15    3.08    0.42
   6  -3  15    3.83    0.41
  -6  -3 -16    0.39    0.36
   6  -3  16    0.46    0.36
  -6  -3 -16    0.68    0.36
  -6  -3 -16    0.84    0.34
  -6  -3 -17   -0.33    0.32
  -6  -3 -17    0.18    0.38
   6  -3  17    0.07    0.40
  -6  -3 -17    0.03    0.39
  -6  -3 -18    0.79    0.41
  -6  -3 -18    0.51    0.36
  -6  -3 -18    0.39    0.39
   6  -3  18    0.50    0.43
  -6  -3 -19    0.20    0.36
   6  -3  19    0.18    0.45
  -6  -3 -19    0.32    0.41
   6  -4 -20    4.18    0.66
   6  -4 -20    4.48    0.51
  -6  -4  20    4.98    0.63
   6  -4 -19    0.66    0.56
  -6  -4  19    1.22    0.52
   6  -4 -19    0.59    0.41
   6  -4 -18    1.05    0.51
   6  -4 -18    1.69    0.39
  -6  -4  17    7.80    0.63
   6  -4 -17    7.35    0.40
   6   4 -16    2.23    0.28
  -6  -4  16    2.75    0.46
   6  -4 -16    2.07    0.24
   6  -4 -15    9.25    0.51
  -6  -4  15    9.48    0.62
   6  -4 -15    8.32    0.45
   6   4 -15    9.41    0.49
   6   4 -14    4.73    0.37
  -6  -4  14    5.11    0.48
   6  -4 -14    5.44    0.35
   6  -4 -14    6.80    0.41
   6   4 -13   15.56    0.74
  -6  -4  13   17.52    0.84
   6  -4 -13   15.98    0.71
   6  -4 -13   15.56    0.86
   6  -4 -13   16.73    0.75
   6  -4 -12    0.59    0.36
   6  -4 -12    0.74    0.28
  -6  -4  12    1.18    0.34
   6  -4 -12    0.67    0.22
   6   4 -12    0.24    0.24
   6   4 -11   11.97    0.60
  -6  -4  11   10.19    0.64
   6  -4 -11   15.98    0.64
   6  -4 -11   15.47    0.78
   6  -4 -11   14.66    0.59
  -6  -4  10  458.36   15.81
  -6  -4  10  427.92   15.69
   6   4 -10  441.13   15.79
   6  -4 -10  434.41   15.79
   6  -4 -10  407.16   15.85
   6  -4 -10  433.38   15.76
  -6  -4   9  189.27    6.99
  -6  -4   9  191.49    7.08
   6  -4  -9  193.12    7.07
   6   4  -9  182.00    7.07
   6  -4  -9  198.74    7.14
   6  -4  -9  199.77    7.05
   6  -4  -8    0.06    0.22
   6  -4  -8    0.08    0.28
  -6  -4   8    0.46    0.15
  -6  -4   8    0.40    0.14
  -6  -4   8    0.49    0.24
   6   4  -8    0.23    0.23
   6  -4  -8    0.10    0.25
   6  -4  -7    8.45    0.49
  -6  -4   7    9.15    0.48
  -6  -4   7    9.99    0.43
   6  -4  -7    9.09    0.48
   6  -4  -7    9.09    0.53
  -6  -4   7    9.80    0.40
   6   4  -7    9.81    0.50
   6  -4  -6    0.71    0.20
   6  -4  -6    0.58    0.22
   6   4  -6    0.50    0.21
  -6  -4   6    0.32    0.14
  -6  -4   6    0.28    0.09
  -6  -4   6    0.32    0.17
   6  -4  -6    0.17    0.20
   6   4  -5    2.79    0.26
  -6  -4   5    2.53    0.21
   6  -4  -5    2.91    0.27
  -6  -4   5    2.45    0.14
  -6  -4   5    3.02    0.25
   6  -4  -5    3.30    0.26
  -6  -4   4   10.74    0.46
  -6   4   4    8.50    0.48
   6  -4  -4    9.17    0.49
  -6  -4   4    9.93    0.38
   6  -4  -4    8.02    0.47
  -6   4   3   24.30    1.01
   6   4  -2    7.72    0.45
  -6   4   2    7.70    0.44
   6   4  -1  263.14    9.52
  -6   4   1  258.33    9.50
   6  -4  -1  257.26    9.50
  -6   4   0   42.21    1.53
   6  -4   0   38.49    1.51
   6   4   0   34.58    1.51
   6  -4   0   38.25    1.51
   6   4   1   34.43    1.28
   6  -4   1   31.33    1.25
   6  -4   1   29.37    1.25
   6   4   2   64.12    2.49
   6  -4   2   66.47    2.48
   6  -4   2   65.14    2.48
   6   4   3    5.69    0.32
  -6   4  -3    4.76    0.37
   6   4   3    5.72    0.35
   6  -4   3    5.77    0.34
   6  -4   3    5.67    0.35
   6   4   4   42.72    1.62
  -6   4  -4   39.71    1.63
   6  -4   4   40.02    1.60
  -6  -4  -4   40.64    1.63
   6   4   4   43.06    1.57
   6  -4   4   39.05    1.60
   6   4   5   13.01    0.57
  -6   4  -5   11.23    0.58
   6  -4   5   10.89    0.55
   6   4   5   10.84    0.50
   6  -4   5   11.70    0.55
   6  -4   6    0.78    0.22
  -6   4  -6    1.04    0.24
   6  -4   6    1.27    0.22
   6  -4   6    1.06    0.23
   6   4   6    1.19    0.18
   6   4   6    0.99    0.21
  -6   4  -7   21.81    1.01
   6  -4   7   22.50    0.99
   6  -4   7   23.60    1.03
   6   4   7   24.38    1.01
   6  -4   7   25.21    0.98
  -6  -4  -7   23.56    0.99
  -6  -4  -8   25.31    1.04
   6  -4   8   23.98    1.03
  -6  -4  -8   24.56    1.07
  -6   4  -8   23.02    1.05
   6  -4   8   24.57    1.06
   6   4   8   25.06    1.04
   6  -4   8   23.90    1.01
  -6  -4  -9   32.10    1.29
  -6  -4  -9   32.82    1.30
   6  -4   9   29.68    1.29
   6   4   9   31.33    1.26
  -6   4  -9   29.22    1.27
   6  -4   9   28.35    1.25
   6  -4   9   30.02    1.22
   6  -4   9   31.17    1.28
  -6  -4 -10    2.74    0.34
   6   4  10    2.66    0.30
   6  -4  10    2.94    0.33
   6  -4  10    3.35    0.35
  -6  -4 -10    3.03    0.32
  -6  -4 -10    3.01    0.28
   6  -4  10    3.03    0.36
   6  -4  10    2.92    0.28
  -6   4 -10    2.98    0.33
  -6  -4 -11    3.28    0.35
   6   4  11    4.03    0.32
   6  -4  11    3.65    0.34
  -6  -4 -11    3.09    0.35
  -6  -4 -11    3.24    0.31
   6  -4  11    3.53    0.28
   6  -4  11    3.76    0.38
  -6  -4 -11    3.10    0.29
  -6  -4 -11    3.89    0.37
  -6  -4 -12    0.03    0.23
  -6  -4 -12   -0.14    0.28
  -6  -4 -12   -0.08    0.27
   6  -4  12   -0.16    0.27
  -6  -4 -12   -0.35    0.26
   6  -4  12   -0.22    0.30
   6   4  12   -0.21    0.23
  -6  -4 -12    0.19    0.20
   6   4  13    4.43    0.35
  -6  -4 -13    4.57    0.42
  -6  -4 -13    4.69    0.42
  -6  -4 -13    4.93    0.45
  -6  -4 -13    4.55    0.37
   6  -4  13    4.23    0.42
  -6  -4 -13    4.16    0.31
  -6  -4 -14    4.35    0.43
  -6  -4 -14    3.55    0.40
  -6  -4 -14    4.03    0.43
   6  -4  14    3.90    0.44
  -6  -4 -14    3.18    0.27
  -6  -4 -15    1.46    0.38
  -6  -4 -15    2.58    0.37
  -6  -4 -15    2.13    0.41
   6  -4  15    2.36    0.43
  -6  -4 -16    1.03    0.39
   6  -4  16    0.46    0.40
  -6  -4 -16    0.83    0.40
  -6  -4 -16    0.72    0.35
  -6  -4 -17    0.28    0.40
  -6  -4 -17    0.83    0.39
   6  -4  17    0.52    0.42
  -6  -4 -18   -0.10    0.42
   6  -4  18    0.03    0.44
  -6  -4 -18   -0.06    0.41
  -6  -4 -19    4.02    0.47
   6  -4  19    3.87    0.57
  -6  -4 -19    4.87    0.58
   6  -5 -20   -0.40    0.55
  -6  -5  20    0.13    0.47
   6  -5 -20   -0.08    0.35
   6  -5 -19    0.04    0.56
   6  -5 -19    0.45    0.37
  -6  -5  19    0.03    0.46
   6  -5 -18   -0.82    0.51
  -6  -5  18   -0.35    0.46
   6  -5 -17    5.73    0.69
   6  -5 -17    5.77    0.39
  -6  -5  17    6.67    0.61
   6   5 -16    2.90    0.34
  -6  -5  16    2.37    0.46
   6   5 -15    0.54    0.27
  -6  -5  15    0.50    0.41
   6   5 -14    0.05    0.27
  -6  -5  14    1.01    0.38
   6  -5 -14    0.35    0.28
  -6  -5  14    0.42    0.25
   6  -5 -14    0.51    0.23
   6  -5 -13    2.19    0.46
   6   5 -13    3.26    0.34
   6  -5 -13    3.36    0.35
  -6  -5  13    2.93    0.38
   6  -5 -13    2.79    0.29
   6  -5 -12   -0.43    0.36
  -6  -5  12    0.08    0.08
   6  -5 -12    0.03    0.27
  -6  -5  12   -0.41    0.31
   6   5 -12    0.02    0.25
   6  -5 -12    0.01    0.24
   6  -5 -11    0.67    0.38
   6  -5 -11    1.45    0.29
  -6  -5  11    1.36    0.15
  -6  -5  11    1.22    0.32
   6   5 -11    1.11    0.26
   6  -5 -11    1.64    0.28
   6   5 -10   25.58    1.15
  -6  -5  10   27.57    1.06
   6  -5 -10   27.52    1.16
  -6  -5  10   25.95    1.06
  -6  -5  10   24.90    1.16
   6  -5 -10   27.42    1.12
   6  -5 -10   28.40    1.24
  -6  -5   9   15.27    0.65
   6   5  -9   15.98    0.75
  -6   5   9   13.73    0.76
  -6  -5   9   15.94    0.75
   6  -5  -9   13.72    0.74
  -6  -5   9   16.17    0.64
   6  -5  -9   13.51    0.70
   6  -5  -9   13.09    0.80
   6  -5  -8   48.99    2.18
  -6   5   8   53.15    2.17
  -6  -5   8   56.49    2.05
  -6  -5   8   56.12    2.08
   6   5  -8   54.87    2.15
  -6  -5   8   55.67    2.14
   6  -5  -8   53.55    2.15
   6  -5  -8   53.82    2.12
   6  -5  -7    1.95    0.28
   6  -5  -7    2.26    0.33
  -6   5   7    2.26    0.30
   6   5  -7    2.11    0.30
  -6  -5   7    2.49    0.18
  -6  -5   7    2.37    0.28
   6  -5  -7    1.90    0.30
  -6  -5   6    5.03    0.25
   6  -5  -6    5.50    0.41
  -6   5   6    5.23    0.39
   6  -5  -6    5.46    0.39
  -6  -5   6    5.21    0.34
   6   5  -6    4.63    0.36
   6  -5  -6    5.36    0.36
   6  -5  -5    0.31    0.23
  -6  -5   5    0.22    0.10
   6   5  -5    0.21    0.20
  -6   5   5    0.41    0.23
   6  -5  -5    0.40    0.22
  -6   5   4   11.51    0.53
  -6   5   4    9.61    0.54
  -6   5   4    9.66    0.55
   6  -5  -4   10.17    0.54
   6  -5  -4   10.47    0.54
  -6   5   3    4.40    0.34
  -6   5   3    4.42    0.32
  -6   5   3    4.35    0.36
  -6   5   2    8.09    0.45
   6   5  -2    7.98    0.46
  -6   5   2    8.35    0.47
  -6   5   2    7.67    0.48
   6  -5  -1   66.02    2.59
   6  -5  -1   64.47    2.60
  -6   5   1   71.04    2.59
   6   5  -1   66.67    2.60
  -6   5   1   70.66    2.60
   6  -5   0   13.35    0.65
  -6   5   0   13.07    0.66
  -6  -5   0   14.05    0.64
  -6   5   0   14.32    0.65
   6  -5   0   14.39    0.66
  -6   5   0   14.56    0.69
   6   5   0   12.41    0.65
   6  -5   1   34.55    1.45
  -6  -5  -1   39.50    1.48
   6  -5   1   34.65    1.47
   6  -5   1   35.50    1.45
   6   5   1   38.94    1.49
  -6  -5  -2   10.72    0.54
   6  -5   2   10.41    0.52
   6  -5   2   10.02    0.54
   6   5   2   10.57    0.54
   6  -5   2    9.97    0.53
  -6  -5  -3    3.46    0.30
  -6   5  -3    3.70    0.34
   6  -5   3    3.66    0.30
   6  -5   3    3.87    0.32
   6   5   3    3.58    0.32
   6   5   3    3.52    0.28
   6  -5   3    3.94    0.32
  -6   5  -4   10.83    0.61
  -6  -5  -4   12.17    0.60
   6   5   4   11.48    0.59
   6  -5   4   11.24    0.57
   6  -5   4   10.88    0.58
   6   5   4   10.86    0.53
   6  -5   4   11.47    0.57
  -6  -5  -5    9.00    0.53
   6  -5   5    8.70    0.49
   6  -5   5    9.15    0.52
   6   5   5    9.40    0.52
   6   5   5    9.71    0.48
   6  -5   5    8.86    0.51
  -6   5  -5    8.26    0.53
  -6   5  -6    7.89    0.53
   6  -5   6    8.35    0.49
   6   5   6    8.97    0.52
   6  -5   6    9.05    0.52
   6  -5   6    7.73    0.51
   6   5   6    8.25    0.45
   6  -5   6    7.41    0.48
   6   5   7   42.79    1.81
  -6   5  -7   43.20    1.83
   6  -5   7   46.34    1.80
   6  -5   7   47.00    1.83
   6  -5   7   44.45    1.82
   6   5   7   45.15    1.76
   6  -5   7   47.56    1.80
  -6  -5  -8   62.27    2.48
   6  -5   8   60.95    2.43
   6   5   8   65.57    2.46
   6  -5   8   66.36    2.48
   6  -5   8   63.46    2.46
  -6   5  -8   56.27    2.45
   6  -5   8   66.28    2.43
  -6  -5  -9   19.48    0.91
   6   5   9   19.92    0.88
  -6  -5  -9   19.14    0.89
   6  -5   9   17.40    0.85
   6  -5   9   19.62    0.89
   6  -5   9   18.52    0.84
  -6  -5 -10    2.06    0.35
   6  -5  10    2.29    0.32
  -6  -5 -10    2.78    0.34
   6  -5  10    2.90    0.37
   6  -5  10    2.89    0.34
   6   5  10    2.28    0.31
  -6  -5 -10    2.26    0.29
   6  -5  10    2.25    0.30
  -6  -5 -11    0.12    0.31
   6  -5  11    0.36    0.28
   6  -5  11    0.02    0.28
  -6  -5 -11    0.25    0.29
  -6  -5 -11    0.08    0.26
   6   5  11    0.14    0.27
   6  -5  11    0.04    0.31
   6  -5  11   -0.09    0.24
   6  -5  12    0.58    0.30
  -6  -5 -12    0.20    0.31
   6   5  12    0.59    0.28
  -6  -5 -12    0.40    0.28
   6  -5  12    0.63    0.37
  -6  -5 -12    0.66    0.32
  -6  -5 -13    1.45    0.34
   6   5  13    1.90    0.32
  -6  -5 -13    1.50    0.35
   6  -5  13    2.27    0.40
  -6  -5 -13    1.58    0.26
  -6  -5 -14    2.51    0.40
   6  -5  14    1.97    0.41
  -6  -5 -14    1.65    0.26
  -6  -5 -15    4.80    0.47
  -6  -5 -15    4.09    0.49
   6  -5  15    5.10    0.52
  -6  -5 -15    3.91    0.32
  -6  -5 -16   -0.16    0.36
  -6  -5 -16    0.26    0.43
   6  -5  16    0.37    0.45
  -6  -5 -17    5.94    0.52
   6  -5  17    5.47    0.63
  -6  -5 -18    3.68    0.46
  -6  -5 -18    3.64    0.54
   6  -5  18    5.45    0.59
   6  -6 -19    1.43    0.55
  -6  -6  19    2.49    0.54
   6  -6 -18    1.63    0.57
  -6  -6  18    2.58    0.51
   6  -6 -17    1.74    0.33
   6  -6 -17    1.99    0.55
  -6  -6  17    2.51    0.50
   6   6 -16    0.29    0.32
  -6  -6  16    0.26    0.46
   6   6 -15    2.00    0.34
  -6  -6  15    1.56    0.42
   6   6 -14    1.97    0.33
  -6  -6  14    1.27    0.37
   6  -6 -14    2.25    0.36
   6  -6 -13    1.61    0.33
  -6  -6  13    2.04    0.38
   6   6 -13    1.72    0.32
   6  -6 -13    1.40    0.30
   6  -6 -12    0.31    0.26
   6  -6 -12    0.09    0.39
   6   6 -12    0.10    0.28
   6  -6 -12    0.10    0.29
  -6  -6  12   -0.17    0.33
   6  -6 -11    0.48    0.29
   6  -6 -11    0.34    0.37
  -6  -6  11    0.10    0.18
   6   6 -11    0.18    0.29
  -6  -6  11    0.57    0.31
   6  -6 -11   -0.08    0.29
   6  -6 -10    0.44    0.28
   6  -6 -10    0.79    0.39
   6  -6 -10    0.26    0.30
  -6  -6  10    0.17    0.28
   6   6 -10    0.35    0.29
  -6  -6  10    0.07    0.17
   6  -6  -9    0.17    0.26
  -6  -6   9    0.34    0.27
  -6  -6   9    0.67    0.17
   6  -6  -9    0.61    0.30
   6   6  -9    0.63    0.28
   6  -6  -9    0.23    0.32
   6  -6  -8    0.17    0.27
   6  -6  -8    0.62    0.29
  -6  -6   8    0.06    0.15
  -6  -6   8    0.36    0.25
  -6   6   8   -0.07    0.28
   6   6  -8    0.25    0.26
   6   6  -7    1.98    0.31
   6  -6  -7    1.60    0.29
   6  -6  -7    1.72    0.30
  -6   6   7    1.68    0.33
  -6  -6   7    1.67    0.18
  -6  -6   7    1.97    0.29
  -6   6   6    2.76    0.35
   6   6  -6    3.35    0.33
   6  -6  -6    2.74    0.33
   6  -6  -6    3.12    0.34
  -6  -6   6    3.16    0.21
  -6   6   6    2.77    0.32
  -6   6   5    0.60    0.24
   6  -6  -5    0.39    0.27
   6  -6  -5    0.37    0.24
   6   6  -5    0.28    0.24
  -6   6   5    0.46    0.26
   6  -6  -4    0.31    0.23
   6  -6  -4    0.30    0.24
  -6   6   4    0.11    0.26
  -6   6   4    0.45    0.23
   6   6  -4    0.36    0.24
  -6   6   3    1.73    0.31
  -6   6   3    2.86    0.33
  -6   6   3    2.07    0.28
  -6   6   2   14.16    0.75
  -6   6   2   14.56    0.70
  -6   6   2   15.17    0.74
   6  -6  -1    7.10    0.46
  -6   6   1    7.45    0.47
  -6  -6   1    7.32    0.42
   6   6  -1    6.22    0.45
   6  -6  -1    6.42    0.45
  -6   6   1    6.82    0.43
  -6   6   1    6.91    0.46
   6  -6   0    1.86    0.31
   6  -6   0    2.07    0.32
  -6   6   0    1.86    0.31
  -6   6   0    1.63    0.28
   6   6   0    0.97    0.28
  -6  -6   0    0.60    0.23
  -6   6   0    1.28    0.30
   6  -6   1    5.97    0.42
   6   6   1    4.72    0.40
   6  -6   1    5.26    0.42
  -6  -6  -1    5.12    0.38
   6  -6   2   54.69    2.11
  -6  -6  -2   54.39    2.12
   6   6   2   53.79    2.13
   6  -6   2   52.60    2.13
   6  -6   2   53.08    2.10
   6  -6   3    5.02    0.44
  -6   6  -3    4.11    0.37
   6  -6   3    4.62    0.39
  -6  -6  -3    6.15    0.42
   6   6   3    5.02    0.42
   6   6   3    5.89    0.39
   6  -6   3    5.23    0.43
  -6   6  -3    4.86    0.47
   6  -6   4    8.23    0.53
  -6   6  -4    8.80    0.50
  -6   6  -4    8.27    0.56
   6   6   4    9.42    0.55
   6  -6   4    8.00    0.49
  -6  -6  -4    8.45    0.53
   6  -6   4    8.33    0.52
   6   6   4    8.76    0.48
  -6   6  -5    7.01    0.47
   6  -6   5    6.91    0.51
   6   6   5    6.97    0.49
   6  -6   5    7.32    0.47
  -6  -6  -5    7.78    0.50
  -6   6  -5    6.61    0.51
   6   6   5    9.03    0.48
   6  -6   5    7.05    0.48
   6  -6   6    0.82    0.35
   6  -6   6    1.30    0.33
   6  -6   6    1.13    0.31
   6   6   6    1.13    0.31
   6   6   6    0.62    0.32
   6  -6   7    2.79    0.40
   6  -6   7    2.39    0.36
   6  -6   7    1.90    0.33
   6  -6   7    1.71    0.36
   6   6   7    3.54    0.37
   6   6   7    1.97    0.35
   6  -6   8   17.87    0.85
   6   6   8   18.93    0.84
   6   6   8   17.61    0.88
   6  -6   8   19.39    0.91
   6  -6   8   18.59    0.87
  -6  -6  -8   18.27    0.91
   6  -6   9    3.63    0.37
   6  -6   9    4.08    0.42
   6  -6   9    3.66    0.37
   6   6   9    3.44    0.39
  -6  -6  -9    3.71    0.42
   6  -6  10    1.34    0.31
  -6  -6 -10    1.10    0.32
   6  -6  10    1.02    0.32
  -6  -6 -10    1.17    0.30
   6  -6  10    0.98    0.32
   6   6  10    1.98    0.34
   6  -6  10    0.76    0.36
  -6  -6 -11    0.10    0.34
  -6  -6 -11    0.88    0.33
   6   6  11    0.29    0.32
   6  -6  11    0.52    0.37
  -6  -6 -11    1.05    0.30
   6  -6  11    0.38    0.33
   6   6  12    1.47    0.34
  -6  -6 -12    1.43    0.38
  -6  -6 -12    1.02    0.35
   6  -6  12    1.71    0.42
  -6  -6 -13    3.12    0.44
  -6  -6 -13    2.69    0.42
   6  -6  13    2.79    0.46
   6   6  13    2.98    0.39
  -6  -6 -14    0.12    0.38
  -6  -6 -14    0.35    0.39
   6  -6  14    0.79    0.44
  -6  -6 -14    0.76    0.29
  -6  -6 -15    0.41    0.43
  -6  -6 -15    0.25    0.42
   6  -6  15    0.66    0.47
  -6  -6 -16    1.80    0.46
   6  -6  16    2.31    0.50
  -6  -6 -16    2.20    0.45
  -6  -6 -17    0.35    0.41
   6  -6  17   -0.15    0.48
  -6  -6 -17    0.37    0.40
  -6  -6 -18    1.72    0.42
  -6  -6 -18    0.73    0.45
   6  -6  18    1.56    0.55
   6  -7 -18    0.44    0.57
  -6  -7  18    1.38    0.49
   6  -7 -17    3.19    0.65
  -6  -7  17    3.97    0.57
   6  -7 -16   18.27    1.10
  -6  -7  16   16.57    0.98
   6   7 -15    5.07    0.50
  -6  -7  15    6.27    0.61
  -6  -7  14   24.00    1.20
   6   7 -14   26.26    1.17
  -6  -7  13    3.28    0.46
   6   7 -13    4.09    0.43
   6  -7 -12    0.31    0.31
   6   7 -12    0.16    0.30
   6  -7 -12   -0.04    0.33
  -6  -7  12    0.60    0.37
   6   7 -11    1.76    0.36
   6  -7 -11    2.07    0.35
   6  -7 -11    1.74    0.37
  -6  -7  11    1.85    0.37
   6  -7 -10    4.45    0.43
   6   7 -10    3.73    0.42
   6  -7 -10    3.98    0.43
  -6  -7  10    3.66    0.42
   6  -7  -9    0.21    0.33
  -6  -7   9   -0.06    0.23
   6  -7  -9    0.20    0.33
   6   7  -9    0.33    0.33
  -6  -7   9    0.12    0.30
   6  -7  -8    4.70    0.48
  -6   7   8    4.63    0.44
   6   7  -8    4.77    0.46
  -6  -7   8    5.68    0.32
  -6  -7   8    5.67    0.45
   6  -7  -8    4.87    0.46
   6  -7  -7   26.26    1.14
  -6   7   7   27.36    1.15
  -6  -7   7   24.26    1.02
   6   7  -7   25.41    1.18
   6  -7  -7   26.61    1.18
   6  -7  -6   11.29    0.65
  -6   7   6   12.56    0.65
   6   7  -6   10.72    0.65
   6  -7  -6   10.42    0.66
   6  -7  -5   34.65    1.49
   6   7  -5   37.14    1.53
  -6   7   5   35.99    1.49
   6  -7  -5   35.35    1.52
   6  -7  -4   -0.04    0.31
  -6   7   4    0.29    0.26
   6  -7  -4    0.27    0.31
   6   7  -4    0.19    0.30
  -6   7   3   13.66    0.71
  -6   7   3   14.56    0.76
  -6   7   2   39.09    1.59
  -6   7   2   38.12    1.62
   6  -7  -1   36.98    1.62
   6   7  -1   40.96    1.66
   6  -7  -1   37.97    1.65
  -6   7   1   39.91    1.63
  -6   7   1   41.56    1.66
  -6   7   0   58.84    2.26
   6  -7   0   53.87    2.22
  -6   7   0   55.83    2.22
   6  -7   0   54.73    2.24
   6   7   0   57.77    2.26
   6  -7   1    1.84    0.38
  -6   7  -1    1.76    0.39
  -6  -7  -1    2.48    0.33
   6  -7   1    2.14    0.38
   6   7   1    2.19    0.38
   6  -7   2    0.38    0.38
  -6  -7  -2    1.16    0.33
   6  -7   2    0.29    0.33
   6   7   2    0.51    0.32
   6   7   3   14.82    0.82
   6  -7   3   18.96    0.89
  -6  -7  -3   15.70    0.84
  -6   7  -3   19.75    0.87
   6  -7   3   18.34    0.85
   6  -7   3   19.07    0.92
   6   7   3   14.97    0.87
   6  -7   4   14.44    0.77
  -6  -7  -4   14.41    0.77
  -6   7  -4   14.97    0.74
   6   7   4   13.81    0.78
   6  -7   4   14.24    0.73
   6  -7   4   13.64    0.77
   6   7   4   13.87    0.72
  -6   7  -5    0.65    0.33
   6   7   5    0.62    0.35
   6  -7   5    0.42    0.38
  -6  -7  -5    0.75    0.35
   6  -7   5    0.07    0.29
   6   7   5    0.96    0.37
   6  -7   5    0.23    0.37
   6  -7   6    1.28    0.37
   6  -7   6    0.43    0.30
   6   7   6    0.05    0.32
   6  -7   6    0.74    0.36
  -6   7  -6    0.80    0.32
   6   7   6    0.74    0.35
   6   7   7    7.21    0.56
   6  -7   7    7.23    0.58
   6   7   7    9.39    0.55
   6  -7   7    6.16    0.54
   6  -7   8    4.23    0.44
   6   7   8    4.57    0.46
   6  -7   8    4.05    0.47
   6   7   8    4.79    0.44
   6  -7   9    1.16    0.37
  -6  -7  -9    1.22    0.36
   6  -7   9    1.10    0.37
   6   7   9    1.18    0.37
   6  -7  10    1.35    0.37
  -6  -7 -10    1.45    0.37
   6   7  10    1.52    0.37
   6  -7  11    1.94    0.41
   6   7  11    2.30    0.39
  -6  -7 -11    1.78    0.42
  -6  -7 -12    3.05    0.43
  -6  -7 -12    4.14    0.49
   6   7  12    2.68    0.41
   6  -7  12    3.31    0.48
  -6  -7 -13    0.38    0.38
  -6  -7 -13   -0.10    0.37
   6  -7  13    0.98    0.43
  -6  -7 -14    2.41    0.46
  -6  -7 -14    1.49    0.45
   6  -7  14    2.69    0.52
  -6  -7 -15    1.14    0.44
   6  -7  15    1.09    0.48
  -6  -7 -15    0.57    0.42
  -6  -7 -16    0.12    0.42
   6  -7  16    0.76    0.50
  -6  -7 -16    0.72    0.44
  -6  -7 -17    0.11    0.45
  -6  -7 -17    1.33    0.48
   6  -7  17    0.82    0.52
  -6  -8  17    1.56    0.50
  -6  -8  16    2.57    0.49
   6   8 -15   10.73    0.70
  -6  -8  15   12.23    0.78
   6   8 -14    4.60    0.53
  -6  -8  14    4.22    0.55
  -6  -8  13    7.66    0.65
   6   8 -13    7.38    0.61
   6   8 -12    4.19    0.50
  -6  -8  12    5.26    0.53
   6   8 -11    0.16    0.36
  -6  -8  11   -0.33    0.38
  -6  -8  10    0.79    0.28
   6   8 -10    1.01    0.40
  -6  -8  10    1.31    0.38
  -6   8   9   14.41    0.76
  -6  -8   9   13.53    0.77
   6   8  -9   12.79    0.78
  -6   8   8   -0.24    0.36
   6   8  -8    0.13    0.39
  -6  -8   8    0.45    0.38
  -6   8   7    1.74    0.37
   6   8  -7    2.14    0.42
   6   8  -6    8.49    0.63
  -6   8   6    8.82    0.57
  -6   8   5    1.76    0.36
   6   8  -5    1.18    0.40
  -6   8   4    5.80    0.48
   6   8  -4    4.65    0.51
  -6   8   3    1.99    0.36
  -6   8   2    9.82    0.61
  -6   8   1    5.76    0.47
   6   8  -1    3.58    0.44
  -6   8   0    0.89    0.32
   6   8   0    1.17    0.35
   6   8   1    1.51    0.38
  -6  -8  -2    0.22    0.32
   6   8   2    0.77    0.37
   6   8   3   51.19    2.16
  -6  -8  -3   54.00    2.21
   6   8   3   53.81    2.23
  -6   8  -3   57.89    2.20
   6   8   4    9.11    0.64
  -6  -8  -4    8.19    0.62
  -6   8  -4   10.39    0.64
   6   8   4    9.06    0.61
   6   8   5   14.17    0.82
  -6  -8  -5   15.56    0.81
   6   8   5   14.87    0.78
  -6   8  -5   14.23    0.80
   6   8   6   41.57    1.83
  -6  -8  -6   42.11    1.84
  -6   8  -6   44.95    1.80
   6   8   6   43.08    1.77
  -6   8  -7    1.01    0.35
   6   8   7    1.16    0.39
   6   8   7    0.31    0.37
   6   8   8   -0.19    0.38
  -6  -8  -9    9.20    0.69
   6   8   9   11.19    0.71
  -6  -8 -10   11.46    0.76
   6   8  10   12.29    0.76
   6   8  11    4.03    0.48
  -6  -8 -11    3.65    0.52
   6  -8  11    4.07    0.50
   6   8  12    0.96    0.41
   6  -8  12    1.36    0.44
  -6  -8 -12    0.90    0.45
  -6  -8 -13    1.70    0.43
   6  -8  13    2.23    0.49
  -6  -8 -14   -0.06    0.43
   6  -8  14    0.21    0.46
  -6  -8 -14    0.35    0.41
  -6  -8 -15    4.85    0.58
  -6  -8 -15    4.06    0.56
   6  -8  15    3.42    0.59
  -6  -9  15    0.12    0.44
  -6  -9  14    0.63    0.44
   6   9 -14   -0.03    0.41
   6   9 -13    0.94    0.44
  -6  -9  13    0.25    0.43
   6   9 -12   -0.09    0.42
  -6  -9  12    0.48    0.42
   6   9 -11    1.03    0.43
  -6  -9  11    1.91    0.43
  -6  -9  10    0.10    0.37
   6   9 -10    0.39    0.38
   6   9  -9   -0.03    0.38
  -6   9   9    0.20    0.36
  -6  -9   9    0.49    0.36
  -6   9   8    1.51    0.40
   6   9  -8    1.24    0.40
  -6   9   7   -0.15    0.32
   6   9  -7    0.06    0.39
  -6   9   6    0.71    0.34
   6   9  -6    0.81    0.41
  -6   9   5    3.47    0.43
   6   9  -5    2.40    0.45
   6   9  -4    2.36    0.44
  -6   9   4    2.56    0.41
  -6   9   3    7.88    0.57
  -6   9   2   -0.15    0.34
   6   9  -1    6.40    0.59
  -6   9   1    8.21    0.59
  -6   9   0   -0.02    0.36
   6   9   0    0.21    0.39
   6   9   1    0.47    0.40
   6   9   2    7.95    0.64
  -6  -9  -2    8.79    0.63
  -6  -9  -3    0.11    0.38
  -6   9  -3    0.22    0.35
   6   9   3    0.30    0.39
  -6  -9  -4    0.88    0.37
  -6   9  -4    1.43    0.40
   6   9   4    1.83    0.41
  -6  -9  -5    2.37    0.44
   6   9   5    2.94    0.48
  -6   9  -5    2.90    0.46
  -6  -9  -6    1.59    0.45
   6   9   6    2.10    0.47
  -6   9  -6    2.36    0.42
  -6   9  -7   -0.05    0.39
   6   9   7    0.64    0.44
  -6   9  -8    2.31    0.44
   6   9   8    1.87    0.47
   6   9   9    6.39    0.61
  -6  -9  -9    6.46    0.63
  -6  -9 -10    3.73    0.52
   6   9  10    4.56    0.54
   6   9  11    0.61    0.44
  -6  -9 -11   -0.36    0.41
   6  -9  12    2.95    0.53
  -6  -9 -13    0.34    0.51
  -6  -9 -13    0.43    0.49
   6  -9  13    0.33    0.49
[truncated: 475,210 more chars]
